# Supplementary material for: Characterization of Visceral Adipose Tissue Proteome Reveals Metabolic Changes and Inflammatory Signatures in Severe Obesity
Source: Obesity (Silver Spring). 2025 Oct 12;34(1):127–37. doi: 10.1002/oby.70041 (PMC12724052; doi:10.1002/oby.70041)
Supplement: Supplementary file 2 — File S2: provides the result of the linear mixed effects models. Each sheet in the data includes Uniprot accession numbers (AC), corresponding gene names, and protein names, model coefficients (coef), p values, and false discovery rate (FDR). A positive coefficient for group on the sheet GROUPcontrol indicates higher level among the controls, whereas a negative coefficient means lower protein abundance (the groups were coded as 0 = patients; 2 = controls). The other sheets show the coefficients, p values, and FDR for the covariates: Presurgery_weightloss (%), LIPIDMEDyes (lipid medication; 0 = no; 1 = yes), BPMEDyes (hypertension medication; 0 = no; 1 = yes), SLEEPAPNEAyes (sleep apnea; 0 = no; 1 = yes), GENDERmale (0 = female; 1 = male). [file OBY-34-127-s005.xlsx]

## Sheet: GROUPcontrol
coef.GROUPcontrol	p.GROUPcontrol	fdr.GROUPcontrol	uniprot	gene	name
-1.78456	2.11324e-06	0.00443781	Q96Q06	PLIN4	Perilipin-4
1.35502	1.18556e-05	0.0124483	Q13838	DDX39B	Spliceosome RNA helicase DDX39B
-1.81554	3.24763e-05	0.0222388	O15400	STX7	Syntaxin-7
-2.93244	4.27777e-05	0.0222388	P02763	ORM1	Alpha-1-acid glycoprotein 1
3.47221	5.41382e-05	0.0222388	Q16822	PCK2	Phosphoenolpyruvate carboxykinase [GTP], mitochondrial
1.21006	6.35395e-05	0.0222388	P00325	ADH1B	Alcohol dehydrogenase 1B
3.05028	7.51007e-05	0.0225302	Q92947	GCDH	Glutaryl-CoA dehydrogenase, mitochondrial
-2.9251	9.04848e-05	0.0237523	O43760	SYNGR2	Synaptogyrin-2
-1.04026	0.000107053	0.0249789	O60240	PLIN1	Perilipin-1
-2.12516	0.000158274	0.0315135	O15173	PGRMC2	Membrane-associated progesterone receptor component 2
1.34101	0.000174506	0.0315135	O60506	SYNCRIP	Heterogeneous nuclear ribonucleoprotein Q
2.80053	0.00018558	0.0315135	Q02252	ALDH6A1	Methylmalonate-semialdehyde dehydrogenase [acylating], mitochondrial
2.25414	0.000209169	0.0315135	P13928	ANXA8	Annexin A8
1.66786	0.000212906	0.0315135	P55809	OXCT1	Succinyl-CoA:3-ketoacid coenzyme A transferase 1, mitochondrial
1.57165	0.000225096	0.0315135	O75223	GGCT	Gamma-glutamylcyclotransferase
-2.32984	0.000277827	0.0363371	Q13177	PAK2	Serine/threonine-protein kinase PAK 2, PAK-2p27, PAK-2p34
-1.26684	0.000301973	0.0363371	Q9NQC3	RTN4	Reticulon-4
-2.661	0.000320364	0.0363371	P04156	PRNP	Major prion protein
-4.89114	0.000328764	0.0363371	Q04323	UBXN1	UBX domain-containing protein 1
1.88631	0.000428884	0.0450328	Q15417	CNN3	Calponin-3
1.01744	0.000456973	0.0456973	P54819	AK2	Adenylate kinase 2, mitochondrial, Adenylate kinase 2, mitochondrial, N-terminally processed
1.98087	0.000480248	0.0458419	P16219	ACADS	Short-chain specific acyl-CoA dehydrogenase, mitochondrial
1.11134	0.000600597	0.0539453	P13804	ETFA	Electron transfer flavoprotein subunit alpha, mitochondrial
1.692	0.000616518	0.0539453	P51687	SUOX	Sulfite oxidase, mitochondrial
1.37357	0.000723925	0.0546435	Q02218	OGDH	2-oxoglutarate dehydrogenase, mitochondrial
-2.0934	0.00072942	0.0546435	P02787	TF	Serotransferrin
-0.940693	0.000773395	0.0546435	Q15907, P62491	RAB11B, RAB11A	Ras-related protein Rab-11B, Ras-related protein Rab-11A
1.44105	0.000774863	0.0546435	P34913	EPHX2	Bifunctional epoxide hydrolase 2, Cytosolic epoxide hydrolase 2, Lipid-phosphate phosphatase
2.18065	0.000780779	0.0546435	O15382	BCAT2	Branched-chain-amino-acid aminotransferase, mitochondrial
1.60481	0.000806153	0.0546435	P25325	MPST	3-mercaptopyruvate sulfurtransferase
-0.819316	0.000821434	0.0546435	Q13200	PSMD2	26S proteasome non-ATPase regulatory subunit 2
3.35158	0.000849663	0.0546435	P46777	RPL5	60S ribosomal protein L5
-1.19778	0.000859448	0.0546435	P35754	GLRX	Glutaredoxin-1
1.18112	0.000884704	0.0546435	O95831	AIFM1	Apoptosis-inducing factor 1, mitochondrial
-1.47472	0.00102189	0.0613132	P16070	CD44	CD44 antigen
0.855143	0.00106405	0.0614565	O75531	BANF1	Barrier-to-autointegration factor, Barrier-to-autointegration factor, N-terminally processed
-1.25816	0.0010828	0.0614565	P62820	RAB1A	Ras-related protein Rab-1A
-1.82675	0.00112821	0.0617545	P35542	SAA4	Serum amyloid A-4 protein
1.06382	0.00115216	0.0617545	P49419	ALDH7A1	Alpha-aminoadipic semialdehyde dehydrogenase
1.76829	0.00117628	0.0617545	Q13151	HNRNPA0	Heterogeneous nuclear ribonucleoprotein A0
1.37372	0.00124877	0.0639612	Q16836	HADH	Hydroxyacyl-coenzyme A dehydrogenase, mitochondrial
1.23733	0.0012989	0.0647743	P42765	ACAA2	3-ketoacyl-CoA thiolase, mitochondrial
1.76533	0.00136726	0.0647743	O43390	HNRNPR	Heterogeneous nuclear ribonucleoprotein R
2.52002	0.00137546	0.0647743	P16403	HIST1H1C	Histone H1.2
1.68054	0.00138802	0.0647743	Q9NZA1	CLIC5	Chloride intracellular channel protein 5
-2.0587	0.00151977	0.0663187	O00231	PSMD11	26S proteasome non-ATPase regulatory subunit 11
0.924425	0.00153843	0.0663187	P61978	HNRNPK	Heterogeneous nuclear ribonucleoprotein K
1.48924	0.00154731	0.0663187	P11177	PDHB	Pyruvate dehydrogenase E1 component subunit beta, mitochondrial
1.58747	0.00154889	0.0663187	Q99798	ACO2	Aconitate hydratase, mitochondrial
-1.00739	0.0015973	0.0663187	P36969	GPX4	Phospholipid hydroperoxide glutathione peroxidase, mitochondrial
-0.575291	0.00165232	0.0663187	P04075	ALDOA	Fructose-bisphosphate aldolase A
5.74621	0.00168897	0.0663187	O95359	TACC2	Transforming acidic coiled-coil-containing protein 2
1.77073	0.00178468	0.0663187	O75390	CS	Citrate synthase, mitochondrial
1.21756	0.0017981	0.0663187	Q53H82	LACTB2	Beta-lactamase-like protein 2
1.31265	0.00180219	0.0663187	P00846	MT-ATP6	ATP synthase subunit a
1.93149	0.00180224	0.0663187	Q12905	ILF2	Interleukin enhancer-binding factor 2
-1.2783	0.00182146	0.0663187	P17980	PSMC3	26S protease regulatory subunit 6A
-1.72051	0.00188879	0.0663187	Q12841	FSTL1	Follistatin-related protein 1
-2.30444	0.00189729	0.0663187	P23141	CES1	Liver carboxylesterase 1
1.42655	0.00191668	0.0663187	Q96I99	SUCLG2	Succinyl-CoA ligase [GDP-forming] subunit beta, mitochondrial
2.15211	0.00195843	0.0663187	Q96AB3	ISOC2	Isochorismatase domain-containing protein 2, mitochondrial
1.01964	0.00197273	0.0663187	P31937	HIBADH	3-hydroxyisobutyrate dehydrogenase, mitochondrial
2.58725	0.0019992	0.0663187	Q9BTZ2	DHRS4	Dehydrogenase/reductase SDR family member 4
-1.391	0.00202114	0.0663187	Q9BX66	SORBS1	Sorbin and SH3 domain-containing protein 1
1.47179	0.00212711	0.0667593	P11310	ACADM	Medium-chain specific acyl-CoA dehydrogenase, mitochondrial
0.578402	0.0021866	0.0667593	O95336	PGLS	6-phosphogluconolactonase
0.733383	0.00224882	0.0667593	Q9HC38	GLOD4	Glyoxalase domain-containing protein 4
1.73308	0.00225662	0.0667593	P08559	PDHA1	Pyruvate dehydrogenase E1 component subunit alpha, somatic form, mitochondrial
0.656858	0.00226026	0.0667593	P37837	TALDO1	Transaldolase
1.89713	0.00226136	0.0667593	P18085	ARF4	ADP-ribosylation factor 4
-2.39006	0.00226529	0.0667593	P59666, P59665	DEFA3, DEFA1	Neutrophil defensin 3, HP 3-56, Neutrophil defensin 2, Neutrophil defensin 1, HP 1-56, Neutrophil defensin 2
-3.29139	0.00229128	0.0667593	Q9H7M9	C10orf54	Platelet receptor Gi24
1.8664	0.00233678	0.0667593	P24298	GPT	Alanine aminotransferase 1
-0.781489	0.00237831	0.0667593	Q6NZI2	PTRF	Polymerase I and transcript release factor
1.8934	0.00238426	0.0667593	O94788	ALDH1A2	Retinal dehydrogenase 2
2.05726	0.0024539	0.0672009	P27695	APEX1	DNA-(apurinic or apyrimidinic site) lyase, DNA-(apurinic or apyrimidinic site) lyase, mitochondrial
2.19752	0.00250279	0.0672009	P26599	PTBP1	Polypyrimidine tract-binding protein 1
1.02933	0.00251204	0.0672009	Q03154	ACY1	Aminoacylase-1
-1.69642	0.00254644	0.0672009	P78324, Q5TFQ8	SIRPA, SIRPB1	Tyrosine-protein phosphatase non-receptor type substrate 1, Signal-regulatory protein beta-1 isoform 3
1.71125	0.00256003	0.0672009	Q86TX2	ACOT1	Acyl-coenzyme A thioesterase 1
2.47909	0.00276229	0.071615	Q15746	MYLK	Myosin light chain kinase, smooth muscle, Myosin light chain kinase, smooth muscle, deglutamylated form
-1.01048	0.00291042	0.0739252	Q9NVS9	PNPO	Pyridoxine-5-phosphate oxidase
1.66575	0.0029218	0.0739252	P07910	HNRNPC	Heterogeneous nuclear ribonucleoproteins C1/C2
-2.2393	0.0029663	0.0741576	Q9BXN1	ASPN	Asporin
2.25076	0.00301443	0.0744285	Q96DC8	ECHDC3	Enoyl-CoA hydratase domain-containing protein 3, mitochondrial
1.88371	0.00305566	0.0744285	Q9H4A4	RNPEP	Aminopeptidase B
0.956907	0.00310318	0.0744285	P52566	ARHGDIB	Rho GDP-dissociation inhibitor 2
1.567	0.00311891	0.0744285	Q12906	ILF3	Interleukin enhancer-binding factor 3
1.85144	0.00324813	0.0766412	P13010	XRCC5	X-ray repair cross-complementing protein 5
0.720241	0.00329554	0.076896	P40926	MDH2	Malate dehydrogenase, mitochondrial
0.997442	0.00333457	0.0769516	Q15631	TSN	Translin
1.674	0.00340085	0.0776282	Q9BUT1	BDH2	3-hydroxybutyrate dehydrogenase type 2
1.9284	0.00344161	0.0777138	P62263	RPS14	40S ribosomal protein S14
-1.81542	0.00352551	0.0787614	P54289	CACNA2D1	Voltage-dependent calcium channel subunit alpha-2/delta-1, Voltage-dependent calcium channel subunit alpha-2-1, Voltage-dependent calcium channel subunit delta-1
-1.12	0.00359354	0.0794362	Q9UHG3	PCYOX1	Prenylcysteine oxidase 1
-2.80175	0.00363613	0.0795404	Q6IAA8	LAMTOR1	Ragulator complex protein LAMTOR1
1.68621	0.00369764	0.0797093	P10515	DLAT	Dihydrolipoyllysine-residue acetyltransferase component of pyruvate dehydrogenase complex, mitochondrial
-2.42727	0.00379077	0.0797093	P59768	GNG2	Guanine nucleotide-binding protein G(I)/G(S)/G(O) subunit gamma-2
-1.29713	0.00380722	0.0797093	P20774	OGN	Mimecan
2.20173	0.00382007	0.0797093	P17174	GOT1	Aspartate aminotransferase, cytoplasmic
1.76762	0.00383364	0.0797093	Q6NVY1	HIBCH	3-hydroxyisobutyryl-CoA hydrolase, mitochondrial
-0.953798	0.00393458	0.0810061	P09382	LGALS1	Galectin-1
-2.19418	0.00402668	0.0820974	P02511	CRYAB	Alpha-crystallin B chain
-1.13958	0.00419524	0.0847116	O00499	BIN1	Myc box-dependent-interacting protein 1
-1.26471	0.00426647	0.0853295	Q9Y230	RUVBL2	RuvB-like 2
2.24068	0.00433902	0.0859616	P09455	RBP1	Retinol-binding protein 1
0.60541	0.00443883	0.0864766	Q9NQR4	NIT2	Omega-amidase NIT2
1.62137	0.00448437	0.0864766	P30084	ECHS1	Enoyl-CoA hydratase, mitochondrial
-1.739	0.00448855	0.0864766	Q15165	PON2	Serum paraoxonase/arylesterase 2
-0.982137	0.00468665	0.0890773	P08294	SOD3	Extracellular superoxide dismutase [Cu-Zn]
2.09265	0.00470837	0.0890773	P53007	SLC25A1	Tricarboxylate transport protein, mitochondrial
-1.08488	0.00485934	0.0908346	Q13642	FHL1	Four and a half LIM domains protein 1
1.57772	0.00492668	0.0908346	P11498	PC	Pyruvate carboxylase, mitochondrial
-1.82332	0.00493102	0.0908346	P01031	C5	Complement C5, Complement C5 beta chain, Complement C5 alpha chain, C5a anaphylatoxin, Complement C5 alpha chain
-2.07431	0.00501564	0.09159	L0R6Q1	SLC35A4
1.27657	0.00537456	0.0972097	Q9P2R7	SUCLA2	Succinyl-CoA ligase [ADP-forming] subunit beta, mitochondrial
0.721251	0.0054287	0.0972097	P08865	RPSA	40S ribosomal protein SA
-1.39257	0.00546226	0.0972097	Q9HCU0	CD248	Endosialin
-1.9041	0.00567315	0.0990176	P01591	IGJ	Immunoglobulin J chain
1.3109	0.00578581	0.0990176	Q7Z4H8	KDELC2	KDEL motif-containing protein 2
-1.23805	0.00587693	0.0990176	P01116, P01112, P01111	KRAS, HRAS, NRAS	GTPase KRas, GTPase KRas, N-terminally processed, GTPase HRas, GTPase HRas, N-terminally processed, GTPase NRas
-2.54094	0.005935	0.0990176	Q9BX97	PLVAP	Plasmalemma vesicle-associated protein
0.7865	0.00611121	0.0990176	P0DPI2, A0A0B4J2D5
1.201	0.00613791	0.0990176	P22314	UBA1	Ubiquitin-like modifier-activating enzyme 1
-1.17792	0.00616129	0.0990176	Q96IX5	USMG5	Up-regulated during skeletal muscle growth protein 5
2.11004	0.00616381	0.0990176	O75475	PSIP1	PC4 and SFRS1-interacting protein
1.06573	0.00617763	0.0990176	Q9NSE4	IARS2	Isoleucine--tRNA ligase, mitochondrial
-1.33823	0.00622163	0.0990176	O76070	SNCG	Gamma-synuclein
0.61776	0.0062449	0.0990176	P07737	PFN1	Profilin-1
-0.880592	0.00625812	0.0990176	P10301	RRAS	Ras-related protein R-Ras
1.79609	0.00627717	0.0990176	P05230	FGF1	Fibroblast growth factor 1
0.952318	0.00633958	0.0990176	P16152	CBR1	Carbonyl reductase [NADPH] 1
1.13049	0.00637805	0.0990176	Q9Y696	CLIC4	Chloride intracellular channel protein 4
1.55361	0.00640907	0.0990176	P34897	SHMT2	Serine hydroxymethyltransferase, mitochondrial
1.11196	0.00642367	0.0990176	P07954	FH	Fumarate hydratase, mitochondrial
1.7779	0.0064336	0.0990176	P62424	RPL7A	60S ribosomal protein L7a
-1.01569	0.00660633	0.0990176	Q15293	RCN1	Reticulocalbin-1
-1.66643	0.00663994	0.0990176	P02790	HPX	Hemopexin
-2.38515	0.00666645	0.0990176	Q13361	MFAP5	Microfibrillar-associated protein 5
1.98307	0.00667908	0.0990176	P48147	PREP	Prolyl endopeptidase
1.16826	0.00668608	0.0990176	Q00839	HNRNPU	Heterogeneous nuclear ribonucleoprotein U
-1.36869	0.00674239	0.0990176	Q9UNM6	PSMD13	26S proteasome non-ATPase regulatory subunit 13
-1.71436	0.00674263	0.0990176	P05109	S100A8	Protein S100-A8, Protein S100-A8, N-terminally processed
-1.30088	0.00686216	0.100073	Q9Y5Y7	LYVE1	Lymphatic vessel endothelial hyaluronic acid receptor 1
-2.29227	0.00703265	0.101852	P30622	CLIP1	CAP-Gly domain-containing linker protein 1
0.937643	0.00711938	0.102402	P00367, P49448	GLUD1, GLUD2	Glutamate dehydrogenase 1, mitochondrial, Glutamate dehydrogenase 2, mitochondrial
-1.62272	0.00720352	0.102686	Q9NP72	RAB18	Ras-related protein Rab-18
2.09244	0.00725989	0.102686	O94903	PROSC	Proline synthase co-transcribed bacterial homolog protein
-0.978955	0.00728583	0.102686	Q86VB7	CD163	Scavenger receptor cysteine-rich type 1 protein M130, Soluble CD163
0.959869	0.00733742	0.102724	P30044	PRDX5	Peroxiredoxin-5, mitochondrial
1.5012	0.00745643	0.103699	P34896	SHMT1	Serine hydroxymethyltransferase, cytosolic
2.01277	0.00751353	0.103805	P49407	ARRB1	Beta-arrestin-1
1.06757	0.00763892	0.104848	O15143	ARPC1B	Actin-related protein 2/3 complex subunit 1B
-2.24964	0.00780486	0.105968	O43169	CYB5B	Cytochrome b5 type B
-0.784923	0.00782141	0.105968	P60903	S100A10	Protein S100-A10
2.47338	0.00792155	0.106636	P15169	CPN1	Carboxypeptidase N catalytic chain
1.12686	0.00824164	0.107707	Q9H2U2	PPA2	Inorganic pyrophosphatase 2, mitochondrial
1.12152	0.00826258	0.107707	P31150	GDI1	Rab GDP dissociation inhibitor alpha
0.785283	0.00837572	0.107707	Q13011	ECH1	Delta(3,5)-Delta(2,4)-dienoyl-CoA isomerase, mitochondrial
0.922617	0.00839056	0.107707	Q99757	TXN2	Thioredoxin, mitochondrial
-0.746435	0.00839244	0.107707	P31948	STIP1	Stress-induced-phosphoprotein 1
1.63902	0.00839512	0.107707	P55084	HADHB	Trifunctional enzyme subunit beta, mitochondrial, 3-ketoacyl-CoA thiolase
0.810312	0.00846193	0.107707	P15121	AKR1B1	Aldose reductase
2.19536	0.00849224	0.107707	P63244	GNB2L1	Guanine nucleotide-binding protein subunit beta-2-like 1, Guanine nucleotide-binding protein subunit beta-2-like 1, N-terminally processed
1.23264	0.00858262	0.107707	Q9NWV4	C1orf123	UPF0587 protein C1orf123
-2.02026	0.00861837	0.107707	P20645	M6PR	Cation-dependent mannose-6-phosphate receptor
-2.39212	0.00864255	0.107707	O95373	IPO7	Importin-7
-1.51957	0.00865753	0.107707	P09486	SPARC	SPARC
1.04934	0.00866784	0.107707	Q71U36, P0DPH8, P0DPH7	TUBA1A	Tubulin alpha-1A chain
0.903438	0.00878106	0.108457	P37802	TAGLN2	Transgelin-2
-1.34343	0.00883148	0.108457	P46937	YAP1	Transcriptional coactivator YAP1
-1.89683	0.0089164	0.108863	Q9Y624	F11R	Junctional adhesion molecule A
1.21393	0.00912533	0.109896	Q9NR19	ACSS2	Acetyl-coenzyme A synthetase, cytoplasmic
1.02259	0.00914905	0.109896	Q9Y5S9	RBM8A	RNA-binding protein 8A
-2.04083	0.00915801	0.109896	P00533	EGFR	Epidermal growth factor receptor
-2.68531	0.00940025	0.111433	O60701	UGDH	UDP-glucose 6-dehydrogenase
1.77221	0.00940991	0.111433	P62241	RPS8	40S ribosomal protein S8
0.777406	0.00944528	0.111433	O75083	WDR1	WD repeat-containing protein 1
1.91338	0.0095968	0.112141	O43708	GSTZ1	Maleylacetoacetate isomerase
-2.39701	0.00966832	0.112141	Q9UPQ0	LIMCH1	LIM and calponin homology domains-containing protein 1
-2.36729	0.0096854	0.112141	P00738	HP	Haptoglobin, Haptoglobin alpha chain, Haptoglobin beta chain
-0.785415	0.00971887	0.112141	O43852	CALU	Calumenin
1.10845	0.0098565	0.113107	P28161	GSTM2	Glutathione S-transferase Mu 2
-1.20061	0.0099798	0.1139	Q15582	TGFBI	Transforming growth factor-beta-induced protein ig-h3
0.89448	0.0100868	0.114074	P19338	NCL	Nucleolin
0.646511	0.0101037	0.114074	P13797	PLS3	Plastin-3
0.88707	0.0102438	0.114649	Q2TAA2	IAH1	Isoamyl acetate-hydrolyzing esterase 1 homolog
-0.983237	0.0103131	0.114649	P24592	IGFBP6	Insulin-like growth factor-binding protein 6
2.30304	0.0103184	0.114649	P30837	ALDH1B1	Aldehyde dehydrogenase X, mitochondrial
-1.28999	0.0104005	0.114953	O75781	PALM	Paralemmin-1
1.68769	0.0105192	0.115656	P49411	TUFM	Elongation factor Tu, mitochondrial
-0.421464	0.0105816	0.115736	P52907	CAPZA1	F-actin-capping protein subunit alpha-1
0.450831	0.0107493	0.116389	P62937	PPIA	Peptidyl-prolyl cis-trans isomerase A, Peptidyl-prolyl cis-trans isomerase A, N-terminally processed
1.91281	0.0107642	0.116389	O15355	PPM1G	Protein phosphatase 1G
1.51318	0.0108075	0.116389	Q10713	PMPCA	Mitochondrial-processing peptidase subunit alpha
-1.10583	0.0110476	0.118367	P06737	PYGL	Glycogen phosphorylase, liver form
-2.30968	0.011184	0.118871	P55058	PLTP	Phospholipid transfer protein
-1.34174	0.0112079	0.118871	P05556	ITGB1	Integrin beta-1
-0.569788	0.0115277	0.121649	P27824	CANX	Calnexin
-1.54617	0.011675	0.122587	P43121	MCAM	Cell surface glycoprotein MUC18
0.574159	0.0117431	0.122689	P26885	FKBP2	Peptidyl-prolyl cis-trans isomerase FKBP2
1.58925	0.0118341	0.123028	Q8WW59	SPRYD4	SPRY domain-containing protein 4
1.47935	0.0119692	0.123819	P05166	PCCB	Propionyl-CoA carboxylase beta chain, mitochondrial
-1.93359	0.012258	0.125392	Q16576	RBBP7	Histone-binding protein RBBP7
1.57438	0.0122697	0.125392	P08621	SNRNP70	U1 small nuclear ribonucleoprotein 70 kDa
0.690544	0.0123019	0.125392	Q16658	FSCN1	Fascin
1.27513	0.012376	0.125392	P12429	ANXA3	Annexin A3
0.622853	0.0124198	0.125392	Q06323	PSME1	Proteasome activator complex subunit 1
-2.29838	0.0125235	0.125828	P02656	APOC3	Apolipoprotein C-III
0.962708	0.0126183	0.125828	P28065	PSMB9	Proteasome subunit beta type-9
-1.44274	0.0126427	0.125828	P34741	SDC2	Syndecan-2
-0.838266	0.012844	0.12683	P63096	GNAI1	Guanine nucleotide-binding protein G(i) subunit alpha-1
0.927802	0.0128642	0.12683	P21399	ACO1	Cytoplasmic aconitate hydratase
1.26435	0.0130156	0.127724	P30419	NMT1	Glycylpeptide N-tetradecanoyltransferase 1
-0.810063	0.0131051	0.128003	P07585	DCN	Decorin
-3.29976	0.0132114	0.128444	Q8N0U8	VKORC1L1	Vitamin K epoxide reductase complex subunit 1-like protein 1
1.42185	0.013571	0.131333	P26440	IVD	Isovaleryl-CoA dehydrogenase, mitochondrial
2.51781	0.0137979	0.132916	O14879	IFIT3	Interferon-induced protein with tetratricopeptide repeats 3
1.71391	0.0139404	0.133592	Q6P1X6	C8orf82	UPF0598 protein C8orf82
0.466544	0.0139954	0.133592	P38646	HSPA9	Stress-70 protein, mitochondrial
-0.699141	0.0142616	0.135128	P61019	RAB2A	Ras-related protein Rab-2A
-1.20913	0.0142849	0.135128	Q8N3F0	MTURN	Maturin
-2.29978	0.0143939	0.135548	P50440	GATM	Glycine amidinotransferase, mitochondrial
2.01032	0.0144643	0.135603	Q14980	NUMA1	Nuclear mitotic apparatus protein 1
-0.896933	0.0145622	0.135914	Q12797	ASPH	Aspartyl/asparaginyl beta-hydroxylase
-0.969288	0.0146896	0.136107	P06727	APOA4	Apolipoprotein A-IV
-0.771661	0.0147125	0.136107	Q9BUF5	TUBB6	Tubulin beta-6 chain
1.14995	0.0148263	0.136558	P53597	SUCLG1	Succinyl-CoA ligase [ADP/GDP-forming] subunit alpha, mitochondrial
0.98765	0.0148944	0.136587	Q15102	PAFAH1B3	Platelet-activating factor acetylhydrolase IB subunit gamma
-0.828205	0.0151691	0.1385	P51148	RAB5C	Ras-related protein Rab-5C
1.37047	0.0153781	0.138924	Q96R05	RBP7	Retinoid-binding protein 7
1.20791	0.0153869	0.138924	P52597	HNRNPF	Heterogeneous nuclear ribonucleoprotein F, Heterogeneous nuclear ribonucleoprotein F, N-terminally processed
-1.09066	0.0154629	0.138924	O95197	RTN3	Reticulon-3
1.60898	0.0154801	0.138924	P12956	XRCC6	X-ray repair cross-complementing protein 6
-2.52205	0.0156288	0.1394	P02462	COL4A1	Collagen alpha-1(IV) chain, Arresten
1.2473	0.0156982	0.1394	P51858	HDGF	Hepatoma-derived growth factor
0.95915	0.0157323	0.1394	P06748	NPM1	Nucleophosmin
1.07609	0.0158282	0.139428	Q9H444	CHMP4B	Charged multivesicular body protein 4b
1.64156	0.0159006	0.139428	P42704	LRPPRC	Leucine-rich PPR motif-containing protein, mitochondrial
0.770528	0.0159951	0.139428	P38117	ETFB	Electron transfer flavoprotein subunit beta
-1.40709	0.016001	0.139428	Q13310	PABPC4	Polyadenylate-binding protein 4
1.16878	0.0163099	0.141532	P07305	H1F0	Histone H1.0, Histone H1.0, N-terminally processed
0.80484	0.016521	0.142774	P09960	LTA4H	Leukotriene A-4 hydrolase
1.71313	0.0166425	0.143234	P14866	HNRNPL	Heterogeneous nuclear ribonucleoprotein L
1.04429	0.0168217	0.143271	O75964	ATP5L	ATP synthase subunit g, mitochondrial
-1.15559	0.016838	0.143271	P00167	CYB5A	Cytochrome b5
0.510191	0.016887	0.143271	P27797	CALR	Calreticulin
-2.36604	0.0170197	0.143271	Q16563	SYPL1	Synaptophysin-like protein 1
1.09296	0.017029	0.143271	Q6XQN6	NAPRT	Nicotinate phosphoribosyltransferase
-1.88143	0.0171199	0.143271	Q8WUY1	THEM6	Protein THEM6
-1.2093	0.0171243	0.143271	Q9P000	COMMD9	COMM domain-containing protein 9
-1.25308	0.0173711	0.14476	P11279	LAMP1	Lysosome-associated membrane glycoprotein 1
0.616129	0.0176245	0.14629	Q14697	GANAB	Neutral alpha-glucosidase AB
2.21128	0.0179056	0.148039	Q96B97	SH3KBP1	SH3 domain-containing kinase-binding protein 1
0.428799	0.0181089	0.149132	P63104	YWHAZ	14-3-3 protein zeta/delta
-0.86054	0.0183135	0.149691	P41567, O60739	EIF1, EIF1B	Eukaryotic translation initiation factor 1, Eukaryotic translation initiation factor 1b
-1.66561	0.0183193	0.149691	P25685	DNAJB1	DnaJ homolog subfamily B member 1
1.10662	0.0185975	0.151235	Q13185	CBX3	Chromobox protein homolog 3
1.44353	0.0186523	0.151235	P31146	CORO1A	Coronin-1A
1.53492	0.0191108	0.153694	P28062	PSMB8	Proteasome subunit beta type-8
1.28734	0.0191553	0.153694	Q9UL46	PSME2	Proteasome activator complex subunit 2
-0.54829	0.0191752	0.153694	P04899	GNAI2	Guanine nucleotide-binding protein G(i) subunit alpha-2
0.978245	0.019286	0.153995	Q15185	PTGES3	Prostaglandin E synthase 3
0.950611	0.0193593	0.153995	Q96FW1	OTUB1	Ubiquitin thioesterase OTUB1
-1.42127	0.0195463	0.154384	Q8IXB3	TUSC5	Tumor suppressor candidate 5
1.30046	0.0195823	0.154384	P31943	HNRNPH1	Heterogeneous nuclear ribonucleoprotein H, Heterogeneous nuclear ribonucleoprotein H, N-terminally processed
1.0821	0.0196289	0.154384	P49327	FASN	Fatty acid synthase, [Acyl-carrier-protein] S-acetyltransferase, [Acyl-carrier-protein] S-malonyltransferase, 3-oxoacyl-[acyl-carrier-protein] synthase, 3-oxoacyl-[acyl-carrier-protein] reductase, 3-hydroxyacyl-[acyl-carrier-protein] dehydratase, Enoyl-[acyl-carrier-protein] reductase, Oleoyl-[acyl-carrier-protein] hydrolase
1.17044	0.0199241	0.154822	Q96FV2	SCRN2	Secernin-2
1.32763	0.020012	0.154822	P61081	UBE2M	NEDD8-conjugating enzyme Ubc12
1.79254	0.0200655	0.154822	P16401	HIST1H1B	Histone H1.5
1.01524	0.0201606	0.154822	P40306	PSMB10	Proteasome subunit beta type-10
2.3413	0.0201805	0.154822	Q05707	COL14A1	Collagen alpha-1(XIV) chain
1.1465	0.0202373	0.154822	Q9UIJ7	AK3	GTP:AMP phosphotransferase AK3, mitochondrial
-1.09688	0.0203279	0.154822	Q9H0U4	RAB1B	Ras-related protein Rab-1B
-1.46107	0.020342	0.154822	P14672	SLC2A4	Solute carrier family 2, facilitated glucose transporter member 4
-0.721787	0.020348	0.154822	P54105	CLNS1A	Methylosome subunit pICln
-2.6649	0.0206111	0.156032	Q6UXB8	PI16	Peptidase inhibitor 16
-4.53997	0.0207065	0.156032	P62745	RHOB	Rho-related GTP-binding protein RhoB
-1.83873	0.0207696	0.156032	O15127	SCAMP2	Secretory carrier-associated membrane protein 2
-1.5458	0.0208628	0.156032	Q9Y639	NPTN	Neuroplastin
0.945831	0.0208785	0.156032	P11586	MTHFD1	C-1-tetrahydrofolate synthase, cytoplasmic, Methylenetetrahydrofolate dehydrogenase, Methenyltetrahydrofolate cyclohydrolase, Formyltetrahydrofolate synthetase, C-1-tetrahydrofolate synthase, cytoplasmic, N-terminally processed
-1.43969	0.0210299	0.156606	O14786	NRP1	Neuropilin-1
1.29986	0.0212241	0.157493	P05455	SSB	Lupus La protein
-2.42393	0.0215164	0.158952	P35555	FBN1	Fibrillin-1
-0.843694	0.021572	0.158952	Q08380	LGALS3BP	Galectin-3-binding protein
-0.912356	0.0218563	0.159779	P62070	RRAS2	Ras-related protein R-Ras2
-2.47061	0.0219744	0.159779	P02008	HBZ	Hemoglobin subunit zeta
-1.85476	0.0221343	0.159779	Q6L8Q7	PDE12	2,5-phosphodiesterase 12
-1.47145	0.022161	0.159779	P08134	RHOC	Rho-related GTP-binding protein RhoC
-1.6158	0.0221898	0.159779	P0DOY3, P0DOY2, P0CG04	IGLC1	Ig lambda-1 chain C regions
-0.666999	0.0222585	0.159779	Q15181	PPA1	Inorganic pyrophosphatase
0.95233	0.0222692	0.159779	P40939	HADHA	Trifunctional enzyme subunit alpha, mitochondrial, Long-chain enoyl-CoA hydratase, Long chain 3-hydroxyacyl-CoA dehydrogenase
0.69641	0.0222929	0.159779	Q12904	AIMP1	Aminoacyl tRNA synthase complex-interacting multifunctional protein 1, Endothelial monocyte-activating polypeptide 2
1.80747	0.0225217	0.160869	Q08211	DHX9	ATP-dependent RNA helicase A
-1.08887	0.022613	0.160974	P01024	C3	Complement C3, Complement C3 beta chain, C3-beta-c, Complement C3 alpha chain, C3a anaphylatoxin, Acylation stimulating protein, Complement C3b alpha chain, Complement C3c alpha chain fragment 1, Complement C3dg fragment, Complement C3g fragment, Complement C3d fragment, Complement C3f fragment, Complement C3c alpha chain fragment 2
-1.432	0.022693	0.160997	Q9NZ45	CISD1	CDGSH iron-sulfur domain-containing protein 1
-1.03149	0.0228062	0.161256	Q9UMX0	UBQLN1	Ubiquilin-1
1.64135	0.0231865	0.163183	P10644	PRKAR1A	cAMP-dependent protein kinase type I-alpha regulatory subunit, cAMP-dependent protein kinase type I-alpha regulatory subunit, N-terminally processed
0.846457	0.023293	0.163183	O43464	HTRA2	Serine protease HTRA2, mitochondrial
0.821969	0.0233119	0.163183	Q96KP4	CNDP2	Cytosolic non-specific dipeptidase
1.14475	0.0234849	0.163848	Q9UMY4	SNX12	Sorting nexin-12
-0.812481	0.0235926	0.164054	P00736	C1R	Complement C1r subcomponent, Complement C1r subcomponent heavy chain, Complement C1r subcomponent light chain
-1.257	0.023711	0.164334	Q9UEU0	VTI1B	Vesicle transport through interaction with t-SNAREs homolog 1B
-1.67162	0.0242949	0.167827	P07225	PROS1	Vitamin K-dependent protein S
1.15603	0.0246483	0.168791	Q02790	FKBP4	Peptidyl-prolyl cis-trans isomerase FKBP4, Peptidyl-prolyl cis-trans isomerase FKBP4, N-terminally processed
1.44534	0.0246682	0.168791	Q9NQW7	XPNPEP1	Xaa-Pro aminopeptidase 1
1.57344	0.0246757	0.168791	Q8WWM9	CYGB	Cytoglobin
1.12189	0.0252774	0.172321	P22695	UQCRC2	Cytochrome b-c1 complex subunit 2, mitochondrial
-0.52621	0.0253718	0.172321	Q07954	LRP1	Prolow-density lipoprotein receptor-related protein 1, Low-density lipoprotein receptor-related protein 1 85 kDa subunit, Low-density lipoprotein receptor-related protein 1 515 kDa subunit, Low-density lipoprotein receptor-related protein 1 intracellular domain
-2.46632	0.0255158	0.172321	P54108	CRISP3	Cysteine-rich secretory protein 3
0.995026	0.0256311	0.172321	Q9BWD1	ACAT2	Acetyl-CoA acetyltransferase, cytosolic
1.15564	0.0256778	0.172321	P28676	GCA	Grancalcin
-1.64106	0.025684	0.172321	P84157	MXRA7	Matrix-remodeling-associated protein 7
0.763095	0.0258202	0.172683	Q96CN7	ISOC1	Isochorismatase domain-containing protein 1
1.0165	0.0261276	0.173772	Q53GQ0	HSD17B12	Very-long-chain 3-oxoacyl-CoA reductase
1.61568	0.0262056	0.173772	Q13148	TARDBP	TAR DNA-binding protein 43
-1.00045	0.0262312	0.173772	P23634	ATP2B4	Plasma membrane calcium-transporting ATPase 4
-0.812904	0.0264679	0.174788	P01034	CST3	Cystatin-C
1.05897	0.0267902	0.175665	P26038	MSN	Moesin
0.950142	0.0268633	0.175665	P31939	ATIC	Bifunctional purine biosynthesis protein PURH, Phosphoribosylaminoimidazolecarboxamide formyltransferase, IMP cyclohydrolase
-2.14697	0.0269684	0.175665	P22105	TNXB	Tenascin-X
-1.20274	0.0270215	0.175665	P61221	ABCE1	ATP-binding cassette sub-family E member 1
1.12027	0.0270775	0.175665	P46782	RPS5	40S ribosomal protein S5, 40S ribosomal protein S5, N-terminally processed
1.04306	0.027158	0.175665	O75891	ALDH1L1	Cytosolic 10-formyltetrahydrofolate dehydrogenase
-0.911267	0.0271862	0.175665	P62333	PSMC6	26S protease regulatory subunit 10B
1.51284	0.0278602	0.179468	Q9HCC0	MCCC2	Methylcrotonoyl-CoA carboxylase beta chain, mitochondrial
1.59434	0.0281856	0.181008	Q5VT79	ANXA8L2	Annexin A8-like protein 2
2.16854	0.0285363	0.18228	Q86WU2	LDHD	Probable D-lactate dehydrogenase, mitochondrial
1.72152	0.0285572	0.18228	Q9P1F3	ABRACL	Costars family protein ABRACL
-1.53761	0.0289122	0.183691	P55060	CSE1L	Exportin-2
-1.64083	0.0289532	0.183691	P20339	RAB5A	Ras-related protein Rab-5A
-1.044	0.029187	0.184617	P51570	GALK1	Galactokinase
0.710532	0.0294274	0.185321	P05388, Q8NHW5	RPLP0, RPLP0P6	60S acidic ribosomal protein P0, 60S acidic ribosomal protein P0-like
0.583603	0.0295452	0.185321	P52565	ARHGDIA	Rho GDP-dissociation inhibitor 1
-0.656212	0.029596	0.185321	Q13561	DCTN2	Dynactin subunit 2
-0.867805	0.0296513	0.185321	P27338	MAOB	Amine oxidase [flavin-containing] B
1.0122	0.0299906	0.186885	P35914	HMGCL	Hydroxymethylglutaryl-CoA lyase, mitochondrial
1.74994	0.0302584	0.187395	O43719	HTATSF1	HIV Tat-specific factor 1
1.83012	0.030263	0.187395	O00330	PDHX	Pyruvate dehydrogenase protein X component, mitochondrial
0.903315	0.0303401	0.187395	P68402	PAFAH1B2	Platelet-activating factor acetylhydrolase IB subunit beta
-0.893729	0.0308964	0.190232	Q13683	ITGA7	Integrin alpha-7, Integrin alpha-7 heavy chain, Integrin alpha-7 light chain, Integrin alpha-7 70 kDa form
0.81532	0.0309806	0.190232	P61960	UFM1	Ubiquitin-fold modifier 1
1.40778	0.0312697	0.191447	Q13564	NAE1	NEDD8-activating enzyme E1 regulatory subunit
1.3864	0.0313879	0.191532	P61313	RPL15	60S ribosomal protein L15
0.871045	0.0314659	0.191532	P50395	GDI2	Rab GDP dissociation inhibitor beta
-1.43293	0.0317347	0.192609	P13746	HLA-A	HLA class I histocompatibility antigen, A-11 alpha chain
-0.641264	0.0319851	0.193495	Q9P0L0	VAPA	Vesicle-associated membrane protein-associated protein A
-1.8171	0.0320648	0.193495	Q9NX40	OCIAD1	OCIA domain-containing protein 1
-2.29416	0.0326288	0.196334	Q00765	REEP5	Receptor expression-enhancing protein 5
0.91719	0.0329074	0.197444	Q01518	CAP1	Adenylyl cyclase-associated protein 1
-0.613517	0.033211	0.198395	P48059	LIMS1	LIM and senescent cell antigen-like-containing domain protein 1
1.04349	0.0332826	0.198395	Q9UN36	NDRG2	Protein NDRG2
-1.82179	0.0333492	0.198395	P04216	THY1	Thy-1 membrane glycoprotein
1.03889	0.0346405	0.205495	Q96RS6	NUDCD1	NudC domain-containing protein 1
1.36517	0.034783	0.205759	Q01995	TAGLN	Transgelin
3.601	0.0353132	0.208111	P23297	S100A1	Protein S100-A1
-1.06302	0.0353856	0.208111	O14773	TPP1	Tripeptidyl-peptidase 1
1.29448	0.035574	0.208111	Q9NUJ1	ABHD10	Mycophenolic acid acyl-glucuronide esterase, mitochondrial
-1.39001	0.0356422	0.208111	P48509	CD151	CD151 antigen
-1.37501	0.0356762	0.208111	A1L0T0	ILVBL	Acetolactate synthase-like protein
1.51345	0.0359915	0.209341	P49207	RPL34	60S ribosomal protein L34
2.41044	0.0361255	0.209341	Q16762	TST	Thiosulfate sulfurtransferase
0.703615	0.0364108	0.209341	E9PAV3, Q13765	NACA	Nascent polypeptide-associated complex subunit alpha, muscle-specific form, Nascent polypeptide-associated complex subunit alpha
2.26633	0.0364408	0.209341	P13284	IFI30	Gamma-interferon-inducible lysosomal thiol reductase
-1.9095	0.0365312	0.209341	P23946	CMA1	Chymase
-0.737943	0.0365718	0.209341	P17931	LGALS3	Galectin-3
1.28114	0.0365848	0.209341	O75131	CPNE3	Copine-3
0.904673	0.0371489	0.211939	P12236	SLC25A6	ADP/ATP translocase 3, ADP/ATP translocase 3, N-terminally processed
-1.90338	0.037253	0.211939	Q07507	DPT	Dermatopontin
1.43028	0.0373417	0.211939	O75608	LYPLA1	Acyl-protein thioesterase 1
1.14146	0.0377095	0.21345	O95563	MPC2	Mitochondrial pyruvate carrier 2
0.556283	0.0381608	0.214756	Q9BS26	ERP44	Endoplasmic reticulum resident protein 44
1.09943	0.0382173	0.214756	P49354	FNTA	Protein farnesyltransferase/geranylgeranyltransferase type-1 subunit alpha
-0.748685	0.0382471	0.214756	P07203	GPX1	Glutathione peroxidase 1
1.47306	0.0384094	0.215093	Q04446	GBE1	1,4-alpha-glucan-branching enzyme
0.872709	0.0385284	0.215185	P13667	PDIA4	Protein disulfide-isomerase A4
-1.33191	0.0387083	0.215315	P51572	BCAP31	B-cell receptor-associated protein 31
0.895504	0.0387567	0.215315	P55884	EIF3B	Eukaryotic translation initiation factor 3 subunit B
2.96675	0.039071	0.216154	Q99447	PCYT2	Ethanolamine-phosphate cytidylyltransferase
-2.06016	0.0391775	0.216154	P15088	CPA3	Mast cell carboxypeptidase A
1.00401	0.039283	0.216154	Q8IXJ6	SIRT2	NAD-dependent protein deacetylase sirtuin-2
-1.31082	0.0393195	0.216154	P21810	BGN	Biglycan
1.14333	0.0396402	0.217275	O94760	DDAH1	N(G),N(G)-dimethylarginine dimethylaminohydrolase 1
-2.3142	0.0398182	0.217275	Q9BVK6	TMED9	Transmembrane emp24 domain-containing protein 9
1.09252	0.0399334	0.217275	P10643	C7	Complement component C7
-1.48065	0.0399372	0.217275	Q99523	SORT1	Sortilin
2.73705	0.0400558	0.217357	O00203	AP3B1	AP-3 complex subunit beta-1
-0.721814	0.0401907	0.217527	O95292	VAPB	Vesicle-associated membrane protein-associated protein B/C
1.22222	0.0413311	0.223124	Q96C23	GALM	Aldose 1-epimerase
-1.12171	0.0415562	0.223764	Q9NUP9	LIN7C	Protein lin-7 homolog C
-2.50854	0.0420097	0.225312	P06756	ITGAV	Integrin alpha-V, Integrin alpha-V heavy chain, Integrin alpha-V light chain
-1.16018	0.0420582	0.225312	Q9BZV2	SLC19A3	Thiamine transporter 2
-0.9506	0.0422338	0.225677	Q9H4X1	RGCC	Regulator of cell cycle RGCC
-0.496234	0.0424294	0.226096	P25398	RPS12	40S ribosomal protein S12
-0.93389	0.0425356	0.226096	Q9NVA2	SEPT11	Septin-11
-1.36617	0.0427661	0.226096	Q16853	AOC3	Membrane primary amine oxidase
2.5049	0.0428136	0.226096	Q13371	PDCL	Phosducin-like protein
-2.30577	0.0428507	0.226096	P05106	ITGB3	Integrin beta-3
-0.552416	0.0430202	0.226422	Q12805	EFEMP1	EGF-containing fibulin-like extracellular matrix protein 1
-2.22508	0.0432244	0.226696	O75954	TSPAN9	Tetraspanin-9
1.9499	0.0432881	0.226696	P09132	SRP19	Signal recognition particle 19 kDa protein
-1.40903	0.0435045	0.227263	Q99614	TTC1	Tetratricopeptide repeat protein 1
-2.09659	0.0437464	0.227959	P15144	ANPEP	Aminopeptidase N
-2.55449	0.0445927	0.231794	Q9Y2A7	NCKAP1	Nck-associated protein 1
-0.755775	0.0448853	0.232661	P60660	MYL6	Myosin light polypeptide 6
0.502324	0.0450772	0.232661	P06576	ATP5B	ATP synthase subunit beta, mitochondrial
1.18619	0.0451453	0.232661	P35237	SERPINB6	Serpin B6
0.763176	0.0452083	0.232661	P17655	CAPN2	Calpain-2 catalytic subunit
0.627172	0.0453986	0.232661	P28070	PSMB4	Proteasome subunit beta type-4
1.05497	0.0455006	0.232661	Q8NCW5	APOA1BP	NAD(P)H-hydrate epimerase
-1.00403	0.0455351	0.232661	Q9Y3B3	TMED7	Transmembrane emp24 domain-containing protein 7
-0.548586	0.046635	0.237703	Q09666	AHNAK	Neuroblast differentiation-associated protein AHNAK
-0.652392	0.047048	0.239083	P21397	MAOA	Amine oxidase [flavin-containing] A
-0.783031	0.0471335	0.239083	O75915	ARL6IP5	PRA1 family protein 3
0.858804	0.0477375	0.241423	P35270	SPR	Sepiapterin reductase
0.535253	0.0478247	0.241423	P06744	GPI	Glucose-6-phosphate isomerase
-1.20834	0.0480862	0.242161	Q03135	CAV1	Caveolin-1
1.59098	0.0482133	0.24222	O00423	EML1	Echinoderm microtubule-associated protein-like 1
1.31227	0.0483619	0.242387	P07711	CTSL	Cathepsin L1, Cathepsin L1 heavy chain, Cathepsin L1 light chain
-2.06768	0.0486218	0.243109	Q63ZY3	KANK2	KN motif and ankyrin repeat domain-containing protein 2
1.5585	0.0488814	0.24365	P61353	RPL27	60S ribosomal protein L27
0.673707	0.048962	0.24365	P25787	PSMA2	Proteasome subunit alpha type-2
1.62036	0.0491684	0.244098	Q9NTK5	OLA1	Obg-like ATPase 1
1.2535	0.0494651	0.244484	Q53EL6	PDCD4	Programmed cell death protein 4
0.537667	0.049479	0.244484	P11766	ADH5	Alcohol dehydrogenase class-3
-1.27099	0.0502497	0.247302	P45381	ASPA	Aspartoacylase
-1.16097	0.0503765	0.247302	O95445	APOM	Apolipoprotein M
1.70803	0.0504025	0.247302	Q9UMS6	SYNPO2	Synaptopodin-2
1.19721	0.0508772	0.249049	P21266	GSTM3	Glutathione S-transferase Mu 3
-2.63014	0.0516264	0.252129	P23229	ITGA6	Integrin alpha-6, Integrin alpha-6 heavy chain, Integrin alpha-6 light chain, Processed integrin alpha-6
0.742333	0.0518621	0.252534	O95571	ETHE1	Persulfide dioxygenase ETHE1, mitochondrial
1.86168	0.0520421	0.252534	Q13435	SF3B2	Splicing factor 3B subunit 2
-0.374398	0.0520701	0.252534	P50502, Q8NFI4, Q8IZP2	ST13, ST13P5, ST13P4	Hsc70-interacting protein, Putative protein FAM10A5, Putative protein FAM10A4
-0.455154	0.0522956	0.253043	Q02818	NUCB1	Nucleobindin-1
2.02115	0.052779	0.254363	P78527	PRKDC	DNA-dependent protein kinase catalytic subunit
0.901459	0.0528922	0.254363	Q15370	TCEB2	Transcription elongation factor B polypeptide 2
-0.542889	0.0529318	0.254363	Q9NZN4	EHD2	EH domain-containing protein 2
-1.86869	0.0531649	0.2549	A0A0C4DH55, P01624	IGKV3D-7	Ig kappa chain V-III region POM
-0.779972	0.0533091	0.25501	O00264	PGRMC1	Membrane-associated progesterone receptor component 1
-0.477331	0.0541613	0.258497	P08670	VIM	Vimentin
-1.02216	0.054362	0.258867	Q9UBX5	FBLN5	Fibulin-5
0.916447	0.0547962	0.260344	Q99829	CPNE1	Copine-1
1.20088	0.0552538	0.261926	Q15651	HMGN3	High mobility group nucleosome-binding domain-containing protein 3
-1.23637	0.0553868	0.261964	P54826	GAS1	Growth arrest-specific protein 1
-1.51522	0.0563568	0.265594	O43493	TGOLN2	Trans-Golgi network integral membrane protein 2
1.60724	0.0564072	0.265594	Q16666	IFI16	Gamma-interferon-inducible protein 16
1.17703	0.0568544	0.265777	O00303	EIF3F	Eukaryotic translation initiation factor 3 subunit F
-1.05179	0.0568626	0.265777	P61020	RAB5B	Ras-related protein Rab-5B
-1.2543	0.0569417	0.265777	P78318	IGBP1	Immunoglobulin-binding protein 1
-0.736365	0.0569523	0.265777	Q14118	DAG1	Dystroglycan, Alpha-dystroglycan, Beta-dystroglycan
1.24561	0.0573725	0.267145	P42126	ECI1	Enoyl-CoA delta isomerase 1, mitochondrial
-1.07711	0.0575936	0.267581	P09497	CLTB	Clathrin light chain B
1.19786	0.0578246	0.267644	Q9BUJ2	HNRNPUL1	Heterogeneous nuclear ribonucleoprotein U-like protein 1
1.21963	0.057862	0.267644	Q9NXG2	THUMPD1	THUMP domain-containing protein 1
0.563753	0.0583094	0.26912	P04406	GAPDH	Glyceraldehyde-3-phosphate dehydrogenase
-1.33878	0.0584775	0.269304	Q15848	ADIPOQ	Adiponectin
-2.33315	0.0590166	0.271112	P21980	TGM2	Protein-glutamine gamma-glutamyltransferase 2
0.414744	0.0591282	0.271112	P22626	HNRNPA2B1	Heterogeneous nuclear ribonucleoproteins A2/B1
1.93977	0.0594446	0.271969	P41226	UBA7	Ubiquitin-like modifier-activating enzyme 7
-2.48552	0.0596143	0.272152	P61254, Q9UNX3	RPL26, RPL26L1	60S ribosomal protein L26, 60S ribosomal protein L26-like 1
0.723069	0.0603718	0.275013	P26641	EEF1G	Elongation factor 1-gamma
1.41321	0.0611424	0.27792	P07451	CA3	Carbonic anhydrase 3
-0.893596	0.0612968	0.277973	O75880	SCO1	Protein SCO1 homolog, mitochondrial
1.13292	0.0614629	0.277973	P51608	MECP2	Methyl-CpG-binding protein 2
-0.529028	0.0615511	0.277973	P00568	AK1	Adenylate kinase isoenzyme 1
-0.562986	0.0620307	0.279162	P52209	PGD	6-phosphogluconate dehydrogenase, decarboxylating
-0.76339	0.0620803	0.279162	Q13510	ASAH1	Acid ceramidase, Acid ceramidase subunit alpha, Acid ceramidase subunit beta
1.26622	0.0625087	0.280067	Q9HB71	CACYBP	Calcyclin-binding protein
-1.63472	0.0625482	0.280067	P56199	ITGA1	Integrin alpha-1
-0.626796	0.0629534	0.280692	Q99460	PSMD1	26S proteasome non-ATPase regulatory subunit 1
0.577133	0.0629552	0.280692	P53999	SUB1	Activated RNA polymerase II transcriptional coactivator p15
0.960602	0.063233	0.280909	P04844	RPN2	Dolichyl-diphosphooligosaccharide--protein glycosyltransferase subunit 2
-1.82986	0.0632715	0.280909	P26992	CNTFR	Ciliary neurotrophic factor receptor subunit alpha
-1.46661	0.063429	0.281014	P39059	COL15A1	Collagen alpha-1(XV) chain, Restin, Restin-2, Restin-3, Restin-4
0.509733	0.0637499	0.281149	P22061	PCMT1	Protein-L-isoaspartate(D-aspartate) O-methyltransferase
-1.26106	0.0637673	0.281149	P19971	TYMP	Thymidine phosphorylase
0.827897	0.0641876	0.281149	Q7Z4W1	DCXR	L-xylulose reductase
-0.374933	0.0642118	0.281149	P22392, O60361	NME2, NME2P1	Nucleoside diphosphate kinase B, Putative nucleoside diphosphate kinase
-0.674976	0.064229	0.281149	O60936	NOL3	Nucleolar protein 3
1.89791	0.0642626	0.281149	P23368	ME2	NAD-dependent malic enzyme, mitochondrial
-1.60563	0.0645025	0.281612	P08123	COL1A2	Collagen alpha-2(I) chain
-1.60081	0.0651659	0.283531	P50570	DNM2	Dynamin-2
-1.27099	0.0653201	0.283531	P27144	AK4	Adenylate kinase 4, mitochondrial
0.737473	0.0654053	0.283531	P34932	HSPA4	Heat shock 70 kDa protein 4
-0.581739	0.0654822	0.283531	O95810	SDPR	Serum deprivation-response protein
0.881116	0.0657294	0.284016	Q14012	CAMK1	Calcium/calmodulin-dependent protein kinase type 1
1.15914	0.0659206	0.284257	Q5SSJ5	HP1BP3	Heterochromatin protein 1-binding protein 3
-0.900884	0.0665259	0.286095	Q15027	ACAP1	Arf-GAP with coiled-coil, ANK repeat and PH domain-containing protein 1
0.349489	0.0667233	0.286095	P30048	PRDX3	Thioredoxin-dependent peroxide reductase, mitochondrial
0.479623	0.0667958	0.286095	Q04760	GLO1	Lactoylglutathione lyase
-1.0881	0.0668918	0.286095	Q9Y224	C14orf166	UPF0568 protein C14orf166
1.67616	0.0673846	0.287326	Q5R3I4	TTC38	Tetratricopeptide repeat protein 38
-1.38458	0.0674532	0.287326	Q9UBY9	HSPB7	Heat shock protein beta-7
-1.21838	0.0685699	0.291264	P22897	MRC1	Macrophage mannose receptor 1
-1.76228	0.0687612	0.291264	Q08722	CD47	Leukocyte surface antigen CD47
0.839062	0.0687938	0.291264	P48163	ME1	NADP-dependent malic enzyme
0.528291	0.0692123	0.291548	Q9Y2X8, P62837, P61077, P51668	UBE2D4, UBE2D2, UBE2D3, UBE2D1	Ubiquitin-conjugating enzyme E2 D4, Ubiquitin-conjugating enzyme E2 D2, Ubiquitin-conjugating enzyme E2 D3, Ubiquitin-conjugating enzyme E2 D1
-0.856141	0.0692205	0.291548	Q13162	PRDX4	Peroxiredoxin-4
1.02501	0.0694227	0.291548	Q15020	SART3	Squamous cell carcinoma antigen recognized by T-cells 3
0.853143	0.0694681	0.291548	P46926	GNPDA1	Glucosamine-6-phosphate isomerase 1
1.18913	0.069555	0.291548	P05165	PCCA	Propionyl-CoA carboxylase alpha chain, mitochondrial
1.38375	0.0697176	0.291647	P14735	IDE	Insulin-degrading enzyme
-1.40198	0.069958	0.292071	P0DOX8, B9A064	IGLL5	Immunoglobulin lambda-like polypeptide 5
-1.12035	0.0710403	0.295185	Q6NUM9	RETSAT	All-trans-retinol 13,14-reductase
-1.63929	0.0712335	0.295185	Q9NX63	CHCHD3	MICOS complex subunit MIC19
-0.399329	0.0712592	0.295185	P12814	ACTN1	Alpha-actinin-1
-0.879322	0.0712661	0.295185	P22352	GPX3	Glutathione peroxidase 3
1.16312	0.0717189	0.296308	P45954	ACADSB	Short/branched chain specific acyl-CoA dehydrogenase, mitochondrial
1.41934	0.0718197	0.296308	P62888	RPL30	60S ribosomal protein L30
1.08482	0.0720762	0.296308	P36776	LONP1	Lon protease homolog, mitochondrial
-0.84516	0.0721017	0.296308	P02649	APOE	Apolipoprotein E
1.54481	0.0727376	0.297625	P62701	RPS4X	40S ribosomal protein S4, X isoform
-1.10258	0.0727771	0.297625	Q7Z4H3	HDDC2	HD domain-containing protein 2
1.09477	0.0729505	0.297625	O15533	TAPBP	Tapasin
-2.10399	0.072989	0.297625	O95573	ACSL3	Long-chain-fatty-acid--CoA ligase 3
-1.63967	0.0734228	0.298814	Q96A26	FAM162A	Protein FAM162A
0.821344	0.0737601	0.299166	P31942	HNRNPH3	Heterogeneous nuclear ribonucleoprotein H3
-0.96895	0.0737944	0.299166	Q9NP97, Q8TF09	DYNLRB1, DYNLRB2	Dynein light chain roadblock-type 1, Dynein light chain roadblock-type 2
-1.05664	0.0739755	0.299323	P11047	LAMC1	Laminin subunit gamma-1
-1.1124	0.0743687	0.300335	Q13363	CTBP1	C-terminal-binding protein 1
0.733882	0.0748167	0.300861	P49591	SARS	Serine--tRNA ligase, cytoplasmic
-0.681327	0.074891	0.300861	P13716	ALAD	Delta-aminolevulinic acid dehydratase
0.85537	0.0750393	0.300861	Q99623	PHB2	Prohibitin-2
0.708599	0.0751541	0.300861	P55786	NPEPPS	Puromycin-sensitive aminopeptidase
-1.1011	0.0752153	0.300861	P14543	NID1	Nidogen-1
-1.45759	0.0754536	0.301241	P55268	LAMB2	Laminin subunit beta-2
-0.669963	0.076684	0.305572	Q96CV9	OPTN	Optineurin
-1.24017	0.0769835	0.306024	P07099	EPHX1	Epoxide hydrolase 1
-0.937303	0.0770889	0.306024	Q9UBV8	PEF1	Peflin
-1.76604	0.0775327	0.307205	O95817	BAG3	BAG family molecular chaperone regulator 3
-0.962528	0.0778527	0.307459	P12268	IMPDH2	Inosine-5-monophosphate dehydrogenase 2
-1.28187	0.0779615	0.307459	O14791	APOL1	Apolipoprotein L1
0.476286	0.0780361	0.307459	P35244	RPA3	Replication protein A 14 kDa subunit
-0.824631	0.0788991	0.310277	Q9Y265	RUVBL1	RuvB-like 1
-2.58601	0.0797403	0.312876	Q9P121	NTM	Neurotrimin
1.02393	0.079906	0.312876	Q9UHD8	SEPT9	Septin-9
-1.3481	0.0800069	0.312876	P14209	CD99	CD99 antigen
-1.6397	0.0806162	0.314233	P56385	ATP5I	ATP synthase subunit e, mitochondrial
-0.924909	0.080653	0.314233	P09496	CLTA	Clathrin light chain A
0.868187	0.0812758	0.316072	Q9P016	THYN1	Thymocyte nuclear protein 1
1.11984	0.0815737	0.316113	Q8N335	GPD1L	Glycerol-3-phosphate dehydrogenase 1-like protein
-0.543314	0.0817352	0.316113	P01042	KNG1	Kininogen-1, Kininogen-1 heavy chain, T-kinin, Bradykinin, Lysyl-bradykinin, Kininogen-1 light chain, Low molecular weight growth-promoting factor
-0.500219	0.081741	0.316113	O00233	PSMD9	26S proteasome non-ATPase regulatory subunit 9
-0.798828	0.0818882	0.316113	P46976	GYG1	Glycogenin-1
0.364755	0.0820446	0.316135	Q99714	HSD17B10	3-hydroxyacyl-CoA dehydrogenase type-2
-1.11844	0.0826737	0.317976	P07741	APRT	Adenine phosphoribosyltransferase
0.750271	0.0828862	0.31821	P38159	RBMX	RNA-binding motif protein, X chromosome, RNA-binding motif protein, X chromosome, N-terminally processed
0.897191	0.0830625	0.318221	P48735	IDH2	Isocitrate dehydrogenase [NADP], mitochondrial
0.914707	0.0831921	0.318221	P05543	SERPINA7	Thyroxine-binding globulin
-2.10576	0.0836026	0.319038	P0DJI8	SAA1	Serum amyloid A-1 protein, Amyloid protein A, Serum amyloid protein A(2-104), Serum amyloid protein A(3-104), Serum amyloid protein A(2-103), Serum amyloid protein A(2-102), Serum amyloid protein A(4-101)
-1.85619	0.0838461	0.319038	P20340, Q9NRW1	RAB6A, RAB6B	Ras-related protein Rab-6A, Ras-related protein Rab-6B
0.454269	0.0838614	0.319038	Q16531	DDB1	DNA damage-binding protein 1
-0.548848	0.0841364	0.319505	Q9HDC9	APMAP	Adipocyte plasma membrane-associated protein
-0.791282	0.0850108	0.320562	Q99733	NAP1L4	Nucleosome assembly protein 1-like 4
-0.827036	0.0850114	0.320562	Q14515	SPARCL1	SPARC-like protein 1
-0.657128	0.085169	0.320562	P61160	ACTR2	Actin-related protein 2
-1.07031	0.0852738	0.320562	Q10567	AP1B1	AP-1 complex subunit beta-1
-1.16901	0.0852914	0.320562	P06702	S100A9	Protein S100-A9
1.36813	0.0853306	0.320562	Q9UDY2	TJP2	Tight junction protein ZO-2
-0.900356	0.0857857	0.321696	P02766	TTR	Transthyretin
0.541049	0.0870474	0.32529	P59998	ARPC4	Actin-related protein 2/3 complex subunit 4
1.15085	0.0873207	0.32529	O43765	SGTA	Small glutamine-rich tetratricopeptide repeat-containing protein alpha
0.74365	0.0874062	0.32529	P60981	DSTN	Destrin
-0.548799	0.0874695	0.32529	Q9NP74	PALMD	Palmdelphin
1.22018	0.0875184	0.32529	P30038	ALDH4A1	Delta-1-pyrroline-5-carboxylate dehydrogenase, mitochondrial
-1.19979	0.0878064	0.325784	P05090	APOD	Apolipoprotein D
-0.965278	0.0880519	0.326118	Q8IWE2	FAM114A1	Protein NOXP20
1.02163	0.0887816	0.327093	P05204	HMGN2	Non-histone chromosomal protein HMG-17
-1.66517	0.0890534	0.327093	P04003	C4BPA	C4b-binding protein alpha chain
2.03736	0.0893261	0.327093	Q9Y2S2	CRYL1	Lambda-crystallin homolog
0.652119	0.0893887	0.327093	Q9BX68	HINT2	Histidine triad nucleotide-binding protein 2, mitochondrial
1.4897	0.0895299	0.327093	Q15424	SAFB	Scaffold attachment factor B1
-1.56048	0.0896307	0.327093	O15061	SYNM	Synemin
-0.757466	0.0896526	0.327093	Q6DD88	ATL3	Atlastin-3
0.653369	0.0896899	0.327093	P55209	NAP1L1	Nucleosome assembly protein 1-like 1
-1.07701	0.0897169	0.327093	P98172	EFNB1	Ephrin-B1
-1.12613	0.090022	0.327277	O95721	SNAP29	Synaptosomal-associated protein 29
-1.07822	0.090079	0.327277	Q969G5	PRKCDBP	Protein kinase C delta-binding protein
0.737139	0.090408	0.327905	P29590	PML	Protein PML
-1.26786	0.091044	0.328644	P13987	CD59	CD59 glycoprotein
1.04216	0.0914332	0.328644	Q9Y600	CSAD	Cysteine sulfinic acid decarboxylase
0.364928	0.0914524	0.328644	P08238	HSP90AB1	Heat shock protein HSP 90-beta
0.438544	0.0915788	0.328644	P13639	EEF2	Elongation factor 2
0.845717	0.0916241	0.328644	P55795	HNRNPH2	Heterogeneous nuclear ribonucleoprotein H2
-1.93922	0.0917034	0.328644	P22748	CA4	Carbonic anhydrase 4
0.619461	0.0917074	0.328644	Q96G03	PGM2	Phosphoglucomutase-2
-1.07156	0.0921092	0.329326	Q9H479	FN3K	Fructosamine-3-kinase
-2.0493	0.0922633	0.329326	P04921	GYPC	Glycophorin-C
-1.28008	0.0923681	0.329326	Q08495	DMTN	Dematin
-0.862048	0.0926706	0.329844	P13473	LAMP2	Lysosome-associated membrane glycoprotein 2
1.01765	0.0928512	0.329928	Q6BCY4	CYB5R2	NADH-cytochrome b5 reductase 2
0.448087	0.0934175	0.330977	P63241, Q6IS14	EIF5A, EIF5AL1	Eukaryotic translation initiation factor 5A-1, Eukaryotic translation initiation factor 5A-1-like
-0.64552	0.0934616	0.330977	Q7Z6Z7	HUWE1	E3 ubiquitin-protein ligase HUWE1
1.09012	0.0943814	0.333672	P02647	APOA1	Apolipoprotein A-I, Proapolipoprotein A-I, Truncated apolipoprotein A-I
0.756063	0.0947359	0.334362	P42677, Q71UM5	RPS27, RPS27L	40S ribosomal protein S27, 40S ribosomal protein S27-like
-0.854725	0.0954497	0.335811	O60884	DNAJA2	DnaJ homolog subfamily A member 2
0.510891	0.0954663	0.335811	P09622	DLD	Dihydrolipoyl dehydrogenase, mitochondrial
0.318848	0.0975946	0.341076	P60900	PSMA6	Proteasome subunit alpha type-6
0.929771	0.0976478	0.341076	P62316	SNRPD2	Small nuclear ribonucleoprotein Sm D2
-1.59825	0.0976737	0.341076	P61952	GNG11	Guanine nucleotide-binding protein G(I)/G(S)/G(O) subunit gamma-11
-0.597107	0.0976901	0.341076	P10909	CLU	Clusterin, Clusterin beta chain, Clusterin alpha chain
1.62228	0.0977752	0.341076	Q9Y2Z0	SUGT1	Suppressor of G2 allele of SKP1 homolog
-0.98948	0.0985794	0.343311	Q7Z7G0	ABI3BP	Target of Nesh-SH3
0.637625	0.0987778	0.343433	Q16698	DECR1	2,4-dienoyl-CoA reductase, mitochondrial
-2.10999	0.0994948	0.345354	P02655	APOC2	Apolipoprotein C-II, Proapolipoprotein C-II
0.829886	0.0998767	0.345732	P11940	PABPC1	Polyadenylate-binding protein 1
0.591853	0.0999519	0.345732	O95881	TXNDC12	Thioredoxin domain-containing protein 12
0.444444	0.100098	0.345732	Q9Y2Q3	GSTK1	Glutathione S-transferase kappa 1
0.673668	0.100356	0.345749	O75208	COQ9	Ubiquinone biosynthesis protein COQ9, mitochondrial
-0.467799	0.100496	0.345749	Q9Y2J2	EPB41L3	Band 4.1-like protein 3, Band 4.1-like protein 3, N-terminally processed
0.933409	0.100597	0.345749	O75937	DNAJC8	DnaJ homolog subfamily C member 8
1.22886	0.101451	0.348002	Q99653	CHP1	Calcineurin B homologous protein 1
-1.45556	0.101584	0.348002	Q13033	STRN3	Striatin-3
-0.988595	0.102163	0.349418	Q96AT9	RPE	Ribulose-phosphate 3-epimerase
-1.02095	0.102418	0.349721	P0DOX5, P01857	IGHG1	Ig gamma-1 chain C region
1.47513	0.103031	0.350758	Q8TBC4	UBA3	NEDD8-activating enzyme E1 catalytic subunit
-1.54999	0.103062	0.350758	Q86WR0	CCDC25	Coiled-coil domain-containing protein 25
0.751719	0.103223	0.350758	Q96HC4	PDLIM5	PDZ and LIM domain protein 5
-0.85273	0.103833	0.35183	P00915	CA1	Carbonic anhydrase 1
0.966186	0.103874	0.35183	P49821	NDUFV1	NADH dehydrogenase [ubiquinone] flavoprotein 1, mitochondrial
0.688364	0.104804	0.35434	P00966	ASS1	Argininosuccinate synthase
0.731628	0.104952	0.35434	P08758	ANXA5	Annexin A5
-1.22571	0.10534	0.355004	P49748	ACADVL	Very long-chain specific acyl-CoA dehydrogenase, mitochondrial
0.641007	0.105487	0.355004	P51991	HNRNPA3	Heterogeneous nuclear ribonucleoprotein A3
-1.11345	0.105954	0.356007	P49368	CCT3	T-complex protein 1 subunit gamma
-1.35436	0.106597	0.356692	Q969L2	MAL2	Protein MAL2
-1.22459	0.106896	0.356692	P30740	SERPINB1	Leukocyte elastase inhibitor
0.841567	0.106964	0.356692	Q07960	ARHGAP1	Rho GTPase-activating protein 1
2.03593	0.106965	0.356692	Q9UK45	LSM7	U6 snRNA-associated Sm-like protein LSm7
-1.0753	0.107007	0.356692	P14621	ACYP2	Acylphosphatase-2
1.68759	0.107717	0.358486	P35558	PCK1	Phosphoenolpyruvate carboxykinase, cytosolic [GTP]
0.843307	0.108484	0.359959	P55010	EIF5	Eukaryotic translation initiation factor 5
-1.82506	0.108502	0.359959	Q10588	BST1	ADP-ribosyl cyclase/cyclic ADP-ribose hydrolase 2
-0.748332	0.108881	0.360645	P04217	A1BG	Alpha-1B-glycoprotein
-0.519051	0.109565	0.361441	O00244	ATOX1	Copper transport protein ATOX1
0.784133	0.109672	0.361441	Q86SX6	GLRX5	Glutaredoxin-related protein 5, mitochondrial
-1.23991	0.109712	0.361441	P50895	BCAM	Basal cell adhesion molecule
0.557168	0.109819	0.361441	O43396	TXNL1	Thioredoxin-like protein 1
1.31305	0.110023	0.361441	P62244	RPS15A	40S ribosomal protein S15a
0.388258	0.110597	0.361441	P24752	ACAT1	Acetyl-CoA acetyltransferase, mitochondrial
1.31482	0.110667	0.361441	Q99873	PRMT1	Protein arginine N-methyltransferase 1
0.824858	0.110839	0.361441	P09012	SNRPA	U1 small nuclear ribonucleoprotein A
0.851651	0.110983	0.361441	P23246	SFPQ	Splicing factor, proline- and glutamine-rich
-0.927939	0.111078	0.361441	Q14112	NID2	Nidogen-2
1.32451	0.111194	0.361441	P06730	EIF4E	Eukaryotic translation initiation factor 4E
-0.900704	0.111259	0.361441	P05976	MYL1	Myosin light chain 1/3, skeletal muscle isoform
0.731088	0.111358	0.361441	Q9NZL9	MAT2B	Methionine adenosyltransferase 2 subunit beta
1.27312	0.111835	0.362429	Q02878	RPL6	60S ribosomal protein L6
-0.77477	0.112443	0.363787	Q8IYI6	EXOC8	Exocyst complex component 8
0.800893	0.112606	0.363787	Q01484	ANK2	Ankyrin-2
-0.447525	0.112982	0.363787	Q9Y281	CFL2	Cofilin-2
0.804414	0.113032	0.363787	O60493	SNX3	Sorting nexin-3
1.29682	0.113232	0.363787	Q07157	TJP1	Tight junction protein ZO-1
0.885296	0.113294	0.363787	P18621	RPL17	60S ribosomal protein L17
0.778607	0.113821	0.364923	Q5SRE7	PHYHD1	Phytanoyl-CoA dioxygenase domain-containing protein 1
0.502679	0.114279	0.365626	P09651, Q32P51	HNRNPA1, HNRNPA1L2	Heterogeneous nuclear ribonucleoprotein A1, Heterogeneous nuclear ribonucleoprotein A1, N-terminally processed, Heterogeneous nuclear ribonucleoprotein A1-like 2
0.855701	0.114389	0.365626	Q15366	PCBP2	Poly(rC)-binding protein 2
0.585475	0.115234	0.367767	P54578	USP14	Ubiquitin carboxyl-terminal hydrolase 14
0.626637	0.116012	0.369346	Q15365	PCBP1	Poly(rC)-binding protein 1
-0.702202	0.11608	0.369346	P35613	BSG	Basigin
0.774963	0.11648	0.369765	O95479	H6PD	GDH/6PGL endoplasmic bifunctional protein, Glucose 1-dehydrogenase, 6-phosphogluconolactonase
1.34332	0.116564	0.369765	P54725	RAD23A	UV excision repair protein RAD23 homolog A
-1.08324	0.116986	0.370544	Q27J81	INF2	Inverted formin-2
-1.76351	0.117468	0.37151	P29972	AQP1	Aquaporin-1
0.32631	0.117857	0.37218	P23284	PPIB	Peptidyl-prolyl cis-trans isomerase B
-0.989933	0.118447	0.372811	O75352	MPDU1	Mannose-P-dolichol utilization defect 1 protein
0.651302	0.118469	0.372811	P26639	TARS	Threonine--tRNA ligase, cytoplasmic
-0.924537	0.118797	0.372811	P07942	LAMB1	Laminin subunit beta-1
-0.966472	0.119063	0.372811	Q5HYK7	SH3D19	SH3 domain-containing protein 19
-0.38939	0.119085	0.372811	P48643	CCT5	T-complex protein 1 subunit epsilon
-0.926411	0.119122	0.372811	P51888	PRELP	Prolargin
0.595388	0.119645	0.37389	P10768	ESD	S-formylglutathione hydrolase
-0.925677	0.120173	0.374982	P61106	RAB14	Ras-related protein Rab-14
0.318077	0.120536	0.375558	Q13126	MTAP	S-methyl-5-thioadenosine phosphorylase
-0.529635	0.121257	0.376636	P50990	CCT8	T-complex protein 1 subunit theta
-0.997427	0.121329	0.376636	Q96HD1	CRELD1	Cysteine-rich with EGF-like domain protein 1
-1.17871	0.121626	0.376636	P69849, Q15155, Q5JPE7	NOMO3, NOMO1, NOMO2	Nodal modulator 3, Nodal modulator 1, Nodal modulator 2
-0.475087	0.121636	0.376636	O14558	HSPB6	Heat shock protein beta-6
0.348157	0.121779	0.376636	Q14103	HNRNPD	Heterogeneous nuclear ribonucleoprotein D0
-0.89446	0.12198	0.37668	O15260	SURF4	Surfeit locus protein 4
0.421431	0.122152	0.37668	P09211	GSTP1	Glutathione S-transferase P
1.51142	0.122413	0.376931	Q15233	NONO	Non-POU domain-containing octamer-binding protein
0.420016	0.122724	0.377335	P22676	CALB2	Calretinin
0.579708	0.123904	0.379904	Q16881	TXNRD1	Thioredoxin reductase 1, cytoplasmic
-1.27718	0.123949	0.379904	Q13449	LSAMP	Limbic system-associated membrane protein
0.834369	0.124102	0.379904	Q9NT62	ATG3	Ubiquitin-like-conjugating enzyme ATG3
-0.720222	0.124651	0.38059	Q9UL25	RAB21	Ras-related protein Rab-21
-1.653	0.124762	0.38059	P16284	PECAM1	Platelet endothelial cell adhesion molecule
-1.53531	0.12487	0.38059	P14384	CPM	Carboxypeptidase M
-0.662834	0.125302	0.381353	Q96FQ6	S100A16	Protein S100-A16
0.578001	0.125983	0.382871	P07686	HEXB	Beta-hexosaminidase subunit beta, Beta-hexosaminidase subunit beta chain B, Beta-hexosaminidase subunit beta chain A
-0.94874	0.126328	0.383365	P50238	CRIP1	Cysteine-rich protein 1
-1.02166	0.127762	0.387157	Q8TCZ2	CD99L2	CD99 antigen-like protein 2
0.597075	0.12895	0.389368	O14979	HNRNPDL	Heterogeneous nuclear ribonucleoprotein D-like
-0.778165	0.129033	0.389368	P29558, Q15434	RBMS1, RBMS2	RNA-binding motif, single-stranded-interacting protein 1, RNA-binding motif, single-stranded-interacting protein 2
0.690996	0.129048	0.389368	P61247	RPS3A	40S ribosomal protein S3a
0.539634	0.129634	0.390088	Q14914	PTGR1	Prostaglandin reductase 1
0.830637	0.129658	0.390088	O43768	ENSA	Alpha-endosulfine
-0.75803	0.13092	0.393322	Q13522	PPP1R1A	Protein phosphatase 1 regulatory subunit 1A
1.03236	0.131215	0.393646	P10619	CTSA	Lysosomal protective protein, Lysosomal protective protein 32 kDa chain, Lysosomal protective protein 20 kDa chain
-1.29812	0.131699	0.394533	Q8N474	SFRP1	Secreted frizzled-related protein 1
1.01111	0.132137	0.394686	Q96JY6	PDLIM2	PDZ and LIM domain protein 2
-1.30171	0.132329	0.394686	Q9H8L6	MMRN2	Multimerin-2
0.922818	0.132508	0.394686	P22792	CPN2	Carboxypeptidase N subunit 2
-0.21813	0.132752	0.394686	Q99497	PARK7	Protein deglycase DJ-1
-2.38853	0.132829	0.394686	Q5ZPR3	CD276	CD276 antigen
0.332516	0.132965	0.394686	P49189	ALDH9A1	4-trimethylaminobutyraldehyde dehydrogenase
-0.557104	0.133204	0.394686	P60709	ACTB	Actin, cytoplasmic 1, Actin, cytoplasmic 1, N-terminally processed
-0.550303	0.133281	0.394686	P08571	CD14	Monocyte differentiation antigen CD14, Monocyte differentiation antigen CD14, urinary form, Monocyte differentiation antigen CD14, membrane-bound form
-0.903785	0.133595	0.394686	P12110	COL6A2	Collagen alpha-2(VI) chain
-1.31018	0.13363	0.394686	Q01813	PFKP	ATP-dependent 6-phosphofructokinase, platelet type
0.404918	0.134215	0.394872	P60174	TPI1	Triosephosphate isomerase
-0.477359	0.134317	0.394872	P04275	VWF	von Willebrand factor, von Willebrand antigen 2
-0.253972	0.134341	0.394872	P68104, Q5VTE0	EEF1A1, EEF1A1P5	Elongation factor 1-alpha 1, Putative elongation factor 1-alpha-like 3
0.449276	0.134634	0.394872	P27348	YWHAQ	14-3-3 protein theta
0.478171	0.134803	0.394872	P33316	DUT	Deoxyuridine 5-triphosphate nucleotidohydrolase, mitochondrial
-1.77093	0.13482	0.394872	P08648	ITGA5	Integrin alpha-5, Integrin alpha-5 heavy chain, Integrin alpha-5 light chain
0.67885	0.135132	0.395234	Q9C0B1	FTO	Alpha-ketoglutarate-dependent dioxygenase FTO
-0.502745	0.136106	0.397033	P18859	ATP5J	ATP synthase-coupling factor 6, mitochondrial
-1.42806	0.13644	0.397033	P28799	GRN	Granulins, Acrogranin, Paragranulin, Granulin-1, Granulin-2, Granulin-3, Granulin-4, Granulin-5, Granulin-6, Granulin-7
0.992503	0.136558	0.397033	Q93009	USP7	Ubiquitin carboxyl-terminal hydrolase 7
0.713927	0.136698	0.397033	Q9Y6H1, Q5T1J5	CHCHD2, CHCHD2P9	Coiled-coil-helix-coiled-coil-helix domain-containing protein 2, Putative coiled-coil-helix-coiled-coil-helix domain-containing protein CHCHD2P9, mitochondrial
1.00337	0.136862	0.397033	P61326, Q96A72	MAGOH, MAGOHB	Protein mago nashi homolog, Protein mago nashi homolog 2
0.632111	0.136882	0.397033	Q6YN16	HSDL2	Hydroxysteroid dehydrogenase-like protein 2
-0.79312	0.137302	0.397267	O14639	ABLIM1	Actin-binding LIM protein 1
-1.01998	0.137491	0.397267	Q04837	SSBP1	Single-stranded DNA-binding protein, mitochondrial
-0.392664	0.137772	0.397267	O75347	TBCA	Tubulin-specific chaperone A
0.639476	0.137776	0.397267	P48681	NES	Nestin
-0.722813	0.137909	0.397267	P11117	ACP2	Lysosomal acid phosphatase
0.902241	0.138648	0.398851	Q92841	DDX17	Probable ATP-dependent RNA helicase DDX17
-0.447615	0.139567	0.400944	Q6UXH1	CRELD2	Cysteine-rich with EGF-like domain protein 2
0.633967	0.140105	0.401411	Q96K17	BTF3L4	Transcription factor BTF3 homolog 4
1.10642	0.140147	0.401411	P12081	HARS	Histidine--tRNA ligase, cytoplasmic
-0.611391	0.140303	0.401411	P62873	GNB1	Guanine nucleotide-binding protein G(I)/G(S)/G(T) subunit beta-1
0.989477	0.140735	0.401785	O43684	BUB3	Mitotic checkpoint protein BUB3
1.03388	0.140816	0.401785	Q1KMD3	HNRNPUL2	Heterogeneous nuclear ribonucleoprotein U-like protein 2
1.12088	0.141239	0.402286	P36578	RPL4	60S ribosomal protein L4
-0.625169	0.1414	0.402286	P08754	GNAI3	Guanine nucleotide-binding protein G(k) subunit alpha
1.24211	0.141717	0.402286	Q9NP79	VTA1	Vacuolar protein sorting-associated protein VTA1 homolog
0.874751	0.141758	0.402286	Q00796	SORD	Sorbitol dehydrogenase
0.551732	0.142607	0.404085	Q01105, P0DME0	SET, SETSIP	Protein SET, Protein SETSIP
0.542474	0.142812	0.404085	P09525	ANXA4	Annexin A4
1.1491	0.142969	0.404085	P16050	ALOX15	Arachidonate 15-lipoxygenase
-1.02002	0.143354	0.404629	Q96C86	DCPS	m7GpppX diphosphatase
0.657255	0.143642	0.404898	Q15149	PLEC	Plectin
0.790191	0.144383	0.40644	Q09028	RBBP4	Histone-binding protein RBBP4
0.909887	0.145016	0.407545	Q06828	FMOD	Fibromodulin
0.399334	0.145164	0.407545	P07858	CTSB	Cathepsin B, Cathepsin B light chain, Cathepsin B heavy chain
0.97288	0.146806	0.411606	Q00169	PITPNA	Phosphatidylinositol transfer protein alpha isoform
0.732472	0.14756	0.412635	Q00577	PURA	Transcriptional activator protein Pur-alpha
-0.977512	0.147774	0.412635	P02775	PPBP	Platelet basic protein, Connective tissue-activating peptide III, TC-2, Connective tissue-activating peptide III(1-81), Beta-thromboglobulin, Neutrophil-activating peptide 2(74), Neutrophil-activating peptide 2(73), Neutrophil-activating peptide 2, TC-1, Neutrophil-activating peptide 2(1-66), Neutrophil-activating peptide 2(1-63)
-0.925427	0.147804	0.412635	P98160	HSPG2	Basement membrane-specific heparan sulfate proteoglycan core protein, Endorepellin, LG3 peptide
-0.45156	0.148115	0.412635	Q9HA64	FN3KRP	Ketosamine-3-kinase
2.0744	0.148156	0.412635	P51911	CNN1	Calponin-1
0.458417	0.14853	0.413129	O75874	IDH1	Isocitrate dehydrogenase [NADP] cytoplasmic
0.830523	0.148915	0.413653	Q9Y3C6	PPIL1	Peptidyl-prolyl cis-trans isomerase-like 1
-1.22733	0.149203	0.413904	Q08209	PPP3CA	Serine/threonine-protein phosphatase 2B catalytic subunit alpha isoform
0.613104	0.150272	0.416322	P49588	AARS	Alanine--tRNA ligase, cytoplasmic
1.0176	0.150604	0.41669	P09488	GSTM1	Glutathione S-transferase Mu 1
-0.509564	0.15149	0.417684	P05156	CFI	Complement factor I, Complement factor I heavy chain, Complement factor I light chain
-0.638797	0.151565	0.417684	P16615	ATP2A2	Sarcoplasmic/endoplasmic reticulum calcium ATPase 2
0.568824	0.15191	0.417684	Q14974	KPNB1	Importin subunit beta-1
-1.07443	0.151945	0.417684	O94911	ABCA8	ATP-binding cassette sub-family A member 8
-0.753157	0.151977	0.417684	P03952	KLKB1	Plasma kallikrein, Plasma kallikrein heavy chain, Plasma kallikrein light chain
0.601744	0.152215	0.417684	P62318	SNRPD3	Small nuclear ribonucleoprotein Sm D3
-0.615004	0.152355	0.417684	P84090	ERH	Enhancer of rudimentary homolog
0.772018	0.153133	0.41927	P30405	PPIF	Peptidyl-prolyl cis-trans isomerase F, mitochondrial
0.807685	0.153589	0.419589	P08574	CYC1	Cytochrome c1, heme protein, mitochondrial
0.783596	0.15378	0.419589	P61513	RPL37A	60S ribosomal protein L37a
0.514405	0.153849	0.419589	Q15942	ZYX	Zyxin
0.371318	0.154421	0.420565	P05386	RPLP1	60S acidic ribosomal protein P1
-0.920693	0.154892	0.420565	P80723	BASP1	Brain acid soluble protein 1
0.383355	0.154975	0.420565	P25789	PSMA4	Proteasome subunit alpha type-4
1.90697	0.155008	0.420565	O95822	MLYCD	Malonyl-CoA decarboxylase, mitochondrial
-1.32331	0.155735	0.421853	O43294	TGFB1I1	Transforming growth factor beta-1-induced transcript 1 protein
0.915733	0.155902	0.421853	P52272	HNRNPM	Heterogeneous nuclear ribonucleoprotein M
-0.646929	0.156184	0.421853	P50897	PPT1	Palmitoyl-protein thioesterase 1
-0.622516	0.156287	0.421853	P17858	PFKL	ATP-dependent 6-phosphofructokinase, liver type
-0.742287	0.156796	0.422686	P07919	UQCRH	Cytochrome b-c1 complex subunit 6, mitochondrial
0.863765	0.157343	0.423395	Q8NC51	SERBP1	Plasminogen activator inhibitor 1 RNA-binding protein
-0.428194	0.157603	0.423395	P61586	RHOA	Transforming protein RhoA
-0.591005	0.157664	0.423395	P10620	MGST1	Microsomal glutathione S-transferase 1
0.401149	0.157991	0.423732	Q96IU4	ABHD14B	Alpha/beta hydrolase domain-containing protein 14B
-0.581113	0.159134	0.426251	Q13232	NME3	Nucleoside diphosphate kinase 3
0.548773	0.160936	0.430128	Q9NRX4	PHPT1	14 kDa phosphohistidine phosphatase
0.477463	0.160991	0.430128	P09429, B2RPK0	HMGB1, HMGB1P1	High mobility group protein B1, Putative high mobility group protein B1-like 1
-0.592587	0.161425	0.430658	Q14257	RCN2	Reticulocalbin-2
1.69187	0.161599	0.430658	P17661	DES	Desmin
0.423399	0.162039	0.430787	O00299	CLIC1	Chloride intracellular channel protein 1
-0.777805	0.162859	0.430787	Q9BW30	TPPP3	Tubulin polymerization-promoting protein family member 3
0.713898	0.162945	0.430787	P39023	RPL3	60S ribosomal protein L3
-0.489753	0.16295	0.430787	Q13813	SPTAN1	Spectrin alpha chain, non-erythrocytic 1
0.875265	0.162994	0.430787	Q06278	AOX1	Aldehyde oxidase
-0.26908	0.163065	0.430787	O00151	PDLIM1	PDZ and LIM domain protein 1
0.47708	0.163084	0.430787	P31930	UQCRC1	Cytochrome b-c1 complex subunit 1, mitochondrial
0.621035	0.16411	0.432483	Q96BW5	PTER	Phosphotriesterase-related protein
-0.623246	0.164223	0.432483	Q15113	PCOLCE	Procollagen C-endopeptidase enhancer 1
-0.826609	0.164531	0.432483	P37840	SNCA	Alpha-synuclein
-0.693318	0.16472	0.432483	O95967	EFEMP2	EGF-containing fibulin-like extracellular matrix protein 2
0.672787	0.164916	0.432483	P15104	GLUL	Glutamine synthetase
1.01697	0.164985	0.432483	P49914	MTHFS	5-formyltetrahydrofolate cyclo-ligase
0.66751	0.165167	0.432483	P45974	USP5	Ubiquitin carboxyl-terminal hydrolase 5
-0.471036	0.165853	0.433272	P63151	PPP2R2A	Serine/threonine-protein phosphatase 2A 55 kDa regulatory subunit B alpha isoform
-0.56029	0.165881	0.433272	Q9HBL0	TNS1	Tensin-1
-0.868433	0.16639	0.434042	P54252	ATXN3	Ataxin-3
0.301713	0.166589	0.434042	Q9UJU6	DBNL	Drebrin-like protein
-0.368022	0.166941	0.434304	P61163	ACTR1A	Alpha-centractin
0.770215	0.167104	0.434304	P24666	ACP1	Low molecular weight phosphotyrosine protein phosphatase
1.08177	0.16799	0.436069	P67809	YBX1	Nuclease-sensitive element-binding protein 1
1.2279	0.168485	0.436261	Q6P2Q9	PRPF8	Pre-mRNA-processing-splicing factor 8
-0.705188	0.168557	0.436261	Q12907	LMAN2	Vesicular integral-membrane protein VIP36
0.83296	0.168688	0.436261	P12694	BCKDHA	2-oxoisovalerate dehydrogenase subunit alpha, mitochondrial
-0.462816	0.169196	0.437037	P04004	VTN	Vitronectin, Vitronectin V65 subunit, Vitronectin V10 subunit, Somatomedin-B
0.558936	0.169675	0.437737	P62826	RAN	GTP-binding nuclear protein Ran
1.20032	0.169989	0.438008	O00763	ACACB	Acetyl-CoA carboxylase 2, Biotin carboxylase
-0.782922	0.170476	0.438438	Q16363	LAMA4	Laminin subunit alpha-4
-1.07547	0.170573	0.438438	Q8IU85	CAMK1D	Calcium/calmodulin-dependent protein kinase type 1D
0.754251	0.171157	0.439399	Q99729	HNRNPAB	Heterogeneous nuclear ribonucleoprotein A/B
0.663613	0.171619	0.440048	P62314	SNRPD1	Small nuclear ribonucleoprotein Sm D1
-1.81785	0.172113	0.440777	P62851	RPS25	40S ribosomal protein S25
-0.938931	0.173443	0.443097	Q9C005	DPY30	Protein dpy-30 homolog
0.441504	0.173468	0.443097	P63000, P60763	RAC1, RAC3	Ras-related C3 botulinum toxin substrate 1, Ras-related C3 botulinum toxin substrate 3
-0.666822	0.17379	0.443097	P09936	UCHL1	Ubiquitin carboxyl-terminal hydrolase isozyme L1
1.07447	0.173863	0.443097	O14980	XPO1	Exportin-1
1.19402	0.174532	0.444265	Q9HB90, Q9NQL2	RRAGC, RRAGD	Ras-related GTP-binding protein C, Ras-related GTP-binding protein D
0.565061	0.175017	0.444958	Q8TCD5	NT5C	5(3)-deoxyribonucleotidase, cytosolic type
-0.869651	0.175867	0.446578	P16455	MGMT	Methylated-DNA--protein-cysteine methyltransferase
-0.878454	0.177563	0.450342	Q9H223	EHD4	EH domain-containing protein 4
-1.2227	0.178122	0.45119	P63027	VAMP2	Vesicle-associated membrane protein 2
0.671079	0.178588	0.45119	O95861	BPNT1	3(2),5-bisphosphate nucleotidase 1
-0.645205	0.178865	0.45119	P46977	STT3A	Dolichyl-diphosphooligosaccharide--protein glycosyltransferase subunit STT3A
-1.29432	0.178959	0.45119	P57105	SYNJ2BP	Synaptojanin-2-binding protein
0.877979	0.178972	0.45119	Q9UHX1	PUF60	Poly(U)-binding-splicing factor PUF60
0.645884	0.17921	0.451247	P23396	RPS3	40S ribosomal protein S3
0.868432	0.179893	0.452425	P15311	EZR	Ezrin
0.674986	0.180641	0.452988	Q9UMS0	NFU1	NFU1 iron-sulfur cluster scaffold homolog, mitochondrial
1.06791	0.180746	0.452988	P02794	FTH1	Ferritin heavy chain, Ferritin heavy chain, N-terminally processed
0.859019	0.180764	0.452988	Q9UBC2	EPS15L1	Epidermal growth factor receptor substrate 15-like 1
0.459224	0.18131	0.453816	Q9ULA0	DNPEP	Aspartyl aminopeptidase
0.512153	0.182278	0.455694	P07437	TUBB	Tubulin beta chain
0.922375	0.18254	0.455808	P36959	GMPR	GMP reductase 1
0.855036	0.18306	0.45607	Q9NVH6	TMLHE	Trimethyllysine dioxygenase, mitochondrial
0.98056	0.18308	0.45607	P43652	AFM	Afamin
-0.930979	0.183765	0.457043	P60033	CD81	CD81 antigen
0.990132	0.184148	0.457043	P62750	RPL23A	60S ribosomal protein L23a
0.363468	0.184488	0.457043	Q9UJ70	NAGK	N-acetyl-D-glucosamine kinase
0.311896	0.184698	0.457043	Q04917	YWHAH	14-3-3 protein eta
3.40415	0.184766	0.457043	O75828	CBR3	Carbonyl reductase [NADPH] 3
0.973356	0.184862	0.457043	O14974	PPP1R12A	Protein phosphatase 1 regulatory subunit 12A
-0.802065	0.184994	0.457043	Q14677	CLINT1	Clathrin interactor 1
-0.438841	0.186331	0.459806	Q86Y82	STX12	Syntaxin-12
1.49685	0.186935	0.460755	P06732	CKM	Creatine kinase M-type, Creatine kinase M-type, N-terminally processed
1.33777	0.188847	0.463897	P62753	RPS6	40S ribosomal protein S6
-1.18273	0.189128	0.463897	P26368	U2AF2	Splicing factor U2AF 65 kDa subunit
-0.969497	0.189205	0.463897	P40227	CCT6A	T-complex protein 1 subunit zeta
1.17682	0.1893	0.463897	Q9BS92	NIPSNAP3B	Protein NipSnap homolog 3B
-1.06855	0.189314	0.463897	P21926	CD9	CD9 antigen
-0.551125	0.189556	0.463949	P49356	FNTB	Protein farnesyltransferase subunit beta
-1.94656	0.190127	0.464805	P19652	ORM2	Alpha-1-acid glycoprotein 2
-0.689404	0.191053	0.466079	P04179	SOD2	Superoxide dismutase [Mn], mitochondrial
0.860494	0.191092	0.466079	P28330	ACADL	Long-chain specific acyl-CoA dehydrogenase, mitochondrial
-0.41639	0.193123	0.470486	O14498	ISLR	Immunoglobulin superfamily containing leucine-rich repeat protein
0.478984	0.193759	0.470993	Q01130	SRSF2	Serine/arginine-rich splicing factor 2
0.50018	0.193802	0.470993	P62140	PPP1CB	Serine/threonine-protein phosphatase PP1-beta catalytic subunit
-0.987608	0.194116	0.470993	P17813	ENG	Endoglin
1.41954	0.19427	0.470993	O15067	PFAS	Phosphoribosylformylglycinamidine synthase
-0.768852	0.194637	0.470993	Q9NR56	MBNL1	Muscleblind-like protein 1
-0.378395	0.194677	0.470993	P09417	QDPR	Dihydropteridine reductase
1.36373	0.195722	0.471524	Q9H008	LHPP	Phospholysine phosphohistidine inorganic pyrophosphate phosphatase
0.969343	0.195844	0.471524	Q9UKM9	RALY	RNA-binding protein Raly
-1.03606	0.195932	0.471524	Q15836	VAMP3	Vesicle-associated membrane protein 3
0.809003	0.195954	0.471524	Q16795	NDUFA9	NADH dehydrogenase [ubiquinone] 1 alpha subcomplex subunit 9, mitochondrial
-0.433743	0.196126	0.471524	P00751	CFB	Complement factor B, Complement factor B Ba fragment, Complement factor B Bb fragment
-1.02203	0.196244	0.471524	Q12974	PTP4A2	Protein tyrosine phosphatase type IVA 2
0.541062	0.19698	0.471802	Q9UNS2	COPS3	COP9 signalosome complex subunit 3
0.590048	0.197049	0.471802	P10412	HIST1H1E	Histone H1.4
-0.553455	0.197161	0.471802	O75955	FLOT1	Flotillin-1
-0.699464	0.197258	0.471802	O00625	PIR	Pirin
0.479799	0.197857	0.472341	P36957	DLST	Dihydrolipoyllysine-residue succinyltransferase component of 2-oxoglutarate dehydrogenase complex, mitochondrial
0.697443	0.197933	0.472341	Q9Y376	CAB39	Calcium-binding protein 39
0.381576	0.198282	0.472635	P49720	PSMB3	Proteasome subunit beta type-3
0.711749	0.198541	0.472717	Q12882	DPYD	Dihydropyrimidine dehydrogenase [NADP(+)]
0.532105	0.201312	0.478771	Q9Y333	LSM2	U6 snRNA-associated Sm-like protein LSm2
0.72335	0.201757	0.479286	Q13630	TSTA3	GDP-L-fucose synthase
0.802639	0.202615	0.480782	P62306	SNRPF	Small nuclear ribonucleoprotein F
0.456691	0.203285	0.48109	P30536	TSPO	Translocator protein
0.562182	0.203363	0.48109	P51649	ALDH5A1	Succinate-semialdehyde dehydrogenase, mitochondrial
0.285583	0.203432	0.48109	P30101	PDIA3	Protein disulfide-isomerase A3
-0.902951	0.203865	0.481421	Q9UKV8	AGO2	Protein argonaute-2
0.484967	0.204031	0.481421	P43034	PAFAH1B1	Platelet-activating factor acetylhydrolase IB subunit alpha
1.01701	0.204506	0.482001	P23193	TCEA1	Transcription elongation factor A protein 1
1.26306	0.204986	0.482591	O43865	AHCYL1	Putative adenosylhomocysteinase 2
0.829445	0.205735	0.483812	O60220	TIMM8A	Mitochondrial import inner membrane translocase subunit Tim8 A
-1.09985	0.207242	0.486809	P16083	NQO2	Ribosyldihydronicotinamide dehydrogenase [quinone]
0.575962	0.207642	0.486844	Q7L2H7	EIF3M	Eukaryotic translation initiation factor 3 subunit M
-0.598045	0.20772	0.486844	Q9C0C2	TNKS1BP1	182 kDa tankyrase-1-binding protein
0.82718	0.208293	0.487642	Q5TFE4	NT5DC1	5-nucleotidase domain-containing protein 1
0.908021	0.208779	0.488235	Q8NBF2	NHLRC2	NHL repeat-containing protein 2
-1.12209	0.209128	0.488398	P00747	PLG	Plasminogen, Plasmin heavy chain A, Activation peptide, Angiostatin, Plasmin heavy chain A, short form, Plasmin light chain B
0.584736	0.209314	0.488398	P62807, O60814, Q99880, Q99879, Q99877, Q93079, Q5QNW6, P58876, P57053	HIST1H2BC, HIST1H2BK, HIST1H2BL, HIST1H2BM, HIST1H2BN, HIST1H2BH, HIST2H2BF, HIST1H2BD, H2BFS	Histone H2B type 1-C/E/F/G/I, Histone H2B type 1-K, Histone H2B type 1-L, Histone H2B type 1-M, Histone H2B type 1-N, Histone H2B type 1-H, Histone H2B type 2-F, Histone H2B type 1-D, Histone H2B type F-S
-0.892692	0.209709	0.488565	O43776	NARS	Asparagine--tRNA ligase, cytoplasmic
1.04509	0.20985	0.488565	P35241	RDX	Radixin
-0.82162	0.210467	0.489459	Q12846	STX4	Syntaxin-4
0.324616	0.211292	0.490763	Q01469	FABP5	Fatty acid-binding protein, epidermal
-0.30228	0.211496	0.490763	P26447	S100A4	Protein S100-A4
1.26215	0.212924	0.49159	O95260	ATE1	Arginyl-tRNA--protein transferase 1
0.607199	0.213044	0.49159	O43598	DNPH1	2-deoxynucleoside 5-phosphate N-hydrolase 1
-1.20197	0.213168	0.49159	P11166	SLC2A1	Solute carrier family 2, facilitated glucose transporter member 1
0.763782	0.213357	0.49159	P32321	DCTD	Deoxycytidylate deaminase
-0.7145	0.21355	0.49159	P36269	GGT5	Gamma-glutamyltransferase 5, Gamma-glutamyltransferase 5 heavy chain, Gamma-glutamyltransferase 5 light chain
-1.47056	0.213623	0.49159	P18084	ITGB5	Integrin beta-5
0.296454	0.213629	0.49159	O43488	AKR7A2	Aflatoxin B1 aldehyde reductase member 2
0.399073	0.213725	0.49159	P49721	PSMB2	Proteasome subunit beta type-2
0.737072	0.214319	0.491928	O75534	CSDE1	Cold shock domain-containing protein E1
0.617498	0.21434	0.491928	P63162, P14678	SNRPN, SNRPB	Small nuclear ribonucleoprotein-associated protein N, Small nuclear ribonucleoprotein-associated proteins B and B
-0.669509	0.215329	0.492717	O00592	PODXL	Podocalyxin
-0.64574	0.215501	0.492717	Q9UBI6	GNG12	Guanine nucleotide-binding protein G(I)/G(S)/G(O) subunit gamma-12
0.857407	0.21558	0.492717	P98082	DAB2	Disabled homolog 2
0.382515	0.215735	0.492717	P13489	RNH1	Ribonuclease inhibitor
-0.542838	0.215981	0.492717	Q96AE4	FUBP1	Far upstream element-binding protein 1
1.01981	0.216091	0.492717	O75822	EIF3J	Eukaryotic translation initiation factor 3 subunit J
0.214642	0.216701	0.49357	P61158	ACTR3	Actin-related protein 3
-0.757744	0.217311	0.494423	Q8IW45	CARKD	ATP-dependent (S)-NAD(P)H-hydrate dehydratase
0.623338	0.217617	0.494585	Q9Y646	CPQ	Carboxypeptidase Q
-1.13834	0.218815	0.495732	Q71UI9, P0C0S5	H2AFV, H2AFZ	Histone H2A.V, Histone H2A.Z
0.705497	0.218904	0.495732	Q9NPJ3	ACOT13	Acyl-coenzyme A thioesterase 13, Acyl-coenzyme A thioesterase 13, N-terminally processed
-0.879307	0.218988	0.495732	P16671	CD36	Platelet glycoprotein 4
0.893137	0.219407	0.495732	P52758	HRSP12	Ribonuclease UK114
-0.649309	0.219424	0.495732	Q9NZP8	C1RL	Complement C1r subcomponent-like protein
0.733891	0.219632	0.495732	P27635, Q96L21	RPL10, RPL10L	60S ribosomal protein L10, 60S ribosomal protein L10-like
0.987996	0.220359	0.495732	Q9UHY7	ENOPH1	Enolase-phosphatase E1
-1.4532	0.220372	0.495732	P02776	PF4	Platelet factor 4, Platelet factor 4, short form
0.381031	0.220462	0.495732	Q86X76	NIT1	Nitrilase homolog 1
0.639319	0.220483	0.495732	O94973	AP2A2	AP-2 complex subunit alpha-2
-0.674364	0.220911	0.496163	Q6UX71	PLXDC2	Plexin domain-containing protein 2
0.514435	0.221453	0.49685	P14868	DARS	Aspartate--tRNA ligase, cytoplasmic
0.456443	0.221976	0.497491	Q9UBR2	CTSZ	Cathepsin Z
0.215995	0.222348	0.497697	P14625	HSP90B1	Endoplasmin
0.49898	0.222542	0.497697	P02545	LMNA	Prelamin-A/C, Lamin-A/C
0.802862	0.223114	0.497725	Q9NTJ4	MAN2C1	Alpha-mannosidase 2C1
0.991961	0.223469	0.497725	P34949	MPI	Mannose-6-phosphate isomerase
-0.483552	0.223627	0.497725	P14854	COX6B1	Cytochrome c oxidase subunit 6B1
-0.698971	0.223646	0.497725	P28906	CD34	Hematopoietic progenitor cell antigen CD34
1.62559	0.223927	0.497725	P05413	FABP3	Fatty acid-binding protein, heart
0.768137	0.223976	0.497725	Q15046	KARS	Lysine--tRNA ligase
1.0342	0.224408	0.498158	Q03013	GSTM4	Glutathione S-transferase Mu 4
-0.850721	0.225398	0.499417	O14807	MRAS	Ras-related protein M-Ras
-1.87542	0.225451	0.499417	P81605	DCD	Dermcidin, Survival-promoting peptide, DCD-1
0.454546	0.225899	0.499481	P04083	ANXA1	Annexin A1
-0.947994	0.226073	0.499481	P08237	PFKM	ATP-dependent 6-phosphofructokinase, muscle type
-0.565127	0.226193	0.499481	Q16643	DBN1	Drebrin
-2.05306	0.227359	0.501356	Q02750	MAP2K1	Dual specificity mitogen-activated protein kinase kinase 1
-0.880772	0.22752	0.501356	P63172	DYNLT1	Dynein light chain Tctex-type 1
-0.95874	0.228265	0.502471	Q53TN4	CYBRD1	Cytochrome b reductase 1
0.724161	0.229876	0.505236	P41236, Q6NXS1	PPP1R2, PPP1R2P3	Protein phosphatase inhibitor 2, Protein phosphatase inhibitor 2-like protein 3
0.474027	0.230003	0.505236	Q9UBQ0	VPS29	Vacuolar protein sorting-associated protein 29
0.399177	0.230916	0.506712	O00764	PDXK	Pyridoxal kinase
0.448299	0.231465	0.50686	P04271	S100B	Protein S100-B
0.651515	0.231466	0.50686	Q14978	NOLC1	Nucleolar and coiled-body phosphoprotein 1
0.635168	0.232772	0.509189	Q8N0X4	CLYBL	Citrate lyase subunit beta-like protein, mitochondrial
-0.875675	0.233164	0.509517	P0DOX7, P01834	IGKC	Ig kappa chain C region
-0.847599	0.234045	0.510909	P14927	UQCRB	Cytochrome b-c1 complex subunit 7
-0.696906	0.234618	0.511067	P30711	GSTT1	Glutathione S-transferase theta-1
-0.722275	0.234639	0.511067	O94905	ERLIN2	Erlin-2
-1.47663	0.235026	0.511067	Q9NRN5	OLFML3	Olfactomedin-like protein 3
-1.38754	0.235091	0.511067	Q10589	BST2	Bone marrow stromal antigen 2
0.883339	0.236355	0.513057	P01008	SERPINC1	Antithrombin-III
0.508731	0.236587	0.513057	Q9GZS3	WDR61	WD repeat-containing protein 61, WD repeat-containing protein 61, N-terminally processed
0.326437	0.236827	0.513057	P18206	VCL	Vinculin
-0.827284	0.236983	0.513057	P53384	NUBP1	Cytosolic Fe-S cluster assembly factor NUBP1
0.977763	0.238556	0.51593	Q8N163	CCAR2	Cell cycle and apoptosis regulator protein 2
0.494731	0.238968	0.516288	Q9NWV8	BABAM1	BRISC and BRCA1-A complex member 1
-0.738811	0.23989	0.517525	Q14699	RFTN1	Raftlin
0.555743	0.240033	0.517525	P12277	CKB	Creatine kinase B-type
-0.551963	0.240686	0.5184	Q9P2E9	RRBP1	Ribosome-binding protein 1
-0.634691	0.24129	0.518652	Q6UW68	TMEM205	Transmembrane protein 205
0.638092	0.241631	0.518652	P07358	C8B	Complement component C8 beta chain
0.545343	0.242009	0.518652	P30049	ATP5D	ATP synthase subunit delta, mitochondrial
0.532894	0.242284	0.518652	P42167, P42166	TMPO	Lamina-associated polypeptide 2, isoforms beta/gamma, Thymopoietin, Thymopentin, Lamina-associated polypeptide 2, isoform alpha, Thymopoietin, Thymopentin
-0.83485	0.242586	0.518652	Q8IWE4	DCUN1D3	DCN1-like protein 3
0.992661	0.242589	0.518652	Q15435	PPP1R7	Protein phosphatase 1 regulatory subunit 7
0.531903	0.242591	0.518652	P30050	RPL12	60S ribosomal protein L12
0.398079	0.242994	0.518652	P30085	CMPK1	UMP-CMP kinase
-0.804906	0.243025	0.518652	P02746	C1QB	Complement C1q subcomponent subunit B
0.467897	0.243385	0.518892	Q9GZN8	C20orf27	UPF0687 protein C20orf27
-0.808606	0.244282	0.520276	Q52LJ0	FAM98B	Protein FAM98B
0.821152	0.245153	0.521263	P63173	RPL38	60S ribosomal protein L38
-0.871919	0.245288	0.521263	Q15758	SLC1A5	Neutral amino acid transporter B(0)
-0.854485	0.24549	0.521263	P51636	CAV2	Caveolin-2
-0.813274	0.245859	0.521519	Q9NS86	LANCL2	LanC-like protein 2
0.635128	0.246118	0.521542	P13796	LCP1	Plastin-2
0.303415	0.246922	0.522717	P48637	GSS	Glutathione synthetase
0.431284	0.247231	0.522845	P35221	CTNNA1	Catenin alpha-1
0.440839	0.248002	0.523948	P62995	TRA2B	Transformer-2 protein homolog beta
1.18304	0.24846	0.524193	Q15717	ELAVL1	ELAV-like protein 1
1.56036	0.24874	0.524193	O60888	CUTA	Protein CutA
-0.612403	0.249009	0.524193	P62879	GNB2	Guanine nucleotide-binding protein G(I)/G(S)/G(T) subunit beta-2
0.452369	0.249116	0.524193	Q13263	TRIM28	Transcription intermediary factor 1-beta
0.789193	0.250763	0.525005	P09467	FBP1	Fructose-1,6-bisphosphatase 1
-1.30108	0.250858	0.525005	P02760	AMBP	Protein AMBP, Alpha-1-microglobulin, Inter-alpha-trypsin inhibitor light chain, Trypstatin
0.698591	0.251052	0.525005	Q9H7C9	AAMDC	Mth938 domain-containing protein
0.56746	0.251127	0.525005	P10253	GAA	Lysosomal alpha-glucosidase, 76 kDa lysosomal alpha-glucosidase, 70 kDa lysosomal alpha-glucosidase
0.49467	0.251238	0.525005	P30043	BLVRB	Flavin reductase (NADPH)
-0.666861	0.251291	0.525005	P49755	TMED10	Transmembrane emp24 domain-containing protein 10
-1.15515	0.251587	0.525005	O14494	PPAP2A	Lipid phosphate phosphohydrolase 1
0.891408	0.251912	0.525005	O96019	ACTL6A	Actin-like protein 6A
0.417797	0.25194	0.525005	Q96AC1	FERMT2	Fermitin family homolog 2
0.448756	0.252003	0.525005	Q969Q0, P83881	RPL36AL, RPL36A	60S ribosomal protein L36a-like, 60S ribosomal protein L36a
0.83253	0.25234	0.525188	Q9BWS9	CHID1	Chitinase domain-containing protein 1
-0.626173	0.252743	0.525505	P12109	COL6A1	Collagen alpha-1(VI) chain
0.408228	0.253625	0.526817	Q9UQ80	PA2G4	Proliferation-associated protein 2G4
0.954109	0.254918	0.528979	P31947	SFN	14-3-3 protein sigma
-1.20671	0.256647	0.532042	Q16204	CCDC6	Coiled-coil domain-containing protein 6
0.535416	0.257312	0.532284	P62913	RPL11	60S ribosomal protein L11
-0.205399	0.257608	0.532284	P47755	CAPZA2	F-actin-capping protein subunit alpha-2
0.610744	0.257867	0.532284	P83916	CBX1	Chromobox protein homolog 1
-1.00782	0.258137	0.532284	P54652	HSPA2	Heat shock-related 70 kDa protein 2
0.913337	0.258292	0.532284	P06865	HEXA	Beta-hexosaminidase subunit alpha
0.67637	0.25835	0.532284	Q8WUT4	LRRN4	Leucine-rich repeat neuronal protein 4
-0.956509	0.258538	0.532284	Q93077, Q7L7L0, P04908, Q96QV6, P16104	HIST1H2AC, HIST3H2A, HIST1H2AB, HIST1H2AA, H2AFX	Histone H2A type 1-C, Histone H2A type 3, Histone H2A type 1-B/E, Histone H2A type 1-A, Histone H2AX
-1.35299	0.258809	0.53232	O00468	AGRN	Agrin, Agrin N-terminal 110 kDa subunit, Agrin C-terminal 110 kDa subunit, Agrin C-terminal 90 kDa fragment, Agrin C-terminal 22 kDa fragment
0.302129	0.25935	0.532517	P42773	CDKN2C	Cyclin-dependent kinase 4 inhibitor C
0.607569	0.259613	0.532517	P62312	LSM6	U6 snRNA-associated Sm-like protein LSm6
-0.527502	0.259666	0.532517	Q9BVC6	TMEM109	Transmembrane protein 109
-0.52488	0.260527	0.533351	Q14165	MLEC	Malectin
0.270624	0.260613	0.533351	P31946	YWHAB	14-3-3 protein beta/alpha, 14-3-3 protein beta/alpha, N-terminally processed
0.697746	0.260991	0.533351	Q9HAV0	GNB4	Guanine nucleotide-binding protein subunit beta-4
-1.24239	0.261212	0.533351	Q00059	TFAM	Transcription factor A, mitochondrial
0.430811	0.261926	0.533351	P14550	AKR1A1	Alcohol dehydrogenase [NADP(+)]
0.608118	0.261982	0.533351	P06132	UROD	Uroporphyrinogen decarboxylase
0.6383	0.262283	0.533351	Q96CM8	ACSF2	Acyl-CoA synthetase family member 2, mitochondrial
-0.473538	0.262314	0.533351	P62877	RBX1	E3 ubiquitin-protein ligase RBX1, E3 ubiquitin-protein ligase RBX1, N-terminally processed
0.739953	0.262358	0.533351	P62906	RPL10A	60S ribosomal protein L10a
-0.747969	0.262637	0.533401	P12111	COL6A3	Collagen alpha-3(VI) chain
0.667798	0.263833	0.534886	Q86U42	PABPN1	Polyadenylate-binding protein 2
0.335734	0.263877	0.534886	Q9Y266	NUDC	Nuclear migration protein nudC
1.68214	0.264661	0.535958	P42224	STAT1	Signal transducer and activator of transcription 1-alpha/beta
-1.16059	0.265268	0.536193	Q96JB1	DNAH8	Dynein heavy chain 8, axonemal
0.980726	0.265288	0.536193	P35813	PPM1A	Protein phosphatase 1A
0.559105	0.265546	0.5362	P62256	UBE2H	Ubiquitin-conjugating enzyme E2 H
0.425212	0.266374	0.537354	P55263	ADK	Adenosine kinase
0.505789	0.268411	0.540429	Q9Y4Y9	LSM5	U6 snRNA-associated Sm-like protein LSm5
-1.11698	0.268413	0.540429	Q15436	SEC23A	Protein transport protein Sec23A
0.575342	0.268934	0.54096	O94826	TOMM70A	Mitochondrial import receptor subunit TOM70
-0.352246	0.269249	0.541075	P02774	GC	Vitamin D-binding protein
-0.600308	0.269586	0.541116	O60313	OPA1	Dynamin-like 120 kDa protein, mitochondrial, Dynamin-like 120 kDa protein, form S1
1.1047	0.27	0.541116	Q9UD71	PPP1R1B	Protein phosphatase 1 regulatory subunit 1B
0.216123	0.270043	0.541116	P07900	HSP90AA1	Heat shock protein HSP 90-alpha
0.440605	0.270904	0.541727	O14561	NDUFAB1	Acyl carrier protein, mitochondrial
1.27719	0.27109	0.541727	Q9P0V9	SEPT10	Septin-10
-0.980842	0.271121	0.541727	Q96AM1	MRGPRF	Mas-related G-protein coupled receptor member F
0.403482	0.273706	0.546046	Q07021	C1QBP	Complement component 1 Q subcomponent-binding protein, mitochondrial
0.164287	0.273803	0.546046	P30626	SRI	Sorcin
0.354706	0.274304	0.546331	P30040	ERP29	Endoplasmic reticulum resident protein 29
-0.322708	0.274536	0.546331	O75396	SEC22B	Vesicle-trafficking protein SEC22b
0.547131	0.274727	0.546331	Q8WUM4	PDCD6IP	Programmed cell death 6-interacting protein
0.810995	0.276683	0.548307	P49792	RANBP2	E3 SUMO-protein ligase RanBP2
-0.576204	0.276716	0.548307	Q9H4M9	EHD1	EH domain-containing protein 1
0.778748	0.27676	0.548307	Q9NQP4	PFDN4	Prefoldin subunit 4
-1.42512	0.276764	0.548307	P00326	ADH1C	Alcohol dehydrogenase 1C
0.446267	0.277739	0.549718	O75368	SH3BGRL	SH3 domain-binding glutamic acid-rich-like protein
-0.431917	0.278499	0.550704	Q9GZQ8, A6NCE7	MAP1LC3B, MAP1LC3B2	Microtubule-associated proteins 1A/1B light chain 3B, Microtubule-associated proteins 1A/1B light chain 3 beta 2
0.639995	0.2796	0.552361	Q16774	GUK1	Guanylate kinase
-0.510907	0.280275	0.552695	P62136	PPP1CA	Serine/threonine-protein phosphatase PP1-alpha catalytic subunit
0.776221	0.280295	0.552695	Q06124	PTPN11	Tyrosine-protein phosphatase non-receptor type 11
0.439984	0.280704	0.552983	Q15056	EIF4H	Eukaryotic translation initiation factor 4H
-0.458412	0.282399	0.55556	Q13418	ILK	Integrin-linked protein kinase
0.485596	0.282542	0.55556	O15247	CLIC2	Chloride intracellular channel protein 2
1.01124	0.282811	0.555568	Q9ULC4	MCTS1	Malignant T-cell-amplified sequence 1
-0.786546	0.283272	0.555954	Q9Y371	SH3GLB1	Endophilin-B1
-0.556239	0.284393	0.557634	Q13098	GPS1	COP9 signalosome complex subunit 1
-1.05083	0.284692	0.557699	Q5JRX3	PITRM1	Presequence protease, mitochondrial
0.296727	0.285354	0.558474	P28838	LAP3	Cytosol aminopeptidase
0.357158	0.286183	0.559577	Q96FJ2	DYNLL2	Dynein light chain 2, cytoplasmic
-0.475376	0.286587	0.559844	Q9Y2Q5	LAMTOR2	Ragulator complex protein LAMTOR2
0.414364	0.287652	0.560966	P42785	PRCP	Lysosomal Pro-X carboxypeptidase
-0.749053	0.287695	0.560966	Q99747	NAPG	Gamma-soluble NSF attachment protein
-1.77044	0.288184	0.561295	P24043	LAMA2	Laminin subunit alpha-2
-0.494737	0.288399	0.561295	P60468	SEC61B	Protein transport protein Sec61 subunit beta
0.595919	0.289465	0.562848	Q9Y2V2	CARHSP1	Calcium-regulated heat stable protein 1
-0.265008	0.290207	0.56377	P0DP25, P0DP24, P0DP23
0.460053	0.290822	0.564443	Q9NVG8	TBC1D13	TBC1 domain family member 13
0.42473	0.29188	0.56542	Q15691	MAPRE1	Microtubule-associated protein RP/EB family member 1
-0.241913	0.291981	0.56542	P14314	PRKCSH	Glucosidase 2 subunit beta
-0.696593	0.292134	0.56542	Q9Y394	DHRS7	Dehydrogenase/reductase SDR family member 7
0.266678	0.293344	0.567239	P04632	CAPNS1	Calpain small subunit 1
0.48537	0.294821	0.569179	P14406	COX7A2	Cytochrome c oxidase subunit 7A2, mitochondrial
-0.244984	0.294889	0.569179	Q8NBS9	TXNDC5	Thioredoxin domain-containing protein 5
0.421776	0.295752	0.569852	P35232	PHB	Prohibitin
0.634936	0.295992	0.569852	Q9H1E3	NUCKS1	Nuclear ubiquitous casein and cyclin-dependent kinase substrate 1
0.604702	0.296052	0.569852	Q8TDQ7	GNPDA2	Glucosamine-6-phosphate isomerase 2
-0.728246	0.296558	0.569858	Q6GMV2	SMYD5	SET and MYND domain-containing protein 5
-0.778782	0.296714	0.569858	Q6UVK1	CSPG4	Chondroitin sulfate proteoglycan 4
0.387959	0.296869	0.569858	P29401	TKT	Transketolase
0.607975	0.297559	0.57032	Q04828	AKR1C1	Aldo-keto reductase family 1 member C1
-0.530565	0.297653	0.57032	P43686	PSMC4	26S protease regulatory subunit 6B
0.906767	0.298239	0.570675	P09874	PARP1	Poly [ADP-ribose] polymerase 1
0.623087	0.298522	0.570675	O95202	LETM1	LETM1 and EF-hand domain-containing protein 1, mitochondrial
0.392239	0.298653	0.570675	Q96DG6	CMBL	Carboxymethylenebutenolidase homolog
-0.522555	0.299166	0.571135	O60925	PFDN1	Prefoldin subunit 1
0.783446	0.300307	0.572335	Q13155	AIMP2	Aminoacyl tRNA synthase complex-interacting multifunctional protein 2
-0.871437	0.300339	0.572335	P04066	FUCA1	Tissue alpha-L-fucosidase
0.300289	0.30154	0.573509	P08133	ANXA6	Annexin A6
-0.883126	0.301564	0.573509	Q14108	SCARB2	Lysosome membrane protein 2
0.693904	0.301775	0.573509	P61758	VBP1	Prefoldin subunit 3
-0.783476	0.302802	0.574439	Q16270	IGFBP7	Insulin-like growth factor-binding protein 7
-0.84339	0.302889	0.574439	P35579	MYH9	Myosin-9
-1.62846	0.303118	0.574439	P60228	EIF3E	Eukaryotic translation initiation factor 3 subunit E
-0.282729	0.303619	0.574439	Q9H299	SH3BGRL3	SH3 domain-binding glutamic acid-rich-like protein 3
0.453958	0.30375	0.574439	Q9NYL2	ZAK	Mitogen-activated protein kinase kinase kinase MLT
-1.00008	0.303906	0.574439	P61457	PCBD1	Pterin-4-alpha-carbinolamine dehydratase
0.735587	0.304674	0.574447	P46783	RPS10	40S ribosomal protein S10
-0.778762	0.304827	0.574447	Q9Y383, Q9NQ29	LUC7L2, LUC7L	Putative RNA-binding protein Luc7-like 2, Putative RNA-binding protein Luc7-like 1
0.660581	0.304981	0.574447	O95760	IL33	Interleukin-33, Interleukin-33 (95-270), Interleukin-33 (99-270), Interleukin-33 (109-270)
-0.572841	0.305004	0.574447	Q3LXA3	DAK	Bifunctional ATP-dependent dihydroxyacetone kinase/FAD-AMP lyase (cyclizing), ATP-dependent dihydroxyacetone kinase, FAD-AMP lyase (cyclizing)
-0.313303	0.306808	0.577036	P49773	HINT1	Histidine triad nucleotide-binding protein 1
0.579251	0.306928	0.577036	P35611	ADD1	Alpha-adducin
-0.246611	0.307298	0.577214	Q13228	SELENBP1	Selenium-binding protein 1
0.497526	0.307631	0.577323	O00159	MYO1C	Unconventional myosin-Ic
0.432528	0.308029	0.577554	P55735	SEC13	Protein SEC13 homolog
-0.21826	0.308544	0.577559	P10599	TXN	Thioredoxin
-0.694664	0.308582	0.577559	P39019	RPS19	40S ribosomal protein S19
0.435325	0.309962	0.579626	Q86V81	ALYREF	THO complex subunit 4
0.7156	0.311058	0.580734	P62280	RPS11	40S ribosomal protein S11
-0.408472	0.311245	0.580734	Q99685	MGLL	Monoglyceride lipase
0.620126	0.311384	0.580734	P50225, P50226	SULT1A1, SULT1A2	Sulfotransferase 1A1, Sulfotransferase 1A2
0.370491	0.311993	0.581047	P06454	PTMA	Prothymosin alpha, Prothymosin alpha, N-terminally processed, Thymosin alpha-1
-0.353149	0.312105	0.581047	P00450	CP	Ceruloplasmin
-0.559475	0.312862	0.58147	P29692	EEF1D	Elongation factor 1-delta
-1.25606	0.312886	0.58147	Q687X5	STEAP4	Metalloreductase STEAP4
0.810898	0.313225	0.581586	P46063	RECQL	ATP-dependent DNA helicase Q1
-0.367213	0.313933	0.582384	Q13885	TUBB2A	Tubulin beta-2A chain
0.632005	0.315241	0.584295	Q96S19	C16orf13	UPF0585 protein C16orf13
1.23141	0.315641	0.58452	P07327	ADH1A	Alcohol dehydrogenase 1A
-0.514365	0.318963	0.589712	O75369	FLNB	Filamin-B
-0.909833	0.319111	0.589712	Q9Y2W1	THRAP3	Thyroid hormone receptor-associated protein 3
-0.737083	0.319287	0.589712	P13073	COX4I1	Cytochrome c oxidase subunit 4 isoform 1, mitochondrial
-0.516953	0.31977	0.590085	Q06136	KDSR	3-ketodihydrosphingosine reductase
-0.494343	0.32031	0.590562	Q9BUL8	PDCD10	Programmed cell death protein 10
-0.701805	0.321102	0.591503	Q9Y3D6	FIS1	Mitochondrial fission 1 protein
0.493089	0.321503	0.591723	Q14116	IL18	Interleukin-18
-0.713763	0.322454	0.592954	Q9UJ68	MSRA	Mitochondrial peptide methionine sulfoxide reductase
0.727411	0.323478	0.593999	P53396	ACLY	ATP-citrate synthase
1.23939	0.323746	0.593999	Q07955	SRSF1	Serine/arginine-rich splicing factor 1
0.398615	0.323871	0.593999	P33121	ACSL1	Long-chain-fatty-acid--CoA ligase 1
0.53513	0.324211	0.594103	P34096	RNASE4	Ribonuclease 4
0.474348	0.325056	0.595087	Q9UH65	SWAP70	Switch-associated protein 70
-0.550555	0.325314	0.595087	Q9Y2D5	AKAP2	A-kinase anchor protein 2
0.421144	0.327207	0.598028	Q13423	NNT	NAD(P) transhydrogenase, mitochondrial
0.46318	0.32771	0.598427	O00483	NDUFA4	Cytochrome c oxidase subunit NDUFA4
0.206102	0.329392	0.600678	P00558	PGK1	Phosphoglycerate kinase 1
0.45505	0.329645	0.600678	Q9H0E2	TOLLIP	Toll-interacting protein
-0.486979	0.329801	0.600678	Q9UBQ5	EIF3K	Eukaryotic translation initiation factor 3 subunit K
-0.745411	0.330475	0.601384	P01009	SERPINA1	Alpha-1-antitrypsin, Short peptide from AAT
-0.795977	0.3318	0.603272	Q96GG9	DCUN1D1	DCN1-like protein 1
0.592049	0.332304	0.603666	Q96FN4	CPNE2	Copine-2
0.222659	0.332647	0.603768	O14818	PSMA7	Proteasome subunit alpha type-7
-0.257444	0.333219	0.603827	Q9UNZ2	NSFL1C	NSFL1 cofactor p47
-0.700666	0.333255	0.603827	Q9NY15	STAB1	Stabilin-1
-0.35387	0.333889	0.604454	O43175	PHGDH	D-3-phosphoglycerate dehydrogenase
0.248725	0.33458	0.604795	O43813	LANCL1	LanC-like protein 1
-0.604595	0.334653	0.604795	Q9NNX6, Q9H2X3	CD209, CLEC4M	CD209 antigen, C-type lectin domain family 4 member M
-1.15803	0.335283	0.605355	Q96AQ6	PBXIP1	Pre-B-cell leukemia transcription factor-interacting protein 1
-0.962497	0.335759	0.605355	Q4KMQ2	ANO6	Anoctamin-6
-0.421277	0.335935	0.605355	P35998	PSMC2	26S protease regulatory subunit 7
0.343859	0.336278	0.605355	P60891, P11908, P21108	PRPS1, PRPS2, PRPS1L1	Ribose-phosphate pyrophosphokinase 1, Ribose-phosphate pyrophosphokinase 2, Ribose-phosphate pyrophosphokinase 3
0.483691	0.336405	0.605355	P26583	HMGB2	High mobility group protein B2
-0.427075	0.33697	0.605854	Q86VP6	CAND1	Cullin-associated NEDD8-dissociated protein 1
-0.481336	0.337537	0.606354	P99999	CYCS	Cytochrome c
0.178687	0.338872	0.607882	P18669	PGAM1	Phosphoglycerate mutase 1
0.730451	0.338966	0.607882	P23786	CPT2	Carnitine O-palmitoyltransferase 2, mitochondrial
0.521797	0.339537	0.608386	P28331	NDUFS1	NADH-ubiquinone oxidoreductase 75 kDa subunit, mitochondrial
0.400527	0.339875	0.608472	Q5JWF2, P63092	GNAS	Guanine nucleotide-binding protein G(s) subunit alpha isoforms XLas, Guanine nucleotide-binding protein G(s) subunit alpha isoforms short
1.30337	0.340181	0.6085	Q9H7Z7	PTGES2	Prostaglandin E synthase 2, Prostaglandin E synthase 2 truncated form
0.341524	0.34114	0.609697	P46108	CRK	Adapter molecule crk
1.07226	0.343051	0.61223	P43155	CRAT	Carnitine O-acetyltransferase
0.585345	0.343385	0.61223	O60504	SORBS3	Vinexin
0.632779	0.343432	0.61223	P29536	LMOD1	Leiomodin-1
-0.510301	0.346543	0.616773	Q8TD19	NEK9	Serine/threonine-protein kinase Nek9
0.905373	0.346568	0.616773	P05114	HMGN1	Non-histone chromosomal protein HMG-14
0.399338	0.347112	0.616894	P35222	CTNNB1	Catenin beta-1
0.791866	0.347223	0.616894	O00748	CES2	Cocaine esterase
1.02727	0.348216	0.617846	P47895	ALDH1A3	Aldehyde dehydrogenase family 1 member A3
0.466246	0.348347	0.617846	P21291	CSRP1	Cysteine and glycine-rich protein 1
0.740876	0.349007	0.618306	Q15067	ACOX1	Peroxisomal acyl-coenzyme A oxidase 1
0.600789	0.349196	0.618306	Q13425	SNTB2	Beta-2-syntrophin
-0.597889	0.349572	0.61845	P02671	FGA	Fibrinogen alpha chain, Fibrinopeptide A, Fibrinogen alpha chain
-0.361545	0.350005	0.618696	Q16851	UGP2	UTP--glucose-1-phosphate uridylyltransferase
0.356042	0.35143	0.620406	P13861	PRKAR2A	cAMP-dependent protein kinase type II-alpha regulatory subunit
-0.77502	0.351563	0.620406	O75381	PEX14	Peroxisomal membrane protein PEX14
0.494623	0.354143	0.62401	P07902	GALT	Galactose-1-phosphate uridylyltransferase
0.574291	0.354215	0.62401	Q16539	MAPK14	Mitogen-activated protein kinase 14
-0.475624	0.354497	0.62401	P62979, P62987, P0CG47, P0CG48	RPS27A, UBA52, UBB, UBC	Ubiquitin-40S ribosomal protein S27a, Ubiquitin, 40S ribosomal protein S27a, Ubiquitin-60S ribosomal protein L40, Ubiquitin, 60S ribosomal protein L40, Polyubiquitin-B, Ubiquitin, Polyubiquitin-C, Ubiquitin
0.977096	0.355043	0.624447	P18124	RPL7	60S ribosomal protein L7
-0.220794	0.355895	0.625423	P00441	SOD1	Superoxide dismutase [Cu-Zn]
0.565519	0.356209	0.625451	O43809	NUDT21	Cleavage and polyadenylation specificity factor subunit 5
-0.381017	0.361258	0.633785	Q9UHV9	PFDN2	Prefoldin subunit 2
0.931627	0.361845	0.633822	O00479	HMGN4	High mobility group nucleosome-binding domain-containing protein 4
-0.197655	0.361991	0.633822	O43707	ACTN4	Alpha-actinin-4
0.490267	0.362184	0.633822	P06276	BCHE	Cholinesterase
0.390887	0.362778	0.634334	P23378	GLDC	Glycine dehydrogenase (decarboxylating), mitochondrial
0.698249	0.363446	0.634973	O95299	NDUFA10	NADH dehydrogenase [ubiquinone] 1 alpha subcomplex subunit 10, mitochondrial
-1.00016	0.364486	0.636259	Q9BWJ5	SF3B5	Splicing factor 3B subunit 5
0.468642	0.364865	0.636392	Q01844	EWSR1	RNA-binding protein EWS
1.14383	0.365584	0.637117	P55083	MFAP4	Microfibril-associated glycoprotein 4
0.777891	0.365933	0.637197	Q15274	QPRT	Nicotinate-nucleotide pyrophosphorylase [carboxylating]
-0.766334	0.369971	0.643373	Q9NZW5	MPP6	MAGUK p55 subfamily member 6
0.566453	0.370093	0.643373	P47985, P0C7P4	UQCRFS1, UQCRFS1P1	Cytochrome b-c1 complex subunit Rieske, mitochondrial, Cytochrome b-c1 complex subunit 11, Putative cytochrome b-c1 complex subunit Rieske-like protein 1
0.70233	0.370637	0.643545	Q14157	UBAP2L	Ubiquitin-associated protein 2-like
-0.264689	0.370841	0.643545	Q9UNH7	SNX6	Sorting nexin-6, Sorting nexin-6, N-terminally processed
-0.395779	0.371111	0.643545	P19404	NDUFV2	NADH dehydrogenase [ubiquinone] flavoprotein 2, mitochondrial
-0.439287	0.373307	0.646819	P51659	HSD17B4	Peroxisomal multifunctional enzyme type 2, (3R)-hydroxyacyl-CoA dehydrogenase, Enoyl-CoA hydratase 2
-0.733323	0.373842	0.647213	P80108	GPLD1	Phosphatidylinositol-glycan-specific phospholipase D
0.707268	0.37452	0.647853	Q8WTS6	SETD7	Histone-lysine N-methyltransferase SETD7
-0.37737	0.375834	0.649043	P00746	CFD	Complement factor D
0.573693	0.376154	0.649043	P53990	IST1	IST1 homolog
-1.26513	0.376404	0.649043	P21589	NT5E	5-nucleotidase
1.2545	0.376445	0.649043	Q9NR16	CD163L1	Scavenger receptor cysteine-rich type 1 protein M160
0.324562	0.376884	0.649266	O14745	SLC9A3R1	Na(+)/H(+) exchange regulatory cofactor NHE-RF1
-0.497058	0.3775	0.649663	Q96D15	RCN3	Reticulocalbin-3
-0.801453	0.377733	0.649663	Q7Z3B1	NEGR1	Neuronal growth regulator 1
-0.860007	0.378624	0.650227	Q9H4G4	GLIPR2	Golgi-associated plant pathogenesis-related protein 1
0.743867	0.37868	0.650227	A0AVT1	UBA6	Ubiquitin-like modifier-activating enzyme 6
0.698254	0.379931	0.651386	P20962	PTMS	Parathymosin
0.577386	0.379975	0.651386	P82979	SARNP	SAP domain-containing ribonucleoprotein
-0.682707	0.38122	0.652988	Q92896	GLG1	Golgi apparatus protein 1
0.349724	0.382336	0.654007	Q15404	RSU1	Ras suppressor protein 1
0.629442	0.382438	0.654007	Q99598	TSNAX	Translin-associated protein X
0.358759	0.384391	0.656131	P21281, P15313	ATP6V1B2, ATP6V1B1	V-type proton ATPase subunit B, brain isoform, V-type proton ATPase subunit B, kidney isoform
0.578896	0.384429	0.656131	P40123	CAP2	Adenylyl cyclase-associated protein 2
0.585857	0.384618	0.656131	Q92522	H1FX	Histone H1x
0.180769	0.386091	0.65811	Q96CX2	KCTD12	BTB/POZ domain-containing protein KCTD12
0.339067	0.386994	0.659114	O43583	DENR	Density-regulated protein
-0.807921	0.38837	0.660922	Q9UIQ6	LNPEP	Leucyl-cystinyl aminopeptidase, Leucyl-cystinyl aminopeptidase, pregnancy serum form
0.657737	0.388712	0.660968	Q6IBS0	TWF2	Twinfilin-2
0.961003	0.390302	0.663134	Q9NZD4	AHSP	Alpha-hemoglobin-stabilizing protein
0.607732	0.390818	0.663474	P56134	ATP5J2	ATP synthase subunit f, mitochondrial
-0.361274	0.391178	0.66355	Q9Y678	COPG1	Coatomer subunit gamma-1
-0.309242	0.391632	0.663784	P04040	CAT	Catalase
0.690338	0.392657	0.664271	P09668	CTSH	Pro-cathepsin H, Cathepsin H mini chain, Cathepsin H, Cathepsin H heavy chain, Cathepsin H light chain
-0.219641	0.392692	0.664271	Q3ZCM7	TUBB8	Tubulin beta-8 chain
-0.240033	0.392869	0.664271	P19105, O14950	MYL12A, MYL12B	Myosin regulatory light chain 12A, Myosin regulatory light chain 12B
-0.612242	0.393354	0.664556	P46939	UTRN	Utrophin
0.493235	0.394507	0.665709	P61956	SUMO2	Small ubiquitin-related modifier 2
0.434698	0.39467	0.665709	Q9NY33	DPP3	Dipeptidyl peptidase 3
0.843979	0.39532	0.666264	P02792	FTL	Ferritin light chain
0.454868	0.395634	0.666264	P07814	EPRS	Bifunctional glutamate/proline--tRNA ligase, Glutamate--tRNA ligase, Proline--tRNA ligase
-0.656284	0.398024	0.669327	Q9BQE3	TUBA1C	Tubulin alpha-1C chain
0.455359	0.39809	0.669327	P21333	FLNA	Filamin-A
-1.4803	0.400318	0.671767	P04181	OAT	Ornithine aminotransferase, mitochondrial, Ornithine aminotransferase, hepatic form, Ornithine aminotransferase, renal form
0.660088	0.400481	0.671767	P35268	RPL22	60S ribosomal protein L22
0.361684	0.400501	0.671767	P05546	SERPIND1	Heparin cofactor 2
0.500282	0.401323	0.672172	Q15008	PSMD6	26S proteasome non-ATPase regulatory subunit 6
-0.603552	0.401383	0.672172	Q96MM6	HSPA12B	Heat shock 70 kDa protein 12B
-0.69223	0.401871	0.672453	P02730	SLC4A1	Band 3 anion transport protein
0.585792	0.403236	0.674195	O75832	PSMD10	26S proteasome non-ATPase regulatory subunit 10
-1.03812	0.403554	0.674195	Q9UFN0	NIPSNAP3A	Protein NipSnap homolog 3A
0.679757	0.404269	0.674573	O75521	ECI2	Enoyl-CoA delta isomerase 2, mitochondrial
-0.538613	0.404423	0.674573	P50995	ANXA11	Annexin A11
0.24068	0.405209	0.675348	P20618	PSMB1	Proteasome subunit beta type-1
0.984696	0.407256	0.678006	Q8IWW8	ADHFE1	Hydroxyacid-oxoacid transhydrogenase, mitochondrial
0.280479	0.407524	0.678006	P28482	MAPK1	Mitogen-activated protein kinase 1
-0.442001	0.407772	0.678006	O75436	VPS26A	Vacuolar protein sorting-associated protein 26A
0.478845	0.408183	0.678152	P46109	CRKL	Crk-like protein
-0.380926	0.410297	0.681126	Q9UNN8	PROCR	Endothelial protein C receptor
-0.281796	0.410763	0.681361	P60842	EIF4A1	Eukaryotic initiation factor 4A-I
0.207898	0.411797	0.682537	P61604	HSPE1	10 kDa heat shock protein, mitochondrial
0.228497	0.413387	0.684377	O95865	DDAH2	N(G),N(G)-dimethylarginine dimethylaminohydrolase 2
-0.517343	0.413559	0.684377	P51606	RENBP	N-acylglucosamine 2-epimerase
-0.187512	0.414852	0.68591	P61981	YWHAG	14-3-3 protein gamma, 14-3-3 protein gamma, N-terminally processed
0.611324	0.415139	0.68591	Q9UHB6	LIMA1	LIM domain and actin-binding protein 1
-0.895129	0.417538	0.688449	Q5VVQ6	YOD1	Ubiquitin thioesterase OTU1
0.762706	0.417746	0.688449	P15880	RPS2	40S ribosomal protein S2
-0.601117	0.417788	0.688449	Q9NTJ5	SACM1L	Phosphatidylinositide phosphatase SAC1
-0.473034	0.4181	0.688449	P08195	SLC3A2	4F2 cell-surface antigen heavy chain
0.988325	0.418325	0.688449	Q14166	TTLL12	Tubulin--tyrosine ligase-like protein 12
-0.868878	0.418643	0.688449	Q6YHK3	CD109	CD109 antigen
-0.663916	0.420774	0.691368	Q9UGM5	FETUB	Fetuin-B
-0.491238	0.421076	0.691368	P98095	FBLN2	Fibulin-2
0.170552	0.425188	0.696909	P25788	PSMA3	Proteasome subunit alpha type-3
-0.445809	0.425329	0.696909	Q9Y4G6	TLN2	Talin-2
-0.314283	0.425756	0.696909	P05198	EIF2S1	Eukaryotic translation initiation factor 2 subunit 1
-0.715346	0.426129	0.696909	Q9NZU5	LMCD1	LIM and cysteine-rich domains protein 1
0.449403	0.426587	0.696909	P00491	PNP	Purine nucleoside phosphorylase
-0.428732	0.426756	0.696909	Q8IVM0	CCDC50	Coiled-coil domain-containing protein 50
-0.400984	0.426774	0.696909	P39060	COL18A1	Collagen alpha-1(XVIII) chain, Endostatin
0.679276	0.428048	0.698447	Q08170	SRSF4	Serine/arginine-rich splicing factor 4
0.295151	0.429745	0.700672	P29373	CRABP2	Cellular retinoic acid-binding protein 2
-0.299107	0.43119	0.701719	O75340	PDCD6	Programmed cell death protein 6
-0.36565	0.431461	0.701719	O75882	ATRN	Attractin
1.27529	0.431649	0.701719	Q13085	ACACA	Acetyl-CoA carboxylase 1, Biotin carboxylase
-0.489372	0.431724	0.701719	Q96PE7	MCEE	Methylmalonyl-CoA epimerase, mitochondrial
0.448979	0.432664	0.702703	Q9NR45	NANS	Sialic acid synthase
-0.587111	0.43356	0.702972	Q8NFU3	TSTD1	Thiosulfate sulfurtransferase/rhodanese-like domain-containing protein 1
1.24897	0.433903	0.702972	Q8WXH0	SYNE2	Nesprin-2
0.478008	0.434088	0.702972	P30520	ADSS	Adenylosuccinate synthetase isozyme 2
0.32234	0.434659	0.702972	P52888	THOP1	Thimet oligopeptidase
-0.494316	0.435266	0.702972	Q9Y3Z3	SAMHD1	Deoxynucleoside triphosphate triphosphohydrolase SAMHD1
0.233131	0.435593	0.702972	Q9Y490	TLN1	Talin-1
0.467252	0.435622	0.702972	P10155	TROVE2	60 kDa SS-A/Ro ribonucleoprotein
0.218684	0.435628	0.702972	P23526	AHCY	Adenosylhomocysteinase
0.606861	0.435843	0.702972	O75533	SF3B1	Splicing factor 3B subunit 1
-0.580921	0.437795	0.705447	Q99961, Q99962	SH3GL1, SH3GL2	Endophilin-A2, Endophilin-A1
-0.5643	0.438049	0.705447	Q14444	CAPRIN1	Caprin-1
0.398054	0.439017	0.705737	Q02978	SLC25A11	Mitochondrial 2-oxoglutarate/malate carrier protein
-0.753703	0.43919	0.705737	P02743	APCS	Serum amyloid P-component, Serum amyloid P-component(1-203)
0.676298	0.439357	0.705737	P05141	SLC25A5	ADP/ATP translocase 2, ADP/ATP translocase 2, N-terminally processed
-0.6787	0.439573	0.705737	P16452	EPB42	Erythrocyte membrane protein band 4.2
-0.540401	0.441681	0.708579	Q9HAB8	PPCS	Phosphopantothenate--cysteine ligase
0.739961	0.44239	0.708732	Q9NR12	PDLIM7	PDZ and LIM domain protein 7
-0.320616	0.442451	0.708732	Q15599	SLC9A3R2	Na(+)/H(+) exchange regulatory cofactor NHE-RF2
-0.490762	0.443141	0.709296	O15031	PLXNB2	Plexin-B2
0.45592	0.444064	0.710231	P62081	RPS7	40S ribosomal protein S7
0.358632	0.445128	0.711391	Q9H0W9	C11orf54	Ester hydrolase C11orf54
-0.413421	0.446503	0.713047	Q15637	SF1	Splicing factor 1
-0.389297	0.44743	0.713983	Q9H098	FAM107B	Protein FAM107B
0.167031	0.4479	0.714168	Q9UBQ7	GRHPR	Glyoxylate reductase/hydroxypyruvate reductase
0.57954	0.448468	0.714168	Q13442	PDAP1	28 kDa heat- and acid-stable phosphoprotein
-0.273965	0.448773	0.714168	P54920	NAPA	Alpha-soluble NSF attachment protein
-0.275805	0.44892	0.714168	P02765	AHSG	Alpha-2-HS-glycoprotein, Alpha-2-HS-glycoprotein chain A, Alpha-2-HS-glycoprotein chain B
0.456019	0.449246	0.714168	P61026	RAB10	Ras-related protein Rab-10
-0.545153	0.450511	0.715429	P62277	RPS13	40S ribosomal protein S13
-0.418029	0.450739	0.715429	P38919	EIF4A3	Eukaryotic initiation factor 4A-III, Eukaryotic initiation factor 4A-III, N-terminally processed
-0.9325	0.451061	0.715429	P05023	ATP1A1	Sodium/potassium-transporting ATPase subunit alpha-1
0.516621	0.451981	0.716167	Q7Z6K5	ARPIN	Arpin
-0.560689	0.45225	0.716167	Q9GZT3	SLIRP	SRA stem-loop-interacting RNA-binding protein, mitochondrial
-0.166493	0.452844	0.716167	Q9NUQ9	FAM49B	Protein FAM49B
0.539267	0.45289	0.716167	Q02543	RPL18A	60S ribosomal protein L18a
-0.409412	0.453338	0.716239	O95848	NUDT14	Uridine diphosphate glucose pyrophosphatase
-0.813333	0.453841	0.716239	Q9NZZ3	CHMP5	Charged multivesicular body protein 5
0.274528	0.453959	0.716239	P67775	PPP2CA	Serine/threonine-protein phosphatase 2A catalytic subunit alpha isoform
-0.840919	0.454645	0.716783	P07947	YES1	Tyrosine-protein kinase Yes
-0.569688	0.455878	0.718187	Q8IZ83	ALDH16A1	Aldehyde dehydrogenase family 16 member A1
0.562602	0.457689	0.7205	Q13347	EIF3I	Eukaryotic translation initiation factor 3 subunit I
-0.632546	0.459323	0.722531	P02549	SPTA1	Spectrin alpha chain, erythrocytic 1
-0.311815	0.459824	0.722777	O75688	PPM1B	Protein phosphatase 1B
0.198891	0.460466	0.722798	P14618	PKM	Pyruvate kinase PKM
-0.646684	0.460525	0.722798	Q9C0C9	UBE2O	E2/E3 hybrid ubiquitin-protein ligase UBE2O
-0.590119	0.461195	0.723308	P53618	COPB1	Coatomer subunit beta
0.339617	0.461761	0.723656	Q12765	SCRN1	Secernin-1
-2.99339	0.462692	0.724574	Q93062	RBPMS	RNA-binding protein with multiple splicing
-0.414742	0.465022	0.727679	P39656	DDOST	Dolichyl-diphosphooligosaccharide--protein glycosyltransferase 48 kDa subunit
-0.519414	0.465627	0.728061	P51452	DUSP3	Dual specificity protein phosphatase 3
0.424422	0.465959	0.728061	P03928	MT-ATP8	ATP synthase protein 8
0.747552	0.466534	0.728417	P62917	RPL8	60S ribosomal protein L8
-0.435776	0.467297	0.728811	P20674	COX5A	Cytochrome c oxidase subunit 5A, mitochondrial
0.315736	0.46748	0.728811	Q9NTX5	ECHDC1	Ethylmalonyl-CoA decarboxylase
-0.244728	0.46804	0.729142	O15145	ARPC3	Actin-related protein 2/3 complex subunit 3
-0.595161	0.469452	0.730706	O60669	SLC16A7	Monocarboxylate transporter 2
-0.150203	0.469913	0.730706	P38606	ATP6V1A	V-type proton ATPase catalytic subunit A
0.240441	0.470616	0.730706	Q13409	DYNC1I2	Cytoplasmic dynein 1 intermediate chain 2
0.413148	0.470724	0.730706	P0DMN0, P0DMM9	SULT1A4, SULT1A3	Sulfotransferase 1A4, Sulfotransferase 1A3
-0.537694	0.471198	0.730706	Q8WTS1	ABHD5	1-acylglycerol-3-phosphate O-acyltransferase ABHD5
0.276055	0.4713	0.730706	P55290	CDH13	Cadherin-13
-0.282492	0.471479	0.730706	Q8TDB4	MGARP	Protein MGARP
0.374297	0.472149	0.731205	Q14204	DYNC1H1	Cytoplasmic dynein 1 heavy chain 1
-0.353054	0.473176	0.732255	O15372	EIF3H	Eukaryotic translation initiation factor 3 subunit H
-0.351445	0.474057	0.733078	P51571	SSR4	Translocon-associated protein subunit delta
0.179626	0.474913	0.733782	P00352	ALDH1A1	Retinal dehydrogenase 1
-0.389659	0.475211	0.733782	P63010	AP2B1	AP-2 complex subunit beta
0.28295	0.477288	0.736448	Q99471	PFDN5	Prefoldin subunit 5
0.79881	0.47773	0.736587	O14618	CCS	Copper chaperone for superoxide dismutase
-0.260964	0.47837	0.736704	P78417	GSTO1	Glutathione S-transferase omega-1
0.420251	0.478507	0.736704	Q9Y625	GPC6	Glypican-6, Secreted glypican-6
0.25381	0.479517	0.7374	Q86UP2	KTN1	Kinectin
0.605347	0.479661	0.7374	O14744	PRMT5	Protein arginine N-methyltransferase 5, Protein arginine N-methyltransferase 5, N-terminally processed
-1.28908	0.481862	0.740241	Q9NZR1	TMOD2	Tropomodulin-2
0.146963	0.482281	0.740344	P15090	FABP4	Fatty acid-binding protein, adipocyte
0.417084	0.482982	0.740878	O75367	H2AFY	Core histone macro-H2A.1
-0.408926	0.484261	0.742297	P62857	RPS28	40S ribosomal protein S28
0.496863	0.484925	0.742384	O60502	MGEA5	Protein O-GlcNAcase
-0.461116	0.48515	0.742384	Q07866, Q9H0B6	KLC1, KLC2	Kinesin light chain 1, Kinesin light chain 2
0.294274	0.485711	0.742384	Q9H832	UBE2Z	Ubiquitin-conjugating enzyme E2 Z
-0.586523	0.485988	0.742384	P53621	COPA	Coatomer subunit alpha, Xenin, Proxenin
0.410322	0.486085	0.742384	Q9BVG4	PBDC1	Protein PBDC1
-0.573579	0.488356	0.74531	Q5TDH0	DDI2	Protein DDI1 homolog 2
0.238867	0.489592	0.745416	P28066	PSMA5	Proteasome subunit alpha type-5
0.606971	0.489717	0.745416	P05783	KRT18	Keratin, type I cytoskeletal 18
-0.33027	0.489726	0.745416	P01011	SERPINA3	Alpha-1-antichymotrypsin, Alpha-1-antichymotrypsin His-Pro-less
0.240168	0.490008	0.745416	P50213	IDH3A	Isocitrate dehydrogenase [NAD] subunit alpha, mitochondrial
0.610274	0.490352	0.745416	P43304	GPD2	Glycerol-3-phosphate dehydrogenase, mitochondrial
-0.523826	0.490636	0.745416	Q6UXG8	BTNL9	Butyrophilin-like protein 9
0.64792	0.491247	0.745416	Q63HR2	TNS2	Tensin-2
0.315544	0.491335	0.745416	P48556	PSMD8	26S proteasome non-ATPase regulatory subunit 8
0.499557	0.49162	0.745416	Q8NBJ7	SUMF2	Sulfatase-modifying factor 2
0.473682	0.494745	0.748425	Q8WZA0	LZIC	Protein LZIC
-1.39869	0.495109	0.748425	P08572	COL4A2	Collagen alpha-2(IV) chain, Canstatin
-0.658793	0.495197	0.748425	P15559	NQO1	NAD(P)H dehydrogenase [quinone] 1
0.318783	0.495385	0.748425	Q14353	GAMT	Guanidinoacetate N-methyltransferase
0.458023	0.495386	0.748425	Q05397	PTK2	Focal adhesion kinase 1
0.145424	0.496329	0.749139	P04792	HSPB1	Heat shock protein beta-1
0.290933	0.496591	0.749139	P58546	MTPN	Myotrophin
0.438157	0.496929	0.749139	O14841	OPLAH	5-oxoprolinase
-0.273348	0.498071	0.750322	Q53HC9	TSSC1	Protein TSSC1
0.304332	0.501679	0.754511	P46940	IQGAP1	Ras GTPase-activating-like protein IQGAP1
0.217642	0.501841	0.754511	Q9NRV9	HEBP1	Heme-binding protein 1
0.683321	0.501929	0.754511	Q4G0F5	VPS26B	Vacuolar protein sorting-associated protein 26B
0.18504	0.502433	0.754516	P30046, A6NHG4	DDT, DDTL	D-dopachrome decarboxylase, D-dopachrome decarboxylase-like protein
-0.418764	0.503468	0.754516	P15170	GSPT1	Eukaryotic peptide chain release factor GTP-binding subunit ERF3A
-0.426707	0.503559	0.754516	P41208	CETN2	Centrin-2
-0.381581	0.504522	0.754516	P11216	PYGB	Glycogen phosphorylase, brain form
0.307127	0.504591	0.754516	Q15257	PPP2R4	Serine/threonine-protein phosphatase 2A activator
-0.379412	0.504601	0.754516	P13798	APEH	Acylamino-acid-releasing enzyme
0.402862	0.505393	0.754516	P15531	NME1	Nucleoside diphosphate kinase A
-0.706675	0.506125	0.754516	Q9P2B2	PTGFRN	Prostaglandin F2 receptor negative regulator
0.560146	0.50635	0.754516	Q9NPH2	ISYNA1	Inositol-3-phosphate synthase 1
-0.130759	0.506482	0.754516	P62942	FKBP1A	Peptidyl-prolyl cis-trans isomerase FKBP1A
-0.475957	0.506652	0.754516	Q9BTV4	TMEM43	Transmembrane protein 43
0.543266	0.506812	0.754516	P09104	ENO2	Gamma-enolase
0.41676	0.507144	0.754516	Q9NZ08	ERAP1	Endoplasmic reticulum aminopeptidase 1
-0.434696	0.507256	0.754516	Q8IUZ5	PHYKPL	5-phosphohydroxy-L-lysine phospho-lyase
-0.350528	0.507322	0.754516	O14735	CDIPT	CDP-diacylglycerol--inositol 3-phosphatidyltransferase
-0.253598	0.507964	0.754734	O43399	TPD52L2	Tumor protein D54
-0.554319	0.508188	0.754734	P48047	ATP5O	ATP synthase subunit O, mitochondrial
0.206502	0.508836	0.755162	P63220	RPS21	40S ribosomal protein S21
0.67856	0.509233	0.755218	Q99613, B5ME19	EIF3C, EIF3CL	Eukaryotic translation initiation factor 3 subunit C, Eukaryotic translation initiation factor 3 subunit C-like protein
0.226804	0.509609	0.755242	P25705	ATP5A1	ATP synthase subunit alpha, mitochondrial
0.838605	0.5104	0.755882	P08397	HMBS	Porphobilinogen deaminase
-0.628667	0.511323	0.756714	P13611	VCAN	Versican core protein
-0.291081	0.513474	0.758961	Q86U28	ISCA2	Iron-sulfur cluster assembly 2 homolog, mitochondrial
0.322755	0.513564	0.758961	Q96F85	CNRIP1	CB1 cannabinoid receptor-interacting protein 1
0.49719	0.51434	0.759574	Q9BRF8	CPPED1	Serine/threonine-protein phosphatase CPPED1
0.43437	0.514775	0.759682	Q9UKG1	APPL1	DCC-interacting protein 13-alpha
0.233641	0.515269	0.759877	P24534	EEF1B2	Elongation factor 1-beta
0.24595	0.515916	0.760298	P49593	PPM1F	Protein phosphatase 1F
-0.540507	0.517054	0.761441	Q86UU1	PHLDB1	Pleckstrin homology-like domain family B member 1
-0.18712	0.520934	0.766173	P60953	CDC42	Cell division control protein 42 homolog
-0.553452	0.52123	0.766173	Q15041	ARL6IP1	ADP-ribosylation factor-like protein 6-interacting protein 1
-0.477908	0.521649	0.766173	Q92530	PSMF1	Proteasome inhibitor PI31 subunit
-0.188676	0.521791	0.766173	P07195	LDHB	L-lactate dehydrogenase B chain
-0.181567	0.522092	0.766173	P50454	SERPINH1	Serpin H1
-0.487888	0.523928	0.768329	Q16647	PTGIS	Prostacyclin synthase
-0.440999	0.524293	0.768329	Q14240	EIF4A2	Eukaryotic initiation factor 4A-II, Eukaryotic initiation factor 4A-II, N-terminally processed
-0.248592	0.525631	0.769753	P62191	PSMC1	26S protease regulatory subunit 4
0.327375	0.526356	0.770276	P16949	STMN1	Stathmin
-0.463706	0.527896	0.771992	Q9H074	PAIP1	Polyadenylate-binding protein-interacting protein 1
-0.49572	0.529188	0.773344	Q9UJC5	SH3BGRL2	SH3 domain-binding glutamic acid-rich-like protein 2
0.330339	0.530696	0.775008	Q9H8H3	METTL7A	Methyltransferase-like protein 7A
-0.481959	0.531095	0.775052	P43490	NAMPT	Nicotinamide phosphoribosyltransferase
-0.163367	0.534424	0.779093	P39687	ANP32A	Acidic leucine-rich nuclear phosphoprotein 32 family member A
-0.138655	0.534675	0.779093	Q13404	UBE2V1	Ubiquitin-conjugating enzyme E2 variant 1
0.406103	0.535169	0.779093	P04070	PROC	Vitamin K-dependent protein C, Vitamin K-dependent protein C light chain, Vitamin K-dependent protein C heavy chain, Activation peptide
-0.327659	0.535628	0.779093	Q5JTJ3	COA6	Cytochrome c oxidase assembly factor 6 homolog
0.377051	0.535719	0.779093	P46459	NSF	Vesicle-fusing ATPase
-0.182027	0.537737	0.781486	P56537	EIF6	Eukaryotic translation initiation factor 6
-0.385609	0.53862	0.781746	P51178	PLCD1	1-phosphatidylinositol 4,5-bisphosphate phosphodiesterase delta-1
0.709098	0.53877	0.781746	Q7KZF4	SND1	Staphylococcal nuclease domain-containing protein 1
0.510076	0.539033	0.781746	Q13492	PICALM	Phosphatidylinositol-binding clathrin assembly protein
-0.588644	0.541564	0.784875	O00584	RNASET2	Ribonuclease T2
-0.531694	0.542211	0.785271	Q7Z5L7	PODN	Podocan
-0.150488	0.542771	0.78539	P21695	GPD1	Glycerol-3-phosphate dehydrogenase [NAD(+)], cytoplasmic
0.308458	0.543347	0.78539	P52788	SMS	Spermine synthase
-0.134284	0.543415	0.78539	P68371	TUBB4B	Tubulin beta-4B chain
-0.365832	0.544485	0.786105	Q9Y4Z0	LSM4	U6 snRNA-associated Sm-like protein LSm4
0.378741	0.544659	0.786105	Q15075	EEA1	Early endosome antigen 1
0.503827	0.545748	0.787137	P52594	AGFG1	Arf-GAP domain and FG repeat-containing protein 1
-0.326612	0.547717	0.789434	Q99878, Q96KK5, Q9BTM1, Q16777, Q6FI13, P20671, P0C0S8	HIST1H2AJ, HIST1H2AH, H2AFJ, HIST2H2AC, HIST2H2AA3, HIST1H2AD, HIST1H2AG	Histone H2A type 1-J, Histone H2A type 1-H, Histone H2A.J, Histone H2A type 2-C, Histone H2A type 2-A, Histone H2A type 1-D, Histone H2A type 1
0.283134	0.548321	0.789546	Q9H0R4	HDHD2	Haloacid dehalogenase-like hydrolase domain-containing protein 2
-0.660049	0.548703	0.789546	Q8WWA0, Q8WWU7	ITLN1, ITLN2	Intelectin-1, Intelectin-2
0.359549	0.548922	0.789546	Q86UE4	MTDH	Protein LYRIC
-0.19987	0.550231	0.790744	P08697	SERPINF2	Alpha-2-antiplasmin
-0.16877	0.550508	0.790744	Q02952	AKAP12	A-kinase anchor protein 12
0.505063	0.552079	0.792457	P62249	RPS16	40S ribosomal protein S16
0.108318	0.554812	0.795558	P13693	TPT1	Translationally-controlled tumor protein
-0.443461	0.555168	0.795558	P31689	DNAJA1	DnaJ homolog subfamily A member 1
0.39772	0.555375	0.795558	Q9GZT8	NIF3L1	NIF3-like protein 1
-0.358911	0.5562	0.795877	Q9Y5X3	SNX5	Sorting nexin-5
-0.182179	0.556359	0.795877	Q01082	SPTBN1	Spectrin beta chain, non-erythrocytic 1
0.307695	0.556973	0.795877	Q92905	COPS5	COP9 signalosome complex subunit 5
-0.201077	0.557114	0.795877	P67936	TPM4	Tropomyosin alpha-4 chain
-0.178882	0.559404	0.798321	P40925	MDH1	Malate dehydrogenase, cytoplasmic
-0.475375	0.559931	0.798321	O94919	ENDOD1	Endonuclease domain-containing 1 protein
-0.164926	0.559965	0.798321	P05387	RPLP2	60S acidic ribosomal protein P2
0.345275	0.561012	0.79927	Q13617	CUL2	Cullin-2
-0.549386	0.562674	0.801096	Q8N8S7	ENAH	Protein enabled homolog
0.351672	0.56348	0.801304	Q15029	EFTUD2	116 kDa U5 small nuclear ribonucleoprotein component
0.765282	0.563733	0.801304	O60716	CTNND1	Catenin delta-1
0.459836	0.564256	0.801304	O14949	UQCRQ	Cytochrome b-c1 complex subunit 8
0.117294	0.564347	0.801304	P06733	ENO1	Alpha-enolase
-0.363461	0.565707	0.802615	Q08174	PCDH1	Protocadherin-1
0.264459	0.566035	0.802615	Q96C19	EFHD2	EF-hand domain-containing protein D2
0.326264	0.567926	0.804753	P68366	TUBA4A	Tubulin alpha-4A chain
0.55405	0.568594	0.805157	P04733	MT1F	Metallothionein-1F
0.253735	0.569878	0.80615	Q8IV08	PLD3	Phospholipase D3
-0.302119	0.570412	0.80615	Q93008	USP9X	Probable ubiquitin carboxyl-terminal hydrolase FAF-X
0.398869	0.570447	0.80615	Q8IVN3	MUSTN1	Musculoskeletal embryonic nuclear protein 1
0.935939	0.571165	0.806204	P14151	SELL	L-selectin
0.195249	0.571253	0.806204	P55854	SUMO3	Small ubiquitin-related modifier 3
-0.330801	0.573204	0.808019	Q92878	RAD50	DNA repair protein RAD50
0.299291	0.573507	0.808019	P06681	C2	Complement C2, Complement C2b fragment, Complement C2a fragment
0.710637	0.573694	0.808019	O95394	PGM3	Phosphoacetylglucosamine mutase
0.636784	0.574165	0.808141	P46781	RPS9	40S ribosomal protein S9
-0.616285	0.576648	0.809602	Q99807	COQ7	5-demethoxyubiquinone hydroxylase, mitochondrial
0.382266	0.576857	0.809602	O95989	NUDT3	Diphosphoinositol polyphosphate phosphohydrolase 1
-0.664325	0.577822	0.809602	P08263, Q16772	GSTA1, GSTA3	Glutathione S-transferase A1, Glutathione S-transferase A1, N-terminally processed, Glutathione S-transferase A3
-0.777504	0.578766	0.809602	Q8IYL3	C1orf174	UPF0688 protein C1orf174
-0.263871	0.578862	0.809602	Q15369	TCEB1	Transcription elongation factor B polypeptide 1
-0.247424	0.579215	0.809602	P52943	CRIP2	Cysteine-rich protein 2
-0.332566	0.579755	0.809602	P62195	PSMC5	26S protease regulatory subunit 8
0.277599	0.580185	0.809602	P04843	RPN1	Dolichyl-diphosphooligosaccharide--protein glycosyltransferase subunit 1
0.747225	0.580507	0.809602	O00754	MAN2B1	Lysosomal alpha-mannosidase, Lysosomal alpha-mannosidase A peptide, Lysosomal alpha-mannosidase B peptide, Lysosomal alpha-mannosidase C peptide, Lysosomal alpha-mannosidase D peptide, Lysosomal alpha-mannosidase E peptide
-0.321596	0.58107	0.809602	Q9Y6C9	MTCH2	Mitochondrial carrier homolog 2
-0.116474	0.581465	0.809602	Q06830	PRDX1	Peroxiredoxin-1
-0.250754	0.581605	0.809602	P51665	PSMD7	26S proteasome non-ATPase regulatory subunit 7
0.214146	0.581645	0.809602	P23381	WARS	Tryptophan--tRNA ligase, cytoplasmic, T1-TrpRS, T2-TrpRS
-0.31689	0.581653	0.809602	O15511	ARPC5	Actin-related protein 2/3 complex subunit 5
0.21329	0.581919	0.809602	P32969	RPL9	60S ribosomal protein L9
-0.229711	0.582612	0.809602	Q8NDH3	NPEPL1	Probable aminopeptidase NPEPL1
-0.640903	0.582665	0.809602	Q05519	SRSF11	Serine/arginine-rich splicing factor 11
0.740811	0.582753	0.809602	Q9NR31	SAR1A	GTP-binding protein SAR1a
-0.306666	0.583257	0.809602	O15498	YKT6	Synaptobrevin homolog YKT6
-0.179951	0.583279	0.809602	O60664	PLIN3	Perilipin-3
-0.250414	0.583299	0.809602	P54687	BCAT1	Branched-chain-amino-acid aminotransferase, cytosolic
-0.23569	0.584169	0.810273	Q14624	ITIH4	Inter-alpha-trypsin inhibitor heavy chain H4, 70 kDa inter-alpha-trypsin inhibitor heavy chain H4, 35 kDa inter-alpha-trypsin inhibitor heavy chain H4
-0.257165	0.584723	0.810507	P0C0L4	C4A	Complement C4-A, Complement C4 beta chain, Complement C4-A alpha chain, C4a anaphylatoxin, C4b-A, C4d-A, Complement C4 gamma chain
-0.529968	0.585573	0.811149	P02675	FGB	Fibrinogen beta chain, Fibrinopeptide B, Fibrinogen beta chain
0.559804	0.586367	0.811714	Q9NUQ6	SPATS2L	SPATS2-like protein
0.476294	0.587699	0.813022	Q6NUK1	SLC25A24	Calcium-binding mitochondrial carrier protein SCaMC-1
-0.657543	0.588299	0.813317	Q9BRQ8	AIFM2	Apoptosis-inducing factor 2
0.174577	0.588767	0.813428	O43681	ASNA1	ATPase ASNA1
-0.212828	0.58959	0.813538	Q9BRX8	FAM213A	Redox-regulatory protein FAM213A
-0.273836	0.59011	0.813538	Q13596	SNX1	Sorting nexin-1
-0.279202	0.590466	0.813538	Q99538	LGMN	Legumain
-0.676356	0.591015	0.813538	Q92890	UFD1L	Ubiquitin fusion degradation protein 1 homolog
-0.369966	0.591428	0.813538	P60866	RPS20	40S ribosomal protein S20
-0.403666	0.591505	0.813538	P55899	FCGRT	IgG receptor FcRn large subunit p51
0.53191	0.59198	0.813538	Q9NPY3	CD93	Complement component C1q receptor
-0.378255	0.592016	0.813538	P82909	MRPS36	28S ribosomal protein S36, mitochondrial
-0.294526	0.592769	0.813538	P28289	TMOD1	Tropomodulin-1
0.155711	0.593354	0.813538	P61970	NUTF2	Nuclear transport factor 2
-0.268885	0.593671	0.813538	P02750	LRG1	Leucine-rich alpha-2-glycoprotein
-0.235858	0.594014	0.813538	Q99417	MYCBP	C-Myc-binding protein
0.125171	0.594567	0.813538	P07339	CTSD	Cathepsin D, Cathepsin D light chain, Cathepsin D heavy chain
-0.367886	0.594729	0.813538	Q15393	SF3B3	Splicing factor 3B subunit 3
-0.139539	0.594781	0.813538	Q9UKK9	NUDT5	ADP-sugar pyrophosphatase
0.280013	0.595045	0.813538	P53041	PPP5C	Serine/threonine-protein phosphatase 5
0.355372	0.596087	0.814154	Q9H6Z4	RANBP3	Ran-binding protein 3
-0.372016	0.596271	0.814154	Q96AP7	ESAM	Endothelial cell-selective adhesion molecule
-0.303233	0.596873	0.814446	P80303	NUCB2	Nucleobindin-2, Nesfatin-1
0.242664	0.59799	0.815441	Q03252	LMNB2	Lamin-B2
0.17773	0.599027	0.815509	P11413	G6PD	Glucose-6-phosphate 1-dehydrogenase
-0.351255	0.599312	0.815509	P50402	EMD	Emerin
0.304694	0.599817	0.815509	P09493	TPM1	Tropomyosin alpha-1 chain
0.270612	0.599934	0.815509	Q99426	TBCB	Tubulin-folding cofactor B
0.447295	0.600346	0.815509	P22033	MUT	Methylmalonyl-CoA mutase, mitochondrial
-0.385692	0.60037	0.815509	P62308, A8MWD9	SNRPG, SNRPGP15	Small nuclear ribonucleoprotein G, Putative small nuclear ribonucleoprotein G-like protein 15
-0.316856	0.60099	0.815823	O43504	LAMTOR5	Ragulator complex protein LAMTOR5
-0.347896	0.601477	0.815947	Q15005	SPCS2	Signal peptidase complex subunit 2
0.308874	0.602028	0.815947	P61201	COPS2	COP9 signalosome complex subunit 2
0.277087	0.602322	0.815947	Q8WWX9	SELM	Selenoprotein M
-0.312994	0.602635	0.815947	Q6GMV3	PTRHD1	Putative peptidyl-tRNA hydrolase PTRHD1
-0.288967	0.604525	0.817346	P14317	HCLS1	Hematopoietic lineage cell-specific protein
0.247773	0.604653	0.817346	Q08257	CRYZ	Quinone oxidoreductase
-0.235804	0.605282	0.817346	P63167	DYNLL1	Dynein light chain 1, cytoplasmic
0.165467	0.605508	0.817346	P00734	F2	Prothrombin, Activation peptide fragment 1, Activation peptide fragment 2, Thrombin light chain, Thrombin heavy chain
0.289428	0.605777	0.817346	P62269	RPS18	40S ribosomal protein S18
0.266471	0.606004	0.817346	P24539	ATP5F1	ATP synthase F(0) complex subunit B1, mitochondrial
0.289485	0.606647	0.817689	Q8WX93	PALLD	Palladin
-0.228368	0.607244	0.817968	P02795	MT2A	Metallothionein-2
-0.551879	0.611016	0.820872	Q14767	LTBP2	Latent-transforming growth factor beta-binding protein 2
0.239227	0.611266	0.820872	Q96SZ5	ADO	2-aminoethanethiol dioxygenase
-0.453767	0.611345	0.820872	Q0ZGT2	NEXN	Nexilin
0.401148	0.611932	0.820872	Q9Y5P4	COL4A3BP	Collagen type IV alpha-3-binding protein
0.243394	0.612023	0.820872	O95747	OXSR1	Serine/threonine-protein kinase OSR1
0.326462	0.612111	0.820872	Q9H2H8	PPIL3	Peptidyl-prolyl cis-trans isomerase-like 3
0.101631	0.612136	0.820872	P30041	PRDX6	Peroxiredoxin-6
0.285916	0.612651	0.821009	P07108	DBI	Acyl-CoA-binding protein
-0.283201	0.61302	0.821009	Q9UHA4	LAMTOR3	Ragulator complex protein LAMTOR3
-0.267859	0.614018	0.82174	P02042	HBD	Hemoglobin subunit delta
0.305593	0.614455	0.82174	P35637	FUS	RNA-binding protein FUS
0.417032	0.614894	0.82174	Q15286	RAB35	Ras-related protein Rab-35
-0.356567	0.615788	0.82174	Q13421	MSLN	Mesothelin, Megakaryocyte-potentiating factor, Mesothelin, cleaved form
-0.188647	0.615862	0.82174	P40121	CAPG	Macrophage-capping protein
-0.285909	0.615914	0.82174	P10109	FDX1	Adrenodoxin, mitochondrial
0.274753	0.616561	0.822082	P48444	ARCN1	Coatomer subunit delta
0.114304	0.617504	0.822728	P31153	MAT2A	S-adenosylmethionine synthase isoform type-2
0.36638	0.617829	0.822728	P27694	RPA1	Replication protein A 70 kDa DNA-binding subunit, Replication protein A 70 kDa DNA-binding subunit, N-terminally processed
0.460827	0.618622	0.823261	Q15493	RGN	Regucalcin
0.199668	0.619931	0.824481	P41250	GARS	Glycine--tRNA ligase
0.199747	0.620432	0.824625	Q16181	SEPT7	Septin-7
-0.641375	0.621106	0.824998	Q9NQG5	RPRD1B	Regulation of nuclear pre-mRNA domain-containing protein 1B
0.311582	0.62163	0.825106	O00410	IPO5	Importin-5
-0.218782	0.621973	0.825106	P49006	MARCKSL1	MARCKS-related protein
0.133337	0.625439	0.82918	Q9BRA2	TXNDC17	Thioredoxin domain-containing protein 17
0.237936	0.62712	0.830325	Q13247	SRSF6	Serine/arginine-rich splicing factor 6
0.338276	0.627549	0.830325	Q7RTV0	PHF5A	PHD finger-like domain-containing protein 5A
-0.235626	0.627847	0.830325	Q32MZ4	LRRFIP1	Leucine-rich repeat flightless-interacting protein 1
-0.171433	0.627884	0.830325	Q9Y5J7	TIMM9	Mitochondrial import inner membrane translocase subunit Tim9
0.204905	0.628709	0.830403	Q9P2T1	GMPR2	GMP reductase 2
-1.14576	0.628734	0.830403	P05062	ALDOB	Fructose-bisphosphate aldolase B
-0.382176	0.630182	0.831793	P62736, P63267	ACTA2, ACTG2	Actin, aortic smooth muscle, Actin, gamma-enteric smooth muscle
-0.313413	0.632277	0.833015	P05362	ICAM1	Intercellular adhesion molecule 1
-0.420994	0.632725	0.833015	Q9Y3B8	REXO2	Oligoribonuclease, mitochondrial
-0.341661	0.633562	0.833015	O00401	WASL	Neural Wiskott-Aldrich syndrome protein
0.237987	0.633686	0.833015	Q9H488	POFUT1	GDP-fucose protein O-fucosyltransferase 1
0.362657	0.633804	0.833015	Q9Y4L1	HYOU1	Hypoxia up-regulated protein 1
-0.365993	0.634328	0.833015	P36980	CFHR2	Complement factor H-related protein 2
0.0922209	0.635001	0.833015	P30086	PEBP1	Phosphatidylethanolamine-binding protein 1, Hippocampal cholinergic neurostimulating peptide
-0.148996	0.635015	0.833015	Q15714, O75157	TSC22D1, TSC22D2	TSC22 domain family protein 1, TSC22 domain family protein 2
0.170273	0.635602	0.833015	P15374	UCHL3	Ubiquitin carboxyl-terminal hydrolase isozyme L3
0.455023	0.635758	0.833015	Q07666	KHDRBS1	KH domain-containing, RNA-binding, signal transduction-associated protein 1
0.398399	0.636284	0.833015	O60437	PPL	Periplakin
-0.268132	0.636552	0.833015	O15120	AGPAT2	1-acyl-sn-glycerol-3-phosphate acyltransferase beta
-0.578423	0.636571	0.833015	Q7Z4V5	HDGFRP2	Hepatoma-derived growth factor-related protein 2
0.364186	0.636782	0.833015	Q13428	TCOF1	Treacle protein
0.182344	0.637058	0.833015	Q9BT78	COPS4	COP9 signalosome complex subunit 4
0.212624	0.637874	0.833418	P36955	SERPINF1	Pigment epithelium-derived factor
0.58476	0.638321	0.833418	Q9H425	C1orf198	Uncharacterized protein C1orf198
-0.29839	0.639618	0.833418	Q9Y3I0	RTCB	tRNA-splicing ligase RtcB homolog
0.446021	0.639667	0.833418	P09669	COX6C	Cytochrome c oxidase subunit 6C
-0.28686	0.639738	0.833418	Q53FA7	TP53I3	Quinone oxidoreductase PIG3
-0.286822	0.64014	0.833418	Q96HY6	DDRGK1	DDRGK domain-containing protein 1
-0.345441	0.640144	0.833418	P49458	SRP9	Signal recognition particle 9 kDa protein
0.0765507	0.641634	0.83484	P11021	HSPA5	78 kDa glucose-regulated protein
-0.190724	0.642966	0.835819	Q96JJ7	TMX3	Protein disulfide-isomerase TMX3
-0.116938	0.643183	0.835819	P20810	CAST	Calpastatin
0.494137	0.64385	0.835862	P26373	RPL13	60S ribosomal protein L13
-0.20514	0.644012	0.835862	P04196	HRG	Histidine-rich glycoprotein
-0.114882	0.64576	0.836725	P62328	TMSB4X	Thymosin beta-4, Hematopoietic system regulatory peptide
0.190607	0.64734	0.836725	P08185	SERPINA6	Corticosteroid-binding globulin
-0.575824	0.647428	0.836725	Q14683	SMC1A	Structural maintenance of chromosomes protein 1A
0.345374	0.647747	0.836725	O75489	NDUFS3	NADH dehydrogenase [ubiquinone] iron-sulfur protein 3, mitochondrial
-0.676313	0.648195	0.836725	Q7LG56	RRM2B	Ribonucleoside-diphosphate reductase subunit M2 B
-0.201426	0.648438	0.836725	Q9UEY8	ADD3	Gamma-adducin
-0.145245	0.649045	0.836725	P05452	CLEC3B	Tetranectin
-0.180973	0.649144	0.836725	P22234	PAICS	Multifunctional protein ADE2, Phosphoribosylaminoimidazole-succinocarboxamide synthase, Phosphoribosylaminoimidazole carboxylase
-0.40511	0.6494	0.836725	Q16186	ADRM1	Proteasomal ubiquitin receptor ADRM1
-0.229756	0.649576	0.836725	P50148	GNAQ	Guanine nucleotide-binding protein G(q) subunit alpha
-0.415359	0.65073	0.836725	Q92804	TAF15	TATA-binding protein-associated factor 2N
0.279916	0.65091	0.836725	Q9Y5L4	TIMM13	Mitochondrial import inner membrane translocase subunit Tim13
0.217089	0.65095	0.836725	Q92506	HSD17B8	Estradiol 17-beta-dehydrogenase 8
0.326439	0.651157	0.836725	P02748	C9	Complement component C9, Complement component C9a, Complement component C9b
0.087457	0.651526	0.836725	P62258	YWHAE	14-3-3 protein epsilon
0.294318	0.651699	0.836725	Q8TAT6	NPLOC4	Nuclear protein localization protein 4 homolog
0.285293	0.652307	0.836725	P50579	METAP2	Methionine aminopeptidase 2
-0.341704	0.652433	0.836725	P48507	GCLM	Glutamate--cysteine ligase regulatory subunit
0.310159	0.652481	0.836725	Q9UBG0	MRC2	C-type mannose receptor 2
-0.40801	0.653063	0.836725	P02452	COL1A1	Collagen alpha-1(I) chain
0.277343	0.653171	0.836725	Q07065	CKAP4	Cytoskeleton-associated protein 4
-0.256898	0.653849	0.836725	Q5NDL2	EOGT	EGF domain-specific O-linked N-acetylglucosamine transferase
0.340868	0.654293	0.836725	Q14011	CIRBP	Cold-inducible RNA-binding protein
0.303032	0.654616	0.836725	Q6YP21	CCBL2	Kynurenine--oxoglutarate transaminase 3
-0.0954573	0.654638	0.836725	Q15843	NEDD8	NEDD8
-0.306989	0.655768	0.83766	P04233	CD74	HLA class II histocompatibility antigen gamma chain
0.316852	0.656573	0.838104	Q5KU26	COLEC12	Collectin-12
-0.311754	0.657061	0.838104	P61086	UBE2K	Ubiquitin-conjugating enzyme E2 K
0.116648	0.65781	0.838104	Q00610	CLTC	Clathrin heavy chain 1
-0.234234	0.658101	0.838104	O95182	NDUFA7	NADH dehydrogenase [ubiquinone] 1 alpha subcomplex subunit 7
0.893593	0.658182	0.838104	P05089	ARG1	Arginase-1
-0.292644	0.659022	0.838104	P11171	EPB41	Protein 4.1
-0.597165	0.659167	0.838104	P05026	ATP1B1	Sodium/potassium-transporting ATPase subunit beta-1
0.279831	0.659623	0.838104	Q14152	EIF3A	Eukaryotic translation initiation factor 3 subunit A
-0.396701	0.659708	0.838104	P46779	RPL28	60S ribosomal protein L28
-0.422912	0.660245	0.838279	Q96AD5	PNPLA2	Patatin-like phospholipase domain-containing protein 2
0.0887655	0.661146	0.838916	P30153	PPP2R1A	Serine/threonine-protein phosphatase 2A 65 kDa regulatory subunit A alpha isoform
0.23133	0.662882	0.840611	Q13542	EIF4EBP2	Eukaryotic translation initiation factor 4E-binding protein 2
0.269228	0.664085	0.841629	Q9ULC3	RAB23	Ras-related protein Rab-23
-0.192684	0.666264	0.84357	P00488	F13A1	Coagulation factor XIII A chain
-0.274786	0.66642	0.84357	P51648	ALDH3A2	Fatty aldehyde dehydrogenase
0.151953	0.666927	0.843703	Q15847	ADIRF	Adipogenesis regulatory factor
-0.352867	0.667645	0.844102	O95302	FKBP9	Peptidyl-prolyl cis-trans isomerase FKBP9
0.216308	0.669798	0.844957	Q96IY4	CPB2	Carboxypeptidase B2
-0.147989	0.669845	0.844957	P07602	PSAP	Prosaposin, Saposin-A, Saposin-B-Val, Saposin-B, Saposin-C, Saposin-D
0.133745	0.670326	0.844957	P61769	B2M	Beta-2-microglobulin, Beta-2-microglobulin form pI 5.3
-0.182274	0.67035	0.844957	Q15019	SEPT2	Septin-2
-0.289876	0.670833	0.844957	Q9UNF0	PACSIN2	Protein kinase C and casein kinase substrate in neurons protein 2
0.217979	0.671009	0.844957	P27361	MAPK3	Mitogen-activated protein kinase 3
-0.21927	0.671137	0.844957	Q9NYL9	TMOD3	Tropomodulin-3
0.394441	0.671717	0.84518	Q8IWB7	WDFY1	WD repeat and FYVE domain-containing protein 1
-0.290448	0.673319	0.846626	Q15363	TMED2	Transmembrane emp24 domain-containing protein 2
-0.192877	0.673672	0.846626	P21912	SDHB	Succinate dehydrogenase [ubiquinone] iron-sulfur subunit, mitochondrial
0.200928	0.676097	0.849165	P10636	MAPT	Microtubule-associated protein tau
0.151365	0.67855	0.85132	Q00688	FKBP3	Peptidyl-prolyl cis-trans isomerase FKBP3
0.26302	0.678624	0.85132	Q86X55	CARM1	Histone-arginine methyltransferase CARM1
-0.436437	0.679078	0.851382	Q13825	AUH	Methylglutaconyl-CoA hydratase, mitochondrial
0.267836	0.681065	0.853353	Q14203	DCTN1	Dynactin subunit 1
0.150236	0.681463	0.853353	Q96PD5	PGLYRP2	N-acetylmuramoyl-L-alanine amidase
0.21492	0.682101	0.853642	G2XKQ0, P63165	SUMO1	Small ubiquitin-related modifier, Small ubiquitin-related modifier 1
0.126952	0.683172	0.853959	O60749	SNX2	Sorting nexin-2
-0.166065	0.68394	0.853959	P48506	GCLC	Glutamate--cysteine ligase catalytic subunit
-0.234251	0.684018	0.853959	Q9GZP4	PITHD1	PITH domain-containing protein 1
-0.171657	0.684185	0.853959	Q92734	TFG	Protein TFG
0.968903	0.684387	0.853959	P35556	FBN2	Fibrillin-2
-0.288917	0.685125	0.854032	P09543	CNP	2,3-cyclic-nucleotide 3-phosphodiesterase
0.111472	0.685259	0.854032	P62714	PPP2CB	Serine/threonine-protein phosphatase 2A catalytic subunit beta isoform
0.33059	0.685951	0.854387	Q5VWZ2	LYPLAL1	Lysophospholipase-like protein 1
0.272722	0.688968	0.856389	Q04637	EIF4G1	Eukaryotic translation initiation factor 4 gamma 1
0.116072	0.689094	0.856389	P07355, A6NMY6	ANXA2, ANXA2P2	Annexin A2, Putative annexin A2-like protein
-0.278141	0.689452	0.856389	Q9UHL4	DPP7	Dipeptidyl peptidase 2
0.10408	0.690193	0.856389	P06753	TPM3	Tropomyosin alpha-3 chain
0.258296	0.690542	0.856389	P35659	DEK	Protein DEK
0.200205	0.690847	0.856389	Q00325	SLC25A3	Phosphate carrier protein, mitochondrial
-0.12861	0.691505	0.856389	O14737	PDCD5	Programmed cell death protein 5
0.459665	0.691578	0.856389	P17050	NAGA	Alpha-N-acetylgalactosaminidase
-0.132005	0.691755	0.856389	Q969H8	MYDGF	Myeloid-derived growth factor
0.258231	0.691935	0.856389	Q9BSL1	UBAC1	Ubiquitin-associated domain-containing protein 1
-0.908338	0.692044	0.856389	Q93088	BHMT	Betaine--homocysteine S-methyltransferase 1
-0.203737	0.693338	0.857485	Q14696	MESDC2	LDLR chaperone MESD
0.232223	0.693942	0.857704	O43772	SLC25A20	Mitochondrial carnitine/acylcarnitine carrier protein
-0.13791	0.694331	0.857704	O43301	HSPA12A	Heat shock 70 kDa protein 12A
-0.25005	0.69615	0.859445	Q96GX9	APIP	Methylthioribulose-1-phosphate dehydratase
-0.228007	0.69804	0.861056	P45880	VDAC2	Voltage-dependent anion-selective channel protein 2
0.182493	0.698276	0.861056	P53634	CTSC	Dipeptidyl peptidase 1, Dipeptidyl peptidase 1 exclusion domain chain, Dipeptidyl peptidase 1 heavy chain, Dipeptidyl peptidase 1 light chain
0.267234	0.701461	0.863576	P55036	PSMD4	26S proteasome non-ATPase regulatory subunit 4
0.243662	0.701484	0.863576	Q9BRP8	WIBG	Partner of Y14 and mago
0.383467	0.701769	0.863576	P02724	GYPA	Glycophorin-A
-0.296868	0.701964	0.863576	Q6UWY5	OLFML1	Olfactomedin-like protein 1
0.149866	0.703584	0.865063	O60613	SEP15	15 kDa selenoprotein
-0.240265	0.704057	0.865137	P55008	AIF1	Allograft inflammatory factor 1
-0.234285	0.70552	0.866073	Q14254	FLOT2	Flotillin-2
-0.116522	0.706012	0.866073	P60983	GMFB	Glia maturation factor beta
-0.198969	0.706056	0.866073	O76003	GLRX3	Glutaredoxin-3
0.237285	0.70848	0.867776	P30047	GCHFR	GTP cyclohydrolase 1 feedback regulatory protein
0.0955773	0.708788	0.867776	Q16775	HAGH	Hydroxyacylglutathione hydrolase, mitochondrial
0.3636	0.709061	0.867776	P51970	NDUFA8	NADH dehydrogenase [ubiquinone] 1 alpha subcomplex subunit 8
0.170113	0.709501	0.867776	O95834	EML2	Echinoderm microtubule-associated protein-like 2
0.164956	0.70951	0.867776	Q9NYU2	UGGT1	UDP-glucose:glycoprotein glucosyltransferase 1
-0.138065	0.710005	0.867876	P48739	PITPNB	Phosphatidylinositol transfer protein beta isoform
-0.344891	0.712255	0.87012	P55196	MLLT4	Afadin
0.245437	0.712986	0.870506	P12004	PCNA	Proliferating cell nuclear antigen
0.294165	0.714064	0.871269	Q9NNW7	TXNRD2	Thioredoxin reductase 2, mitochondrial
0.243831	0.714441	0.871269	Q9H8Y8	GORASP2	Golgi reassembly-stacking protein 2
-0.162275	0.715377	0.871905	P32119	PRDX2	Peroxiredoxin-2
0.141191	0.71648	0.872742	Q13526	PIN1	Peptidyl-prolyl cis-trans isomerase NIMA-interacting 1
-0.249725	0.717863	0.873552	Q9Y3A5	SBDS	Ribosome maturation protein SBDS
0.346498	0.718174	0.873552	Q96A00	PPP1R14A	Protein phosphatase 1 regulatory subunit 14A
-0.237672	0.718781	0.873552	O43617	TRAPPC3	Trafficking protein particle complex subunit 3
-0.255956	0.719198	0.873552	P07998	RNASE1	Ribonuclease pancreatic
0.122362	0.719351	0.873552	Q14195	DPYSL3	Dihydropyrimidinase-related protein 3
-0.14414	0.720285	0.873552	O60784	TOM1	Target of Myb protein 1
0.309549	0.720307	0.873552	P16157	ANK1	Ankyrin-1
0.184888	0.721352	0.873552	P37235, P84074	HPCAL1, HPCA	Hippocalcin-like protein 1, Neuron-specific calcium-binding protein hippocalcin
0.836239	0.721363	0.873552	Q00341	HDLBP	Vigilin
0.316738	0.721693	0.873552	O00273	DFFA	DNA fragmentation factor subunit alpha
-0.231936	0.722119	0.873552	P35606	COPB2	Coatomer subunit beta
-0.150486	0.722291	0.873552	P04080	CSTB	Cystatin-B
-0.0885278	0.722553	0.873552	Q9Y5Z4	HEBP2	Heme-binding protein 2
-0.22089	0.723114	0.873728	P46821	MAP1B	Microtubule-associated protein 1B, MAP1B heavy chain, MAP1 light chain LC1
-0.211915	0.724011	0.873927	Q9H9Q2	COPS7B	COP9 signalosome complex subunit 7b
0.300215	0.724342	0.873927	Q14520	HABP2	Hyaluronan-binding protein 2, Hyaluronan-binding protein 2 50 kDa heavy chain, Hyaluronan-binding protein 2 50 kDa heavy chain alternate form, Hyaluronan-binding protein 2 27 kDa light chain, Hyaluronan-binding protein 2 27 kDa light chain alternate form
0.132559	0.724527	0.873927	Q641Q2, Q9Y4E1	FAM21A, FAM21C	WASH complex subunit FAM21A, WASH complex subunit FAM21C
0.564105	0.726805	0.875953	Q96DZ1	ERLEC1	Endoplasmic reticulum lectin 1
0.157749	0.727697	0.875953	P62993	GRB2	Growth factor receptor-bound protein 2
-0.226727	0.72775	0.875953	Q9H6R3	ACSS3	Acyl-CoA synthetase short-chain family member 3, mitochondrial
-0.37925	0.727956	0.875953	P14207	FOLR2	Folate receptor beta
-0.204313	0.728293	0.875953	Q8N129	CNPY4	Protein canopy homolog 4
0.281164	0.728726	0.875973	P18077	RPL35A	60S ribosomal protein L35a
-0.290614	0.729909	0.876893	P46952	HAAO	3-hydroxyanthranilate 3,4-dioxygenase
0.215978	0.730586	0.877204	Q58FF8	HSP90AB2P	Putative heat shock protein HSP 90-beta 2
-0.210887	0.731366	0.877639	Q06033	ITIH3	Inter-alpha-trypsin inhibitor heavy chain H3
1.20043	0.732319	0.878281	P02144	MB	Myoglobin
-0.458377	0.734031	0.879395	Q9P2R3	ANKFY1	Rabankyrin-5
-0.20375	0.734085	0.879395	Q92747	ARPC1A	Actin-related protein 2/3 complex subunit 1A
0.146499	0.735668	0.880074	Q15654	TRIP6	Thyroid receptor-interacting protein 6
-0.227145	0.736197	0.880074	P62834	RAP1A	Ras-related protein Rap-1A
0.0663074	0.736223	0.880074	P25786	PSMA1	Proteasome subunit alpha type-1
-0.321671	0.736637	0.880074	Q9Y4W6	AFG3L2	AFG3-like protein 2
-0.149031	0.736748	0.880074	P26640	VARS	Valine--tRNA ligase
-0.255245	0.738234	0.881199	O14880	MGST3	Microsomal glutathione S-transferase 3
0.151648	0.738529	0.881199	O75629	CREG1	Protein CREG1
0.220424	0.739017	0.881281	Q9H910	HN1L	Hematological and neurological expressed 1-like protein
-0.212442	0.740127	0.881551	P21796	VDAC1	Voltage-dependent anion-selective channel protein 1
0.162888	0.740327	0.881551	Q96QR8	PURB	Transcriptional activator protein Pur-beta
0.13329	0.740892	0.881551	O00560	SDCBP	Syntenin-1
-0.11156	0.740923	0.881551	P62072	TIMM10	Mitochondrial import inner membrane translocase subunit Tim10
0.177911	0.741796	0.882091	Q9BSJ8	ESYT1	Extended synaptotagmin-1
-0.361694	0.742476	0.8824	P02747	C1QC	Complement C1q subcomponent subunit C
-0.161627	0.743198	0.882758	P30533	LRPAP1	Alpha-2-macroglobulin receptor-associated protein
-0.324457	0.744393	0.883677	Q7L014	DDX46	Probable ATP-dependent RNA helicase DDX46
0.402337	0.746591	0.885786	O75306	NDUFS2	NADH dehydrogenase [ubiquinone] iron-sulfur protein 2, mitochondrial
0.212614	0.748883	0.888003	Q8N8N7	PTGR2	Prostaglandin reductase 2
0.214823	0.750135	0.888987	Q9H3K6	BOLA2	BolA-like protein 2
-0.200389	0.750663	0.889111	P51397	DAP	Death-associated protein 1
0.21502	0.751132	0.889164	Q9Y2H0	DLGAP4	Disks large-associated protein 4
-0.255831	0.751642	0.889267	P20700	LMNB1	Lamin-B1
0.107569	0.752594	0.889891	O95825	CRYZL1	Quinone oxidoreductase-like protein 1
0.0805155	0.753637	0.890513	P22307	SCP2	Non-specific lipid-transfer protein
-0.295706	0.753967	0.890513	P09619	PDGFRB	Platelet-derived growth factor receptor beta
-0.17344	0.755255	0.891244	Q4VC31	CCDC58	Coiled-coil domain-containing protein 58
-0.229504	0.756362	0.891244	O75947	ATP5H	ATP synthase subunit d, mitochondrial
0.158504	0.757334	0.891244	Q14247	CTTN	Src substrate cortactin
0.125361	0.757489	0.891244	P49321	NASP	Nuclear autoantigenic sperm protein
-0.193284	0.757518	0.891244	P00742	F10	Coagulation factor X, Factor X light chain, Factor X heavy chain, Activated factor Xa heavy chain
-0.147323	0.757552	0.891244	Q99832	CCT7	T-complex protein 1 subunit eta
-0.135746	0.757557	0.891244	P29966	MARCKS	Myristoylated alanine-rich C-kinase substrate
0.278371	0.758152	0.891444	P02654	APOC1	Apolipoprotein C-I, Truncated apolipoprotein C-I
0.111766	0.759687	0.892692	P61916	NPC2	Epididymal secretory protein E1
0.0736766	0.760064	0.892692	P05091	ALDH2	Aldehyde dehydrogenase, mitochondrial
0.170116	0.761533	0.893897	Q15661, P20231	TPSAB1, TPSB2	Tryptase alpha/beta-1, Tryptase beta-2
-0.191524	0.761941	0.893897	Q16134	ETFDH	Electron transfer flavoprotein-ubiquinone oxidoreductase, mitochondrial
0.3201	0.763804	0.894037	Q9BW91	NUDT9	ADP-ribose pyrophosphatase, mitochondrial
-0.238978	0.763969	0.894037	P33241	LSP1	Lymphocyte-specific protein 1
0.116253	0.764084	0.894037	P62633	CNBP	Cellular nucleic acid-binding protein
-0.110327	0.764114	0.894037	P05155	SERPING1	Plasma protease C1 inhibitor
0.322287	0.764188	0.894037	O95319	CELF2	CUGBP Elav-like family member 2
0.130152	0.7659	0.894643	P50914	RPL14	60S ribosomal protein L14
-0.13065	0.765923	0.894643	P67870	CSNK2B	Casein kinase II subunit beta
0.159789	0.766553	0.894643	O15212	PFDN6	Prefoldin subunit 6
0.124749	0.766631	0.894643	P19823	ITIH2	Inter-alpha-trypsin inhibitor heavy chain H2
-0.241817	0.767032	0.894643	P02679	FGG	Fibrinogen gamma chain
-0.140873	0.767263	0.894643	Q5T013	HYI	Putative hydroxypyruvate isomerase
0.280382	0.768224	0.895267	Q5VT66	MARC1	Mitochondrial amidoxime-reducing component 1
0.253939	0.769248	0.895963	P23142	FBLN1	Fibulin-1
-0.157166	0.772204	0.898802	P84243, Q71DI3, Q16695, P68431	H3F3A, HIST2H3A, HIST3H3, HIST1H3A	Histone H3.3, Histone H3.2, Histone H3.1t, Histone H3.1
0.209697	0.772542	0.898802	Q9NUL5	C19orf66	UPF0515 protein C19orf66
0.13309	0.773622	0.899561	P50135	HNMT	Histamine N-methyltransferase
0.389998	0.77526	0.900879	Q9Y237	PIN4	Peptidyl-prolyl cis-trans isomerase NIMA-interacting 4
-0.207409	0.775614	0.900879	Q9NS82	SLC7A10	Asc-type amino acid transporter 1
0.23308	0.778788	0.903305	P46439	GSTM5	Glutathione S-transferase Mu 5
-0.137187	0.779345	0.903305	Q9UQN3	CHMP2B	Charged multivesicular body protein 2b
0.206763	0.779508	0.903305	Q8NE71	ABCF1	ATP-binding cassette sub-family F member 1
0.152336	0.779658	0.903305	Q14019	COTL1	Coactosin-like protein
0.0942829	0.779853	0.903305	Q05469	LIPE	Hormone-sensitive lipase
0.118813	0.78094	0.904065	P36873	PPP1CC	Serine/threonine-protein phosphatase PP1-gamma catalytic subunit
-0.128212	0.781551	0.904274	Q92783	STAM	Signal transducing adapter molecule 1
0.087805	0.782336	0.904684	Q92945	KHSRP	Far upstream element-binding protein 2
0.131411	0.785226	0.907046	P55957	BID	BH3-interacting domain death agonist, BH3-interacting domain death agonist p15, BH3-interacting domain death agonist p13, BH3-interacting domain death agonist p11
-0.264894	0.785242	0.907046	Q92882	OSTF1	Osteoclast-stimulating factor 1
-0.191608	0.786002	0.907225	P33151	CDH5	Cadherin-5
-0.176346	0.78656	0.907225	P27105	STOM	Erythrocyte band 7 integral membrane protein
0.227406	0.787079	0.907225	P55145	MANF	Mesencephalic astrocyte-derived neurotrophic factor
0.0821703	0.787126	0.907225	Q15084	PDIA6	Protein disulfide-isomerase A6
-0.150579	0.789297	0.909229	P14174	MIF	Macrophage migration inhibitory factor
0.303825	0.791028	0.910723	P12270	TPR	Nucleoprotein TPR
-0.2153	0.791716	0.910763	Q14061	COX17	Cytochrome c oxidase copper chaperone
-0.0718689	0.792178	0.910763	P09871	C1S	Complement C1s subcomponent, Complement C1s subcomponent heavy chain, Complement C1s subcomponent light chain
0.261595	0.792363	0.910763	O94875	SORBS2	Sorbin and SH3 domain-containing protein 2
-0.0719378	0.793208	0.911234	P31040	SDHA	Succinate dehydrogenase [ubiquinone] flavoprotein subunit, mitochondrial
-0.188255	0.794333	0.911599	Q6ICL3	TANGO2	Transport and Golgi organization protein 2 homolog
-0.222686	0.794393	0.911599	Q9H2D6	TRIOBP	TRIO and F-actin-binding protein
-0.0962722	0.797477	0.914541	P06703	S100A6	Protein S100-A6
0.200255	0.798152	0.914541	Q66K74	MAP1S	Microtubule-associated protein 1S, MAP1S heavy chain, MAP1S light chain
0.130891	0.798571	0.914541	Q16629	SRSF7	Serine/arginine-rich splicing factor 7
0.145497	0.799112	0.914541	P00390	GSR	Glutathione reductase, mitochondrial
0.0611097	0.800167	0.914541	P16930	FAH	Fumarylacetoacetase
0.191628	0.800616	0.914541	Q00013	MPP1	55 kDa erythrocyte membrane protein
0.218659	0.800747	0.914541	Q8TD57	DNAH3	Dynein heavy chain 3, axonemal
-0.18632	0.800848	0.914541	Q7Z3D6	C14orf159	UPF0317 protein C14orf159, mitochondrial
-0.128305	0.800876	0.914541	P30566	ADSL	Adenylosuccinate lyase
0.328817	0.801341	0.914574	O00161	SNAP23	Synaptosomal-associated protein 23
0.191458	0.801873	0.914684	O95218	ZRANB2	Zinc finger Ran-binding domain-containing protein 2
-0.159641	0.802411	0.9148	O43237	DYNC1LI2	Cytoplasmic dynein 1 light intermediate chain 2
-0.249968	0.803048	0.91503	Q7Z5R6	APBB1IP	Amyloid beta A4 precursor protein-binding family B member 1-interacting protein
-0.123888	0.804454	0.916135	Q9Y3C8	UFC1	Ubiquitin-fold modifier-conjugating enzyme 1
-0.382701	0.80561	0.916954	P40261	NNMT	Nicotinamide N-methyltransferase
-0.0876597	0.806815	0.917811	P23588	EIF4B	Eukaryotic translation initiation factor 4B
0.144949	0.807588	0.917811	P48426	PIP4K2A	Phosphatidylinositol 5-phosphate 4-kinase type-2 alpha
0.0763463	0.807981	0.917811	P20073	ANXA7	Annexin A7
-0.151973	0.808111	0.917811	Q01085	TIAL1	Nucleolysin TIAR
0.142634	0.808572	0.917838	P15289	ARSA	Arylsulfatase A, Arylsulfatase A component B, Arylsulfatase A component C
0.127682	0.809337	0.918211	Q5VTU8, P56381	ATP5EP2, ATP5E	ATP synthase subunit epsilon-like protein, mitochondrial, ATP synthase subunit epsilon, mitochondrial
-0.166843	0.810266	0.918768	Q9H3N1	TMX1	Thioredoxin-related transmembrane protein 1
0.112599	0.810846	0.91893	Q15121	PEA15	Astrocytic phosphoprotein PEA-15
-0.107051	0.811631	0.919324	P51857	AKR1D1	3-oxo-5-beta-steroid 4-dehydrogenase
-0.06419	0.812668	0.920002	P51884	LUM	Lumican
0.77918	0.813474	0.920418	P08319	ADH4	Alcohol dehydrogenase 4
0.0785072	0.815037	0.92169	P31323	PRKAR2B	cAMP-dependent protein kinase type II-beta regulatory subunit
-0.162671	0.817648	0.923165	Q99439	CNN2	Calponin-2
0.0864645	0.817952	0.923165	Q13867	BLMH	Bleomycin hydrolase
0.0954482	0.817955	0.923165	O14907	TAX1BP3	Tax1-binding protein 3
0.0688122	0.820417	0.923165	O15144	ARPC2	Actin-related protein 2/3 complex subunit 2
-0.0923052	0.820798	0.923165	P63208	SKP1	S-phase kinase-associated protein 1
0.212725	0.821092	0.923165	P01033	TIMP1	Metalloproteinase inhibitor 1
-0.0861362	0.821126	0.923165	P36871	PGM1	Phosphoglucomutase-1
0.167418	0.821873	0.923165	O75380	NDUFS6	NADH dehydrogenase [ubiquinone] iron-sulfur protein 6, mitochondrial
0.0781704	0.822313	0.923165	P62310	LSM3	U6 snRNA-associated Sm-like protein LSm3
0.120903	0.822672	0.923165	P98179	RBM3	RNA-binding protein 3
0.0888646	0.82297	0.923165	P15586	GNS	N-acetylglucosamine-6-sulfatase
-0.136862	0.823658	0.923165	Q92599	SEPT8	Septin-8
-0.0924681	0.824196	0.923165	P68032, P68133	ACTC1, ACTA1	Actin, alpha cardiac muscle 1, Actin, alpha skeletal muscle
0.228419	0.824232	0.923165	Q15642	TRIP10	Cdc42-interacting protein 4
-0.0396853	0.824479	0.923165	P17066	HSPA6	Heat shock 70 kDa protein 6
0.277445	0.824757	0.923165	Q5M775	SPECC1	Cytospin-B
-0.222922	0.824861	0.923165	P29622	SERPINA4	Kallistatin
-0.132979	0.824908	0.923165	Q7L576, Q96F07	CYFIP1, CYFIP2	Cytoplasmic FMR1-interacting protein 1, Cytoplasmic FMR1-interacting protein 2
-0.290165	0.825041	0.923165	Q9H3Q1	CDC42EP4	Cdc42 effector protein 4
-0.0704326	0.825133	0.923165	P55287	CDH11	Cadherin-11
-0.137574	0.825587	0.92318	P25774	CTSS	Cathepsin S
-0.161497	0.828812	0.926054	Q8IVF2	AHNAK2	Protein AHNAK2
-0.12368	0.829441	0.926054	Q16718	NDUFA5	NADH dehydrogenase [ubiquinone] 1 alpha subcomplex subunit 5
0.0989296	0.82948	0.926054	Q7Z739, Q9BYJ9	YTHDF3, YTHDF1	YTH domain-containing family protein 3, YTH domain-containing family protein 1
0.19021	0.830307	0.926485	P10606	COX5B	Cytochrome c oxidase subunit 5B, mitochondrial
-0.0716184	0.831572	0.926919	Q99436	PSMB7	Proteasome subunit beta type-7
0.0334029	0.832566	0.926919	P07237	P4HB	Protein disulfide-isomerase
-0.0752629	0.832703	0.926919	P43251	BTD	Biotinidase
0.176863	0.833071	0.926919	Q9Y6N5	SQRDL	Sulfide:quinone oxidoreductase, mitochondrial
-0.0776714	0.833668	0.926919	Q9UKY7	CDV3	Protein CDV3 homolog
-0.373514	0.834443	0.926919	Q9BQE5	APOL2	Apolipoprotein L2
0.150342	0.834506	0.926919	Q16891	IMMT	MICOS complex subunit MIC60
-0.11379	0.834585	0.926919	P55769	NHP2L1	NHP2-like protein 1, NHP2-like protein 1, N-terminally processed
-0.107051	0.834669	0.926919	Q14764	MVP	Major vault protein
0.0688537	0.836498	0.928415	P09972	ALDOC	Fructose-bisphosphate aldolase C
-0.0319981	0.8369	0.928415	P11142	HSPA8	Heat shock cognate 71 kDa protein
0.248042	0.837766	0.928886	Q9Y6U3	SCIN	Adseverin
0.108918	0.839355	0.929442	P61923	COPZ1	Coatomer subunit zeta-1
0.0619421	0.839503	0.929442	Q93052	LPP	Lipoma-preferred partner
0.0889504	0.839596	0.929442	P29218	IMPA1	Inositol monophosphatase 1
0.0737033	0.841194	0.930645	Q9UMX5	NENF	Neudesin
0.0929285	0.841569	0.930645	P24844	MYL9	Myosin regulatory light polypeptide 9
0.116925	0.843212	0.931971	Q96C01	FAM136A	Protein FAM136A
0.0340249	0.844153	0.93252	P55072	VCP	Transitional endoplasmic reticulum ATPase
-0.199061	0.844802	0.932746	Q9BXP5	SRRT	Serrate RNA effector molecule homolog
0.160582	0.845447	0.932969	P15927	RPA2	Replication protein A 32 kDa subunit
0.0881591	0.846012	0.933101	Q96EE3	SEH1L	Nucleoporin SEH1
0.177564	0.847273	0.934002	Q96EM0	L3HYPDH	Trans-3-hydroxy-L-proline dehydratase
0.122224	0.848744	0.935132	Q16527	CSRP2	Cysteine and glycine-rich protein 2
0.0638052	0.851876	0.937266	P84077, P61204	ARF1, ARF3	ADP-ribosylation factor 1, ADP-ribosylation factor 3
-0.114333	0.851939	0.937266	Q96EP5	DAZAP1	DAZ-associated protein 1
0.0682518	0.85202	0.937266	P51149	RAB7A	Ras-related protein Rab-7a
0.174765	0.854663	0.939331	Q9NUV9	GIMAP4	GTPase IMAP family member 4
0.108216	0.855164	0.939331	P08708	RPS17	40S ribosomal protein S17
-0.184041	0.85532	0.939331	O00217	NDUFS8	NADH dehydrogenase [ubiquinone] iron-sulfur protein 8, mitochondrial
0.0557578	0.856375	0.939331	P53004	BLVRA	Biliverdin reductase A
-0.102131	0.856453	0.939331	P07738	BPGM	Bisphosphoglycerate mutase
0.133904	0.856655	0.939331	Q14CZ8	HEPACAM	Hepatocyte cell adhesion molecule
-0.182201	0.857027	0.939331	P63218	GNG5	Guanine nucleotide-binding protein G(I)/G(S)/G(O) subunit gamma-5
0.0787028	0.857735	0.939615	P56277	CMC4	Cx9C motif-containing protein 4
-0.0910392	0.858599	0.939623	P68871	HBB	Hemoglobin subunit beta, LVV-hemorphin-7, Spinorphin
-0.0459353	0.858637	0.939623	Q14847	LASP1	LIM and SH3 domain protein 1
-0.214508	0.860193	0.940836	Q9UII2	ATPIF1	ATPase inhibitor, mitochondrial
0.0793748	0.861658	0.941052	O00170	AIP	AH receptor-interacting protein
-0.0817819	0.86209	0.941052	Q6UWP2	DHRS11	Dehydrogenase/reductase SDR family member 11
-0.071241	0.86261	0.941052	P36542	ATP5C1	ATP synthase subunit gamma, mitochondrial
-0.145881	0.862674	0.941052	P52815	MRPL12	39S ribosomal protein L12, mitochondrial
0.118857	0.862999	0.941052	P07951	TPM2	Tropomyosin beta chain
0.269705	0.86319	0.941052	O96000	NDUFB10	NADH dehydrogenase [ubiquinone] 1 beta subcomplex subunit 10
0.104289	0.863527	0.941052	P29144	TPP2	Tripeptidyl-peptidase 2
0.0913727	0.865073	0.941989	Q13557	CAMK2D	Calcium/calmodulin-dependent protein kinase type II subunit delta
-0.0568211	0.865656	0.941989	Q92688	ANP32B	Acidic leucine-rich nuclear phosphoprotein 32 family member B
0.0718947	0.865732	0.941989	Q16401	PSMD5	26S proteasome non-ATPase regulatory subunit 5
0.153578	0.866625	0.942468	O95183	VAMP5	Vesicle-associated membrane protein 5
-0.149564	0.867564	0.942468	Q9P0J0	NDUFA13	NADH dehydrogenase [ubiquinone] 1 alpha subcomplex subunit 13
0.0725993	0.867651	0.942468	O15488	GYG2	Glycogenin-2
-0.121916	0.867968	0.942468	P01019	AGT	Angiotensinogen, Angiotensin-1, Angiotensin-2, Angiotensin-3, Angiotensin-4, Angiotensin 1-9, Angiotensin 1-7, Angiotensin 1-5, Angiotensin 1-4
-0.0710076	0.868523	0.942583	Q14956	GPNMB	Transmembrane glycoprotein NMB
0.0843482	0.869901	0.943591	Q15819	UBE2V2	Ubiquitin-conjugating enzyme E2 variant 2
-0.0981444	0.87083	0.943765	O60271	SPAG9	C-Jun-amino-terminal kinase-interacting protein 4
-0.236959	0.87096	0.943765	Q03164	KMT2A	Histone-lysine N-methyltransferase 2A, MLL cleavage product N320, MLL cleavage product C180
-0.179771	0.872859	0.944046	P09105	HBQ1	Hemoglobin subunit theta-1
0.13577	0.873304	0.944046	P03950	ANG	Angiogenin
-0.15705	0.87333	0.944046	P08311	CTSG	Cathepsin G
-0.0662339	0.873516	0.944046	Q92973	TNPO1	Transportin-1
-0.143608	0.874	0.944046	Q5VW32	BROX	BRO1 domain-containing protein BROX
-0.109225	0.874247	0.944046	Q96HE7	ERO1L	ERO1-like protein alpha
0.104368	0.874543	0.944046	Q0VDG4	SCRN3	Secernin-3
-0.135874	0.874816	0.944046	P17540	CKMT2	Creatine kinase S-type, mitochondrial
-0.0783211	0.876872	0.944066	P13671	C6	Complement component C6
-0.141176	0.877067	0.944066	P33176	KIF5B	Kinesin-1 heavy chain
-0.0907925	0.877296	0.944066	P42330	AKR1C3	Aldo-keto reductase family 1 member C3
0.0931263	0.877592	0.944066	P02652	APOA2	Apolipoprotein A-II, Proapolipoprotein A-II, Truncated apolipoprotein A-II
-0.104069	0.878497	0.944066	P0C0L5	C4B	Complement C4-B, Complement C4 beta chain, Complement C4-B alpha chain, C4a anaphylatoxin, C4b-B, C4d-B, Complement C4 gamma chain
-0.107922	0.879266	0.944066	Q9Y617	PSAT1	Phosphoserine aminotransferase
-0.0663773	0.879292	0.944066	O60763	USO1	General vesicular transport factor p115
-0.0633531	0.87999	0.944066	P23434	GCSH	Glycine cleavage system H protein, mitochondrial
-0.139834	0.880192	0.944066	P49770	EIF2B2	Translation initiation factor eIF-2B subunit beta
-0.179891	0.880327	0.944066	Q9Y279	VSIG4	V-set and immunoglobulin domain-containing protein 4
0.0738346	0.880487	0.944066	P61006	RAB8A	Ras-related protein Rab-8A
0.0642253	0.880647	0.944066	P00387	CYB5R3	NADH-cytochrome b5 reductase 3, NADH-cytochrome b5 reductase 3 membrane-bound form, NADH-cytochrome b5 reductase 3 soluble form
-0.114746	0.880792	0.944066	P43307	SSR1	Translocon-associated protein subunit alpha
0.0483595	0.882191	0.944066	P02753	RBP4	Retinol-binding protein 4, Plasma retinol-binding protein(1-182), Plasma retinol-binding protein(1-181), Plasma retinol-binding protein(1-179), Plasma retinol-binding protein(1-176)
0.093332	0.882237	0.944066	P49903	SEPHS1	Selenide, water dikinase 1
0.136448	0.88246	0.944066	Q6IB77	GLYAT	Glycine N-acyltransferase
-0.0975053	0.883942	0.944066	Q8N1F7	NUP93	Nuclear pore complex protein Nup93
-0.06579	0.884048	0.944066	O95777	LSM8	U6 snRNA-associated Sm-like protein LSm8
0.13624	0.884369	0.944066	Q9UDT6	CLIP2	CAP-Gly domain-containing linker protein 2
0.0745618	0.884515	0.944066	P61764	STXBP1	Syntaxin-binding protein 1
0.0828984	0.884817	0.944066	P16435	POR	NADPH--cytochrome P450 reductase
0.177046	0.885066	0.944066	Q9NQ48	LZTFL1	Leucine zipper transcription factor-like protein 1
-0.0429691	0.885274	0.944066	Q96RF0	SNX18	Sorting nexin-18
-0.0368798	0.885624	0.944066	P00338	LDHA	L-lactate dehydrogenase A chain
0.0354089	0.886678	0.94418	P47756	CAPZB	F-actin-capping protein subunit beta
-0.120071	0.886808	0.94418	P55327	TPD52	Tumor protein D52
0.0584746	0.88708	0.94418	P19827	ITIH1	Inter-alpha-trypsin inhibitor heavy chain H1
0.0780294	0.889036	0.945782	Q9Y3F4	STRAP	Serine-threonine kinase receptor-associated protein
-0.0662099	0.889511	0.945809	P54709	ATP1B3	Sodium/potassium-transporting ATPase subunit beta-3
-0.13129	0.891523	0.945964	Q9UNE7	STUB1	E3 ubiquitin-protein ligase CHIP
-0.0633935	0.891689	0.945964	Q8NF37	LPCAT1	Lysophosphatidylcholine acyltransferase 1
-0.0628251	0.891747	0.945964	O60869	EDF1	Endothelial differentiation-related factor 1
-0.0687338	0.892265	0.945964	P00492	HPRT1	Hypoxanthine-guanine phosphoribosyltransferase
-0.0902831	0.892592	0.945964	P62841	RPS15	40S ribosomal protein S15
0.0497316	0.892638	0.945964	Q969E4	TCEAL3	Transcription elongation factor A protein-like 3
-0.0380948	0.892809	0.945964	P10809	HSPD1	60 kDa heat shock protein, mitochondrial
-0.0796644	0.894152	0.946491	Q9NZ01	TECR	Very-long-chain enoyl-CoA reductase
0.123652	0.894208	0.946491	P51692	STAT5B	Signal transducer and activator of transcription 5B
-0.079595	0.896002	0.947715	Q53GG5	PDLIM3	PDZ and LIM domain protein 3
-0.0629518	0.896267	0.947715	P63098	PPP3R1	Calcineurin subunit B type 1
-0.0968185	0.897252	0.948278	O75935	DCTN3	Dynactin subunit 3
0.0546219	0.898812	0.949014	Q9ULV4	CORO1C	Coronin-1C
-0.070017	0.898852	0.949014	P49023	PXN	Paxillin
-0.0951085	0.899711	0.949443	Q6P1N9	TATDN1	Putative deoxyribonuclease TATDN1
0.0882894	0.900455	0.949752	A0FGR8	ESYT2	Extended synaptotagmin-2
-0.0712125	0.903013	0.951546	P28072	PSMB6	Proteasome subunit beta type-6
-0.0730788	0.903062	0.951546	Q99627	COPS8	COP9 signalosome complex subunit 8
0.046806	0.904866	0.952968	P68036, A0A1B0GUS4	UBE2L3	Ubiquitin-conjugating enzyme E2 L3
-0.093124	0.905346	0.952996	P09110	ACAA1	3-ketoacyl-CoA thiolase, peroxisomal
-0.0869873	0.906202	0.953419	Q96JB5	CDK5RAP3	CDK5 regulatory subunit-associated protein 3
0.0167325	0.908328	0.955088	P0DMV9, P0DMV8	HSPA1B, HSPA1A	Heat shock 70 kDa protein 1B, Heat shock 70 kDa protein 1A
-0.0340759	0.908698	0.955088	P43487	RANBP1	Ran-specific GTPase-activating protein
0.0435811	0.90974	0.955237	P07357	C8A	Complement component C8 alpha chain
[truncated: 119 more rows]

## Sheet: Presurgery_weightloss
coef.Presurgery_diet_weightloss	p.Presurgery_diet_weightloss	fdr.Presurgery_diet_weightloss	uniprot	gene	name
-7.42265	0.00012764	0.268044	P07858	CTSB	Cathepsin B, Cathepsin B light chain, Cathepsin B heavy chain
10.7323	0.000680165	0.588178	Q99733	NAP1L4	Nucleosome assembly protein 1-like 4
8.16176	0.00108948	0.588178	P23588	EIF4B	Eukaryotic translation initiation factor 4B
18.8079	0.00142611	0.588178	P63173	RPL38	60S ribosomal protein L38
-12.4118	0.0014541	0.588178	Q9Y3C6	PPIL1	Peptidyl-prolyl cis-trans isomerase-like 1
-9.0834	0.00168051	0.588178	P36873	PPP1CC	Serine/threonine-protein phosphatase PP1-gamma catalytic subunit
-14.2008	0.00237329	0.660749	P10619	CTSA	Lysosomal protective protein, Lysosomal protective protein 32 kDa chain, Lysosomal protective protein 20 kDa chain
-3.58693	0.00251714	0.660749	P61158	ACTR3	Actin-related protein 3
-8.8077	0.00429433	0.721708	O15247	CLIC2	Chloride intracellular channel protein 2
-7.55611	0.00532911	0.721708	P34913	EPHX2	Bifunctional epoxide hydrolase 2, Cytosolic epoxide hydrolase 2, Lipid-phosphate phosphatase
-8.40261	0.00533291	0.721708	Q8IYI6	EXOC8	Exocyst complex component 8
-7.81686	0.00565846	0.721708	O14907	TAX1BP3	Tax1-binding protein 3
-4.9643	0.00602534	0.721708	Q16658	FSCN1	Fascin
-11.2971	0.00613818	0.721708	Q96C23	GALM	Aldose 1-epimerase
23.4311	0.00631863	0.721708	P02776	PF4	Platelet factor 4, Platelet factor 4, short form
24.0797	0.00720451	0.721708	Q8N0U8	VKORC1L1	Vitamin K epoxide reductase complex subunit 1-like protein 1
7.27036	0.00830329	0.721708	Q96IX5	USMG5	Up-regulated during skeletal muscle growth protein 5
8.12035	0.00837039	0.721708	Q9H4X1	RGCC	Regulator of cell cycle RGCC
7.47039	0.00912134	0.721708	Q96FQ6	S100A16	Protein S100-A16
-13.5832	0.00918213	0.721708	Q08211	DHX9	ATP-dependent RNA helicase A
-7.81848	0.00939913	0.721708	Q15149	PLEC	Plectin
7.04433	0.00965781	0.721708	Q15056	EIF4H	Eukaryotic translation initiation factor 4H
-3.06947	0.00988839	0.721708	P14625	HSP90B1	Endoplasmin
-7.40573	0.0102854	0.721708	Q9GZS3	WDR61	WD repeat-containing protein 61, WD repeat-containing protein 61, N-terminally processed
25.4835	0.0104898	0.721708	O00468	AGRN	Agrin, Agrin N-terminal 110 kDa subunit, Agrin C-terminal 110 kDa subunit, Agrin C-terminal 90 kDa fragment, Agrin C-terminal 22 kDa fragment
6.62118	0.0106055	0.721708	P06727	APOA4	Apolipoprotein A-IV
-5.68166	0.0112799	0.721708	Q2TAA2	IAH1	Isoamyl acetate-hydrolyzing esterase 1 homolog
-3.82455	0.0123095	0.721708	Q9HC38	GLOD4	Glyoxalase domain-containing protein 4
9.91485	0.0126133	0.721708	P37840	SNCA	Alpha-synuclein
-6.54321	0.0129507	0.721708	Q13263	TRIM28	Transcription intermediary factor 1-beta
-8.98273	0.0133283	0.721708	Q92783	STAM	Signal transducing adapter molecule 1
-10.5562	0.0138394	0.721708	Q9H8Y8	GORASP2	Golgi reassembly-stacking protein 2
17.0482	0.0142477	0.721708	P54108	CRISP3	Cysteine-rich secretory protein 3
-10.9121	0.014331	0.721708	O43765	SGTA	Small glutamine-rich tetratricopeptide repeat-containing protein alpha
7.38016	0.0146464	0.721708	P49327	FASN	Fatty acid synthase, [Acyl-carrier-protein] S-acetyltransferase, [Acyl-carrier-protein] S-malonyltransferase, 3-oxoacyl-[acyl-carrier-protein] synthase, 3-oxoacyl-[acyl-carrier-protein] reductase, 3-hydroxyacyl-[acyl-carrier-protein] dehydratase, Enoyl-[acyl-carrier-protein] reductase, Oleoyl-[acyl-carrier-protein] hydrolase
-3.36136	0.0161963	0.721708	P38606	ATP6V1A	V-type proton ATPase catalytic subunit A
11.2479	0.0169594	0.721708	Q8TCZ2	CD99L2	CD99 antigen-like protein 2
-8.47046	0.0170011	0.721708	P18085	ARF4	ADP-ribosylation factor 4
14.4553	0.0172939	0.721708	O43294	TGFB1I1	Transforming growth factor beta-1-induced transcript 1 protein
-10.4484	0.0175582	0.721708	P42704	LRPPRC	Leucine-rich PPR motif-containing protein, mitochondrial
11.8574	0.0184415	0.721708	Q8WUY1	THEM6	Protein THEM6
-4.28318	0.0188639	0.721708	Q9UJ70	NAGK	N-acetyl-D-glucosamine kinase
10.2389	0.0191777	0.721708	O43760	SYNGR2	Synaptogyrin-2
8.46366	0.0192294	0.721708	P18621	RPL17	60S ribosomal protein L17
-4.80622	0.0194482	0.721708	P52566	ARHGDIB	Rho GDP-dissociation inhibitor 2
-8.94992	0.0201367	0.721708	P16435	POR	NADPH--cytochrome P450 reductase
-7.07447	0.0202468	0.721708	P62993	GRB2	Growth factor receptor-bound protein 2
-8.11705	0.0205508	0.721708	Q15020	SART3	Squamous cell carcinoma antigen recognized by T-cells 3
-4.87637	0.0206737	0.721708	P09651, Q32P51	HNRNPA1, HNRNPA1L2	Heterogeneous nuclear ribonucleoprotein A1, Heterogeneous nuclear ribonucleoprotein A1, N-terminally processed, Heterogeneous nuclear ribonucleoprotein A1-like 2
8.88681	0.0209131	0.721708	P30711	GSTT1	Glutathione S-transferase theta-1
-10.3715	0.0213295	0.721708	Q96C01	FAM136A	Protein FAM136A
-6.43283	0.021367	0.721708	Q92973	TNPO1	Transportin-1
12.3531	0.0221905	0.721708	Q9NX40	OCIAD1	OCIA domain-containing protein 1
-9.31867	0.0222731	0.721708	Q9UBC2	EPS15L1	Epidermal growth factor receptor substrate 15-like 1
-3.15546	0.0222934	0.721708	P23284	PPIB	Peptidyl-prolyl cis-trans isomerase B
12.0053	0.0232742	0.721708	P48449	LSS	Lanosterol synthase
-6.16092	0.0239676	0.721708	P52888	THOP1	Thimet oligopeptidase
8.13258	0.025037	0.721708	O15120	AGPAT2	1-acyl-sn-glycerol-3-phosphate acyltransferase beta
-8.56912	0.025052	0.721708	O15533	TAPBP	Tapasin
-4.70329	0.0256625	0.721708	P20073	ANXA7	Annexin A7
-2.53307	0.0258484	0.721708	P62937	PPIA	Peptidyl-prolyl cis-trans isomerase A, Peptidyl-prolyl cis-trans isomerase A, N-terminally processed
15.33	0.0259976	0.721708	P02675	FGB	Fibrinogen beta chain, Fibrinopeptide B, Fibrinogen beta chain
-9.59064	0.026267	0.721708	P50995	ANXA11	Annexin A11
-5.69477	0.0262775	0.721708	O15143	ARPC1B	Actin-related protein 2/3 complex subunit 1B
-10.3684	0.0265285	0.721708	P48147	PREP	Prolyl endopeptidase
-6.30309	0.0266984	0.721708	P55884	EIF3B	Eukaryotic translation initiation factor 3 subunit B
9.93128	0.0268595	0.721708	P04156	PRNP	Major prion protein
-5.25886	0.0270499	0.721708	Q9UQ80	PA2G4	Proliferation-associated protein 2G4
3.55432	0.0272179	0.721708	Q13228	SELENBP1	Selenium-binding protein 1
-7.50272	0.0277495	0.721708	O94826	TOMM70A	Mitochondrial import receptor subunit TOM70
5.16964	0.028004	0.721708	P41567, O60739	EIF1, EIF1B	Eukaryotic translation initiation factor 1, Eukaryotic translation initiation factor 1b
-4.76956	0.0287015	0.721708	O60506	SYNCRIP	Heterogeneous nuclear ribonucleoprotein Q
15.9481	0.0287087	0.721708	O75954	TSPAN9	Tetraspanin-9
-9.1547	0.028726	0.721708	P08621	SNRNP70	U1 small nuclear ribonucleoprotein 70 kDa
19.3194	0.0287427	0.721708	P62745	RHOB	Rho-related GTP-binding protein RhoB
7.17317	0.0287983	0.721708	Q92506	HSD17B8	Estradiol 17-beta-dehydrogenase 8
7.60951	0.0288775	0.721708	P47914	RPL29	60S ribosomal protein L29
-8.89969	0.0291139	0.721708	Q9Y5X3	SNX5	Sorting nexin-5
8.9843	0.0293078	0.721708	P0DOX5, P01857	IGHG1	Ig gamma-1 chain C region
19.0615	0.029384	0.721708	P23229	ITGA6	Integrin alpha-6, Integrin alpha-6 heavy chain, Integrin alpha-6 light chain, Processed integrin alpha-6
-5.00209	0.0294136	0.721708	O43396	TXNL1	Thioredoxin-like protein 1
12.6873	0.030523	0.721708	P16452	EPB42	Erythrocyte membrane protein band 4.2
-8.03815	0.0305362	0.721708	P13928	ANXA8	Annexin A8
-17.2862	0.0316032	0.721708	Q9Y6U3	SCIN	Adseverin
10.9093	0.0330202	0.721708	P30622	CLIP1	CAP-Gly domain-containing linker protein 1
-16.3511	0.0334777	0.721708	Q7KZF4	SND1	Staphylococcal nuclease domain-containing protein 1
-4.18155	0.0335773	0.721708	P15121	AKR1B1	Aldose reductase
-3.35133	0.0338163	0.721708	O43488	AKR7A2	Aflatoxin B1 aldehyde reductase member 2
-5.28773	0.0352024	0.721708	P40121	CAPG	Macrophage-capping protein
9.2834	0.0352066	0.721708	P16455	MGMT	Methylated-DNA--protein-cysteine methyltransferase
-8.73859	0.0353706	0.721708	Q53EL6	PDCD4	Programmed cell death protein 4
-12.0657	0.0359297	0.721708	Q16647	PTGIS	Prostacyclin synthase
9.42383	0.0365664	0.721708	P54826	GAS1	Growth arrest-specific protein 1
4.66538	0.0373739	0.721708	Q92688	ANP32B	Acidic leucine-rich nuclear phosphoprotein 32 family member B
-5.00864	0.0375581	0.721708	P54920	NAPA	Alpha-soluble NSF attachment protein
-7.55274	0.037816	0.721708	Q96R05	RBP7	Retinoid-binding protein 7
-8.63278	0.0378483	0.721708	P21964	COMT	Catechol O-methyltransferase
-6.10431	0.0387603	0.721708	Q9Y2Q5	LAMTOR2	Ragulator complex protein LAMTOR2
10.096	0.0389978	0.721708	P53396	ACLY	ATP-citrate synthase
5.76288	0.0393255	0.721708	P50914	RPL14	60S ribosomal protein L14
10.733	0.0393889	0.721708	Q01813	PFKP	ATP-dependent 6-phosphofructokinase, platelet type
-6.83257	0.0397315	0.721708	Q96RS6	NUDCD1	NudC domain-containing protein 1
-7.3996	0.0400327	0.721708	Q13557	CAMK2D	Calcium/calmodulin-dependent protein kinase type II subunit delta
-9.9617	0.0408061	0.721708	P43307	SSR1	Translocon-associated protein subunit alpha
4.54005	0.0408848	0.721708	P04004	VTN	Vitronectin, Vitronectin V65 subunit, Vitronectin V10 subunit, Somatomedin-B
-5.07873	0.0409071	0.721708	P07686	HEXB	Beta-hexosaminidase subunit beta, Beta-hexosaminidase subunit beta chain B, Beta-hexosaminidase subunit beta chain A
-4.00398	0.0409936	0.721708	P49720	PSMB3	Proteasome subunit beta type-3
-4.41125	0.0410188	0.721708	P09960	LTA4H	Leukotriene A-4 hydrolase
-9.56859	0.0411485	0.721708	O15355	PPM1G	Protein phosphatase 1G
3.80723	0.0414739	0.721708	P61224, A6NIZ1	RAP1B	Ras-related protein Rap-1b, Ras-related protein Rap-1b-like protein
-3.35444	0.0415356	0.721708	P08865	RPSA	40S ribosomal protein SA
-6.48866	0.042168	0.721708	P15104	GLUL	Glutamine synthetase
8.88035	0.0422487	0.721708	Q99523	SORT1	Sortilin
-5.27415	0.0422703	0.721708	O75223	GGCT	Gamma-glutamylcyclotransferase
-5.2387	0.0424665	0.721708	P42785	PRCP	Lysosomal Pro-X carboxypeptidase
8.86383	0.0428471	0.721708	P11171	EPB41	Protein 4.1
-8.89946	0.0428913	0.721708	Q9NY15	STAB1	Stabilin-1
5.79861	0.0429726	0.721708	P62877	RBX1	E3 ubiquitin-protein ligase RBX1, E3 ubiquitin-protein ligase RBX1, N-terminally processed
10.1981	0.0431084	0.721708	Q52LJ0	FAM98B	Protein FAM98B
-9.28745	0.0433872	0.721708	P14866	HNRNPL	Heterogeneous nuclear ribonucleoprotein L
-11.0932	0.0439143	0.721708	P09668	CTSH	Pro-cathepsin H, Cathepsin H mini chain, Cathepsin H, Cathepsin H heavy chain, Cathepsin H light chain
-8.05969	0.0441259	0.721708	Q9H4A4	RNPEP	Aminopeptidase B
-3.89278	0.0448476	0.721708	Q12904	AIMP1	Aminoacyl tRNA synthase complex-interacting multifunctional protein 1, Endothelial monocyte-activating polypeptide 2
-6.6163	0.0459286	0.721708	Q8WUM4	PDCD6IP	Programmed cell death 6-interacting protein
-4.91201	0.046144	0.721708	Q9NSE4	IARS2	Isoleucine--tRNA ligase, mitochondrial
7.05169	0.0463198	0.721708	Q9NP97, Q8TF09	DYNLRB1, DYNLRB2	Dynein light chain roadblock-type 1, Dynein light chain roadblock-type 2
-12.5773	0.0465506	0.721708	P78527	PRKDC	DNA-dependent protein kinase catalytic subunit
-6.82199	0.0472445	0.721708	Q9NYL9	TMOD3	Tropomodulin-3
-4.89881	0.0476165	0.721708	Q16881	TXNRD1	Thioredoxin reductase 1, cytoplasmic
-7.07817	0.0476792	0.721708	P31943	HNRNPH1	Heterogeneous nuclear ribonucleoprotein H, Heterogeneous nuclear ribonucleoprotein H, N-terminally processed
-8.30666	0.047688	0.721708	O00410	IPO5	Importin-5
-3.54799	0.0477254	0.721708	P22061	PCMT1	Protein-L-isoaspartate(D-aspartate) O-methyltransferase
7.36348	0.0488595	0.721708	Q14677	CLINT1	Clathrin interactor 1
6.17501	0.0489345	0.721708	Q9H0R4	HDHD2	Haloacid dehalogenase-like hydrolase domain-containing protein 2
-7.78504	0.0492287	0.721708	P55084	HADHB	Trifunctional enzyme subunit beta, mitochondrial, 3-ketoacyl-CoA thiolase
-18.2479	0.0496318	0.721708	Q99447	PCYT2	Ethanolamine-phosphate cytidylyltransferase
7.55627	0.0496619	0.721708	P14672	SLC2A4	Solute carrier family 2, facilitated glucose transporter member 4
-4.05541	0.0501025	0.721708	O60749	SNX2	Sorting nexin-2
-8.23915	0.0512693	0.721708	Q13564	NAE1	NEDD8-activating enzyme E1 regulatory subunit
3.61967	0.0519665	0.721708	P48059	LIMS1	LIM and senescent cell antigen-like-containing domain protein 1
8.51383	0.0521711	0.721708	Q13177	PAK2	Serine/threonine-protein kinase PAK 2, PAK-2p27, PAK-2p34
9.121	0.0524875	0.721708	Q16576	RBBP7	Histone-binding protein RBBP7
-6.89904	0.0527825	0.721708	Q9P016	THYN1	Thymocyte nuclear protein 1
-5.19255	0.0535303	0.721708	Q9NWV8	BABAM1	BRISC and BRCA1-A complex member 1
8.23778	0.0541864	0.721708	P48509	CD151	CD151 antigen
-5.24532	0.0544666	0.721708	P26639	TARS	Threonine--tRNA ligase, cytoplasmic
-5.88281	0.0546015	0.721708	Q12765	SCRN1	Secernin-1
9.05441	0.054789	0.721708	P16671	CD36	Platelet glycoprotein 4
-6.88167	0.0548028	0.721708	Q8TD19	NEK9	Serine/threonine-protein kinase Nek9
3.91789	0.0548859	0.721708	P10301	RRAS	Ras-related protein R-Ras
4.80673	0.0554334	0.721708	O00499	BIN1	Myc box-dependent-interacting protein 1
12.5868	0.0554975	0.721708	P0DJI8	SAA1	Serum amyloid A-1 protein, Amyloid protein A, Serum amyloid protein A(2-104), Serum amyloid protein A(3-104), Serum amyloid protein A(2-103), Serum amyloid protein A(2-102), Serum amyloid protein A(4-101)
6.55951	0.0557537	0.721708	P00915	CA1	Carbonic anhydrase 1
5.66382	0.0559441	0.721708	P52943	CRIP2	Cysteine-rich protein 2
8.06075	0.0560568	0.721708	P30047	GCHFR	GTP cyclohydrolase 1 feedback regulatory protein
-12.241	0.0560808	0.721708	P15559	NQO1	NAD(P)H dehydrogenase [quinone] 1
-9.58159	0.0573654	0.721708	Q13155	AIMP2	Aminoacyl tRNA synthase complex-interacting multifunctional protein 2
-5.50821	0.0577113	0.721708	O60763	USO1	General vesicular transport factor p115
-6.01218	0.0578289	0.721708	Q86SX6	GLRX5	Glutaredoxin-related protein 5, mitochondrial
-5.72003	0.0578923	0.721708	Q13185	CBX3	Chromobox protein homolog 3
-3.33027	0.0582952	0.721708	Q9UNZ2	NSFL1C	NSFL1 cofactor p47
11.9937	0.0586098	0.721708	Q16563	SYPL1	Synaptophysin-like protein 1
15.5541	0.0591716	0.721708	Q5ZPR3	CD276	CD276 antigen
-4.16768	0.0592016	0.721708	P16152	CBR1	Carbonyl reductase [NADPH] 1
-4.6366	0.0595831	0.721708	Q9UBR2	CTSZ	Cathepsin Z
-4.49855	0.059835	0.721708	Q53H82	LACTB2	Beta-lactamase-like protein 2
-9.95626	0.0603828	0.721708	Q9UHY7	ENOPH1	Enolase-phosphatase E1
-6.09364	0.0604026	0.721708	Q14116	IL18	Interleukin-18
6.15831	0.0609525	0.721708	Q8WZ42	TTN	Titin
-2.58231	0.0612562	0.721708	Q96CX2	KCTD12	BTB/POZ domain-containing protein KCTD12
9.13898	0.0615301	0.721708	P13073	COX4I1	Cytochrome c oxidase subunit 4 isoform 1, mitochondrial
6.58266	0.0617963	0.721708	P02042	HBD	Hemoglobin subunit delta
-3.71007	0.0619102	0.721708	O00299	CLIC1	Chloride intracellular channel protein 1
-7.52855	0.0621244	0.721708	P29144	TPP2	Tripeptidyl-peptidase 2
8.17254	0.0622984	0.721708	P78318	IGBP1	Immunoglobulin-binding protein 1
-5.31184	0.0630987	0.721708	Q8IV08	PLD3	Phospholipase D3
11.3291	0.0636332	0.721708	P50570	DNM2	Dynamin-2
9.11174	0.0637887	0.721708	Q6L8Q7	PDE12	2,5-phosphodiesterase 12
-4.61763	0.0646977	0.721708	P26641	EEF1G	Elongation factor 1-gamma
12.8816	0.0650273	0.721708	P02008	HBZ	Hemoglobin subunit zeta
-3.59967	0.0650654	0.721708	Q9UNH7	SNX6	Sorting nexin-6, Sorting nexin-6, N-terminally processed
-8.43472	0.0651079	0.721708	P62280	RPS11	40S ribosomal protein S11
-9.72268	0.0654372	0.721708	P46063	RECQL	ATP-dependent DNA helicase Q1
10.3789	0.0655706	0.721708	P46779	RPL28	60S ribosomal protein L28
-6.29419	0.0658927	0.721708	O43390	HNRNPR	Heterogeneous nuclear ribonucleoprotein R
-4.05628	0.0660133	0.721708	P00367, P49448	GLUD1, GLUD2	Glutamate dehydrogenase 1, mitochondrial, Glutamate dehydrogenase 2, mitochondrial
-7.54869	0.0662841	0.721708	Q8WW59	SPRYD4	SPRY domain-containing protein 4
-2.92329	0.0673597	0.721708	P13797	PLS3	Plastin-3
1.73456	0.0677043	0.721708	Q99497	PARK7	Protein deglycase DJ-1
-11.0768	0.0678859	0.721708	O14879	IFIT3	Interferon-induced protein with tetratricopeptide repeats 3
-8.3619	0.0681735	0.721708	O95989	NUDT3	Diphosphoinositol polyphosphate phosphohydrolase 1
5.14662	0.0681836	0.721708	P51570	GALK1	Galactokinase
-2.6384	0.0690111	0.721708	P26885	FKBP2	Peptidyl-prolyl cis-trans isomerase FKBP2
9.66296	0.0690408	0.721708	P08123	COL1A2	Collagen alpha-2(I) chain
11.9818	0.0690603	0.721708	Q63ZY3	KANK2	KN motif and ankyrin repeat domain-containing protein 2
-5.44579	0.0690945	0.721708	Q9NWV4	C1orf123	UPF0587 protein C1orf123
8.44022	0.0691968	0.721708	P82909	MRPS36	28S ribosomal protein S36, mitochondrial
-4.40099	0.0693673	0.721708	P09525	ANXA4	Annexin A4
8.03571	0.0705753	0.721708	O14807	MRAS	Ras-related protein M-Ras
-2.78647	0.0706337	0.721708	Q8NBS9	TXNDC5	Thioredoxin domain-containing protein 5
11.698	0.071472	0.721708	Q00059	TFAM	Transcription factor A, mitochondrial
5.20844	0.0721641	0.721708	Q05682	CALD1	Caldesmon
7.21194	0.0722086	0.721708	P02652	APOA2	Apolipoprotein A-II, Proapolipoprotein A-II, Truncated apolipoprotein A-II
-13.2473	0.0726602	0.721708	Q13371	PDCL	Phosducin-like protein
-4.54541	0.0729592	0.721708	Q71U36, P0DPH8, P0DPH7	TUBA1A	Tubulin alpha-1A chain
3.60161	0.073226	0.721708	O15144	ARPC2	Actin-related protein 2/3 complex subunit 2
-5.34832	0.0732871	0.721708	Q7Z4H8	KDELC2	KDEL motif-containing protein 2
6.68968	0.0734502	0.721708	Q6GMV3	PTRHD1	Putative peptidyl-tRNA hydrolase PTRHD1
-3.09777	0.0735039	0.721708	Q9BS26	ERP44	Endoplasmic reticulum resident protein 44
-8.19568	0.0737051	0.721708	P52758	HRSP12	Ribonuclease UK114
3.73101	0.0753481	0.721708	P02774	GC	Vitamin D-binding protein
4.76988	0.0768419	0.721708	P32969	RPL9	60S ribosomal protein L9
-5.87101	0.076872	0.721708	Q12906	ILF3	Interleukin enhancer-binding factor 3
-5.17267	0.0769069	0.721708	Q9GZZ9	UBA5	Ubiquitin-like modifier-activating enzyme 5
-5.30195	0.077763	0.721708	Q15370	TCEB2	Transcription elongation factor B polypeptide 2
-4.57344	0.0780759	0.721708	P34932	HSPA4	Heat shock 70 kDa protein 4
-9.99097	0.0781984	0.721708	Q99873	PRMT1	Protein arginine N-methyltransferase 1
-2.4774	0.0783067	0.721708	P08238	HSP90AB1	Heat shock protein HSP 90-beta
6.96993	0.0784727	0.721708	P20674	COX5A	Cytochrome c oxidase subunit 5A, mitochondrial
3.88528	0.0791707	0.721708	P35754	GLRX	Glutaredoxin-1
3.86212	0.0808448	0.721708	P08697	SERPINF2	Alpha-2-antiplasmin
-2.81297	0.0811483	0.721708	O75531	BANF1	Barrier-to-autointegration factor, Barrier-to-autointegration factor, N-terminally processed
-4.75272	0.0812656	0.721708	Q9Y333	LSM2	U6 snRNA-associated Sm-like protein LSm2
-2.46152	0.0813657	0.721708	Q15843	NEDD8	NEDD8
4.70522	0.0814269	0.721708	P36542	ATP5C1	ATP synthase subunit gamma, mitochondrial
7.92886	0.0815955	0.721708	Q9H910	HN1L	Hematological and neurological expressed 1-like protein
-4.81007	0.0818418	0.721708	P22314	UBA1	Ubiquitin-like modifier-activating enzyme 1
-5.17288	0.0821233	0.721708	P51857	AKR1D1	3-oxo-5-beta-steroid 4-dehydrogenase
-2.17797	0.0821262	0.721708	P60900	PSMA6	Proteasome subunit alpha type-6
6.67478	0.0826614	0.721708	P62857	RPS28	40S ribosomal protein S28
-6.56326	0.0830302	0.721708	P36776	LONP1	Lon protease homolog, mitochondrial
-2.46843	0.0832016	0.721708	P07737	PFN1	Profilin-1
4.67611	0.083279	0.721708	P48506	GCLC	Glutamate--cysteine ligase catalytic subunit
9.89947	0.083427	0.721708	P16083	NQO2	Ribosyldihydronicotinamide dehydrogenase [quinone]
3.33148	0.0837006	0.721708	P60953	CDC42	Cell division control protein 42 homolog
5.65837	0.0837792	0.721708	Q13247	SRSF6	Serine/arginine-rich splicing factor 6
4.85215	0.0844681	0.721708	O75955	FLOT1	Flotillin-1
-6.09346	0.0847739	0.721708	P34897	SHMT2	Serine hydroxymethyltransferase, mitochondrial
-6.10236	0.0852602	0.721708	P83916	CBX1	Chromobox protein homolog 1
3.73191	0.0859431	0.721708	P51148	RAB5C	Ras-related protein Rab-5C
-8.51895	0.086177	0.721708	Q9NP79	VTA1	Vacuolar protein sorting-associated protein VTA1 homolog
8.77944	0.0868511	0.721708	Q08495	DMTN	Dematin
4.1275	0.0868558	0.721708	O43175	PHGDH	D-3-phosphoglycerate dehydrogenase
13.1095	0.0874062	0.721708	Q9H7M9	C10orf54	Platelet receptor Gi24
-4.36445	0.0876644	0.721708	Q9BT78	COPS4	COP9 signalosome complex subunit 4
-8.82122	0.0890584	0.721708	O00423	EML1	Echinoderm microtubule-associated protein-like 1
4.87075	0.089356	0.721708	Q9NTX5	ECHDC1	Ethylmalonyl-CoA decarboxylase
-7.23088	0.0897217	0.721708	P07711	CTSL	Cathepsin L1, Cathepsin L1 heavy chain, Cathepsin L1 light chain
9.69008	0.0901704	0.721708	P16157	ANK1	Ankyrin-1
-5.43542	0.0906377	0.721708	Q96FV2	SCRN2	Secernin-2
-3.88431	0.0906458	0.721708	O95825	CRYZL1	Quinone oxidoreductase-like protein 1
-8.82372	0.0907307	0.721708	Q8WTS6	SETD7	Histone-lysine N-methyltransferase SETD7
-4.07964	0.0912606	0.721708	P54578	USP14	Ubiquitin carboxyl-terminal hydrolase 14
11.9823	0.0915418	0.721708	P62917	RPL8	60S ribosomal protein L8
4.77863	0.0916976	0.721708	Q9H444	CHMP4B	Charged multivesicular body protein 4b
-8.73618	0.0919107	0.721708	P06865	HEXA	Beta-hexosaminidase subunit alpha
-9.22613	0.0920007	0.721708	Q9Y6N5	SQRDL	Sulfide:quinone oxidoreductase, mitochondrial
-8.13595	0.0925087	0.721708	P27694	RPA1	Replication protein A 70 kDa DNA-binding subunit, Replication protein A 70 kDa DNA-binding subunit, N-terminally processed
15.7116	0.0928591	0.721708	Q9NR16	CD163L1	Scavenger receptor cysteine-rich type 1 protein M160
-7.0187	0.0932807	0.721708	P49411	TUFM	Elongation factor Tu, mitochondrial
-5.8666	0.0933792	0.721708	P28289	TMOD1	Tropomodulin-1
8.16662	0.0935162	0.721708	Q9C005	DPY30	Protein dpy-30 homolog
11.8143	0.0939153	0.721708	Q04323	UBXN1	UBX domain-containing protein 1
5.69191	0.0942612	0.721708	P02766	TTR	Transthyretin
8.78873	0.0942946	0.721708	Q5TDH0	DDI2	Protein DDI1 homolog 2
-3.15914	0.0956328	0.721708	O75083	WDR1	WD repeat-containing protein 1
5.08386	0.0959421	0.721708	O60869	EDF1	Endothelial differentiation-related factor 1
-4.98678	0.0964153	0.721708	Q96HC4	PDLIM5	PDZ and LIM domain protein 5
2.1786	0.0964464	0.721708	P22392, O60361	NME2, NME2P1	Nucleoside diphosphate kinase B, Putative nucleoside diphosphate kinase
-4.49235	0.0970456	0.721708	P55735	SEC13	Protein SEC13 homolog
-4.08536	0.0970613	0.721708	Q9Y5S9	RBM8A	RNA-binding protein 8A
-2.55078	0.097154	0.721708	Q04917	YWHAH	14-3-3 protein eta
-6.30702	0.0972494	0.721708	Q16539	MAPK14	Mitogen-activated protein kinase 14
-6.52395	0.0977254	0.721708	O75131	CPNE3	Copine-3
7.0109	0.0979307	0.721708	P02763	ORM1	Alpha-1-acid glycoprotein 1
-4.69852	0.0982836	0.721708	Q9NYU2	UGGT1	UDP-glucose:glycoprotein glucosyltransferase 1
3.5375	0.0985439	0.721708	O14737	PDCD5	Programmed cell death protein 5
-6.49925	0.0985649	0.721708	Q8IXS6	PALM2	Paralemmin-2
6.59589	0.0986227	0.721708	O95182	NDUFA7	NADH dehydrogenase [ubiquinone] 1 alpha subcomplex subunit 7
8.78917	0.0987682	0.721708	P21926	CD9	CD9 antigen
3.90645	0.100116	0.721708	P04040	CAT	Catalase
11.5059	0.100168	0.721708	P46781	RPS9	40S ribosomal protein S9
3.06296	0.100178	0.721708	O00233	PSMD9	26S proteasome non-ATPase regulatory subunit 9
8.05887	0.100649	0.721708	P0DOX7, P01834	IGKC	Ig kappa chain C region
16.5048	0.100741	0.721708	Q9P121	NTM	Neurotrimin
-8.33236	0.100911	0.721708	P33241	LSP1	Lymphocyte-specific protein 1
11.712	0.101543	0.721708	Q96JB1	DNAH8	Dynein heavy chain 8, axonemal
-9.136	0.101773	0.721708	P22033	MUT	Methylmalonyl-CoA mutase, mitochondrial
-6.46589	0.102865	0.721708	Q5NDL2	EOGT	EGF domain-specific O-linked N-acetylglucosamine transferase
10.8448	0.103296	0.721708	P29622	SERPINA4	Kallistatin
-4.91644	0.104059	0.721708	Q93008	USP9X	Probable ubiquitin carboxyl-terminal hydrolase FAF-X
-8.85436	0.104938	0.721708	P61353	RPL27	60S ribosomal protein L27
8.14834	0.105345	0.721708	P01009	SERPINA1	Alpha-1-antitrypsin, Short peptide from AAT
4.79244	0.105709	0.721708	Q9NVA2	SEPT11	Septin-11
9.63588	0.105896	0.721708	P26368	U2AF2	Splicing factor U2AF 65 kDa subunit
-11.1691	0.105947	0.721708	O95260	ATE1	Arginyl-tRNA--protein transferase 1
6.61812	0.106707	0.721708	Q14152	EIF3A	Eukaryotic translation initiation factor 3 subunit A
-3.80059	0.106857	0.721708	P46108	CRK	Adapter molecule crk
5.44369	0.106876	0.721708	P68871	HBB	Hemoglobin subunit beta, LVV-hemorphin-7, Spinorphin
5.77158	0.107399	0.721708	O95563	MPC2	Mitochondrial pyruvate carrier 2
9.87508	0.107506	0.721708	P11277	SPTB	Spectrin beta chain, erythrocytic
-6.31159	0.107577	0.721708	P25774	CTSS	Cathepsin S
4.98411	0.107617	0.721708	P12277	CKB	Creatine kinase B-type
5.60571	0.107912	0.721708	P30405	PPIF	Peptidyl-prolyl cis-trans isomerase F, mitochondrial
7.70732	0.108172	0.721708	Q15067	ACOX1	Peroxisomal acyl-coenzyme A oxidase 1
6.07633	0.108249	0.721708	Q16718	NDUFA5	NADH dehydrogenase [ubiquinone] 1 alpha subcomplex subunit 5
-11.988	0.108567	0.721708	P07327	ADH1A	Alcohol dehydrogenase 1A
6.53458	0.108727	0.721708	P98172	EFNB1	Ephrin-B1
9.01509	0.109175	0.721708	P02549	SPTA1	Spectrin alpha chain, erythrocytic 1
-4.60417	0.1093	0.721708	P35998	PSMC2	26S protease regulatory subunit 7
-3.03962	0.110015	0.721708	O14498	ISLR	Immunoglobulin superfamily containing leucine-rich repeat protein
8.00798	0.110339	0.721708	P0DOY3, P0DOY2, P0CG04	IGLC1	Ig lambda-1 chain C regions
-3.69025	0.110836	0.721708	Q96KP4	CNDP2	Cytosolic non-specific dipeptidase
-2.63437	0.110926	0.721708	Q14697	GANAB	Neutral alpha-glucosidase AB
-6.28591	0.11112	0.721708	Q9UHX1	PUF60	Poly(U)-binding-splicing factor PUF60
-8.00704	0.11133	0.721708	P31689	DNAJA1	DnaJ homolog subfamily A member 1
5.68902	0.111426	0.721708	Q15637	SF1	Splicing factor 1
-6.71486	0.111768	0.721708	P27695	APEX1	DNA-(apurinic or apyrimidinic site) lyase, DNA-(apurinic or apyrimidinic site) lyase, mitochondrial
16.0787	0.111975	0.721708	Q03164	KMT2A	Histone-lysine N-methyltransferase 2A, MLL cleavage product N320, MLL cleavage product C180
7.02507	0.112981	0.721708	Q6YP21	CCBL2	Kynurenine--oxoglutarate transaminase 3
-5.31077	0.113011	0.721708	Q13596	SNX1	Sorting nexin-1
-1.65302	0.113054	0.721708	P52907	CAPZA1	F-actin-capping protein subunit alpha-1
5.47234	0.11306	0.721708	P35542	SAA4	Serum amyloid A-4 protein
-7.44419	0.11328	0.721708	P09543	CNP	2,3-cyclic-nucleotide 3-phosphodiesterase
-4.21896	0.114246	0.721708	P68402	PAFAH1B2	Platelet-activating factor acetylhydrolase IB subunit beta
-3.29668	0.114492	0.721708	P05388, Q8NHW5	RPLP0, RPLP0P6	60S acidic ribosomal protein P0, 60S acidic ribosomal protein P0-like
-4.69459	0.115462	0.721708	Q9NZL9	MAT2B	Methionine adenosyltransferase 2 subunit beta
-5.14311	0.115666	0.721708	Q9Y3C8	UFC1	Ubiquitin-fold modifier-conjugating enzyme 1
-5.8918	0.115669	0.721708	Q10713	PMPCA	Mitochondrial-processing peptidase subunit alpha
5.70855	0.116117	0.721708	P00918	CA2	Carbonic anhydrase 2
-7.09896	0.116159	0.721708	P26599	PTBP1	Polypyrimidine tract-binding protein 1
-6.42089	0.116457	0.721708	Q06278	AOX1	Aldehyde oxidase
9.87218	0.116473	0.721708	P11166	SLC2A1	Solute carrier family 2, facilitated glucose transporter member 1
2.70125	0.116707	0.721708	O75347	TBCA	Tubulin-specific chaperone A
2.09999	0.117235	0.721708	P06733	ENO1	Alpha-enolase
-14.8113	0.117292	0.721708	P40261	NNMT	Nicotinamide N-methyltransferase
-2.29718	0.117349	0.721708	P30101	PDIA3	Protein disulfide-isomerase A3
-5.49662	0.117572	0.721708	P07814	EPRS	Bifunctional glutamate/proline--tRNA ligase, Glutamate--tRNA ligase, Proline--tRNA ligase
-3.74262	0.117603	0.721708	Q13885	TUBB2A	Tubulin beta-2A chain
-3.54981	0.11814	0.721708	P55854	SUMO3	Small ubiquitin-related modifier 3
-6.55512	0.11876	0.721708	O43237	DYNC1LI2	Cytoplasmic dynein 1 light intermediate chain 2
3.8573	0.118865	0.721708	P13716	ALAD	Delta-aminolevulinic acid dehydratase
-4.94907	0.119573	0.721708	Q9UMY4	SNX12	Sorting nexin-12
-7.74365	0.119613	0.721708	P23193	TCEA1	Transcription elongation factor A protein 1
-5.39564	0.119848	0.721708	Q9H8H3	METTL7A	Methyltransferase-like protein 7A
-3.89463	0.120051	0.721708	P07437	TUBB	Tubulin beta chain
6.35186	0.120136	0.721708	Q92878	RAD50	DNA repair protein RAD50
3.44877	0.120239	0.721708	P09429, B2RPK0	HMGB1, HMGB1P1	High mobility group protein B1, Putative high mobility group protein B1-like 1
4.1184	0.120281	0.721708	Q13683	ITGA7	Integrin alpha-7, Integrin alpha-7 heavy chain, Integrin alpha-7 light chain, Integrin alpha-7 70 kDa form
-4.20827	0.120285	0.721708	Q00839	HNRNPU	Heterogeneous nuclear ribonucleoprotein U
6.2471	0.122058	0.725435	P51178	PLCD1	1-phosphatidylinositol 4,5-bisphosphate phosphodiesterase delta-1
-4.29148	0.12209	0.725435	P40306	PSMB10	Proteasome subunit beta type-10
-4.53352	0.122279	0.725435	P25325	MPST	3-mercaptopyruvate sulfurtransferase
4.52772	0.122797	0.725435	P32119	PRDX2	Peroxiredoxin-2
-5.78457	0.123183	0.725435	P36269	GGT5	Gamma-glutamyltransferase 5, Gamma-glutamyltransferase 5 heavy chain, Gamma-glutamyltransferase 5 light chain
-4.22695	0.123317	0.725435	P31939	ATIC	Bifunctional purine biosynthesis protein PURH, Phosphoribosylaminoimidazolecarboxamide formyltransferase, IMP cyclohydrolase
-7.63605	0.123324	0.725435	Q13347	EIF3I	Eukaryotic translation initiation factor 3 subunit I
-5.45583	0.124032	0.72756	Q9Y4Y9	LSM5	U6 snRNA-associated Sm-like protein LSm5
-7.0703	0.125215	0.732455	P10644	PRKAR1A	cAMP-dependent protein kinase type I-alpha regulatory subunit, cAMP-dependent protein kinase type I-alpha regulatory subunit, N-terminally processed
-4.18452	0.125688	0.733177	P14868	DARS	Aspartate--tRNA ligase, cytoplasmic
-4.55158	0.126596	0.736429	P46940	IQGAP1	Ras GTPase-activating-like protein IQGAP1
6.90664	0.127546	0.739906	P07099	EPHX1	Epoxide hydrolase 1
6.53306	0.128874	0.74298	Q16795	NDUFA9	NADH dehydrogenase [ubiquinone] 1 alpha subcomplex subunit 9, mitochondrial
-3.32491	0.129371	0.74298	Q96FJ2	DYNLL2	Dynein light chain 2, cytoplasmic
-6.01434	0.130061	0.74298	O15382	BCAT2	Branched-chain-amino-acid aminotransferase, mitochondrial
-7.18975	0.130134	0.74298	P17174	GOT1	Aspartate aminotransferase, cytoplasmic
-5.78405	0.130194	0.74298	Q04828	AKR1C1	Aldo-keto reductase family 1 member C1
6.73021	0.13024	0.74298	P56134	ATP5J2	ATP synthase subunit f, mitochondrial
-7.84742	0.130706	0.74298	O96019	ACTL6A	Actin-like protein 6A
-4.08346	0.131973	0.74298	P28161	GSTM2	Glutathione S-transferase Mu 2
-5.01329	0.132097	0.74298	Q9NT62	ATG3	Ubiquitin-like-conjugating enzyme ATG3
-4.24106	0.132245	0.74298	P29590	PML	Protein PML
-8.84658	0.132526	0.74298	Q9UIQ6	LNPEP	Leucyl-cystinyl aminopeptidase, Leucyl-cystinyl aminopeptidase, pregnancy serum form
8.68581	0.132532	0.74298	P00738	HP	Haptoglobin, Haptoglobin alpha chain, Haptoglobin beta chain
-5.3389	0.132675	0.74298	P34096	RNASE4	Ribonuclease 4
-2.63498	0.133623	0.746301	P60174	TPI1	Triosephosphate isomerase
3.76125	0.135268	0.7493	O43399	TPD52L2	Tumor protein D54
5.74586	0.135848	0.7493	P61513	RPL37A	60S ribosomal protein L37a
7.80889	0.135907	0.7493	P02749	APOH	Beta-2-glycoprotein 1
-6.45482	0.136048	0.7493	Q9NS86	LANCL2	LanC-like protein 2
4.42975	0.136298	0.7493	P36955	SERPINF1	Pigment epithelium-derived factor
-4.30412	0.136691	0.7493	P51649	ALDH5A1	Succinate-semialdehyde dehydrogenase, mitochondrial
5.09981	0.136696	0.7493	P69905	HBA1	Hemoglobin subunit alpha
6.83026	0.137229	0.7493	P07225	PROS1	Vitamin K-dependent protein S
3.39491	0.137372	0.7493	P07602	PSAP	Prosaposin, Saposin-A, Saposin-B-Val, Saposin-B, Saposin-C, Saposin-D
-4.93071	0.13802	0.749331	P04844	RPN2	Dolichyl-diphosphooligosaccharide--protein glycosyltransferase subunit 2
-5.28311	0.138091	0.749331	O94760	DDAH1	N(G),N(G)-dimethylarginine dimethylaminohydrolase 1
6.18648	0.139391	0.750074	Q9GZT3	SLIRP	SRA stem-loop-interacting RNA-binding protein, mitochondrial
-1.45046	0.139537	0.750074	P30626	SRI	Sorcin
5.35415	0.13987	0.750074	Q9BW30	TPPP3	Tubulin polymerization-promoting protein family member 3
-5.93638	0.139895	0.750074	Q9H7C9	AAMDC	Mth938 domain-containing protein
-5.83626	0.140198	0.750074	Q13425	SNTB2	Beta-2-syntrophin
-4.09614	0.140371	0.750074	Q9H832	UBE2Z	Ubiquitin-conjugating enzyme E2 Z
-3.59576	0.140814	0.750533	P28065	PSMB9	Proteasome subunit beta type-9
-6.0488	0.142089	0.753881	Q9NZ08	ERAP1	Endoplasmic reticulum aminopeptidase 1
-2.61274	0.142412	0.753881	Q13838	DDX39B	Spliceosome RNA helicase DDX39B
5.55065	0.142519	0.753881	P02787	TF	Serotransferrin
-4.8546	0.143775	0.758614	P50148	GNAQ	Guanine nucleotide-binding protein G(q) subunit alpha
-9.58679	0.144138	0.75862	P23368	ME2	NAD-dependent malic enzyme, mitochondrial
-6.47771	0.14618	0.763836	P52895	AKR1C2	Aldo-keto reductase family 1 member C2
-5.62673	0.146267	0.763836	P42330	AKR1C3	Aldo-keto reductase family 1 member C3
4.90047	0.146746	0.763836	Q16629	SRSF7	Serine/arginine-rich splicing factor 7
-6.52277	0.146821	0.763836	Q02252	ALDH6A1	Methylmalonate-semialdehyde dehydrogenase [acylating], mitochondrial
4.02566	0.147623	0.763836	P37108	SRP14	Signal recognition particle 14 kDa protein
-4.26086	0.147732	0.763836	Q7L5N1	COPS6	COP9 signalosome complex subunit 6
-6.92652	0.148561	0.763836	Q99598	TSNAX	Translin-associated protein X
-4.78855	0.148744	0.763836	Q13151	HNRNPA0	Heterogeneous nuclear ribonucleoprotein A0
-3.71758	0.150035	0.763836	Q96FW1	OTUB1	Ubiquitin thioesterase OTUB1
-4.69512	0.150912	0.763836	Q02790	FKBP4	Peptidyl-prolyl cis-trans isomerase FKBP4, Peptidyl-prolyl cis-trans isomerase FKBP4, N-terminally processed
5.94621	0.151103	0.763836	A1L0T0	ILVBL	Acetolactate synthase-like protein
-5.57756	0.15251	0.763836	P13010	XRCC5	X-ray repair cross-complementing protein 5
-3.90747	0.152569	0.763836	Q9UNS2	COPS3	COP9 signalosome complex subunit 3
4.108	0.152575	0.763836	Q8WW12	PCNP	PEST proteolytic signal-containing nuclear protein
2.86751	0.152656	0.763836	P49773	HINT1	Histidine triad nucleotide-binding protein 1
-3.50026	0.152757	0.763836	P04083	ANXA1	Annexin A1
-4.04008	0.153212	0.763836	P63167	DYNLL1	Dynein light chain 1, cytoplasmic
-6.98532	0.153803	0.763836	O14980	XPO1	Exportin-1
4.5423	0.153915	0.763836	Q9H098	FAM107B	Protein FAM107B
-3.74339	0.154741	0.763836	P62333	PSMC6	26S protease regulatory subunit 10B
-6.67126	0.155535	0.763836	Q06124	PTPN11	Tyrosine-protein phosphatase non-receptor type 11
-4.57692	0.156133	0.763836	P10253	GAA	Lysosomal alpha-glucosidase, 76 kDa lysosomal alpha-glucosidase, 70 kDa lysosomal alpha-glucosidase
4.17926	0.156205	0.763836	P67870	CSNK2B	Casein kinase II subunit beta
-8.35726	0.156208	0.763836	Q9HB90, Q9NQL2	RRAGC, RRAGD	Ras-related GTP-binding protein C, Ras-related GTP-binding protein D
5.86277	0.156593	0.763836	P47985, P0C7P4	UQCRFS1, UQCRFS1P1	Cytochrome b-c1 complex subunit Rieske, mitochondrial, Cytochrome b-c1 complex subunit 11, Putative cytochrome b-c1 complex subunit Rieske-like protein 1
-5.49477	0.157173	0.763836	P31146	CORO1A	Coronin-1A
-8.56973	0.157704	0.763836	P49770	EIF2B2	Translation initiation factor eIF-2B subunit beta
-8.69746	0.157924	0.763836	P15169	CPN1	Carboxypeptidase N catalytic chain
-3.72824	0.157986	0.763836	P41250	GARS	Glycine--tRNA ligase
-5.27762	0.15862	0.763836	Q9NR45	NANS	Sialic acid synthase
-6.73954	0.15868	0.763836	Q93009	USP7	Ubiquitin carboxyl-terminal hydrolase 7
-8.92164	0.158703	0.763836	Q9UGT4	SUSD2	Sushi domain-containing protein 2
-5.41101	0.158908	0.763836	O75534	CSDE1	Cold shock domain-containing protein E1
9.99405	0.15939	0.763836	Q9BXP5	SRRT	Serrate RNA effector molecule homolog
5.7661	0.159925	0.763836	Q9NR28	DIABLO	Diablo homolog, mitochondrial
6.82227	0.159937	0.763836	P07451	CA3	Carbonic anhydrase 3
-7.61871	0.159967	0.763836	P09455	RBP1	Retinol-binding protein 1
-6.58568	0.16002	0.763836	O94903	PROSC	Proline synthase co-transcribed bacterial homolog protein
8.13632	0.160068	0.763836	Q9NX63	CHCHD3	MICOS complex subunit MIC19
-5.52729	0.16041	0.763836	Q58FF8	HSP90AB2P	Putative heat shock protein HSP 90-beta 2
-4.77112	0.160605	0.763836	O94973	AP2A2	AP-2 complex subunit alpha-2
-3.0476	0.160687	0.763836	O95831	AIFM1	Apoptosis-inducing factor 1, mitochondrial
-4.98038	0.160769	0.763836	Q9BSJ8	ESYT1	Extended synaptotagmin-1
6.33667	0.162584	0.765889	P05090	APOD	Apolipoprotein D
-4.81596	0.162726	0.765889	P28676	GCA	Grancalcin
-3.58553	0.163657	0.765889	Q9UBQ0	VPS29	Vacuolar protein sorting-associated protein 29
-3.87534	0.163916	0.765889	Q9P2T1	GMPR2	GMP reductase 2
-3.56364	0.164113	0.765889	P51991	HNRNPA3	Heterogeneous nuclear ribonucleoprotein A3
5.56902	0.164332	0.765889	Q53GG5	PDLIM3	PDZ and LIM domain protein 3
5.3654	0.164988	0.765889	Q8IXB3	TUSC5	Tumor suppressor candidate 5
-6.07481	0.1651	0.765889	P19971	TYMP	Thymidine phosphorylase
-6.98776	0.165389	0.765889	Q9NZW5	MPP6	MAGUK p55 subfamily member 6
-8.80494	0.165795	0.765889	Q9P0V9	SEPT10	Septin-10
3.03947	0.166007	0.765889	P09972	ALDOC	Fructose-bisphosphate aldolase C
-3.50663	0.166431	0.765889	P28074	PSMB5	Proteasome subunit beta type-5
-7.38134	0.166581	0.765889	P06730	EIF4E	Eukaryotic translation initiation factor 4E
1.71098	0.166634	0.765889	P50502, Q8NFI4, Q8IZP2	ST13, ST13P5, ST13P4	Hsc70-interacting protein, Putative protein FAM10A5, Putative protein FAM10A4
3.30152	0.166674	0.765889	P02765	AHSG	Alpha-2-HS-glycoprotein, Alpha-2-HS-glycoprotein chain A, Alpha-2-HS-glycoprotein chain B
-6.97027	0.167304	0.765889	Q16822	PCK2	Phosphoenolpyruvate carboxykinase [GTP], mitochondrial
-1.58801	0.167542	0.765889	P63104	YWHAZ	14-3-3 protein zeta/delta
2.2009	0.168337	0.765889	O60240	PLIN1	Perilipin-1
7.33078	0.168585	0.765889	O60669	SLC16A7	Monocarboxylate transporter 2
-3.52898	0.16899	0.765889	P55786	NPEPPS	Puromycin-sensitive aminopeptidase
-4.91273	0.169076	0.765889	P28331	NDUFS1	NADH-ubiquinone oxidoreductase 75 kDa subunit, mitochondrial
5.1811	0.169225	0.765889	Q9Y224	C14orf166	UPF0568 protein C14orf166
9.80842	0.170272	0.768969	O95573	ACSL3	Long-chain-fatty-acid--CoA ligase 3
-3.40085	0.170774	0.769052	P62995	TRA2B	Transformer-2 protein homolog beta
5.6351	0.171453	0.769052	P51572	BCAP31	B-cell receptor-associated protein 31
-6.29205	0.172101	0.769052	P30038	ALDH4A1	Delta-1-pyrroline-5-carboxylate dehydrogenase, mitochondrial
6.19541	0.173605	0.769052	P60033	CD81	CD81 antigen
-5.65734	0.174534	0.769052	Q9NTJ4	MAN2C1	Alpha-mannosidase 2C1
-2.30012	0.174676	0.769052	Q16531	DDB1	DNA damage-binding protein 1
-6.27186	0.174749	0.769052	Q9BWS9	CHID1	Chitinase domain-containing protein 1
2.24761	0.175306	0.769052	P61604	HSPE1	10 kDa heat shock protein, mitochondrial
2.2462	0.175358	0.769052	P20810	CAST	Calpastatin
2.11914	0.175759	0.769052	P25398	RPS12	40S ribosomal protein S12
-10.2628	0.176444	0.769052	Q14683	SMC1A	Structural maintenance of chromosomes protein 1A
7.80415	0.177752	0.769052	P50440	GATM	Glycine amidinotransferase, mitochondrial
-4.30297	0.177926	0.769052	O95479	H6PD	GDH/6PGL endoplasmic bifunctional protein, Glucose 1-dehydrogenase, 6-phosphogluconolactonase
6.6112	0.178049	0.769052	Q8IVF2	AHNAK2	Protein AHNAK2
7.2587	0.178948	0.769052	P18077	RPL35A	60S ribosomal protein L35a
8.7736	0.179209	0.769052	Q9UD71	PPP1R1B	Protein phosphatase 1 regulatory subunit 1B
-6.02965	0.17975	0.769052	P00533	EGFR	Epidermal growth factor receptor
8.98155	0.179793	0.769052	P35555	FBN1	Fibrillin-1
-3.55244	0.180278	0.769052	Q15185	PTGES3	Prostaglandin E synthase 3
7.30224	0.180408	0.769052	Q12974	PTP4A2	Protein tyrosine phosphatase type IVA 2
5.90032	0.180732	0.769052	P39019	RPS19	40S ribosomal protein S19
6.71702	0.181591	0.769052	O14880	MGST3	Microsomal glutathione S-transferase 3
3.66876	0.181801	0.769052	P16070	CD44	CD44 antigen
-4.3362	0.18296	0.769052	Q01484	ANK2	Ankyrin-2
-1.89282	0.183023	0.769052	P27824	CANX	Calnexin
-4.6709	0.183159	0.769052	Q09028	RBBP4	Histone-binding protein RBBP4
7.63544	0.183231	0.769052	Q9Y4W6	AFG3L2	AFG3-like protein 2
-5.62609	0.183687	0.769052	Q9H223	EHD4	EH domain-containing protein 4
-4.47518	0.184187	0.769052	Q14764	MVP	Major vault protein
-3.31804	0.184998	0.769052	P14550	AKR1A1	Alcohol dehydrogenase [NADP(+)]
9.97139	0.185203	0.769052	Q10588	BST1	ADP-ribosyl cyclase/cyclic ADP-ribose hydrolase 2
-1.98148	0.185614	0.769052	Q07954	LRP1	Prolow-density lipoprotein receptor-related protein 1, Low-density lipoprotein receptor-related protein 1 85 kDa subunit, Low-density lipoprotein receptor-related protein 1 515 kDa subunit, Low-density lipoprotein receptor-related protein 1 intracellular domain
-5.76199	0.185656	0.769052	Q8N8N7	PTGR2	Prostaglandin reductase 2
-4.94849	0.18598	0.769052	P46109	CRKL	Crk-like protein
-8.74836	0.186406	0.769052	P02743	APCS	Serum amyloid P-component, Serum amyloid P-component(1-203)
6.57094	0.186669	0.769052	P0DOX8, B9A064	IGLL5	Immunoglobulin lambda-like polypeptide 5
-2.25313	0.187243	0.769052	P52565	ARHGDIA	Rho GDP-dissociation inhibitor 1
5.96614	0.187371	0.769052	P07951	TPM2	Tropomyosin beta chain
-3.88694	0.187444	0.769052	P31942	HNRNPH3	Heterogeneous nuclear ribonucleoprotein H3
-7.67942	0.18792	0.769052	O00273	DFFA	DNA fragmentation factor subunit alpha
-4.18904	0.189596	0.769052	P55795	HNRNPH2	Heterogeneous nuclear ribonucleoprotein H2
-7.68343	0.189751	0.769052	Q14520	HABP2	Hyaluronan-binding protein 2, Hyaluronan-binding protein 2 50 kDa heavy chain, Hyaluronan-binding protein 2 50 kDa heavy chain alternate form, Hyaluronan-binding protein 2 27 kDa light chain, Hyaluronan-binding protein 2 27 kDa light chain alternate form
-7.75309	0.189951	0.769052	Q96B97	SH3KBP1	SH3 domain-containing kinase-binding protein 1
-4.68224	0.190126	0.769052	P63010	AP2B1	AP-2 complex subunit beta
-4.85155	0.190281	0.769052	P40763	STAT3	Signal transducer and activator of transcription 3
-4.76788	0.190325	0.769052	Q15029	EFTUD2	116 kDa U5 small nuclear ribonucleoprotein component
-4.5758	0.190659	0.769052	Q96D15	RCN3	Reticulocalbin-3
6.13156	0.19093	0.769052	Q15363	TMED2	Transmembrane emp24 domain-containing protein 2
-6.87158	0.191627	0.769052	O94979	SEC31A	Protein transport protein Sec31A
-4.74636	0.191749	0.769052	P26440	IVD	Isovaleryl-CoA dehydrogenase, mitochondrial
-5.13051	0.192426	0.769052	P51606	RENBP	N-acylglucosamine 2-epimerase
4.55173	0.192739	0.769052	P61221	ABCE1	ATP-binding cassette sub-family E member 1
6.47663	0.192974	0.769052	P46952	HAAO	3-hydroxyanthranilate 3,4-dioxygenase
5.43408	0.193067	0.769052	P02671	FGA	Fibrinogen alpha chain, Fibrinopeptide A, Fibrinogen alpha chain
-3.05799	0.193243	0.769052	Q86UP2	KTN1	Kinectin
7.25064	0.193282	0.769052	P62736, P63267	ACTA2, ACTG2	Actin, aortic smooth muscle, Actin, gamma-enteric smooth muscle
-5.39246	0.193337	0.769052	Q9Y3Z3	SAMHD1	Deoxynucleoside triphosphate triphosphohydrolase SAMHD1
-5.11531	0.193553	0.769052	O60502	MGEA5	Protein O-GlcNAcase
-2.33258	0.193556	0.769052	P61978	HNRNPK	Heterogeneous nuclear ribonucleoprotein K
-3.16953	0.19457	0.769052	Q641Q2, Q9Y4E1	FAM21A, FAM21C	WASH complex subunit FAM21A, WASH complex subunit FAM21C
6.57984	0.194767	0.769052	P39059	COL15A1	Collagen alpha-1(XV) chain, Restin, Restin-2, Restin-3, Restin-4
-5.29444	0.194832	0.769052	P46821	MAP1B	Microtubule-associated protein 1B, MAP1B heavy chain, MAP1 light chain LC1
-5.06549	0.195388	0.769052	Q8WUT4	LRRN4	Leucine-rich repeat neuronal protein 4
-4.24114	0.196004	0.769052	O60493	SNX3	Sorting nexin-3
-5.87086	0.196344	0.769052	Q04446	GBE1	1,4-alpha-glucan-branching enzyme
-21.3378	0.196346	0.769052	P02144	MB	Myoglobin
-2.72168	0.196812	0.769052	Q15631	TSN	Translin
6.96725	0.196886	0.769052	P02730	SLC4A1	Band 3 anion transport protein
7.58151	0.196947	0.769052	Q7Z3B1	NEGR1	Neuronal growth regulator 1
5.43401	0.19725	0.769052	O60220	TIMM8A	Mitochondrial import inner membrane translocase subunit Tim8 A
8.41128	0.197388	0.769052	P15088	CPA3	Mast cell carboxypeptidase A
-3.46946	0.197727	0.769052	P13667	PDIA4	Protein disulfide-isomerase A4
-5.4134	0.197781	0.769052	P33151	CDH5	Cadherin-5
5.40747	0.197891	0.769052	Q16527	CSRP2	Cysteine and glycine-rich protein 2
-4.69767	0.198159	0.769052	Q7L1Q6	BZW1	Basic leucine zipper and W2 domain-containing protein 1
7.89819	0.19885	0.769052	P15880	RPS2	40S ribosomal protein S2
6.93327	0.199686	0.769052	O95373	IPO7	Importin-7
6.7998	0.199965	0.769052	O95218	ZRANB2	Zinc finger Ran-binding domain-containing protein 2
-2.25887	0.200028	0.769052	P09211	GSTP1	Glutathione S-transferase P
-8.04593	0.200488	0.769052	Q8WWA0, Q8WWU7	ITLN1, ITLN2	Intelectin-1, Intelectin-2
13.2648	0.20061	0.769052	P24043	LAMA2	Laminin subunit alpha-2
-6.1624	0.200754	0.769052	P50552	VASP	Vasodilator-stimulated phosphoprotein
2.06528	0.200911	0.769052	P48643	CCT5	T-complex protein 1 subunit epsilon
2.98873	0.201052	0.769052	Q15942	ZYX	Zyxin
-4.57837	0.201614	0.7698	Q12882	DPYD	Dihydropyrimidine dehydrogenase [NADP(+)]
-4.86654	0.202988	0.771093	O43772	SLC25A20	Mitochondrial carnitine/acylcarnitine carrier protein
5.7102	0.203104	0.771093	P69849, Q15155, Q5JPE7	NOMO3, NOMO1, NOMO2	Nodal modulator 3, Nodal modulator 1, Nodal modulator 2
-4.98324	0.203408	0.771093	Q8N4Q1	CHCHD4	Mitochondrial intermembrane space import and assembly protein 40
6.69542	0.203536	0.771093	P63027	VAMP2	Vesicle-associated membrane protein 2
4.70208	0.20454	0.771093	P07738	BPGM	Bisphosphoglycerate mutase
7.95863	0.204664	0.771093	O94875	SORBS2	Sorbin and SH3 domain-containing protein 2
-3.96068	0.204929	0.771093	Q9UN36	NDRG2	Protein NDRG2
4.14518	0.205681	0.771093	P99999	CYCS	Cytochrome c
-4.28361	0.205873	0.771093	P49354	FNTA	Protein farnesyltransferase/geranylgeranyltransferase type-1 subunit alpha
6.26111	0.206286	0.771093	P63172	DYNLT1	Dynein light chain Tctex-type 1
3.5363	0.206752	0.771093	P58546	MTPN	Myotrophin
2.87642	0.206786	0.771093	P00450	CP	Ceruloplasmin
-5.68515	0.20706	0.771093	Q7RTV0	PHF5A	PHD finger-like domain-containing protein 5A
2.78826	0.207386	0.771093	Q15714, O75157	TSC22D1, TSC22D2	TSC22 domain family protein 1, TSC22 domain family protein 2
7.63816	0.208528	0.771093	Q9BS92	NIPSNAP3B	Protein NipSnap homolog 3B
4.36977	0.208732	0.771093	P49589	CARS	Cysteine--tRNA ligase, cytoplasmic
-3.61042	0.209738	0.771093	P16615	ATP2A2	Sarcoplasmic/endoplasmic reticulum calcium ATPase 2
3.11872	0.209747	0.771093	O43583	DENR	Density-regulated protein
2.10029	0.209837	0.771093	P13639	EEF2	Elongation factor 2
-4.3893	0.210692	0.771093	Q9Y376	CAB39	Calcium-binding protein 39
-3.33212	0.210707	0.771093	P31150	GDI1	Rab GDP dissociation inhibitor alpha
-6.65253	0.211065	0.771093	O95302	FKBP9	Peptidyl-prolyl cis-trans isomerase FKBP9
-4.07778	0.211641	0.771093	Q9H488	POFUT1	GDP-fucose protein O-fucosyltransferase 1
7.384	0.21218	0.771093	Q96A26	FAM162A	Protein FAM162A
2.89617	0.21276	0.771093	P10909	CLU	Clusterin, Clusterin beta chain, Clusterin alpha chain
7.90068	0.213578	0.771093	Q9UDT6	CLIP2	CAP-Gly domain-containing linker protein 2
-6.42165	0.214008	0.771093	Q14980	NUMA1	Nuclear mitotic apparatus protein 1
-3.98569	0.214126	0.771093	Q9NZA1	CLIC5	Chloride intracellular channel protein 5
-3.28218	0.214174	0.771093	P40939	HADHA	Trifunctional enzyme subunit alpha, mitochondrial, Long-chain enoyl-CoA hydratase, Long chain 3-hydroxyacyl-CoA dehydrogenase
5.97641	0.214251	0.771093	P01019	AGT	Angiotensinogen, Angiotensin-1, Angiotensin-2, Angiotensin-3, Angiotensin-4, Angiotensin 1-9, Angiotensin 1-7, Angiotensin 1-5, Angiotensin 1-4
3.24618	0.214336	0.771093	Q15404	RSU1	Ras suppressor protein 1
4.71823	0.214895	0.771093	P09493	TPM1	Tropomyosin alpha-1 chain
-4.75493	0.215061	0.771093	P50579	METAP2	Methionine aminopeptidase 2
-4.60672	0.215617	0.771093	Q16774	GUK1	Guanylate kinase
10.3716	0.216122	0.771093	Q5JTV8	TOR1AIP1	Torsin-1A-interacting protein 1
7.46099	0.216445	0.771093	Q71UI9, P0C0S5	H2AFV, H2AFZ	Histone H2A.V, Histone H2A.Z
-4.1879	0.216855	0.771093	Q99538	LGMN	Legumain
3.73887	0.217071	0.771093	P01024	C3	Complement C3, Complement C3 beta chain, C3-beta-c, Complement C3 alpha chain, C3a anaphylatoxin, Acylation stimulating protein, Complement C3b alpha chain, Complement C3c alpha chain fragment 1, Complement C3dg fragment, Complement C3g fragment, Complement C3d fragment, Complement C3f fragment, Complement C3c alpha chain fragment 2
6.51848	0.217353	0.771093	Q9H8L6	MMRN2	Multimerin-2
-6.50008	0.217677	0.771093	Q07157	TJP1	Tight junction protein ZO-1
2.49931	0.217702	0.771093	Q01082	SPTBN1	Spectrin beta chain, non-erythrocytic 1
7.30513	0.218051	0.771093	P02654	APOC1	Apolipoprotein C-I, Truncated apolipoprotein C-I
5.82695	0.218078	0.771093	P02748	C9	Complement component C9, Complement component C9a, Complement component C9b
-4.32526	0.218109	0.771093	P34896	SHMT1	Serine hydroxymethyltransferase, cytosolic
-4.16524	0.219756	0.775611	P10643	C7	Complement component C7
-3.11425	0.221701	0.778542	Q13526	PIN1	Peptidyl-prolyl cis-trans isomerase NIMA-interacting 1
5.37272	0.221886	0.778542	P20339	RAB5A	Ras-related protein Rab-5A
6.24872	0.22233	0.778542	Q16270	IGFBP7	Insulin-like growth factor-binding protein 7
-3.13181	0.222968	0.778542	Q14974	KPNB1	Importin subunit beta-1
-4.57527	0.223832	0.778542	Q8TDQ7	GNPDA2	Glucosamine-6-phosphate isomerase 2
-5.71729	0.224331	0.778542	Q8NBF2	NHLRC2	NHL repeat-containing protein 2
4.1073	0.2244	0.778542	P16949	STMN1	Stathmin
4.13714	0.224904	0.778542	Q5VTU8, P56381	ATP5EP2, ATP5E	ATP synthase subunit epsilon-like protein, mitochondrial, ATP synthase subunit epsilon, mitochondrial
-5.72224	0.225281	0.778542	Q16891	IMMT	MICOS complex subunit MIC60
1.9783	0.225347	0.778542	P0DP25, P0DP24, P0DP23
6.02242	0.225824	0.778542	O95721	SNAP29	Synaptosomal-associated protein 29
-5.58443	0.225969	0.778542	P55899	FCGRT	IgG receptor FcRn large subunit p51
8.42737	0.226124	0.778542	Q16204	CCDC6	Coiled-coil domain-containing protein 6
7.51377	0.226165	0.778542	Q86WU2	LDHD	Probable D-lactate dehydrogenase, mitochondrial
2.42687	0.226644	0.778542	P01042	KNG1	Kininogen-1, Kininogen-1 heavy chain, T-kinin, Bradykinin, Lysyl-bradykinin, Kininogen-1 light chain, Low molecular weight growth-promoting factor
-5.21626	0.226767	0.778542	Q96JB5	CDK5RAP3	CDK5 regulatory subunit-associated protein 3
-2.97638	0.226889	0.778542	Q13867	BLMH	Bleomycin hydrolase
-3.13467	0.227634	0.778689	Q14257	RCN2	Reticulocalbin-2
5.19444	0.227674	0.778689	Q16853	AOC3	Membrane primary amine oxidase
-4.79218	0.228108	0.778906	P61956	SUMO2	Small ubiquitin-related modifier 2
5.53963	0.230363	0.782761	Q8IVN3	MUSTN1	Musculoskeletal embryonic nuclear protein 1
-5.78681	0.230546	0.782761	P16403	HIST1H1C	Histone H1.2
-2.77921	0.230583	0.782761	O95881	TXNDC12	Thioredoxin domain-containing protein 12
5.47162	0.230793	0.782761	Q96AP7	ESAM	Endothelial cell-selective adhesion molecule
3.054	0.231327	0.782761	O15400	STX7	Syntaxin-7
-3.80116	0.231473	0.782761	P09936	UCHL1	Ubiquitin carboxyl-terminal hydrolase isozyme L1
-3.2733	0.232292	0.784264	O75688	PPM1B	Protein phosphatase 1B
-1.60748	0.233285	0.785264	Q99714	HSD17B10	3-hydroxyacyl-CoA dehydrogenase type-2
-6.31052	0.233429	0.785264	P62277	RPS13	40S ribosomal protein S13
-3.52436	0.233912	0.785264	O75629	CREG1	Protein CREG1
6.65905	0.234083	0.785264	P05141	SLC25A5	ADP/ATP translocase 2, ADP/ATP translocase 2, N-terminally processed
-5.88729	0.235931	0.789053	P04066	FUCA1	Tissue alpha-L-fucosidase
-9.84852	0.236126	0.789053	P17661	DES	Desmin
3.58054	0.23634	0.789053	Q13162	PRDX4	Peroxiredoxin-4
3.03009	0.237914	0.793048	P68036, A0A1B0GUS4	UBE2L3	Ubiquitin-conjugating enzyme E2 L3
-3.37002	0.240526	0.797489	Q6DD88	ATL3	Atlastin-3
-2.58822	0.240646	0.797489	O43491	EPB41L2	Band 4.1-like protein 2
-7.12583	0.240712	0.797489	Q63HR2	TNS2	Tensin-2
3.80006	0.240953	0.797489	P21291	CSRP1	Cysteine and glycine-rich protein 1
-3.52431	0.241267	0.797489	P46926	GNPDA1	Glucosamine-6-phosphate isomerase 1
4.31578	0.242196	0.797489	P00491	PNP	Purine nucleoside phosphorylase
-6.84927	0.242652	0.797489	Q5R3I4	TTC38	Tetratricopeptide repeat protein 38
5.50798	0.242861	0.797489	Q8IZ83	ALDH16A1	Aldehyde dehydrogenase family 16 member A1
-5.68564	0.243182	0.797489	P49207	RPL34	60S ribosomal protein L34
-4.34312	0.243451	0.797489	P68366	TUBA4A	Tubulin alpha-4A chain
-6.01785	0.244355	0.797489	P02794	FTH1	Ferritin heavy chain, Ferritin heavy chain, N-terminally processed
1.96472	0.245038	0.797489	Q14847	LASP1	LIM and SH3 domain protein 1
-3.43644	0.24521	0.797489	P30050	RPL12	60S ribosomal protein L12
6.49713	0.245538	0.797489	Q08170	SRSF4	Serine/arginine-rich splicing factor 4
-4.14675	0.245612	0.797489	P05455	SSB	Lupus La protein
-6.39952	0.24579	0.797489	O60437	PPL	Periplakin
5.73497	0.245968	0.797489	P50895	BCAM	Basal cell adhesion molecule
-4.62719	0.246082	0.797489	Q9NQW7	XPNPEP1	Xaa-Pro aminopeptidase 1
9.35788	0.246786	0.798536	P05023	ATP1A1	Sodium/potassium-transporting ATPase subunit alpha-1
-4.13412	0.248561	0.802596	P48444	ARCN1	Coatomer subunit delta
-1.19383	0.248805	0.802596	P07237	P4HB	Protein disulfide-isomerase
-3.71274	0.250692	0.804832	Q15417	CNN3	Calponin-3
-5.01677	0.25142	0.804832	Q0VDG4	SCRN3	Secernin-3
-2.03382	0.251685	0.804832	P51884	LUM	Lumican
-4.24088	0.251833	0.804832	Q96CM8	ACSF2	Acyl-CoA synthetase family member 2, mitochondrial
-1.54437	0.251902	0.804832	P27797	CALR	Calreticulin
-7.2615	0.252576	0.804832	P09132	SRP19	Signal recognition particle 19 kDa protein
-5.69618	0.25337	0.804832	Q13492	PICALM	Phosphatidylinositol-binding clathrin assembly protein
-6.79103	0.25344	0.804832	P35813	PPM1A	Protein phosphatase 1A
-3.61373	0.253612	0.804832	P10109	FDX1	Adrenodoxin, mitochondrial
-5.29056	0.253792	0.804832	P14735	IDE	Insulin-degrading enzyme
2.19489	0.254149	0.804832	P07195	LDHB	L-lactate dehydrogenase B chain
5.20205	0.254787	0.804832	P02775	PPBP	Platelet basic protein, Connective tissue-activating peptide III, TC-2, Connective tissue-activating peptide III(1-81), Beta-thromboglobulin, Neutrophil-activating peptide 2(74), Neutrophil-activating peptide 2(73), Neutrophil-activating peptide 2, TC-1, Neutrophil-activating peptide 2(1-66), Neutrophil-activating peptide 2(1-63)
-4.85271	0.255488	0.804832	P61326, Q96A72	MAGOH, MAGOHB	Protein mago nashi homolog, Protein mago nashi homolog 2
-4.3195	0.255885	0.804832	Q12905	ILF2	Interleukin enhancer-binding factor 2
-1.50057	0.256242	0.804832	Q9NQR4	NIT2	Omega-amidase NIT2
7.15217	0.256773	0.804832	Q5VW32	BROX	BRO1 domain-containing protein BROX
4.75145	0.257094	0.804832	P02647	APOA1	Apolipoprotein A-I, Proapolipoprotein A-I, Truncated apolipoprotein A-I
-4.76145	0.257117	0.804832	P05165	PCCA	Propionyl-CoA carboxylase alpha chain, mitochondrial
3.73035	0.257177	0.804832	P39060	COL18A1	Collagen alpha-1(XVIII) chain, Endostatin
1.92715	0.257499	0.804832	P48637	GSS	Glutathione synthetase
7.29608	0.257638	0.804832	P61952	GNG11	Guanine nucleotide-binding protein G(I)/G(S)/G(O) subunit gamma-11
6.23464	0.258573	0.804832	P54725	RAD23A	UV excision repair protein RAD23 homolog A
30.5339	0.259052	0.804832	Q93062	RBPMS	RNA-binding protein with multiple splicing
4.39152	0.259429	0.804832	Q96AT9	RPE	Ribulose-phosphate 3-epimerase
-3.53097	0.259437	0.804832	Q9UH65	SWAP70	Switch-associated protein 70
-5.28493	0.259902	0.804832	Q8NBJ7	SUMF2	Sulfatase-modifying factor 2
-4.66049	0.260196	0.804832	P28062	PSMB8	Proteasome subunit beta type-8
-12.8347	0.260706	0.804832	O95359	TACC2	Transforming acidic coiled-coil-containing protein 2
-4.78099	0.260875	0.804832	Q16799	RTN1	Reticulon-1
-4.09772	0.261106	0.804832	P46977	STT3A	Dolichyl-diphosphooligosaccharide--protein glycosyltransferase subunit STT3A
8.56744	0.261491	0.804832	Q10589	BST2	Bone marrow stromal antigen 2
-6.10783	0.262408	0.804832	Q86UU1	PHLDB1	Pleckstrin homology-like domain family B member 1
-4.19822	0.263201	0.804832	O15511	ARPC5	Actin-related protein 2/3 complex subunit 5
5.20942	0.264543	0.804832	Q9NPY3	CD93	Complement component C1q receptor
7.7285	0.264577	0.804832	P29972	AQP1	Aquaporin-1
-4.87439	0.265091	0.804832	O75608	LYPLA1	Acyl-protein thioesterase 1
-5.69121	0.265718	0.804832	Q15746	MYLK	Myosin light chain kinase, smooth muscle, Myosin light chain kinase, smooth muscle, deglutamylated form
-9.34307	0.266127	0.804832	Q9UK45	LSM7	U6 snRNA-associated Sm-like protein LSm7
-3.91186	0.266755	0.804832	P55769	NHP2L1	NHP2-like protein 1, NHP2-like protein 1, N-terminally processed
1.81313	0.267348	0.804832	P62328	TMSB4X	Thymosin beta-4, Hematopoietic system regulatory peptide
2.90517	0.267422	0.804832	Q13510	ASAH1	Acid ceramidase, Acid ceramidase subunit alpha, Acid ceramidase subunit beta
-3.76714	0.267604	0.804832	Q14204	DYNC1H1	Cytoplasmic dynein 1 heavy chain 1
-3.19052	0.267916	0.804832	Q96BW5	PTER	Phosphotriesterase-related protein
-2.38907	0.268231	0.804832	P08294	SOD3	Extracellular superoxide dismutase [Cu-Zn]
-5.36881	0.269337	0.804832	Q8WTS1	ABHD5	1-acylglycerol-3-phosphate O-acyltransferase ABHD5
5.84402	0.269493	0.804832	P02679	FGG	Fibrinogen gamma chain
3.09109	0.269779	0.804832	Q15019	SEPT2	Septin-2
3.89906	0.270316	0.804832	P07358	C8B	Complement component C8 beta chain
-2.52843	0.271029	0.804832	Q14914	PTGR1	Prostaglandin reductase 1
6.76648	0.271403	0.804832	P35858	IGFALS	Insulin-like growth factor-binding protein complex acid labile subunit
-7.1359	0.271468	0.804832	Q4KMQ2	ANO6	Anoctamin-6
8.32603	0.271609	0.804832	P09105	HBQ1	Hemoglobin subunit theta-1
2.52856	0.271699	0.804832	P07203	GPX1	Glutathione peroxidase 1
-4.70681	0.272341	0.804832	P62906	RPL10A	60S ribosomal protein L10a
4.0509	0.272529	0.804832	P07108	DBI	Acyl-CoA-binding protein
-4.87472	0.272573	0.804832	O43684	BUB3	Mitotic checkpoint protein BUB3
-3.64671	0.2727	0.804832	Q3LXA3	DAK	Bifunctional ATP-dependent dihydroxyacetone kinase/FAD-AMP lyase (cyclizing), ATP-dependent dihydroxyacetone kinase, FAD-AMP lyase (cyclizing)
3.80412	0.272801	0.804832	Q6UW68	TMEM205	Transmembrane protein 205
9.73347	0.272895	0.804832	P05026	ATP1B1	Sodium/potassium-transporting ATPase subunit beta-1
-5.32231	0.273136	0.804832	Q6IBS0	TWF2	Twinfilin-2
5.51289	0.273173	0.804832	P43490	NAMPT	Nicotinamide phosphoribosyltransferase
-5.22709	0.2733	0.804832	Q8N474	SFRP1	Secreted frizzled-related protein 1
-3.25593	0.273643	0.804832	Q9UMS0	NFU1	NFU1 iron-sulfur cluster scaffold homolog, mitochondrial
3.72651	0.275083	0.807233	P04179	SOD2	Superoxide dismutase [Mn], mitochondrial
2.44985	0.275416	0.807233	P17931	LGALS3	Galectin-3
3.50252	0.275789	0.807233	O14773	TPP1	Tripeptidyl-peptidase 1
6.72627	0.275997	0.807233	Q5VT66	MARC1	Mitochondrial amidoxime-reducing component 1
-9.40405	0.278658	0.813121	Q9H3Q1	CDC42EP4	Cdc42 effector protein 4
-2.39435	0.278885	0.813121	P31930	UQCRC1	Cytochrome b-c1 complex subunit 1, mitochondrial
-2.85122	0.279182	0.813121	P49591	SARS	Serine--tRNA ligase, cytoplasmic
-2.56826	0.279635	0.813121	Q9UMX5	NENF	Neudesin
-4.50429	0.280053	0.813121	P52272	HNRNPM	Heterogeneous nuclear ribonucleoprotein M
5.6884	0.280429	0.813121	Q13449	LSAMP	Limbic system-associated membrane protein
6.85799	0.281562	0.813121	Q05707	COL14A1	Collagen alpha-1(XIV) chain
3.17273	0.282253	0.813121	Q99417	MYCBP	C-Myc-binding protein
6.90789	0.282486	0.813121	Q9C0C9	UBE2O	E2/E3 hybrid ubiquitin-protein ligase UBE2O
-9.14702	0.283465	0.813121	O00203	AP3B1	AP-3 complex subunit beta-1
2.92059	0.283612	0.813121	P68032, P68133	ACTC1, ACTA1	Actin, alpha cardiac muscle 1, Actin, alpha skeletal muscle
-6.23876	0.28376	0.813121	Q0ZGT2	NEXN	Nexilin
-2.81434	0.284099	0.813121	O60784	TOM1	Target of Myb protein 1
-2.83926	0.284267	0.813121	P21281, P15313	ATP6V1B2, ATP6V1B1	V-type proton ATPase subunit B, brain isoform, V-type proton ATPase subunit B, kidney isoform
-4.86722	0.284969	0.813121	Q9UKM9	RALY	RNA-binding protein Raly
-3.76644	0.284973	0.813121	Q9BUT1	BDH2	3-hydroxybutyrate dehydrogenase type 2
-4.75322	0.285079	0.813121	Q96HE7	ERO1L	ERO1-like protein alpha
4.97739	0.285343	0.813121	P46783	RPS10	40S ribosomal protein S10
5.79559	0.285367	0.813121	P23946	CMA1	Chymase
4.10793	0.285851	0.813361	P43121	MCAM	Cell surface glycoprotein MUC18
-6.8942	0.286513	0.813361	P02792	FTL	Ferritin light chain
-2.80363	0.286613	0.813361	O00560	SDCBP	Syntenin-1
3.66658	0.288454	0.816106	O00193	SMAP	Small acidic protein
4.63736	0.288677	0.816106	Q96C86	DCPS	m7GpppX diphosphatase
-5.91822	0.288746	0.816106	O15061	SYNM	Synemin
4.23366	0.289904	0.816948	P50238	CRIP1	Cysteine-rich protein 1
-4.60217	0.2907	0.816948	O43617	TRAPPC3	Trafficking protein particle complex subunit 3
1.93926	0.291333	0.816948	Q9Y2X8, P62837, P61077, P51668	UBE2D4, UBE2D2, UBE2D3, UBE2D1	Ubiquitin-conjugating enzyme E2 D4, Ubiquitin-conjugating enzyme E2 D2, Ubiquitin-conjugating enzyme E2 D3, Ubiquitin-conjugating enzyme E2 D1
3.49551	0.292509	0.816948	P00492	HPRT1	Hypoxanthine-guanine phosphoribosyltransferase
3.15387	0.292556	0.816948	Q96QR8	PURB	Transcriptional activator protein Pur-beta
-5.72383	0.292574	0.816948	P31947	SFN	14-3-3 protein sigma
-1.82339	0.292866	0.816948	Q9Y2Q3	GSTK1	Glutathione S-transferase kappa 1
-2.71945	0.293202	0.816948	P11586	MTHFD1	C-1-tetrahydrofolate synthase, cytoplasmic, Methylenetetrahydrofolate dehydrogenase, Methenyltetrahydrofolate cyclohydrolase, Formyltetrahydrofolate synthetase, C-1-tetrahydrofolate synthase, cytoplasmic, N-terminally processed
-5.75611	0.293288	0.816948	Q6NUK1	SLC25A24	Calcium-binding mitochondrial carrier protein SCaMC-1
-5.06121	0.29372	0.816948	Q15124	PGM5	Phosphoglucomutase-like protein 5
-4.62548	0.294359	0.816948	P98082	DAB2	Disabled homolog 2
3.60729	0.294485	0.816948	P61020	RAB5B	Ras-related protein Rab-5B
5.76999	0.294606	0.816948	Q00013	MPP1	55 kDa erythrocyte membrane protein
-2.97469	0.295211	0.816948	Q9P2R7	SUCLA2	Succinyl-CoA ligase [ADP-forming] subunit beta, mitochondrial
3.12375	0.295534	0.816948	Q9H0U4	RAB1B	Ras-related protein Rab-1B
4.54557	0.29624	0.816948	P27144	AK4	Adenylate kinase 4, mitochondrial
-3.27003	0.297078	0.816948	P11279	LAMP1	Lysosome-associated membrane glycoprotein 1
-6.55386	0.298005	0.816948	Q9Y2Z0	SUGT1	Suppressor of G2 allele of SKP1 homolog
-3.2362	0.29801	0.816948	P23396	RPS3	40S ribosomal protein S3
-4.3014	0.298038	0.816948	Q96S19	C16orf13	UPF0585 protein C16orf13
-1.79051	0.298139	0.816948	Q00610	CLTC	Clathrin heavy chain 1
-1.62233	0.298715	0.816948	P31946	YWHAB	14-3-3 protein beta/alpha, 14-3-3 protein beta/alpha, N-terminally processed
-3.82594	0.299134	0.816948	O75937	DNAJC8	DnaJ homolog subfamily C member 8
-3.07698	0.299425	0.816948	P51665	PSMD7	26S proteasome non-ATPase regulatory subunit 7
2.41318	0.299469	0.816948	P60891, P11908, P21108	PRPS1, PRPS2, PRPS1L1	Ribose-phosphate pyrophosphokinase 1, Ribose-phosphate pyrophosphokinase 2, Ribose-phosphate pyrophosphokinase 3
-10.6896	0.300283	0.816948	P14151	SELL	L-selectin
-1.77399	0.300443	0.816948	Q9UKK9	NUDT5	ADP-sugar pyrophosphatase
-2.42349	0.301	0.816948	P21399	ACO1	Cytoplasmic aconitate hydratase
5.29967	0.301795	0.816948	Q02878	RPL6	60S ribosomal protein L6
-6.87389	0.3019	0.816948	P78344	EIF4G2	Eukaryotic translation initiation factor 4 gamma 2
-5.02138	0.301967	0.816948	Q9P1F3	ABRACL	Costars family protein ABRACL
-2.50649	0.302042	0.816948	P17655	CAPN2	Calpain-2 catalytic subunit
3.25854	0.302173	0.816948	O43598	DNPH1	2-deoxynucleoside 5-phosphate N-hydrolase 1
5.5579	0.303016	0.816948	Q13033	STRN3	Striatin-3
3.38723	0.30321	0.816948	Q00325	SLC25A3	Phosphate carrier protein, mitochondrial
4.28645	0.303299	0.816948	Q5HYK7	SH3D19	SH3 domain-containing protein 19
2.95275	0.304403	0.816948	P29966	MARCKS	Myristoylated alanine-rich C-kinase substrate
-3.32076	0.304437	0.816948	P11940	PABPC1	Polyadenylate-binding protein 1
-2.25834	0.30513	0.816948	Q99436	PSMB7	Proteasome subunit beta type-7
-2.54584	0.305161	0.816948	P55263	ADK	Adenosine kinase
4.46178	0.306243	0.816948	P49903	SEPHS1	Selenide, water dikinase 1
-1.60015	0.306334	0.816948	Q06323	PSME1	Proteasome activator complex subunit 1
-2.25562	0.30641	0.816948	P28482	MAPK1	Mitogen-activated protein kinase 1
4.33148	0.306514	0.816948	Q9H074	PAIP1	Polyadenylate-binding protein-interacting protein 1
5.04871	0.30655	0.816948	P14209	CD99	CD99 antigen
-6.14787	0.307424	0.818238	P01033	TIMP1	Metalloproteinase inhibitor 1
-1.52402	0.307942	0.81858	P31153	MAT2A	S-adenosylmethionine synthase isoform type-2
-2.72842	0.309059	0.82005	Q13232	NME3	Nucleoside diphosphate kinase 3
2.13135	0.309276	0.82005	P63000, P60763	RAC1, RAC3	Ras-related C3 botulinum toxin substrate 1, Ras-related C3 botulinum toxin substrate 3
-3.10412	0.310464	0.822161	Q9H0W9	C11orf54	Ester hydrolase C11orf54
2.57541	0.310868	0.822196	P07954	FH	Fumarate hydratase, mitochondrial
-2.06875	0.313467	0.828026	P61769	B2M	Beta-2-microglobulin, Beta-2-microglobulin form pI 5.3
5.80879	0.314763	0.829449	P02656	APOC3	Apolipoprotein C-III
6.69501	0.315018	0.829449	P62753	RPS6	40S ribosomal protein S6
4.87092	0.31519	0.829449	Q15758	SLC1A5	Neutral amino acid transporter B(0)
2.42889	0.316888	0.830929	Q01105, P0DME0	SET, SETSIP	Protein SET, Protein SETSIP
2.42571	0.317223	0.830929	P49593	PPM1F	Protein phosphatase 1F
-2.00005	0.317452	0.830929	P13489	RNH1	Ribonuclease inhibitor
-4.55419	0.317659	0.830929	A0FGR8	ESYT2	Extended synaptotagmin-2
-2.19598	0.317731	0.830929	O15145	ARPC3	Actin-related protein 2/3 complex subunit 3
-2.79993	0.318816	0.831897	Q9ULV4	CORO1C	Coronin-1C
2.36969	0.319102	0.831897	Q9UHG3	PCYOX1	Prenylcysteine oxidase 1
-1.66736	0.319641	0.831897	O43813	LANCL1	LanC-like protein 1
-9.10832	0.319711	0.831897	O00754	MAN2B1	Lysosomal alpha-mannosidase, Lysosomal alpha-mannosidase A peptide, Lysosomal alpha-mannosidase B peptide, Lysosomal alpha-mannosidase C peptide, Lysosomal alpha-mannosidase D peptide, Lysosomal alpha-mannosidase E peptide
5.33247	0.320632	0.831897	Q93077, Q7L7L0, P04908, Q96QV6, P16104	HIST1H2AC, HIST3H2A, HIST1H2AB, HIST1H2AA, H2AFX	Histone H2A type 1-C, Histone H2A type 3, Histone H2A type 1-B/E, Histone H2A type 1-A, Histone H2AX
-4.53328	0.321089	0.831897	O43708	GSTZ1	Maleylacetoacetate isomerase
-3.52425	0.321186	0.831897	P61081	UBE2M	NEDD8-conjugating enzyme Ubc12
4.48187	0.321271	0.831897	O75380	NDUFS6	NADH dehydrogenase [ubiquinone] iron-sulfur protein 6, mitochondrial
4.29848	0.323224	0.835073	P00742	F10	Coagulation factor X, Factor X light chain, Factor X heavy chain, Activated factor Xa heavy chain
-3.67864	0.323505	0.835073	Q99627	COPS8	COP9 signalosome complex subunit 8
-2.86054	0.324011	0.835073	P08758	ANXA5	Annexin A5
-4.0786	0.324949	0.835073	Q9BUJ2	HNRNPUL1	Heterogeneous nuclear ribonucleoprotein U-like protein 1
-8.67052	0.325359	0.835073	Q5M775	SPECC1	Cytospin-B
-2.47051	0.325526	0.835073	Q9BR76	CORO1B	Coronin-1B
2.09455	0.326171	0.835073	P02753	RBP4	Retinol-binding protein 4, Plasma retinol-binding protein(1-182), Plasma retinol-binding protein(1-181), Plasma retinol-binding protein(1-179), Plasma retinol-binding protein(1-176)
-2.76884	0.326255	0.835073	Q96I99	SUCLG2	Succinyl-CoA ligase [GDP-forming] subunit beta, mitochondrial
-2.76399	0.327341	0.835073	Q99829	CPNE1	Copine-1
3.93204	0.327671	0.835073	P15289	ARSA	Arylsulfatase A, Arylsulfatase A component B, Arylsulfatase A component C
5.54161	0.32785	0.835073	Q9UPQ0	LIMCH1	LIM and calponin homology domains-containing protein 1
3.73907	0.328141	0.835073	P02790	HPX	Hemopexin
-2.40608	0.328642	0.835073	Q9BX68	HINT2	Histidine triad nucleotide-binding protein 2, mitochondrial
-3.63962	0.328803	0.835073	P11216	PYGB	Glycogen phosphorylase, brain form
-4.14298	0.329291	0.835073	P35606	COPB2	Coatomer subunit beta
-4.07466	0.329771	0.835073	P12956	XRCC6	X-ray repair cross-complementing protein 6
4.82832	0.329877	0.835073	P00403	MT-CO2	Cytochrome c oxidase subunit 2
3.71547	0.329961	0.835073	P07942	LAMB1	Laminin subunit beta-1
5.69419	0.331208	0.835073	O75822	EIF3J	Eukaryotic translation initiation factor 3 subunit J
-2.61055	0.331264	0.835073	P55809	OXCT1	Succinyl-CoA:3-ketoacid coenzyme A transferase 1, mitochondrial
-2.20607	0.332074	0.835073	Q86VB7	CD163	Scavenger receptor cysteine-rich type 1 protein M130, Soluble CD163
-3.06844	0.332521	0.835073	O00159	MYO1C	Unconventional myosin-Ic
-1.69001	0.332698	0.835073	P11766	ADH5	Alcohol dehydrogenase class-3
-4.85826	0.332707	0.835073	P62308, A8MWD9	SNRPG, SNRPGP15	Small nuclear ribonucleoprotein G, Putative small nuclear ribonucleoprotein G-like protein 15
2.78415	0.332752	0.835073	P35613	BSG	Basigin
-2.93206	0.333624	0.835073	Q9H0E2	TOLLIP	Toll-interacting protein
-4.84241	0.335191	0.835073	P62888	RPL30	60S ribosomal protein L30
-3.8318	0.335352	0.835073	Q10567	AP1B1	AP-1 complex subunit beta-1
-3.52541	0.335693	0.835073	Q15661, P20231	TPSAB1, TPSB2	Tryptase alpha/beta-1, Tryptase beta-2
-1.61303	0.335782	0.835073	P22307	SCP2	Non-specific lipid-transfer protein
-4.95263	0.336056	0.835073	Q9NNW7	TXNRD2	Thioredoxin reductase 2, mitochondrial
-3.98959	0.33671	0.835073	P51648	ALDH3A2	Fatty aldehyde dehydrogenase
-2.50694	0.33677	0.835073	Q92597	NDRG1	Protein NDRG1
-5.25758	0.337522	0.835073	Q9NPH2	ISYNA1	Inositol-3-phosphate synthase 1
-3.20302	0.337702	0.835073	P55010	EIF5	Eukaryotic translation initiation factor 5
-4.51658	0.337963	0.835073	O75935	DCTN3	Dynactin subunit 3
-3.12205	0.338367	0.835073	Q00577	PURA	Transcriptional activator protein Pur-alpha
-3.30361	0.338399	0.835073	P07910	HNRNPC	Heterogeneous nuclear ribonucleoproteins C1/C2
6.92454	0.338805	0.835073	P63218	GNG5	Guanine nucleotide-binding protein G(I)/G(S)/G(O) subunit gamma-5
2.14168	0.339355	0.835073	P25705	ATP5A1	ATP synthase subunit alpha, mitochondrial
-2.65371	0.339547	0.835073	Q16401	PSMD5	26S proteasome non-ATPase regulatory subunit 5
5.13239	0.340654	0.835073	Q14108	SCARB2	Lysosome membrane protein 2
4.08115	0.341013	0.835073	P62834	RAP1A	Ras-related protein Rap-1A
-5.0721	0.341029	0.835073	Q2VIR3, P41091	EIF2S3L, EIF2S3	Putative eukaryotic translation initiation factor 2 subunit 3-like protein, Eukaryotic translation initiation factor 2 subunit 3
2.12439	0.341475	0.835073	P67936	TPM4	Tropomyosin alpha-4 chain
2.66632	0.342503	0.835073	Q14624	ITIH4	Inter-alpha-trypsin inhibitor heavy chain H4, 70 kDa inter-alpha-trypsin inhibitor heavy chain H4, 35 kDa inter-alpha-trypsin inhibitor heavy chain H4
1.85755	0.342638	0.835073	P13804	ETFA	Electron transfer flavoprotein subunit alpha, mitochondrial
3.14268	0.343042	0.835073	P05556	ITGB1	Integrin beta-1
-1.65776	0.34305	0.835073	P54819	AK2	Adenylate kinase 2, mitochondrial, Adenylate kinase 2, mitochondrial, N-terminally processed
2.28992	0.343318	0.835073	Q9UKY7	CDV3	Protein CDV3 homolog
-2.46382	0.343329	0.835073	Q9GZQ8, A6NCE7	MAP1LC3B, MAP1LC3B2	Microtubule-associated proteins 1A/1B light chain 3B, Microtubule-associated proteins 1A/1B light chain 3 beta 2
2.14569	0.343504	0.835073	Q13813	SPTAN1	Spectrin alpha chain, non-erythrocytic 1
1.82452	0.343812	0.835073	P52209	PGD	6-phosphogluconate dehydrogenase, decarboxylating
-1.80828	0.34397	0.835073	O75396	SEC22B	Vesicle-trafficking protein SEC22b
-1.93743	0.345377	0.837519	P04275	VWF	von Willebrand factor, von Willebrand antigen 2
-1.91038	0.345987	0.83803	P59998	ARPC4	Actin-related protein 2/3 complex subunit 4
-3.77961	0.347568	0.839939	Q06828	FMOD	Fibromodulin
2.57346	0.347889	0.839939	P23434	GCSH	Glycine cleavage system H protein, mitochondrial
-3.25324	0.348104	0.839939	P06681	C2	Complement C2, Complement C2b fragment, Complement C2a fragment
-1.09598	0.349279	0.839939	P23528	CFL1	Cofilin-1
-4.16366	0.350478	0.839939	Q9NTJ5	SACM1L	Phosphatidylinositide phosphatase SAC1
-1.70156	0.351652	0.839939	P19105, O14950	MYL12A, MYL12B	Myosin regulatory light chain 12A, Myosin regulatory light chain 12B
3.33026	0.351767	0.839939	P04114	APOB	Apolipoprotein B-100, Apolipoprotein B-48
-2.04929	0.352265	0.839939	P62072	TIMM10	Mitochondrial import inner membrane translocase subunit Tim10
-5.91749	0.352289	0.839939	Q02750	MAP2K1	Dual specificity mitogen-activated protein kinase kinase 1
-3.37853	0.352446	0.839939	O95848	NUDT14	Uridine diphosphate glucose pyrophosphatase
2.82867	0.352549	0.839939	P00167	CYB5A	Cytochrome b5
-2.87144	0.35305	0.839939	Q7L2H7	EIF3M	Eukaryotic translation initiation factor 3 subunit M
-2.56367	0.353225	0.839939	Q13423	NNT	NAD(P) transhydrogenase, mitochondrial
6.16162	0.353536	0.839939	P56385	ATP5I	ATP synthase subunit e, mitochondrial
5.45328	0.353732	0.839939	Q99807	COQ7	5-demethoxyubiquinone hydroxylase, mitochondrial
4.7209	0.354177	0.839939	Q53TN4	CYBRD1	Cytochrome b reductase 1
5.69727	0.354363	0.839939	Q9Y2W1	THRAP3	Thyroid hormone receptor-associated protein 3
4.33554	0.354535	0.839939	P08237	PFKM	ATP-dependent 6-phosphofructokinase, muscle type
3.62141	0.355064	0.839939	Q92747	ARPC1A	Actin-related protein 2/3 complex subunit 1A
-4.00435	0.355099	0.839939	Q9HB71	CACYBP	Calcyclin-binding protein
-3.02302	0.355606	0.839939	P04843	RPN1	Dolichyl-diphosphooligosaccharide--protein glycosyltransferase subunit 1
5.76644	0.35617	0.839939	A0A0C4DH55, P01624	IGKV3D-7	Ig kappa chain V-III region POM
-5.20731	0.3563	0.839939	O00763	ACACB	Acetyl-CoA carboxylase 2, Biotin carboxylase
3.23076	0.356374	0.839939	P60468	SEC61B	Protein transport protein Sec61 subunit beta
1.63803	0.358406	0.843301	P0DPI2, A0A0B4J2D5
-3.30278	0.358604	0.843301	P29692	EEF1D	Elongation factor 1-delta
6.60768	0.359297	0.843986	P08648	ITGA5	Integrin alpha-5, Integrin alpha-5 heavy chain, Integrin alpha-5 light chain
-4.00143	0.360003	0.844699	Q92522	H1FX	Histone H1x
-3.92154	0.360952	0.845148	Q15393	SF3B3	Splicing factor 3B subunit 3
-4.60187	0.361816	0.845148	Q5VWZ2	LYPLAL1	Lysophospholipase-like protein 1
-2.83829	0.361886	0.845148	P54709	ATP1B3	Sodium/potassium-transporting ATPase subunit beta-3
-1.36046	0.36193	0.845148	O14818	PSMA7	Proteasome subunit alpha type-7
-1.20367	0.362275	0.845148	P30153	PPP2R1A	Serine/threonine-protein phosphatase 2A 65 kDa regulatory subunit A alpha isoform
1.51863	0.363201	0.845148	Q16775	HAGH	Hydroxyacylglutathione hydrolase, mitochondrial
-2.88226	0.363331	0.845148	O15372	EIF3H	Eukaryotic translation initiation factor 3 subunit H
2.38376	0.363414	0.845148	P33121	ACSL1	Long-chain-fatty-acid--CoA ligase 1
3.64021	0.364189	0.845523	P61313	RPL15	60S ribosomal protein L15
-3.62535	0.36438	0.845523	O60504	SORBS3	Vinexin
-2.3026	0.3655	0.846219	P00846	MT-ATP6	ATP synthase subunit a
3.41406	0.366381	0.846219	O95445	APOM	Apolipoprotein M
-2.7548	0.366545	0.846219	Q14012	CAMK1	Calcium/calmodulin-dependent protein kinase type 1
4.80783	0.367025	0.846219	Q9UGM5	FETUB	Fetuin-B
1.62054	0.367125	0.846219	P30046, A6NHG4	DDT, DDTL	D-dopachrome decarboxylase, D-dopachrome decarboxylase-like protein
-5.14091	0.367247	0.846219	Q05519	SRSF11	Serine/arginine-rich splicing factor 11
-2.88308	0.367837	0.846219	P63162, P14678	SNRPN, SNRPB	Small nuclear ribonucleoprotein-associated protein N, Small nuclear ribonucleoprotein-associated proteins B and B
-1.78727	0.368274	0.846219	Q15084	PDIA6	Protein disulfide-isomerase A6
-3.70292	0.368307	0.846219	Q96EP5	DAZAP1	DAZ-associated protein 1
2.15154	0.369288	0.846506	P78417	GSTO1	Glutathione S-transferase omega-1
1.41445	0.369485	0.846506	P16930	FAH	Fumarylacetoacetase
2.93166	0.369641	0.846506	Q9UEU0	VTI1B	Vesicle transport through interaction with t-SNAREs homolog 1B
-14.8405	0.370556	0.846863	O75828	CBR3	Carbonyl reductase [NADPH] 3
3.32971	0.370603	0.846863	Q96HY6	DDRGK1	DDRGK domain-containing protein 1
-3.61122	0.371869	0.848831	Q9HAV0	GNB4	Guanine nucleotide-binding protein subunit beta-4
-3.16068	0.372707	0.84962	Q13617	CUL2	Cullin-2
-2.46271	0.373818	0.84962	Q9NYL2	ZAK	Mitogen-activated protein kinase kinase kinase MLT
-4.02539	0.374465	0.84962	Q9H2H8	PPIL3	Peptidyl-prolyl cis-trans isomerase-like 3
5.28611	0.374695	0.84962	O14949	UQCRQ	Cytochrome b-c1 complex subunit 8
-3.1468	0.374723	0.84962	P13796	LCP1	Plastin-2
-2.12702	0.375072	0.84962	O95571	ETHE1	Persulfide dioxygenase ETHE1, mitochondrial
-1.22997	0.376537	0.84962	P25788	PSMA3	Proteasome subunit alpha type-3
-2.30494	0.377635	0.84962	Q15691	MAPRE1	Microtubule-associated protein RP/EB family member 1
10.7916	0.377764	0.84962	Q9NZR1	TMOD2	Tropomodulin-2
-3.62758	0.378294	0.84962	Q16134	ETFDH	Electron transfer flavoprotein-ubiquinone oxidoreductase, mitochondrial
-5.12235	0.378827	0.84962	Q5JRX3	PITRM1	Presequence protease, mitochondrial
-2.45412	0.379535	0.84962	P00387	CYB5R3	NADH-cytochrome b5 reductase 3, NADH-cytochrome b5 reductase 3 membrane-bound form, NADH-cytochrome b5 reductase 3 soluble form
-1.23623	0.380019	0.84962	O43707	ACTN4	Alpha-actinin-4
2.3081	0.380074	0.84962	Q16181	SEPT7	Septin-7
-1.64383	0.380672	0.84962	P55287	CDH11	Cadherin-11
7.09076	0.380746	0.84962	Q9UII2	ATPIF1	ATPase inhibitor, mitochondrial
2.99386	0.380824	0.84962	P16219	ACADS	Short-chain specific acyl-CoA dehydrogenase, mitochondrial
-2.58539	0.381554	0.84962	P53597	SUCLG1	Succinyl-CoA ligase [ADP/GDP-forming] subunit alpha, mitochondrial
7.59865	0.381813	0.84962	Q9P2R3	ANKFY1	Rabankyrin-5
3.07878	0.381957	0.84962	P98179	RBM3	RNA-binding protein 3
4.09292	0.382425	0.84962	P12081	HARS	Histidine--tRNA ligase, cytoplasmic
-1.88839	0.382839	0.84962	Q96CN7	ISOC1	Isochorismatase domain-containing protein 1
2.61414	0.383082	0.84962	P04217	A1BG	Alpha-1B-glycoprotein
-1.78281	0.383244	0.84962	P09382	LGALS1	Galectin-1
2.56409	0.383257	0.84962	Q96K17	BTF3L4	Transcription factor BTF3 homolog 4
2.34097	0.383877	0.84962	P19827	ITIH1	Inter-alpha-trypsin inhibitor heavy chain H1
0.972403	0.384461	0.84962	P04075	ALDOA	Fructose-bisphosphate aldolase A
1.78703	0.385037	0.84962	Q9NP74	PALMD	Palmdelphin
-4.68709	0.385835	0.84962	O14744	PRMT5	Protein arginine N-methyltransferase 5, Protein arginine N-methyltransferase 5, N-terminally processed
-3.59244	0.387216	0.84962	Q14203	DCTN1	Dynactin subunit 1
-2.22773	0.387253	0.84962	Q9Y696	CLIC4	Chloride intracellular channel protein 4
3.62791	0.387947	0.84962	P05230	FGF1	Fibroblast growth factor 1
2.02093	0.388132	0.84962	P62820	RAB1A	Ras-related protein Rab-1A
-3.54644	0.388244	0.84962	Q15008	PSMD6	26S proteasome non-ATPase regulatory subunit 6
4.3116	0.389839	0.84962	O15127	SCAMP2	Secretory carrier-associated membrane protein 2
-2.056	0.390306	0.84962	P61960	UFM1	Ubiquitin-fold modifier 1
0.934136	0.392028	0.84962	P68104, Q5VTE0	EEF1A1, EEF1A1P5	Elongation factor 1-alpha 1, Putative elongation factor 1-alpha-like 3
3.0314	0.392119	0.84962	P84243, Q71DI3, Q16695, P68431	H3F3A, HIST2H3A, HIST3H3, HIST1H3A	Histone H3.3, Histone H3.2, Histone H3.1t, Histone H3.1
-2.11511	0.393788	0.84962	P13861	PRKAR2A	cAMP-dependent protein kinase type II-alpha regulatory subunit
-2.86701	0.393801	0.84962	Q99426	TBCB	Tubulin-folding cofactor B
-2.20914	0.394067	0.84962	P15586	GNS	N-acetylglucosamine-6-sulfatase
-2.94138	0.39456	0.84962	Q00169	PITPNA	Phosphatidylinositol transfer protein alpha isoform
-4.74538	0.394725	0.84962	P52594	AGFG1	Arf-GAP domain and FG repeat-containing protein 1
1.53551	0.39535	0.84962	Q9BS40	LXN	Latexin
11.7513	0.395698	0.84962	Q93088	BHMT	Betaine--homocysteine S-methyltransferase 1
2.39218	0.395774	0.84962	Q9BWD1	ACAT2	Acetyl-CoA acetyltransferase, cytosolic
-2.29102	0.395937	0.84962	P08754	GNAI3	Guanine nucleotide-binding protein G(k) subunit alpha
-2.45832	0.396386	0.84962	P50897	PPT1	Palmitoyl-protein thioesterase 1
-3.4478	0.397416	0.84962	Q15046	KARS	Lysine--tRNA ligase
-1.29504	0.39803	0.84962	P07339	CTSD	Cathepsin D, Cathepsin D light chain, Cathepsin D heavy chain
-1.07162	0.398397	0.84962	P07900	HSP90AA1	Heat shock protein HSP 90-alpha
2.73337	0.3984	0.84962	Q13522	PPP1R1A	Protein phosphatase 1 regulatory subunit 1A
-5.18345	0.398572	0.84962	Q9ULC4	MCTS1	Malignant T-cell-amplified sequence 1
1.49766	0.398619	0.84962	P00325	ADH1B	Alcohol dehydrogenase 1B
-6.49196	0.398769	0.84962	P08263, Q16772	GSTA1, GSTA3	Glutathione S-transferase A1, Glutathione S-transferase A1, N-terminally processed, Glutathione S-transferase A3
-1.17358	0.398902	0.84962	P04792	HSPB1	Heat shock protein beta-1
2.0735	0.398931	0.84962	P10768	ESD	S-formylglutathione hydrolase
-1.54072	0.39898	0.84962	Q9Y2J2	EPB41L3	Band 4.1-like protein 3, Band 4.1-like protein 3, N-terminally processed
3.7119	0.399887	0.84962	Q6GMV2	SMYD5	SET and MYND domain-containing protein 5
2.14635	0.399929	0.84962	P62191	PSMC1	26S protease regulatory subunit 4
-2.82977	0.400573	0.84962	Q13098	GPS1	COP9 signalosome complex subunit 1
3.40654	0.401087	0.84962	Q14699	RFTN1	Raftlin
1.48233	0.401214	0.84962	P31948	STIP1	Stress-induced-phosphoprotein 1
-2.78491	0.401245	0.84962	Q9NY33	DPP3	Dipeptidyl peptidase 3
2.61148	0.401253	0.84962	P01011	SERPINA3	Alpha-1-antichymotrypsin, Alpha-1-antichymotrypsin His-Pro-less
2.51547	0.401297	0.84962	P49006	MARCKSL1	MARCKS-related protein
-2.35973	0.402667	0.84962	P26640	VARS	Valine--tRNA ligase
-2.57869	0.403409	0.84962	O95747	OXSR1	Serine/threonine-protein kinase OSR1
-2.5593	0.403446	0.84962	Q99798	ACO2	Aconitate hydratase, mitochondrial
6.94741	0.403771	0.84962	Q9UFN0	NIPSNAP3A	Protein NipSnap homolog 3A
-6.70443	0.404116	0.84962	O95822	MLYCD	Malonyl-CoA decarboxylase, mitochondrial
1.4202	0.404168	0.84962	P06753	TPM3	Tropomyosin alpha-3 chain
-1.1989	0.404507	0.84962	Q16543	CDC37	Hsp90 co-chaperone Cdc37, Hsp90 co-chaperone Cdc37, N-terminally processed
3.41558	0.404727	0.84962	Q9Y3I0	RTCB	tRNA-splicing ligase RtcB homolog
3.07729	0.405189	0.84962	P08195	SLC3A2	4F2 cell-surface antigen heavy chain
-4.43882	0.405412	0.84962	P46439	GSTM5	Glutathione S-transferase Mu 5
2.52229	0.406434	0.84962	P31949	S100A11	Protein S100-A11, Protein S100-A11, N-terminally processed
2.15201	0.406507	0.84962	P22234	PAICS	Multifunctional protein ADE2, Phosphoribosylaminoimidazole-succinocarboxamide synthase, Phosphoribosylaminoimidazole carboxylase
-2.63707	0.407059	0.84962	P30419	NMT1	Glycylpeptide N-tetradecanoyltransferase 1
1.56898	0.407349	0.84962	Q9P0L0	VAPA	Vesicle-associated membrane protein-associated protein A
-3.80755	0.407963	0.84962	P51452	DUSP3	Dual specificity protein phosphatase 3
1.62503	0.407984	0.84962	P09622	DLD	Dihydrolipoyl dehydrogenase, mitochondrial
-2.64346	0.40823	0.84962	P51659	HSD17B4	Peroxisomal multifunctional enzyme type 2, (3R)-hydroxyacyl-CoA dehydrogenase, Enoyl-CoA hydratase 2
-3.20301	0.408743	0.84962	P04070	PROC	Vitamin K-dependent protein C, Vitamin K-dependent protein C light chain, Vitamin K-dependent protein C heavy chain, Activation peptide
-1.66238	0.409144	0.84962	P60983	GMFB	Glia maturation factor beta
2.77994	0.410396	0.84962	Q12841	FSTL1	Follistatin-related protein 1
-5.02372	0.410721	0.84962	Q9H425	C1orf198	Uncharacterized protein C1orf198
-2.03034	0.411031	0.84962	O75340	PDCD6	Programmed cell death protein 6
3.34936	0.411176	0.84962	Q9H479	FN3K	Fructosamine-3-kinase
-2.98649	0.411216	0.84962	Q9Y4G6	TLN2	Talin-2
-3.5041	0.411279	0.84962	P04233	CD74	HLA class II histocompatibility antigen gamma chain
-2.76463	0.412157	0.84962	Q15819	UBE2V2	Ubiquitin-conjugating enzyme E2 variant 2
-3.15512	0.412491	0.84962	P61201	COPS2	COP9 signalosome complex subunit 2
1.82665	0.412577	0.84962	P84077, P61204	ARF1, ARF3	ADP-ribosylation factor 1, ADP-ribosylation factor 3
-4.48314	0.412739	0.84962	Q14315	FLNC	Filamin-C
-1.63356	0.412964	0.84962	P40925	MDH1	Malate dehydrogenase, cytoplasmic
5.14279	0.413035	0.84962	Q6YHK3	CD109	CD109 antigen
-2.24462	0.413337	0.84962	P49588	AARS	Alanine--tRNA ligase, cytoplasmic
-4.7392	0.413371	0.84962	Q8TBC4	UBA3	NEDD8-activating enzyme E1 catalytic subunit
2.45816	0.413857	0.84962	P62807, O60814, Q99880, Q99879, Q99877, Q93079, Q5QNW6, P58876, P57053	HIST1H2BC, HIST1H2BK, HIST1H2BL, HIST1H2BM, HIST1H2BN, HIST1H2BH, HIST2H2BF, HIST1H2BD, H2BFS	Histone H2B type 1-C/E/F/G/I, Histone H2B type 1-K, Histone H2B type 1-L, Histone H2B type 1-M, Histone H2B type 1-N, Histone H2B type 1-H, Histone H2B type 2-F, Histone H2B type 1-D, Histone H2B type F-S
-3.43338	0.414316	0.84962	P22897	MRC1	Macrophage mannose receptor 1
-3.09149	0.414379	0.84962	Q6BCY4	CYB5R2	NADH-cytochrome b5 reductase 2
4.32573	0.414495	0.84962	P04216	THY1	Thy-1 membrane glycoprotein
5.46759	0.414909	0.84962	Q96AQ6	PBXIP1	Pre-B-cell leukemia transcription factor-interacting protein 1
3.10467	0.415113	0.84962	Q9BZQ8	FAM129A	Protein Niban
3.05577	0.415588	0.84962	O14786	NRP1	Neuropilin-1
-2.4578	0.415851	0.84962	O75882	ATRN	Attractin
2.74992	0.416568	0.84962	P03952	KLKB1	Plasma kallikrein, Plasma kallikrein heavy chain, Plasma kallikrein light chain
1.00859	0.417101	0.84962	O00151	PDLIM1	PDZ and LIM domain protein 1
-6.0864	0.417346	0.84962	Q92890	UFD1L	Ubiquitin fusion degradation protein 1 homolog
2.50962	0.417573	0.84962	Q8N3F0	MTURN	Maturin
-1.31329	0.417853	0.84962	P47756	CAPZB	F-actin-capping protein subunit beta
-3.90014	0.420097	0.84962	Q8IUX7	AEBP1	Adipocyte enhancer-binding protein 1
8.46958	0.420738	0.84962	Q9BTT0	ANP32E	Acidic leucine-rich nuclear phosphoprotein 32 family member E
-2.98322	0.421596	0.84962	Q9Y625	GPC6	Glypican-6, Secreted glypican-6
5.34984	0.421772	0.84962	O00479	HMGN4	High mobility group nucleosome-binding domain-containing protein 4
3.89758	0.421902	0.84962	Q92530	PSMF1	Proteasome inhibitor PI31 subunit
-5.75018	0.422059	0.84962	Q9Y279	VSIG4	V-set and immunoglobulin domain-containing protein 4
-2.18756	0.422287	0.84962	Q6YN16	HSDL2	Hydroxysteroid dehydrogenase-like protein 2
-2.03088	0.422515	0.84962	Q9C0B1	FTO	Alpha-ketoglutarate-dependent dioxygenase FTO
2.18171	0.422993	0.84962	P54687	BCAT1	Branched-chain-amino-acid aminotransferase, cytosolic
-3.71302	0.42335	0.84962	P07998	RNASE1	Ribonuclease pancreatic
3.34003	0.423796	0.84962	P21796	VDAC1	Voltage-dependent anion-selective channel protein 1
2.4282	0.424109	0.84962	O76070	SNCG	Gamma-synuclein
-2.53005	0.424131	0.84962	Q9P000	COMMD9	COMM domain-containing protein 9
-3.63244	0.424148	0.84962	O75832	PSMD10	26S proteasome non-ATPase regulatory subunit 10
5.4902	0.424189	0.84962	P20340, Q9NRW1	RAB6A, RAB6B	Ras-related protein Rab-6A, Ras-related protein Rab-6B
5.01798	0.42497	0.84962	P26373	RPL13	60S ribosomal protein L13
-1.0091	0.42526	0.84962	P30086	PEBP1	Phosphatidylethanolamine-binding protein 1, Hippocampal cholinergic neurostimulating peptide
2.56423	0.425306	0.84962	P30533	LRPAP1	Alpha-2-macroglobulin receptor-associated protein
4.03925	0.425687	0.84962	P23786	CPT2	Carnitine O-palmitoyltransferase 2, mitochondrial
-2.56478	0.42596	0.84962	P11117	ACP2	Lysosomal acid phosphatase
-6.31099	0.426024	0.84962	Q9NQ48	LZTFL1	Leucine zipper transcription factor-like protein 1
3.21519	0.427129	0.850731	Q92499	DDX1	ATP-dependent RNA helicase DDX1
-1.11173	0.427391	0.850731	P22626	HNRNPA2B1	Heterogeneous nuclear ribonucleoproteins A2/B1
-1.40885	0.42831	0.850774	P09871	C1S	Complement C1s subcomponent, Complement C1s subcomponent heavy chain, Complement C1s subcomponent light chain
-1.85395	0.428352	0.850774	P15374	UCHL3	Ubiquitin carboxyl-terminal hydrolase isozyme L3
-1.9184	0.429274	0.850774	P48739	PITPNB	Phosphatidylinositol transfer protein beta isoform
2.8328	0.429337	0.850774	Q9BY44	EIF2A	Eukaryotic translation initiation factor 2A, Eukaryotic translation initiation factor 2A, N-terminally processed
-4.38798	0.429438	0.850774	Q9NZU5	LMCD1	LIM and cysteine-rich domains protein 1
7.09078	0.431652	0.85379	Q14767	LTBP2	Latent-transforming growth factor beta-binding protein 2
6.69423	0.431774	0.85379	Q9Y2A7	NCKAP1	Nck-associated protein 1
-3.02503	0.432328	0.853903	Q9UHA4	LAMTOR3	Ragulator complex protein LAMTOR3
4.07196	0.432779	0.853903	Q15041	ARL6IP1	ADP-ribosylation factor-like protein 6-interacting protein 1
-1.51811	0.433453	0.853903	P43487	RANBP1	Ran-specific GTPase-activating protein
-3.28465	0.433457	0.853903	Q04637	EIF4G1	Eukaryotic translation initiation factor 4 gamma 1
1.32235	0.434814	0.855772	Q15907, P62491	RAB11B, RAB11A	Ras-related protein Rab-11B, Ras-related protein Rab-11A
1.85904	0.435906	0.857118	P51149	RAB7A	Ras-related protein Rab-7a
-2.76433	0.437102	0.858666	P62316	SNRPD2	Small nuclear ribonucleoprotein Sm D2
-4.02997	0.438224	0.859139	P63244	GNB2L1	Guanine nucleotide-binding protein subunit beta-2-like 1, Guanine nucleotide-binding protein subunit beta-2-like 1, N-terminally processed
4.9882	0.438726	0.859139	Q7L014	DDX46	Probable ATP-dependent RNA helicase DDX46
4.10119	0.438769	0.859139	Q6IAA8	LAMTOR1	Ragulator complex protein LAMTOR1
-3.9927	0.43906	0.859139	P55327	TPD52	Tumor protein D52
2.58558	0.439388	0.859139	Q14247	CTTN	Src substrate cortactin
2.46671	0.44063	0.860766	P46937	YAP1	Transcriptional coactivator YAP1
-1.33537	0.441532	0.861726	P25789	PSMA4	Proteasome subunit alpha type-4
-1.40789	0.441986	0.86181	P35244	RPA3	Replication protein A 14 kDa subunit
4.11278	0.443048	0.862277	O75381	PEX14	Peroxisomal membrane protein PEX14
-1.27774	0.443663	0.862277	Q3ZCM7	TUBB8	Tubulin beta-8 chain
-3.43489	0.44385	0.862277	Q9BTZ2	DHRS4	Dehydrogenase/reductase SDR family member 4
-3.71486	0.444059	0.862277	Q9UDY2	TJP2	Tight junction protein ZO-2
-2.34452	0.444278	0.862277	P51571	SSR4	Translocon-associated protein subunit delta
-3.47762	0.446689	0.862998	P46939	UTRN	Utrophin
-8.75359	0.446742	0.862998	Q9NVJ2, Q96BM9	ARL8B, ARL8A	ADP-ribosylation factor-like protein 8B, ADP-ribosylation factor-like protein 8A
-6.5173	0.446995	0.862998	Q9UGI8	TES	Testin
-3.92099	0.447257	0.862998	P34949	MPI	Mannose-6-phosphate isomerase
-2.51447	0.447766	0.862998	Q96IY4	CPB2	Carboxypeptidase B2
1.81657	0.447902	0.862998	P60660	MYL6	Myosin light polypeptide 6
-4.0823	0.447972	0.862998	P35241	RDX	Radixin
-2.22639	0.448669	0.862998	Q9BUL8	PDCD10	Programmed cell death protein 10
-5.21757	0.448776	0.862998	Q4G0F5	VPS26B	Vacuolar protein sorting-associated protein 26B
4.83985	0.448956	0.862998	P18124	RPL7	60S ribosomal protein L7
2.97805	0.449222	0.862998	P62081	RPS7	40S ribosomal protein S7
-3.56767	0.449703	0.862998	O75475	PSIP1	PC4 and SFRS1-interacting protein
-2.33226	0.449992	0.862998	Q15369	TCEB1	Transcription elongation factor B polypeptide 1
-4.35428	0.45049	0.863128	P33176	KIF5B	Kinesin-1 heavy chain
-1.38973	0.451254	0.863128	P50454	SERPINH1	Serpin H1
3.23221	0.451475	0.863128	P51397	DAP	Death-associated protein 1
1.31827	0.451827	0.863128	Q09666	AHNAK	Neuroblast differentiation-associated protein AHNAK
4.01886	0.452332	0.863128	P00747	PLG	Plasminogen, Plasmin heavy chain A, Activation peptide, Angiostatin, Plasmin heavy chain A, short form, Plasmin light chain B
1.69884	0.452597	0.863128	P50213	IDH3A	Isocitrate dehydrogenase [NAD] subunit alpha, mitochondrial
2.05217	0.453781	0.863128	P19823	ITIH2	Inter-alpha-trypsin inhibitor heavy chain H2
1.81304	0.453822	0.863128	P04271	S100B	Protein S100-B
3.87157	0.454403	0.863128	Q9HAB8	PPCS	Phosphopantothenate--cysteine ligase
-1.48919	0.45451	0.863128	P28070	PSMB4	Proteasome subunit beta type-4
-1.59356	0.454581	0.863128	E9PAV3, Q13765	NACA	Nascent polypeptide-associated complex subunit alpha, muscle-specific form, Nascent polypeptide-associated complex subunit alpha
-2.07663	0.455639	0.864355	P60981	DSTN	Destrin
-2.04909	0.456233	0.864701	Q9Y678	COPG1	Coatomer subunit gamma-1
2.75032	0.456914	0.865212	P13798	APEH	Acylamino-acid-releasing enzyme
-1.43958	0.458533	0.867196	Q9Y490	TLN1	Talin-1
-1.61921	0.459164	0.867196	P31323	PRKAR2B	cAMP-dependent protein kinase type II-beta regulatory subunit
3.14155	0.459201	0.867196	P27105	STOM	Erythrocyte band 7 integral membrane protein
-3.5134	0.460544	0.868952	P40227	CCT6A	T-complex protein 1 subunit zeta
-1.06005	0.461894	0.870044	Q9NUQ9	FAM49B	Protein FAM49B
-3.81566	0.461952	0.870044	Q16666	IFI16	Gamma-interferon-inducible protein 16
-0.892952	0.462676	0.870627	P30048	PRDX3	Thioredoxin-dependent peroxide reductase, mitochondrial
3.73844	0.465378	0.874195	O00330	PDHX	Pyruvate dehydrogenase protein X component, mitochondrial
2.50406	0.465405	0.874195	O14639	ABLIM1	Actin-binding LIM protein 1
-2.99064	0.466199	0.874905	O75352	MPDU1	Mannose-P-dolichol utilization defect 1 protein
-2.82957	0.468015	0.875042	Q12846	STX4	Syntaxin-4
3.04854	0.468138	0.875042	Q13363	CTBP1	C-terminal-binding protein 1
1.33374	0.468245	0.875042	Q02952	AKAP12	A-kinase anchor protein 12
-3.71264	0.468427	0.875042	P15927	RPA2	Replication protein A 32 kDa subunit
3.16014	0.468983	0.875042	Q02543	RPL18A	60S ribosomal protein L18a
-1.99444	0.46937	0.875042	P35270	SPR	Sepiapterin reductase
2.35788	0.469605	0.875042	P26583	HMGB2	High mobility group protein B2
-1.34139	0.469606	0.875042	Q13011	ECH1	Delta(3,5)-Delta(2,4)-dienoyl-CoA isomerase, mitochondrial
-3.4958	0.47032	0.875595	P62750	RPL23A	60S ribosomal protein L23a
-1.25556	0.47226	0.877104	P22676	CALB2	Calretinin
3.67782	0.472748	0.877104	Q969Z3	MARC2	Mitochondrial amidoxime reducing component 2
4.53393	0.473251	0.877104	P14384	CPM	Carboxypeptidase M
6.70209	0.473371	0.877104	P51911	CNN1	Calponin-1
-2.1516	0.473648	0.877104	Q9UNN8	PROCR	Endothelial protein C receptor
-2.46051	0.474152	0.877104	P62312	LSM6	U6 snRNA-associated Sm-like protein LSm6
-2.06811	0.474216	0.877104	P61764	STXBP1	Syntaxin-binding protein 1
-3.28487	0.4748	0.877104	Q9UHB6	LIMA1	LIM domain and actin-binding protein 1
-3.36165	0.475329	0.877104	P02511	CRYAB	Alpha-crystallin B chain
-3.60867	0.475504	0.877104	P16050	ALOX15	Arachidonate 15-lipoxygenase
-5.93532	0.476266	0.877104	Q9Y237	PIN4	Peptidyl-prolyl cis-trans isomerase NIMA-interacting 4
-5.1992	0.476334	0.877104	O15067	PFAS	Phosphoribosylformylglycinamidine synthase
2.75964	0.47656	0.877104	Q86UE4	MTDH	Protein LYRIC
2.92246	0.478057	0.879089	P07741	APRT	Adenine phosphoribosyltransferase
-2.06274	0.478527	0.879183	O00170	AIP	AH receptor-interacting protein
2.78811	0.479422	0.87955	O43504	LAMTOR5	Ragulator complex protein LAMTOR5
5.05977	0.479564	0.87955	P61457	PCBD1	Pterin-4-alpha-carbinolamine dehydratase
-7.68864	0.481833	0.880467	Q13085	ACACA	Acetyl-CoA carboxylase 1, Biotin carboxylase
-2.08881	0.482426	0.880467	O95834	EML2	Echinoderm microtubule-associated protein-like 2
2.36457	0.483118	0.880467	Q9NZP8	C1RL	Complement C1r subcomponent-like protein
-2.88016	0.48333	0.880467	Q8N335	GPD1L	Glycerol-3-phosphate dehydrogenase 1-like protein
1.86399	0.483369	0.880467	O75368	SH3BGRL	SH3 domain-binding glutamic acid-rich-like protein
-1.55885	0.483689	0.880467	P30044	PRDX5	Peroxiredoxin-5, mitochondrial
-1.72507	0.483746	0.880467	O60613	SEP15	15 kDa selenoprotein
-4.15206	0.483853	0.880467	Q9NZM1	MYOF	Myoferlin
4.6853	0.484037	0.880467	Q07666	KHDRBS1	KH domain-containing, RNA-binding, signal transduction-associated protein 1
3.20564	0.484601	0.880467	Q9UKV8	AGO2	Protein argonaute-2
-3.84227	0.485687	0.880467	Q15274	QPRT	Nicotinate-nucleotide pyrophosphorylase [carboxylating]
-2.25636	0.485807	0.880467	Q8IXJ6	SIRT2	NAD-dependent protein deacetylase sirtuin-2
1.19324	0.486342	0.880467	P61163	ACTR1A	Alpha-centractin
-1.38316	0.486783	0.880467	P49419	ALDH7A1	Alpha-aminoadipic semialdehyde dehydrogenase
3.34076	0.487461	0.880467	Q13361	MFAP5	Microfibrillar-associated protein 5
1.69366	0.487668	0.880467	P61160	ACTR2	Actin-related protein 2
-2.34114	0.488007	0.880467	P37235, P84074	HPCAL1, HPCA	Hippocalcin-like protein 1, Neuron-specific calcium-binding protein hippocalcin
-3.07807	0.488179	0.880467	P09467	FBP1	Fructose-1,6-bisphosphatase 1
3.39194	0.488349	0.880467	O43493	TGOLN2	Trans-Golgi network integral membrane protein 2
1.44969	0.488689	0.880467	Q99584	S100A13	Protein S100-A13
3.1366	0.489207	0.880467	P48507	GCLM	Glutamate--cysteine ligase regulatory subunit
2.52279	0.489288	0.880467	P62269	RPS18	40S ribosomal protein S18
-3.41569	0.490289	0.880852	Q14061	COX17	Cytochrome c oxidase copper chaperone
4.87695	0.490341	0.880852	P05106	ITGB3	Integrin beta-3
-0.651978	0.491143	0.881228	P0DMV9, P0DMV8	HSPA1B, HSPA1A	Heat shock 70 kDa protein 1B, Heat shock 70 kDa protein 1A
-3.94217	0.49139	0.881228	Q9UNE7	STUB1	E3 ubiquitin-protein ligase CHIP
-2.22933	0.492653	0.882045	Q6UX71	PLXDC2	Plexin domain-containing protein 2
-2.3888	0.492685	0.882045	Q96PE7	MCEE	Methylmalonyl-CoA epimerase, mitochondrial
5.42944	0.494294	0.8836	Q9NRN5	OLFML3	Olfactomedin-like protein 3
-2.7883	0.494602	0.8836	P40855	PEX19	Peroxisomal biogenesis factor 19
-5.45639	0.494816	0.8836	Q7Z4V5	HDGFRP2	Hepatoma-derived growth factor-related protein 2
3.56909	0.495633	0.884306	Q8IU85	CAMK1D	Calcium/calmodulin-dependent protein kinase type 1D
-1.38681	0.498393	0.888476	P33316	DUT	Deoxyuridine 5-triphosphate nucleotidohydrolase, mitochondrial
-0.80559	0.499337	0.889404	P13693	TPT1	Translationally-controlled tumor protein
-5.45938	0.502042	0.891678	Q07955	SRSF1	Serine/arginine-rich splicing factor 1
6.66964	0.502936	0.891678	Q7LG56	RRM2B	Ribonucleoside-diphosphate reductase subunit M2 B
-2.72144	0.503061	0.891678	Q8WWX9	SELM	Selenoprotein M
-3.63588	0.503947	0.891678	A0AVT1	UBA6	Ubiquitin-like modifier-activating enzyme 6
-3.96808	0.505009	0.891678	Q15493	RGN	Regucalcin
2.34844	0.505243	0.891678	P30084	ECHS1	Enoyl-CoA hydratase, mitochondrial
1.65053	0.505973	0.891678	P36871	PGM1	Phosphoglucomutase-1
-2.16196	0.506783	0.891678	O60925	PFDN1	Prefoldin subunit 1
-1.61636	0.508007	0.891678	Q96DG6	CMBL	Carboxymethylenebutenolidase homolog
-2.40984	0.508347	0.891678	Q9Y3F4	STRAP	Serine-threonine kinase receptor-associated protein
1.82311	0.508382	0.891678	Q9BX66	SORBS1	Sorbin and SH3 domain-containing protein 1
10.2543	0.508561	0.891678	Q00341	HDLBP	Vigilin
-1.36821	0.508587	0.891678	Q92945	KHSRP	Far upstream element-binding protein 2
-2.27692	0.50864	0.891678	P06276	BCHE	Cholinesterase
1.39181	0.509052	0.891678	P63096	GNAI1	Guanine nucleotide-binding protein G(i) subunit alpha-1
1.9411	0.509105	0.891678	P48163	ME1	NADP-dependent malic enzyme
-2.28944	0.509216	0.891678	O43768	ENSA	Alpha-endosulfine
2.6976	0.509826	0.891678	Q01995	TAGLN	Transgelin
1.89944	0.509969	0.891678	Q15113	PCOLCE	Procollagen C-endopeptidase enhancer 1
-2.88803	0.510147	0.891678	Q5VT79	ANXA8L2	Annexin A8-like protein 2
2.76125	0.510988	0.891678	P02746	C1QB	Complement C1q subcomponent subunit B
2.51838	0.511111	0.891678	P54289	CACNA2D1	Voltage-dependent calcium channel subunit alpha-2/delta-1, Voltage-dependent calcium channel subunit alpha-2-1, Voltage-dependent calcium channel subunit delta-1
3.4855	0.511186	0.891678	P09104	ENO2	Gamma-enolase
4.06301	0.511748	0.891678	P04003	C4BPA	C4b-binding protein alpha chain
1.52683	0.512275	0.891678	O60936	NOL3	Nucleolar protein 3
-2.43148	0.512988	0.891678	Q9BVG4	PBDC1	Protein PBDC1
1.41457	0.513729	0.891678	P18859	ATP5J	ATP synthase-coupling factor 6, mitochondrial
2.33802	0.513854	0.891678	Q9BZV2	SLC19A3	Thiamine transporter 2
1.79686	0.514388	0.891678	P00746	CFD	Complement factor D
-2.18038	0.514884	0.891678	Q8NCW5	APOA1BP	NAD(P)H-hydrate epimerase
4.76274	0.515228	0.891678	P02760	AMBP	Protein AMBP, Alpha-1-microglobulin, Inter-alpha-trypsin inhibitor light chain, Trypstatin
2.1549	0.515407	0.891678	P30566	ADSL	Adenylosuccinate lyase
2.67244	0.515509	0.891678	P08708	RPS17	40S ribosomal protein S17
3.98592	0.515596	0.891678	P02452	COL1A1	Collagen alpha-1(I) chain
1.54789	0.515802	0.891678	Q96PD5	PGLYRP2	N-acetylmuramoyl-L-alanine amidase
-2.32175	0.515899	0.891678	Q8IWE2	FAM114A1	Protein NOXP20
5.35257	0.516613	0.892176	P81605	DCD	Dermcidin, Survival-promoting peptide, DCD-1
-2.93552	0.518164	0.89412	P05362	ICAM1	Intercellular adhesion molecule 1
2.49396	0.519082	0.894969	P12110	COL6A2	Collagen alpha-2(VI) chain
-2.21353	0.520244	0.896195	P08559	PDHA1	Pyruvate dehydrogenase E1 component subunit alpha, somatic form, mitochondrial
-3.60394	0.520646	0.896195	P55145	MANF	Mesencephalic astrocyte-derived neurotrophic factor
1.82068	0.521298	0.896471	P23634	ATP2B4	Plasma membrane calcium-transporting ATPase 4
-2.38684	0.522034	0.896471	P80303	NUCB2	Nucleobindin-2, Nesfatin-1
-1.28823	0.522088	0.896471	P07384	CAPN1	Calpain-1 catalytic subunit
2.45393	0.522527	0.896492	P05204	HMGN2	Non-histone chromosomal protein HMG-17
-1.68249	0.524579	0.898652	Q8TCD5	NT5C	5(3)-deoxyribonucleotidase, cytosolic type
-2.04046	0.525697	0.898652	Q9Y646	CPQ	Carboxypeptidase Q
-2.22248	0.525914	0.898652	O15212	PFDN6	Prefoldin subunit 6
-3.96682	0.526319	0.898652	Q9BRQ8	AIFM2	Apoptosis-inducing factor 2
-2.40312	0.526335	0.898652	O43809	NUDT21	Cleavage and polyadenylation specificity factor subunit 5
-1.8025	0.526354	0.898652	P14406	COX7A2	Cytochrome c oxidase subunit 7A2, mitochondrial
-1.90577	0.527531	0.899931	P26038	MSN	Moesin
-2.87308	0.528354	0.899983	P50991	CCT4	T-complex protein 1 subunit delta
-1.47001	0.528577	0.899983	P24534	EEF1B2	Elongation factor 1-beta
1.67034	0.529038	0.899983	Q14353	GAMT	Guanidinoacetate N-methyltransferase
-1.13715	0.529707	0.899983	Q9Y281	CFL2	Cofilin-2
1.88271	0.529898	0.899983	P02649	APOE	Apolipoprotein E
2.87971	0.53034	0.899983	P03928	MT-ATP8	ATP synthase protein 8
-1.98083	0.530924	0.899983	P22695	UQCRC2	Cytochrome b-c1 complex subunit 2, mitochondrial
-2.09392	0.531109	0.899983	Q01844	EWSR1	RNA-binding protein EWS
4.48447	0.531419	0.899983	P43155	CRAT	Carnitine O-acetyltransferase
-2.31275	0.533453	0.900667	P49755	TMED10	Transmembrane emp24 domain-containing protein 10
3.67206	0.533963	0.900667	Q96AM1	MRGPRF	Mas-related G-protein coupled receptor member F
-2.91877	0.534446	0.900667	Q7Z6K5	ARPIN	Arpin
-1.75637	0.534759	0.900667	Q96AE4	FUBP1	Far upstream element-binding protein 1
2.46853	0.534843	0.900667	Q53FA7	TP53I3	Quinone oxidoreductase PIG3
-2.74623	0.535425	0.900667	Q9Y383, Q9NQ29	LUC7L2, LUC7L	Putative RNA-binding protein Luc7-like 2, Putative RNA-binding protein Luc7-like 1
2.43118	0.536008	0.900667	P15531	NME1	Nucleoside diphosphate kinase A
2.77274	0.536095	0.900667	Q9UHL4	DPP7	Dipeptidyl peptidase 2
-1.8489	0.536236	0.900667	Q15257	PPP2R4	Serine/threonine-protein phosphatase 2A activator
-2.69242	0.536521	0.900667	Q9Y2H0	DLGAP4	Disks large-associated protein 4
2.42682	0.536606	0.900667	Q8NC51	SERBP1	Plasminogen activator inhibitor 1 RNA-binding protein
-1.90703	0.537596	0.900667	P45974	USP5	Ubiquitin carboxyl-terminal hydrolase 5
-2.44874	0.537681	0.900667	P32321	DCTD	Deoxycytidylate deaminase
2.61832	0.537827	0.900667	Q6IB77	GLYAT	Glycine N-acyltransferase
-3.39664	0.538419	0.900669	P54652	HSPA2	Heat shock-related 70 kDa protein 2
-1.52327	0.539024	0.900669	P62140	PPP1CB	Serine/threonine-protein phosphatase PP1-beta catalytic subunit
2.48627	0.539942	0.900669	Q8IWE4	DCUN1D3	DCN1-like protein 3
-1.47925	0.540718	0.900669	Q96JJ7	TMX3	Protein disulfide-isomerase TMX3
-1.85605	0.541002	0.900669	Q5SRE7	PHYHD1	Phytanoyl-CoA dioxygenase domain-containing protein 1
-1.87415	0.541332	0.900669	Q86U28	ISCA2	Iron-sulfur cluster assembly 2 homolog, mitochondrial
-1.70913	0.54195	0.900669	P12955	PEPD	Xaa-Pro dipeptidase
-1.22337	0.541963	0.900669	P53004	BLVRA	Biliverdin reductase A
-1.17534	0.542028	0.900669	P27348	YWHAQ	14-3-3 protein theta
4.78494	0.542117	0.900669	Q5VVQ6	YOD1	Ubiquitin thioesterase OTU1
-1.49438	0.543591	0.900996	Q14118	DAG1	Dystroglycan, Alpha-dystroglycan, Beta-dystroglycan
2.48886	0.544597	0.900996	P98160	HSPG2	Basement membrane-specific heparan sulfate proteoglycan core protein, Endorepellin, LG3 peptide
-1.4889	0.545138	0.900996	P43034	PAFAH1B1	Platelet-activating factor acetylhydrolase IB subunit alpha
-1.66158	0.545184	0.900996	Q9BSH5	HDHD3	Haloacid dehalogenase-like hydrolase domain-containing protein 3
-2.7295	0.545918	0.900996	Q9UBG0	MRC2	C-type mannose receptor 2
2.7994	0.546407	0.900996	O14791	APOL1	Apolipoprotein L1
2.79165	0.546446	0.900996	P49407	ARRB1	Beta-arrestin-1
1.38405	0.546753	0.900996	Q15847	ADIRF	Adipogenesis regulatory factor
1.92427	0.546958	0.900996	O60884	DNAJA2	DnaJ homolog subfamily A member 2
1.50768	0.54707	0.900996	P17980	PSMC3	26S protease regulatory subunit 6A
-1.66342	0.54746	0.900996	Q9NVG8	TBC1D13	TBC1 domain family member 13
-2.18589	0.547688	0.900996	P39656	DDOST	Dolichyl-diphosphooligosaccharide--protein glycosyltransferase 48 kDa subunit
-1.23718	0.547892	0.900996	O43464	HTRA2	Serine protease HTRA2, mitochondrial
-1.81592	0.548553	0.901061	P24844	MYL9	Myosin regulatory light polypeptide 9
-0.851528	0.548789	0.901061	P49189	ALDH9A1	4-trimethylaminobutyraldehyde dehydrogenase
-3.01417	0.549238	0.901093	O00629	KPNA4	Importin subunit alpha-3
-2.98367	0.551087	0.901471	P49257	LMAN1	Protein ERGIC-53
-2.03084	0.551223	0.901471	O76003	GLRX3	Glutaredoxin-3
-2.39876	0.551571	0.901471	P21810	BGN	Biglycan
1.45169	0.552214	0.901471	P06703	S100A6	Protein S100-A6
1.61351	0.552483	0.901471	P06737	PYGL	Glycogen phosphorylase, liver form
-2.59718	0.552991	0.901471	L0R6Q1	SLC35A4
-1.61191	0.553118	0.901471	Q01518	CAP1	Adenylyl cyclase-associated protein 1
-1.54733	0.553199	0.901471	Q99685	MGLL	Monoglyceride lipase
-1.88396	0.554407	0.901471	P46782	RPS5	40S ribosomal protein S5, 40S ribosomal protein S5, N-terminally processed
-1.4789	0.554647	0.901471	P07357	C8A	Complement component C8 alpha chain
5.42751	0.554781	0.901471	O60888	CUTA	Protein CutA
1.34803	0.55484	0.901471	P05156	CFI	Complement factor I, Complement factor I heavy chain, Complement factor I light chain
2.70882	0.555579	0.901471	P14927	UQCRB	Cytochrome b-c1 complex subunit 7
-1.04615	0.555818	0.901471	Q9BRA2	TXNDC17	Thioredoxin domain-containing protein 17
-0.799571	0.555907	0.901471	P15090	FABP4	Fatty acid-binding protein, adipocyte
3.23741	0.55682	0.901975	Q99961, Q99962	SH3GL1, SH3GL2	Endophilin-A2, Endophilin-A1
-1.39629	0.557716	0.901975	Q07021	C1QBP	Complement component 1 Q subcomponent-binding protein, mitochondrial
1.58718	0.558026	0.901975	P08185	SERPINA6	Corticosteroid-binding globulin
-11.4104	0.558117	0.901975	P08319	ADH4	Alcohol dehydrogenase 4
-1.09608	0.558715	0.901975	P20618	PSMB1	Proteasome subunit beta type-1
-4.49036	0.559217	0.901975	Q14258	TRIM25	E3 ubiquitin/ISG15 ligase TRIM25
1.99346	0.559224	0.901975	P23246	SFPQ	Splicing factor, proline- and glutamine-rich
-1.25167	0.563603	0.908339	P19338	NCL	Nucleolin
2.30888	0.564134	0.908498	P48426	PIP4K2A	Phosphatidylinositol 5-phosphate 4-kinase type-2 alpha
-2.14273	0.566183	0.91018	Q96HD1	CRELD1	Cysteine-rich with EGF-like domain protein 1
3.58366	0.56648	0.91018	P13611	VCAN	Versican core protein
1.05447	0.566701	0.91018	P10809	HSPD1	60 kDa heat shock protein, mitochondrial
1.23074	0.566912	0.91018	O00764	PDXK	Pyridoxal kinase
-2.84081	0.567386	0.910245	O43719	HTATSF1	HIV Tat-specific factor 1
-0.718898	0.568038	0.910595	P62258	YWHAE	14-3-3 protein epsilon
1.73751	0.570286	0.912064	P13473	LAMP2	Lysosome-associated membrane glycoprotein 2
-1.73946	0.570309	0.912064	Q6UWP2	DHRS11	Dehydrogenase/reductase SDR family member 11
-1.31053	0.570356	0.912064	P01034	CST3	Cystatin-C
-3.5122	0.571144	0.912064	O00584	RNASET2	Ribonuclease T2
0.96663	0.571384	0.912064	P39687	ANP32A	Acidic leucine-rich nuclear phosphoprotein 32 family member A
-2.40564	0.573489	0.912064	P82979	SARNP	SAP domain-containing ribonucleoprotein
1.65634	0.573813	0.912064	Q9Y262	EIF3L	Eukaryotic translation initiation factor 3 subunit L
1.9925	0.573893	0.912064	Q14019	COTL1	Coactosin-like protein
1.46944	0.574547	0.912064	P62826	RAN	GTP-binding nuclear protein Ran
1.91263	0.575304	0.912064	Q9NP72	RAB18	Ras-related protein Rab-18
2.50902	0.575308	0.912064	Q8WZA0	LZIC	Protein LZIC
-1.12201	0.575807	0.912064	Q9HA64	FN3KRP	Ketosamine-3-kinase
-1.3427	0.575822	0.912064	P35221	CTNNA1	Catenin alpha-1
-1.86688	0.575869	0.912064	P27361	MAPK3	Mitogen-activated protein kinase 3
-1.80925	0.575983	0.912064	P51858	HDGF	Hepatoma-derived growth factor
2.15329	0.576627	0.912064	Q7L576, Q96F07	CYFIP1, CYFIP2	Cytoplasmic FMR1-interacting protein 1, Cytoplasmic FMR1-interacting protein 2
3.43864	0.576834	0.912064	Q9BVK6	TMED9	Transmembrane emp24 domain-containing protein 9
1.00233	0.577779	0.912064	P00568	AK1	Adenylate kinase isoenzyme 1
-1.38222	0.578281	0.912064	P55290	CDH13	Cadherin-13
1.18669	0.578772	0.912064	Q86Y82	STX12	Syntaxin-12
3.46237	0.579426	0.912064	Q9NR12	PDLIM7	PDZ and LIM domain protein 7
-1.8556	0.579958	0.912064	Q14696	MESDC2	LDLR chaperone MESD
-1.70529	0.581428	0.912064	Q9UIJ7	AK3	GTP:AMP phosphotransferase AK3, mitochondrial
4.62178	0.581961	0.912064	P00326	ADH1C	Alcohol dehydrogenase 1C
2.01776	0.582043	0.912064	P35611	ADD1	Alpha-adducin
1.63108	0.582774	0.912064	P22102	GART	Trifunctional purine biosynthetic protein adenosine-3, Phosphoribosylamine--glycine ligase, Phosphoribosylformylglycinamidine cyclo-ligase, Phosphoribosylglycinamide formyltransferase
1.13945	0.584581	0.912064	P21397	MAOA	Amine oxidase [flavin-containing] A
1.13438	0.584779	0.912064	P27816	MAP4	Microtubule-associated protein 4
1.81327	0.585027	0.912064	Q02978	SLC25A11	Mitochondrial 2-oxoglutarate/malate carrier protein
2.57688	0.585507	0.912064	Q9Y371	SH3GLB1	Endophilin-B1
-0.821321	0.58577	0.912064	P40926	MDH2	Malate dehydrogenase, mitochondrial
2.6616	0.586127	0.912064	P17813	ENG	Endoglin
1.99602	0.586172	0.912064	P14174	MIF	Macrophage migration inhibitory factor
3.54736	0.58644	0.912064	P16284	PECAM1	Platelet endothelial cell adhesion molecule
-3.58715	0.586755	0.912064	Q15717	ELAVL1	ELAV-like protein 1
-1.65594	0.586922	0.912064	O14735	CDIPT	CDP-diacylglycerol--inositol 3-phosphatidyltransferase
-2.02997	0.588491	0.912064	Q6NVY1	HIBCH	3-hydroxyisobutyryl-CoA hydrolase, mitochondrial
2.62945	0.588554	0.912064	Q8NFU3	TSTD1	Thiosulfate sulfurtransferase/rhodanese-like domain-containing protein 1
-1.50756	0.588645	0.912064	P05546	SERPIND1	Heparin cofactor 2
-0.93236	0.58889	0.912064	P42773	CDKN2C	Cyclin-dependent kinase 4 inhibitor C
-1.35155	0.589367	0.912064	Q16851	UGP2	UTP--glucose-1-phosphate uridylyltransferase
1.48097	0.589737	0.912064	P12236	SLC25A6	ADP/ATP translocase 3, ADP/ATP translocase 3, N-terminally processed
-1.65021	0.590143	0.912064	Q99623	PHB2	Prohibitin-2
-1.98749	0.590535	0.912064	Q15165	PON2	Serum paraoxonase/arylesterase 2
-1.98636	0.59067	0.912064	Q9NNX6, Q9H2X3	CD209, CLEC4M	CD209 antigen, C-type lectin domain family 4 member M
3.15201	0.59086	0.912064	P15144	ANPEP	Aminopeptidase N
-1.88305	0.59093	0.912064	O60313	OPA1	Dynamin-like 120 kDa protein, mitochondrial, Dynamin-like 120 kDa protein, form S1
-2.77689	0.59141	0.912064	P62249	RPS16	40S ribosomal protein S16
-1.33331	0.592057	0.912064	P06748	NPM1	Nucleophosmin
4.92832	0.592256	0.912064	P19652	ORM2	Alpha-1-acid glycoprotein 2
1.36671	0.593021	0.912064	P50395	GDI2	Rab GDP dissociation inhibitor beta
2.43534	0.593207	0.912064	Q9Y4L1	HYOU1	Hypoxia up-regulated protein 1
2.20645	0.593526	0.912064	Q9NZ45	CISD1	CDGSH iron-sulfur domain-containing protein 1
-0.915364	0.593766	0.912064	P06744	GPI	Glucose-6-phosphate isomerase
-1.62488	0.594343	0.912064	P62913	RPL11	60S ribosomal protein L11
-0.759929	0.594424	0.912064	Q9UBQ7	GRHPR	Glyoxylate reductase/hydroxypyruvate reductase
2.24514	0.594747	0.912064	O00748	CES2	Cocaine esterase
2.21623	0.594817	0.912064	P42126	ECI1	Enoyl-CoA delta isomerase 1, mitochondrial
1.87377	0.595343	0.912064	Q99878, Q96KK5, Q9BTM1, Q16777, Q6FI13, P20671, P0C0S8	HIST1H2AJ, HIST1H2AH, H2AFJ, HIST2H2AC, HIST2H2AA3, HIST1H2AD, HIST1H2AG	Histone H2A type 1-J, Histone H2A type 1-H, Histone H2A.J, Histone H2A type 2-C, Histone H2A type 2-A, Histone H2A type 1-D, Histone H2A type 1
1.34401	0.595943	0.912064	Q8TDB4	MGARP	Protein MGARP
1.36954	0.596171	0.912064	O14561	NDUFAB1	Acyl carrier protein, mitochondrial
-1.84234	0.596575	0.912064	P49023	PXN	Paxillin
-3.20101	0.596653	0.912064	P46777	RPL5	60S ribosomal protein L5
4.08916	0.596751	0.912064	P18084	ITGB5	Integrin beta-5
-3.70453	0.60007	0.916043	Q16762	TST	Thiosulfate sulfurtransferase
2.39418	0.600521	0.916043	P53007	SLC25A1	Tricarboxylate transport protein, mitochondrial
1.68985	0.600662	0.916043	P62805	HIST1H4A	Histone H4
-1.2665	0.601435	0.916222	Q7Z6Z7	HUWE1	E3 ubiquitin-protein ligase HUWE1
1.14618	0.601735	0.916222	P11413	G6PD	Glucose-6-phosphate 1-dehydrogenase
1.59251	0.602393	0.916222	P0C0L4	C4A	Complement C4-A, Complement C4 beta chain, Complement C4-A alpha chain, C4a anaphylatoxin, C4b-A, C4d-A, Complement C4 gamma chain
-1.5678	0.602525	0.916222	Q16643	DBN1	Drebrin
-1.318	0.603729	0.917389	Q15102	PAFAH1B3	Platelet-activating factor acetylhydrolase IB subunit gamma
-2.43741	0.604949	0.918057	O14974	PPP1R12A	Protein phosphatase 1 regulatory subunit 12A
-2.40593	0.605643	0.918057	Q96DC8	ECHDC3	Enoyl-CoA hydratase domain-containing protein 3, mitochondrial
-2.27764	0.606153	0.918057	P41208	CETN2	Centrin-2
1.99904	0.606263	0.918057	Q03135	CAV1	Caveolin-1
4.55092	0.606355	0.918057	O96000	NDUFB10	NADH dehydrogenase [ubiquinone] 1 beta subcomplex subunit 10
2.04317	0.60713	0.918568	Q9Y4Z0	LSM4	U6 snRNA-associated Sm-like protein LSm4
3.14832	0.608752	0.919816	P57105	SYNJ2BP	Synaptojanin-2-binding protein
-1.56295	0.608831	0.919816	P53634	CTSC	Dipeptidyl peptidase 1, Dipeptidyl peptidase 1 exclusion domain chain, Dipeptidyl peptidase 1 heavy chain, Dipeptidyl peptidase 1 light chain
-2.10096	0.610436	0.920977	Q9BRP8	WIBG	Partner of Y14 and mago
1.38241	0.610476	0.920977	P17612, P22694	PRKACA, PRKACB	cAMP-dependent protein kinase catalytic subunit alpha, cAMP-dependent protein kinase catalytic subunit beta
1.70354	0.612084	0.921162	Q9UBI6	GNG12	Guanine nucleotide-binding protein G(I)/G(S)/G(O) subunit gamma-12
-2.30315	0.612336	0.921162	P09110	ACAA1	3-ketoacyl-CoA thiolase, peroxisomal
-1.48697	0.612475	0.921162	P48556	PSMD8	26S proteasome non-ATPase regulatory subunit 8
2.06393	0.612784	0.921162	Q9Y639	NPTN	Neuroplastin
0.646442	0.612792	0.921162	P62942	FKBP1A	Peptidyl-prolyl cis-trans isomerase FKBP1A
2.07501	0.613784	0.921201	Q7Z4H3	HDDC2	HD domain-containing protein 2
-2.94695	0.61437	0.921201	Q3KQU3	MAP7D1	MAP7 domain-containing protein 1
-1.52526	0.614495	0.921201	Q14165	MLEC	Malectin
1.92657	0.614573	0.921201	O75367	H2AFY	Core histone macro-H2A.1
1.96869	0.616764	0.923395	P22792	CPN2	Carboxypeptidase N subunit 2
2.69153	0.616923	0.923395	Q969L2	MAL2	Protein MAL2
1.72436	0.617404	0.923395	P27169	PON1	Serum paraoxonase/arylesterase 1
2.64804	0.617795	0.923395	P25311	AZGP1	Zinc-alpha-2-glycoprotein
-1.73047	0.620554	0.926859	Q9UI30	TRMT112	Multifunctional methyltransferase subunit TRM112-like protein
-4.05238	0.622252	0.928672	P42224	STAT1	Signal transducer and activator of transcription 1-alpha/beta
1.65659	0.622742	0.928672	P07919	UQCRH	Cytochrome b-c1 complex subunit 6, mitochondrial
-2.21827	0.623191	0.928672	Q9BQE3	TUBA1C	Tubulin alpha-1C chain
1.96836	0.623589	0.928672	P15170	GSPT1	Eukaryotic peptide chain release factor GTP-binding subunit ERF3A
1.47523	0.623979	0.928672	P50135	HNMT	Histamine N-methyltransferase
-1.07167	0.626633	0.931634	Q99536	VAT1	Synaptic vesicle membrane protein VAT-1 homolog
-3.54763	0.626856	0.931634	Q15642	TRIP10	Cdc42-interacting protein 4
-5.64862	0.627494	0.931921	P05089	ARG1	Arginase-1
-1.44197	0.627966	0.931964	O75891	ALDH1L1	Cytosolic 10-formyltetrahydrofolate dehydrogenase
2.16414	0.629777	0.932508	P53384	NUBP1	Cytosolic Fe-S cluster assembly factor NUBP1
-1.5167	0.630905	0.932508	Q32MZ4	LRRFIP1	Leucine-rich repeat flightless-interacting protein 1
1.96352	0.630947	0.932508	Q07866, Q9H0B6	KLC1, KLC2	Kinesin light chain 1, Kinesin light chain 2
-1.80212	0.631115	0.932508	P35237	SERPINB6	Serpin B6
-1.20273	0.631356	0.932508	P05198	EIF2S1	Eukaryotic translation initiation factor 2 subunit 1
2.46561	0.632546	0.932508	Q15836	VAMP3	Vesicle-associated membrane protein 3
2.00186	0.633066	0.932508	Q99747	NAPG	Gamma-soluble NSF attachment protein
1.65882	0.633694	0.932508	O00592	PODXL	Podocalyxin
1.13639	0.63457	0.932508	P05155	SERPING1	Plasma protease C1 inhibitor
-0.940306	0.634773	0.932508	Q9BUF5	TUBB6	Tubulin beta-6 chain
-0.618467	0.6348	0.932508	P30041	PRDX6	Peroxiredoxin-6
1.34814	0.636142	0.932508	Q9UMX0	UBQLN1	Ubiquilin-1
-2.86894	0.636982	0.932508	P04733	MT1F	Metallothionein-1F
-1.40114	0.63757	0.932508	P51687	SUOX	Sulfite oxidase, mitochondrial
1.16262	0.637714	0.932508	Q16698	DECR1	2,4-dienoyl-CoA reductase, mitochondrial
-2.56356	0.638063	0.932508	Q9UMS4	PRPF19	Pre-mRNA-processing factor 19
-1.958	0.638289	0.932508	Q9Y394	DHRS7	Dehydrogenase/reductase SDR family member 7
0.694633	0.638697	0.932508	Q13200	PSMD2	26S proteasome non-ATPase regulatory subunit 2
1.32104	0.639481	0.932508	O95197	RTN3	Reticulon-3
-2.7725	0.639643	0.932508	Q96EM0	L3HYPDH	Trans-3-hydroxy-L-proline dehydratase
2.79748	0.639813	0.932508	Q92804	TAF15	TATA-binding protein-associated factor 2N
-2.32491	0.640539	0.932508	P62244	RPS15A	40S ribosomal protein S15a
-0.669433	0.640715	0.932508	P68371	TUBB4B	Tubulin beta-4B chain
-1.36654	0.641348	0.932508	P35914	HMGCL	Hydroxymethylglutaryl-CoA lyase, mitochondrial
-0.840343	0.642394	0.932508	O95865	DDAH2	N(G),N(G)-dimethylarginine dimethylaminohydrolase 2
1.55588	0.642885	0.932508	P24539	ATP5F1	ATP synthase F(0) complex subunit B1, mitochondrial
0.632937	0.643211	0.932508	P00558	PGK1	Phosphoglycerate kinase 1
1.07048	0.644184	0.932508	Q15293	RCN1	Reticulocalbin-1
1.34626	0.644516	0.932508	P61247	RPS3A	40S ribosomal protein S3a
2.07747	0.645167	0.932508	Q9Y624	F11R	Junctional adhesion molecule A
1.32045	0.645567	0.932508	Q6XQN6	NAPRT	Nicotinate phosphoribosyltransferase
2.91818	0.64607	0.932508	P05114	HMGN1	Non-histone chromosomal protein HMG-14
-1.93639	0.646255	0.932508	Q9BSL1	UBAC1	Ubiquitin-associated domain-containing protein 1
-0.991359	0.646869	0.932508	Q969H8	MYDGF	Myeloid-derived growth factor
1.17423	0.647341	0.932508	Q9GZN8	C20orf27	UPF0687 protein C20orf27
-2.91032	0.647386	0.932508	P02724	GYPA	Glycophorin-A
-1.89692	0.647407	0.932508	Q9UKG1	APPL1	DCC-interacting protein 13-alpha
-2.91798	0.648364	0.932508	O60701	UGDH	UDP-glucose 6-dehydrogenase
-1.68961	0.649391	0.932508	Q4VC31	CCDC58	Coiled-coil domain-containing protein 58
-1.4199	0.6496	0.932508	P10636	MAPT	Microtubule-associated protein tau
2.07022	0.650657	0.932508	O43776	NARS	Asparagine--tRNA ligase, cytoplasmic
2.86606	0.651238	0.932508	P08311	CTSG	Cathepsin G
1.81834	0.651937	0.932508	P08134	RHOC	Rho-related GTP-binding protein RhoC
-1.88069	0.65215	0.932508	O95760	IL33	Interleukin-33, Interleukin-33 (95-270), Interleukin-33 (99-270), Interleukin-33 (109-270)
0.715453	0.652439	0.932508	P06576	ATP5B	ATP synthase subunit beta, mitochondrial
-1.4059	0.652676	0.932508	Q9UBQ5	EIF3K	Eukaryotic translation initiation factor 3 subunit K
3.01777	0.652786	0.932508	Q9H008	LHPP	Phospholysine phosphohistidine inorganic pyrophosphate phosphatase
-1.98062	0.65299	0.932508	P49368	CCT3	T-complex protein 1 subunit gamma
0.91346	0.653748	0.932508	O75874	IDH1	Isocitrate dehydrogenase [NADP] cytoplasmic
-0.627338	0.654421	0.932508	Q9UJU6	DBNL	Drebrin-like protein
0.899352	0.654508	0.932508	O95810	SDPR	Serum deprivation-response protein
3.71421	0.654533	0.932508	Q9NQG5	RPRD1B	Regulation of nuclear pre-mRNA domain-containing protein 1B
-0.974679	0.65459	0.932508	P63151	PPP2R2A	Serine/threonine-protein phosphatase 2A 55 kDa regulatory subunit B alpha isoform
1.01134	0.656081	0.932508	P62310	LSM3	U6 snRNA-associated Sm-like protein LSm3
-1.04586	0.656276	0.932508	P08571	CD14	Monocyte differentiation antigen CD14, Monocyte differentiation antigen CD14, urinary form, Monocyte differentiation antigen CD14, membrane-bound form
2.48731	0.657411	0.932508	P35268	RPL22	60S ribosomal protein L22
-0.796217	0.657465	0.932508	P17987	TCP1	T-complex protein 1 subunit alpha
-1.90039	0.658202	0.932508	P50402	EMD	Emerin
-1.42154	0.658251	0.932508	Q5JTJ3	COA6	Cytochrome c oxidase assembly factor 6 homolog
1.7121	0.658313	0.932508	P10155	TROVE2	60 kDa SS-A/Ro ribonucleoprotein
0.847412	0.658435	0.932508	P56537	EIF6	Eukaryotic translation initiation factor 6
-1.87219	0.658713	0.932508	Q9H6Z4	RANBP3	Ran-binding protein 3
2.2783	0.65889	0.932508	P59768	GNG2	Guanine nucleotide-binding protein G(I)/G(S)/G(O) subunit gamma-2
2.39904	0.658897	0.932508	P48047	ATP5O	ATP synthase subunit O, mitochondrial
-1.14445	0.659568	0.932508	Q9HBL0	TNS1	Tensin-1
-3.59908	0.659973	0.932508	P55083	MFAP4	Microfibril-associated glycoprotein 4
-2.39098	0.660495	0.932508	P52815	MRPL12	39S ribosomal protein L12, mitochondrial
3.44233	0.660728	0.932508	Q9NZD4	AHSP	Alpha-hemoglobin-stabilizing protein
-3.48642	0.660985	0.932508	Q9NR31	SAR1A	GTP-binding protein SAR1a
-1.09392	0.661815	0.932508	P62070	RRAS2	Ras-related protein R-Ras2
-0.688055	0.662022	0.932508	P08670	VIM	Vimentin
1.39014	0.662294	0.932508	P12429	ANXA3	Annexin A3
-1.15555	0.662811	0.932508	Q9H2U2	PPA2	Inorganic pyrophosphatase 2, mitochondrial
-1.31732	0.66399	0.932508	Q7Z739, Q9BYJ9	YTHDF3, YTHDF1	YTH domain-containing family protein 3, YTH domain-containing family protein 1
1.17523	0.664026	0.932508	O75964	ATP5L	ATP synthase subunit g, mitochondrial
-2.396	0.664375	0.932508	Q15424	SAFB	Scaffold attachment factor B1
0.948785	0.664703	0.932508	P50990	CCT8	T-complex protein 1 subunit theta
1.5591	0.665328	0.932508	P09497	CLTB	Clathrin light chain B
-1.26873	0.665905	0.932508	P42167, P42166	TMPO	Lamina-associated polypeptide 2, isoforms beta/gamma, Thymopoietin, Thymopentin, Lamina-associated polypeptide 2, isoform alpha, Thymopoietin, Thymopentin
-1.60282	0.666352	0.932508	P00390	GSR	Glutathione reductase, mitochondrial
2.5659	0.666421	0.932508	Q08722	CD47	Leukocyte surface antigen CD47
1.91704	0.666588	0.932508	P36959	GMPR	GMP reductase 1
-1.30534	0.666867	0.932508	P62136	PPP1CA	Serine/threonine-protein phosphatase PP1-alpha catalytic subunit
-2.68983	0.666942	0.932508	Q96AD5	PNPLA2	Patatin-like phospholipase domain-containing protein 2
1.19566	0.667208	0.932508	P30043	BLVRB	Flavin reductase (NADPH)
-1.00924	0.667707	0.932508	P67775	PPP2CA	Serine/threonine-protein phosphatase 2A catalytic subunit alpha isoform
-1.47177	0.667788	0.932508	Q13310	PABPC4	Polyadenylate-binding protein 4
-1.71178	0.668132	0.932508	Q06033	ITIH3	Inter-alpha-trypsin inhibitor heavy chain H3
1.45965	0.668412	0.932508	P12268	IMPDH2	Inosine-5-monophosphate dehydrogenase 2
1.78538	0.66955	0.932508	O00231	PSMD11	26S proteasome non-ATPase regulatory subunit 11
1.10242	0.66966	0.932508	Q16836	HADH	Hydroxyacyl-coenzyme A dehydrogenase, mitochondrial
0.711167	0.669764	0.932508	P00338	LDHA	L-lactate dehydrogenase A chain
-2.67771	0.669785	0.932508	Q6P2Q9	PRPF8	Pre-mRNA-processing-splicing factor 8
0.662339	0.670527	0.932508	P24752	ACAT1	Acetyl-CoA acetyltransferase, mitochondrial
-1.62522	0.670556	0.932508	O94788	ALDH1A2	Retinal dehydrogenase 2
-2.54848	0.671271	0.932508	P26992	CNTFR	Ciliary neurotrophic factor receptor subunit alpha
-0.731894	0.672273	0.932508	P78371	CCT2	T-complex protein 1 subunit beta
1.80106	0.672286	0.932508	P01591	IGJ	Immunoglobulin J chain
1.65	0.672686	0.932508	P61026	RAB10	Ras-related protein Rab-10
-1.64382	0.672782	0.932508	Q9NUJ1	ABHD10	Mycophenolic acid acyl-glucuronide esterase, mitochondrial
1.60526	0.673192	0.932508	P51888	PRELP	Prolargin
-1.01137	0.67373	0.932508	P29401	TKT	Transketolase
1.43244	0.67407	0.932508	P07902	GALT	Galactose-1-phosphate uridylyltransferase
0.787619	0.674811	0.932683	P09417	QDPR	Dihydropteridine reductase
-1.06843	0.675457	0.932683	Q15365	PCBP1	Poly(rC)-binding protein 1
2.26323	0.675968	0.932683	Q08209	PPP3CA	Serine/threonine-protein phosphatase 2B catalytic subunit alpha isoform
2.09852	0.676057	0.932683	Q14157	UBAP2L	Ubiquitin-associated protein 2-like
1.87382	0.676847	0.932683	Q15848	ADIPOQ	Adiponectin
0.80655	0.678443	0.932683	P61586	RHOA	Transforming protein RhoA
1.18179	0.679203	0.932683	P29218	IMPA1	Inositol monophosphatase 1
-1.85966	0.67949	0.932683	Q9NUL5	C19orf66	UPF0515 protein C19orf66
0.668335	0.680025	0.932683	Q9Y5Z4	HEBP2	Heme-binding protein 2
-1.09564	0.680072	0.932683	P07360	C8G	Complement component C8 gamma chain
-1.27007	0.680268	0.932683	P55957	BID	BH3-interacting domain death agonist, BH3-interacting domain death agonist p15, BH3-interacting domain death agonist p13, BH3-interacting domain death agonist p11
-1.6025	0.681042	0.932683	P62195	PSMC5	26S protease regulatory subunit 8
1.98278	0.68108	0.932683	P30740	SERPINB1	Leukocyte elastase inhibitor
-1.74613	0.6813	0.932683	Q8IUZ5	PHYKPL	5-phosphohydroxy-L-lysine phospho-lyase
1.80138	0.681373	0.932683	Q9Y617	PSAT1	Phosphoserine aminotransferase
1.20118	0.681621	0.932683	P11310	ACADM	Medium-chain specific acyl-CoA dehydrogenase, mitochondrial
-1.90505	0.681944	0.932683	Q9BTV4	TMEM43	Transmembrane protein 43
-1.48766	0.682191	0.932683	P08574	CYC1	Cytochrome c1, heme protein, mitochondrial
-1.78183	0.684773	0.935396	Q96GX9	APIP	Methylthioribulose-1-phosphate dehydratase
3.39105	0.685629	0.935396	O75306	NDUFS2	NADH dehydrogenase [ubiquinone] iron-sulfur protein 2, mitochondrial
0.762534	0.685828	0.935396	P07355, A6NMY6	ANXA2, ANXA2P2	Annexin A2, Putative annexin A2-like protein
-1.874	0.686388	0.935396	Q9H3K6	BOLA2	BolA-like protein 2
-0.792414	0.6868	0.935396	O14558	HSPB6	Heat shock protein beta-6
0.732614	0.686848	0.935396	P23526	AHCY	Adenosylhomocysteinase
-0.867011	0.688164	0.936581	Q13409	DYNC1I2	Cytoplasmic dynein 1 intermediate chain 2
1.95007	0.689034	0.937157	P55196	MLLT4	Afadin
-1.7317	0.68948	0.937158	P06702	S100A9	Protein S100-A9
1.81063	0.690666	0.93721	Q6ICL3	TANGO2	Transport and Golgi organization protein 2 homolog
-1.23581	0.69084	0.93721	Q08257	CRYZ	Quinone oxidoreductase
-0.832048	0.691426	0.93721	O43681	ASNA1	ATPase ASNA1
-0.660791	0.691438	0.93721	Q04760	GLO1	Lactoylglutathione lyase
-1.72718	0.692193	0.93721	P28330	ACADL	Long-chain specific acyl-CoA dehydrogenase, mitochondrial
0.792886	0.692197	0.93721	Q86X76	NIT1	Nitrilase homolog 1
1.06234	0.69314	0.937883	Q96C19	EFHD2	EF-hand domain-containing protein D2
-1.42254	0.694188	0.938303	P05976	MYL1	Myosin light chain 1/3, skeletal muscle isoform
-0.700044	0.694754	0.938303	P31040	SDHA	Succinate dehydrogenase [ubiquinone] flavoprotein subunit, mitochondrial
-1.72691	0.695302	0.938303	Q14444	CAPRIN1	Caprin-1
-1.7609	0.695498	0.938303	P49914	MTHFS	5-formyltetrahydrofolate cyclo-ligase
-1.32672	0.696337	0.938303	Q92905	COPS5	COP9 signalosome complex subunit 5
1.42634	0.697514	0.938303	Q16363	LAMA4	Laminin subunit alpha-4
0.577747	0.697863	0.938303	Q02818	NUCB1	Nucleobindin-1
1.45938	0.698435	0.938303	P11047	LAMC1	Laminin subunit gamma-1
-1.75419	0.698437	0.938303	Q14240	EIF4A2	Eukaryotic initiation factor 4A-II, Eukaryotic initiation factor 4A-II, N-terminally processed
-1.48303	0.699172	0.938303	P41236, Q6NXS1	PPP1R2, PPP1R2P3	Protein phosphatase inhibitor 2, Protein phosphatase inhibitor 2-like protein 3
-2.35084	0.699578	0.938303	Q9Y3B8	REXO2	Oligoribonuclease, mitochondrial
-1.36306	0.700286	0.938303	Q99729	HNRNPAB	Heterogeneous nuclear ribonucleoprotein A/B
-1.40612	0.700894	0.938303	P05166	PCCB	Propionyl-CoA carboxylase beta chain, mitochondrial
-0.680259	0.701566	0.938303	Q9H299	SH3BGRL3	SH3 domain-binding glutamic acid-rich-like protein 3
1.05506	0.702119	0.938303	P20774	OGN	Mimecan
0.50115	0.702405	0.938303	Q13126	MTAP	S-methyl-5-thioadenosine phosphorylase
-0.440577	0.702614	0.938303	O95336	PGLS	6-phosphogluconolactonase
1.17557	0.703104	0.938303	P61006	RAB8A	Ras-related protein Rab-8A
-1.31726	0.703736	0.938303	P11498	PC	Pyruvate carboxylase, mitochondrial
-1.0831	0.704081	0.938303	P11177	PDHB	Pyruvate dehydrogenase E1 component subunit beta, mitochondrial
0.791822	0.705297	0.938303	P30040	ERP29	Endoplasmic reticulum resident protein 29
-2.09503	0.706924	0.938303	P43304	GPD2	Glycerol-3-phosphate dehydrogenase, mitochondrial
-1.59075	0.707493	0.938303	Q9NVH6	TMLHE	Trimethyllysine dioxygenase, mitochondrial
0.627317	0.707755	0.938303	P05386	RPLP1	60S acidic ribosomal protein P1
1.26527	0.707764	0.938303	P09496	CLTA	Clathrin light chain A
0.399831	0.708161	0.938303	P11021	HSPA5	78 kDa glucose-regulated protein
-1.6294	0.709034	0.938303	Q99613, B5ME19	EIF3C, EIF3CL	Eukaryotic translation initiation factor 3 subunit C, Eukaryotic translation initiation factor 3 subunit C-like protein
-1.21932	0.709238	0.938303	Q9UBV8	PEF1	Peflin
1.49832	0.709346	0.938303	Q5TFE4	NT5DC1	5-nucleotidase domain-containing protein 1
1.43144	0.709644	0.938303	P29558, Q15434	RBMS1, RBMS2	RNA-binding motif, single-stranded-interacting protein 1, RNA-binding motif, single-stranded-interacting protein 2
-1.40754	0.710151	0.938303	P49821	NDUFV1	NADH dehydrogenase [ubiquinone] flavoprotein 1, mitochondrial
-1.14854	0.710288	0.938303	Q96EE3	SEH1L	Nucleoporin SEH1
1.83013	0.710443	0.938303	P59666, P59665	DEFA3, DEFA1	Neutrophil defensin 3, HP 3-56, Neutrophil defensin 2, Neutrophil defensin 1, HP 1-56, Neutrophil defensin 2
-0.662831	0.710649	0.938303	P62714	PPP2CB	Serine/threonine-protein phosphatase 2A catalytic subunit beta isoform
-1.50579	0.710725	0.938303	Q969G5	PRKCDBP	Protein kinase C delta-binding protein
0.737229	0.710811	0.938303	Q93052	LPP	Lipoma-preferred partner
-0.581367	0.711797	0.938303	Q6NZI2	PTRF	Polymerase I and transcript release factor
1.28779	0.711977	0.938303	P21333	FLNA	Filamin-A
1.99734	0.712151	0.938303	Q03013	GSTM4	Glutathione S-transferase Mu 4
-1.0128	0.712785	0.938303	P04080	CSTB	Cystatin-B
-1.1509	0.713503	0.938303	Q9Y3B3	TMED7	Transmembrane emp24 domain-containing protein 7
-1.63523	0.71395	0.938303	Q6P1N9	TATDN1	Putative deoxyribonuclease TATDN1
-0.587632	0.714108	0.938303	P21695	GPD1	Glycerol-3-phosphate dehydrogenase [NAD(+)], cytoplasmic
1.09346	0.714199	0.938303	Q9BVC6	TMEM109	Transmembrane protein 109
1.59371	0.714356	0.938303	Q04837	SSBP1	Single-stranded DNA-binding protein, mitochondrial
-1.40629	0.714392	0.938303	P51608	MECP2	Methyl-CpG-binding protein 2
-1.64119	0.714612	0.938303	Q1KMD3	HNRNPUL2	Heterogeneous nuclear ribonucleoprotein U-like protein 2
0.564688	0.715031	0.938303	P00441	SOD1	Superoxide dismutase [Cu-Zn]
1.86856	0.715344	0.938303	Q9P0J0	NDUFA13	NADH dehydrogenase [ubiquinone] 1 alpha subcomplex subunit 13
-1.20378	0.71765	0.94074	Q07960	ARHGAP1	Rho GTPase-activating protein 1
-1.49041	0.719164	0.941943	Q8TAT6	NPLOC4	Nuclear protein localization protein 4 homolog
1.45526	0.719744	0.941943	Q15075	EEA1	Early endosome antigen 1
0.898146	0.719913	0.941943	P84103	SRSF3	Serine/arginine-rich splicing factor 3
1.1094	0.720755	0.942167	O75880	SCO1	Protein SCO1 homolog, mitochondrial
-1.13998	0.721964	0.942167	Q96F85	CNRIP1	CB1 cannabinoid receptor-interacting protein 1
1.92973	0.722619	0.942167	Q9Y5P4	COL4A3BP	Collagen type IV alpha-3-binding protein
1.0853	0.722669	0.942167	Q15121	PEA15	Astrocytic phosphoprotein PEA-15
-1.41355	0.722713	0.942167	Q96FN4	CPNE2	Copine-2
-0.934439	0.722777	0.942167	P49321	NASP	Nuclear autoantigenic sperm protein
0.683824	0.723585	0.942179	Q9Y266	NUDC	Nuclear migration protein nudC
-1.50146	0.725001	0.942179	P12004	PCNA	Proliferating cell nuclear antigen
0.971971	0.725277	0.942179	P38159	RBMX	RNA-binding motif protein, X chromosome, RNA-binding motif protein, X chromosome, N-terminally processed
-0.835055	0.725395	0.942179	P60709	ACTB	Actin, cytoplasmic 1, Actin, cytoplasmic 1, N-terminally processed
0.768971	0.725764	0.942179	Q05469	LIPE	Hormone-sensitive lipase
-0.785929	0.725807	0.942179	P28066	PSMA5	Proteasome subunit alpha type-5
1.62068	0.725926	0.942179	Q9BXN1	ASPN	Asporin
-0.793695	0.72771	0.94326	O43301	HSPA12A	Heat shock 70 kDa protein 12A
-0.540803	0.728375	0.94326	P26447	S100A4	Protein S100-A4
1.48226	0.730044	0.94326	Q14CZ8	HEPACAM	Hepatocyte cell adhesion molecule
-0.981359	0.730062	0.94326	Q7Z4W1	DCXR	L-xylulose reductase
-1.06626	0.730317	0.94326	Q5T013	HYI	Putative hydroxypyruvate isomerase
-1.43442	0.730447	0.94326	Q96MM6	HSPA12B	Heat shock 70 kDa protein 12B
1.12579	0.730607	0.94326	P34741	SDC2	Syndecan-2
1.28244	0.731153	0.94326	Q9H6R3	ACSS3	Acyl-CoA synthetase short-chain family member 3, mitochondrial
1.509	0.731316	0.94326	P29536	LMOD1	Leiomodin-1
1.36975	0.73258	0.94326	Q9Y5L4	TIMM13	Mitochondrial import inner membrane translocase subunit Tim13
-0.696416	0.732694	0.94326	P07585	DCN	Decorin
-1.26081	0.732787	0.94326	O15260	SURF4	Surfeit locus protein 4
0.922841	0.732876	0.94326	Q15599	SLC9A3R2	Na(+)/H(+) exchange regulatory cofactor NHE-RF2
0.9381	0.733206	0.94326	Q13418	ILK	Integrin-linked protein kinase
1.19042	0.733497	0.94326	P06132	UROD	Uroporphyrinogen decarboxylase
-2.12022	0.734235	0.943397	Q16186	ADRM1	Proteasomal ubiquitin receptor ADRM1
-1.25518	0.735281	0.943397	P38919	EIF4A3	Eukaryotic initiation factor 4A-III, Eukaryotic initiation factor 4A-III, N-terminally processed
-1.74171	0.736026	0.943397	P53618	COPB1	Coatomer subunit beta
1.27912	0.736371	0.943397	P28072	PSMB6	Proteasome subunit beta type-6
-2.43799	0.736948	0.943397	P22748	CA4	Carbonic anhydrase 4
-1.24287	0.737123	0.943397	P0DMN0, P0DMM9	SULT1A4, SULT1A3	Sulfotransferase 1A4, Sulfotransferase 1A3
-1.23196	0.737202	0.943397	Q14978	NOLC1	Nucleolar and coiled-body phosphoprotein 1
-0.696437	0.737686	0.943397	P00734	F2	Prothrombin, Activation peptide fragment 1, Activation peptide fragment 2, Thrombin light chain, Thrombin heavy chain
-1.39026	0.738891	0.943397	P62241	RPS8	40S ribosomal protein S8
-1.07453	0.739169	0.943397	O95967	EFEMP2	EGF-containing fibulin-like extracellular matrix protein 2
1.52288	0.739411	0.943397	P62841	RPS15	40S ribosomal protein S15
-0.555349	0.73969	0.943397	Q01469	FABP5	Fatty acid-binding protein, epidermal
0.955321	0.73986	0.943397	P62314	SNRPD1	Small nuclear ribonucleoprotein Sm D1
-1.33054	0.739893	0.943397	Q07065	CKAP4	Cytoskeleton-associated protein 4
1.56908	0.740729	0.943732	P51636	CAV2	Caveolin-2
1.67748	0.741055	0.943732	Q99614	TTC1	Tetratricopeptide repeat protein 1
-2.21938	0.741634	0.943783	Q15436	SEC23A	Protein transport protein Sec23A
1.57187	0.742563	0.943783	Q8IWB7	WDFY1	WD repeat and FYVE domain-containing protein 1
-2.96464	0.742657	0.943783	P61254, Q9UNX3	RPL26, RPL26L1	60S ribosomal protein L26, 60S ribosomal protein L26-like 1
-1.13788	0.74324	0.943783	Q86TX2	ACOT1	Acyl-coenzyme A thioesterase 1
1.39104	0.743641	0.943783	P14621	ACYP2	Acylphosphatase-2
1.09901	0.743791	0.943783	Q9NUP9	LIN7C	Protein lin-7 homolog C
-2.04612	0.746041	0.944425	P47895	ALDH1A3	Aldehyde dehydrogenase family 1 member A3
-0.958103	0.747368	0.944425	P21912	SDHB	Succinate dehydrogenase [ubiquinone] iron-sulfur subunit, mitochondrial
-0.87306	0.747544	0.944425	Q5JWF2, P63092	GNAS	Guanine nucleotide-binding protein G(s) subunit alpha isoforms XLas, Guanine nucleotide-binding protein G(s) subunit alpha isoforms short
0.9815	0.748618	0.944425	G2XKQ0, P63165	SUMO1	Small ubiquitin-related modifier, Small ubiquitin-related modifier 1
1.41607	0.748971	0.944425	P0C0L5	C4B	Complement C4-B, Complement C4 beta chain, Complement C4-B alpha chain, C4a anaphylatoxin, C4b-B, C4d-B, Complement C4 gamma chain
0.832836	0.749107	0.944425	P35232	PHB	Prohibitin
2.00129	0.749566	0.944425	P51970	NDUFA8	NADH dehydrogenase [ubiquinone] 1 alpha subcomplex subunit 8
-0.991783	0.751128	0.944425	Q8NF37	LPCAT1	Lysophosphatidylcholine acyltransferase 1
2.31059	0.751149	0.944425	P12270	TPR	Nucleoprotein TPR
-1.75181	0.751428	0.944425	Q15651	HMGN3	High mobility group nucleosome-binding domain-containing protein 3
0.756176	0.751509	0.944425	P29373	CRABP2	Cellular retinoic acid-binding protein 2
-2.52927	0.751867	0.944425	Q53SF7	COBLL1	Cordon-bleu protein-like 1
1.22759	0.752464	0.944425	Q9NZ01	TECR	Very-long-chain enoyl-CoA reductase
-0.563678	0.753149	0.944425	P28838	LAP3	Cytosol aminopeptidase
1.85809	0.753244	0.944425	P16298	PPP3CB	Serine/threonine-protein phosphatase 2B catalytic subunit beta isoform
0.379376	0.75338	0.944425	P18669	PGAM1	Phosphoglycerate mutase 1
0.556078	0.754443	0.944425	P18206	VCL	Vinculin
-0.906422	0.754708	0.944425	P00488	F13A1	Coagulation factor XIII A chain
-1.0111	0.755955	0.944425	Q12907	LMAN2	Vesicular integral-membrane protein VIP36
-0.689051	0.756006	0.944425	P60842	EIF4A1	Eukaryotic initiation factor 4A-I
-1.16178	0.756946	0.944425	Q92841	DDX17	Probable ATP-dependent RNA helicase DDX17
0.844283	0.757273	0.944425	P01116, P01112, P01111	KRAS, HRAS, NRAS	GTPase KRas, GTPase KRas, N-terminally processed, GTPase HRas, GTPase HRas, N-terminally processed, GTPase NRas
0.640335	0.757514	0.944425	O00244	ATOX1	Copper transport protein ATOX1
0.422712	0.75783	0.944425	Q06830	PRDX1	Peroxiredoxin-1
1.06711	0.758041	0.944425	O00625	PIR	Pirin
1.31747	0.758064	0.944425	Q15005	SPCS2	Signal peptidase complex subunit 2
-1.17376	0.758458	0.944425	P45880	VDAC2	Voltage-dependent anion-selective channel protein 2
-2.255	0.758494	0.944425	Q8IYL3	C1orf174	UPF0688 protein C1orf174
1.19314	0.758983	0.944425	Q8N1F7	NUP93	Nuclear pore complex protein Nup93
1.08111	0.759354	0.944425	P12109	COL6A1	Collagen alpha-1(VI) chain
-1.21073	0.75938	0.944425	P98095	FBLN2	Fibulin-2
0.6121	0.75977	0.944425	P38117	ETFB	Electron transfer flavoprotein subunit beta
-1.40592	0.760061	0.944425	Q13148	TARDBP	TAR DNA-binding protein 43
-0.725243	0.760165	0.944425	O14745	SLC9A3R1	Na(+)/H(+) exchange regulatory cofactor NHE-RF1
-1.24017	0.760804	0.944425	Q9NZZ3	CHMP5	Charged multivesicular body protein 5
-1.1029	0.76166	0.944425	O60271	SPAG9	C-Jun-amino-terminal kinase-interacting protein 4
-1.99458	0.762455	0.944425	Q9BW91	NUDT9	ADP-ribose pyrophosphatase, mitochondrial
0.885469	0.762676	0.944425	O95777	LSM8	U6 snRNA-associated Sm-like protein LSm8
0.708017	0.763266	0.944425	Q96AC1	FERMT2	Fermitin family homolog 2
0.533773	0.763433	0.944425	P54727	RAD23B	UV excision repair protein RAD23 homolog B
-0.859982	0.763925	0.944425	Q9UEY8	ADD3	Gamma-adducin
1.98064	0.763945	0.944425	Q9P2B2	PTGFRN	Prostaglandin F2 receptor negative regulator
-1.3816	0.764147	0.944425	Q9NQP4	PFDN4	Prefoldin subunit 4
-0.556808	0.764154	0.944425	Q96RF0	SNX18	Sorting nexin-18
-0.837055	0.764862	0.944425	Q15654	TRIP6	Thyroid receptor-interacting protein 6
-1.13499	0.765111	0.944425	O00303	EIF3F	Eukaryotic translation initiation factor 3 subunit F
-1.59025	0.765434	0.944425	Q6UXG8	BTNL9	Butyrophilin-like protein 9
-1.25873	0.766053	0.944634	P55060	CSE1L	Exportin-2
-1.72617	0.767264	0.945049	Q8TD57	DNAH3	Dynein heavy chain 3, axonemal
-1.08508	0.76729	0.945049	O95202	LETM1	LETM1 and EF-hand domain-containing protein 1, mitochondrial
-0.796676	0.767814	0.945141	Q9UHV9	PFDN2	Prefoldin subunit 2
1.66823	0.768553	0.945495	P80108	GPLD1	Phosphatidylinositol-glycan-specific phospholipase D
0.959382	0.770297	0.947087	P13671	C6	Complement component C6
1.779	0.772183	0.9487	P28799	GRN	Granulins, Acrogranin, Paragranulin, Granulin-1, Granulin-2, Granulin-3, Granulin-4, Granulin-5, Granulin-6, Granulin-7
-0.619329	0.772513	0.9487	Q99460	PSMD1	26S proteasome non-ATPase regulatory subunit 1
0.991681	0.773938	0.949895	Q9Y6C9	MTCH2	Mitochondrial carrier homolog 2
-0.636509	0.774809	0.950299	O95292	VAPB	Vesicle-associated membrane protein-associated protein B/C
-1.85721	0.775172	0.950299	Q9NUQ6	SPATS2L	SPATS2-like protein
-0.690923	0.777807	0.951964	Q02218	OGDH	2-oxoglutarate dehydrogenase, mitochondrial
1.26976	0.779134	0.951964	Q5KU26	COLEC12	Collectin-12
0.99933	0.779648	0.951964	P10515	DLAT	Dihydrolipoyllysine-residue acetyltransferase component of pyruvate dehydrogenase complex, mitochondrial
-0.941445	0.779692	0.951964	P05543	SERPINA7	Thyroxine-binding globulin
1.55704	0.780589	0.951964	P30837	ALDH1B1	Aldehyde dehydrogenase X, mitochondrial
-0.909358	0.780667	0.951964	P62256	UBE2H	Ubiquitin-conjugating enzyme E2 H
0.814498	0.781846	0.951964	P10412	HIST1H1E	Histone H1.4
-1.66349	0.781921	0.951964	P51692	STAT5B	Signal transducer and activator of transcription 5B
-1.29249	0.782402	0.951964	O95299	NDUFA10	NADH dehydrogenase [ubiquinone] 1 alpha subcomplex subunit 10, mitochondrial
0.48174	0.782558	0.951964	P14618	PKM	Pyruvate kinase PKM
0.969947	0.782908	0.951964	Q9UBE0	SAE1	SUMO-activating enzyme subunit 1, SUMO-activating enzyme subunit 1, N-terminally processed
0.691656	0.783432	0.951964	P62633	CNBP	Cellular nucleic acid-binding protein
-1.30154	0.783687	0.951964	Q9UNF0	PACSIN2	Protein kinase C and casein kinase substrate in neurons protein 2
-0.402758	0.783811	0.951964	P04899	GNAI2	Guanine nucleotide-binding protein G(i) subunit alpha-2
-0.634883	0.783932	0.951964	P43251	BTD	Biotinidase
0.649783	0.784086	0.951964	Q00688	FKBP3	Peptidyl-prolyl cis-trans isomerase FKBP3
2.20897	0.784237	0.951964	Q96DZ1	ERLEC1	Endoplasmic reticulum lectin 1
0.821204	0.78643	0.954062	Q9P2E9	RRBP1	Ribosome-binding protein 1
-0.507306	0.786874	0.954062	P08133	ANXA6	Annexin A6
1.34061	0.787986	0.954858	Q14011	CIRBP	Cold-inducible RNA-binding protein
-1.17409	0.789761	0.955328	Q9HCC0	MCCC2	Methylcrotonoyl-CoA carboxylase beta chain, mitochondrial
0.566872	0.789945	0.955328	O60664	PLIN3	Perilipin-3
-1.7683	0.790074	0.955328	Q9BWJ5	SF3B5	Splicing factor 3B subunit 5
-1.13931	0.790568	0.955328	Q16610	ECM1	Extracellular matrix protein 1
0.679546	0.790647	0.955328	Q9BRX8	FAM213A	Redox-regulatory protein FAM213A
1.10161	0.791328	0.95547	Q8WWM9	CYGB	Cytoglobin
1.31709	0.793379	0.95547	P67809	YBX1	Nuclease-sensitive element-binding protein 1
0.804522	0.793498	0.95547	O00483	NDUFA4	Cytochrome c oxidase subunit NDUFA4
1.28282	0.795206	0.95547	Q9BRF8	CPPED1	Serine/threonine-protein phosphatase CPPED1
1.25452	0.795325	0.95547	P49748	ACADVL	Very long-chain specific acyl-CoA dehydrogenase, mitochondrial
-1.89941	0.795532	0.95547	O00161	SNAP23	Synaptosomal-associated protein 23
0.733879	0.795596	0.95547	Q53GQ0	HSD17B12	Very-long-chain 3-oxoacyl-CoA reductase
1.23265	0.795743	0.95547	Q9UBY9	HSPB7	Heat shock protein beta-7
0.543405	0.795785	0.95547	Q96Q06	PLIN4	Perilipin-4
1.01733	0.79614	0.95547	Q9HD42	CHMP1A	Charged multivesicular body protein 1a
1.60862	0.796609	0.95547	Q86WR0	CCDC25	Coiled-coil domain-containing protein 25
-1.44245	0.797357	0.95547	Q9NUV9	GIMAP4	GTPase IMAP family member 4
0.577463	0.797973	0.95547	P00736	C1R	Complement C1r subcomponent, Complement C1r subcomponent heavy chain, Complement C1r subcomponent light chain
-1.02522	0.798327	0.95547	P62424	RPL7A	60S ribosomal protein L7a
-1.76872	0.79864	0.95547	P04921	GYPC	Glycophorin-C
1.6931	0.798728	0.95547	P09669	COX6C	Cytochrome c oxidase subunit 6C
1.50783	0.798981	0.95547	Q13825	AUH	Methylglutaconyl-CoA hydratase, mitochondrial
1.64121	0.799204	0.95547	Q30134	HLA-DRB1	HLA class II histocompatibility antigen, DRB1-8 beta chain
0.882328	0.800055	0.95547	P61923	COPZ1	Coatomer subunit zeta-1
1.17955	0.800822	0.95547	Q6UVK1	CSPG4	Chondroitin sulfate proteoglycan 4
0.918281	0.800858	0.95547	P53041	PPP5C	Serine/threonine-protein phosphatase 5
-0.861598	0.800918	0.95547	Q9H4M9	EHD1	EH domain-containing protein 1
-0.771837	0.801463	0.95547	Q14515	SPARCL1	SPARC-like protein 1
-0.897882	0.801907	0.95547	P24666	ACP1	Low molecular weight phosphotyrosine protein phosphatase
1.49895	0.802139	0.95547	P41226	UBA7	Ubiquitin-like modifier-activating enzyme 7
-1.59774	0.802909	0.955844	O14494	PPAP2A	Lipid phosphate phosphohydrolase 1
1.29008	0.803618	0.956146	P36980	CFHR2	Complement factor H-related protein 2
0.622705	0.804216	0.956316	Q9NRX4	PHPT1	14 kDa phosphohistidine phosphatase
-0.972022	0.806208	0.958142	Q5SSJ5	HP1BP3	Heterochromatin protein 1-binding protein 3
0.473544	0.807651	0.958148	Q96QK1	VPS35	Vacuolar protein sorting-associated protein 35
1.39369	0.807935	0.958148	O95183	VAMP5	Vesicle-associated membrane protein 5
-2.08266	0.808158	0.958148	P05413	FABP3	Fatty acid-binding protein, heart
-1.97592	0.80855	0.958148	P06756	ITGAV	Integrin alpha-V, Integrin alpha-V heavy chain, Integrin alpha-V light chain
0.501944	0.808555	0.958148	P05452	CLEC3B	Tetranectin
-2.15403	0.809584	0.958148	P08397	HMBS	Porphobilinogen deaminase
-0.35656	0.809793	0.958148	P14314	PRKCSH	Glucosidase 2 subunit beta
-1.13386	0.810137	0.958148	O94911	ABCA8	ATP-binding cassette sub-family A member 8
0.37399	0.810702	0.958148	Q9Y2B0	CNPY2	Protein canopy homolog 2
0.885574	0.811578	0.958148	Q9UHD8	SEPT9	Septin-9
-0.959511	0.811628	0.958148	Q14254	FLOT2	Flotillin-2
0.496596	0.811688	0.958148	Q03154	ACY1	Aminoacylase-1
-3.71636	0.813572	0.959439	P35556	FBN2	Fibrillin-2
-1.7723	0.813945	0.959439	Q9Y2S2	CRYL1	Lambda-crystallin homolog
1.03561	0.815102	0.959439	P11233	RALA	Ras-related protein Ral-A
-3.36175	0.815574	0.959439	P05062	ALDOB	Fructose-bisphosphate aldolase B
0.689171	0.817149	0.959439	Q9Y5Y7	LYVE1	Lymphatic vessel endothelial hyaluronic acid receptor 1
-0.529972	0.817394	0.959439	Q9Y5J7	TIMM9	Mitochondrial import inner membrane translocase subunit Tim9
1.07112	0.817795	0.959439	P55036	PSMD4	26S proteasome non-ATPase regulatory subunit 4
-1.23218	0.818061	0.959439	P62701	RPS4X	40S ribosomal protein S4, X isoform
-1.13859	0.818289	0.959439	Q96GG9	DCUN1D1	DCN1-like protein 1
-1.37261	0.818617	0.959439	Q7Z5L7	PODN	Podocan
-1.22253	0.81889	0.959439	O00401	WASL	Neural Wiskott-Aldrich syndrome protein
-0.681653	0.819409	0.959439	Q03252	LMNB2	Lamin-B2
-0.778497	0.820096	0.959439	P62879	GNB2	Guanine nucleotide-binding protein G(I)/G(S)/G(T) subunit beta-2
-0.392093	0.820444	0.959439	Q12805	EFEMP1	EGF-containing fibulin-like extracellular matrix protein 1
0.879269	0.821049	0.959439	P21266	GSTM3	Glutathione S-transferase Mu 3
-0.823348	0.821244	0.959439	Q13630	TSTA3	GDP-L-fucose synthase
0.651191	0.821355	0.959439	Q9NR19	ACSS2	Acetyl-coenzyme A synthetase, cytoplasmic
-1.02655	0.821413	0.959439	P61086	UBE2K	Ubiquitin-conjugating enzyme E2 K
-0.426608	0.821462	0.959439	P04406	GAPDH	Glyceraldehyde-3-phosphate dehydrogenase
0.59969	0.82307	0.960508	Q969Q0, P83881	RPL36AL, RPL36A	60S ribosomal protein L36a-like, 60S ribosomal protein L36a
0.967526	0.823751	0.960508	Q99439	CNN2	Calponin-2
-0.876257	0.823846	0.960508	P35637	FUS	RNA-binding protein FUS
1.11646	0.825589	0.960508	O75521	ECI2	Enoyl-CoA delta isomerase 2, mitochondrial
-0.607093	0.825935	0.960508	P48681	NES	Nestin
0.28749	0.826873	0.960508	P37837	TALDO1	Transaldolase
0.954399	0.82702	0.960508	P84157	MXRA7	Matrix-remodeling-associated protein 7
-1.5634	0.827282	0.960508	Q687X5	STEAP4	Metalloreductase STEAP4
-0.94198	0.82774	0.960508	Q6P1X6	C8orf82	UPF0598 protein C8orf82
0.933454	0.828324	0.960508	P40123	CAP2	Adenylyl cyclase-associated protein 2
1.07105	0.828723	0.960508	Q13442	PDAP1	28 kDa heat- and acid-stable phosphoprotein
-0.391675	0.828779	0.960508	Q6UXH1	CRELD2	Cysteine-rich with EGF-like domain protein 2
0.539192	0.829138	0.960508	O75915	ARL6IP5	PRA1 family protein 3
-0.435744	0.829687	0.960508	P63220	RPS21	40S ribosomal protein S21
0.810184	0.829821	0.960508	Q9NR56	MBNL1	Muscleblind-like protein 1
-0.820237	0.830188	0.960508	Q7Z7G0	ABI3BP	Target of Nesh-SH3
-0.810456	0.830277	0.960508	Q9UIL1	SCOC	Short coiled-coil protein
0.379517	0.831061	0.960508	Q9NZN4	EHD2	EH domain-containing protein 2
-1.15001	0.831516	0.960508	Q15286	RAB35	Ras-related protein Rab-35
0.756164	0.831689	0.960508	P39023	RPL3	60S ribosomal protein L3
1.19093	0.832257	0.960508	P23142	FBLN1	Fibulin-1
-0.835923	0.8326	0.960508	P50225, P50226	SULT1A1, SULT1A2	Sulfotransferase 1A1, Sulfotransferase 1A2
1.03309	0.83297	0.960508	O94919	ENDOD1	Endonuclease domain-containing 1 protein
-0.595858	0.834256	0.960508	O15488	GYG2	Glycogenin-2
-1.51659	0.834679	0.960508	O14618	CCS	Copper chaperone for superoxide dismutase
-0.720886	0.834707	0.960508	O75436	VPS26A	Vacuolar protein sorting-associated protein 26A
-0.542521	0.834948	0.960508	P23378	GLDC	Glycine dehydrogenase (decarboxylating), mitochondrial
-0.795918	0.835458	0.960508	Q8N0X4	CLYBL	Citrate lyase subunit beta-like protein, mitochondrial
0.941821	0.835642	0.960508	P09488	GSTM1	Glutathione S-transferase Mu 1
-1.06068	0.836593	0.961075	P20962	PTMS	Parathymosin
0.376885	0.837254	0.961309	P05387	RPLP2	60S acidic ribosomal protein P2
0.842544	0.837747	0.961349	Q9UQE7	SMC3	Structural maintenance of chromosomes protein 3
0.746969	0.839757	0.962742	Q8NE71	ABCF1	ATP-binding cassette sub-family F member 1
1.16512	0.839878	0.962742	P10606	COX5B	Cytochrome c oxidase subunit 5B, mitochondrial
-0.625612	0.840425	0.962844	P52597	HNRNPF	Heterogeneous nuclear ribonucleoprotein F, Heterogeneous nuclear ribonucleoprotein F, N-terminally processed
-0.389792	0.840909	0.962872	P36969	GPX4	Phospholipid hydroperoxide glutathione peroxidase, mitochondrial
-1.25897	0.844037	0.96487	P14207	FOLR2	Folate receptor beta
0.528113	0.845149	0.96487	P00966	ASS1	Argininosuccinate synthase
1.27027	0.845343	0.96487	P07947	YES1	Tyrosine-protein kinase Yes
0.933219	0.845401	0.96487	Q05397	PTK2	Focal adhesion kinase 1
1.18353	0.845452	0.96487	Q7Z5R6	APBB1IP	Amyloid beta A4 precursor protein-binding family B member 1-interacting protein
1.48965	0.845707	0.96487	P02655	APOC2	Apolipoprotein C-II, Proapolipoprotein C-II
-0.426941	0.845869	0.96487	P30085	CMPK1	UMP-CMP kinase
-0.847274	0.846609	0.965189	Q27J81	INF2	Inverted formin-2
0.919785	0.847594	0.965788	P13987	CD59	CD59 glycoprotein
-0.658787	0.848171	0.965922	Q15366	PCBP2	Poly(rC)-binding protein 2
-0.656387	0.849257	0.96652	O75390	CS	Citrate synthase, mitochondrial
-0.789547	0.849617	0.96652	P53990	IST1	IST1 homolog
0.998562	0.850095	0.966541	P35579	MYH9	Myosin-9
0.534988	0.852618	0.968884	P42677, Q71UM5	RPS27, RPS27L	40S ribosomal protein S27, 40S ribosomal protein S27-like
-1.01591	0.853576	0.968926	P09874	PARP1	Poly [ADP-ribose] polymerase 1
-0.866969	0.85427	0.968926	P20645	M6PR	Cation-dependent mannose-6-phosphate receptor
0.801537	0.854336	0.968926	P60866	RPS20	40S ribosomal protein S20
0.687322	0.854501	0.968926	O15498	YKT6	Synaptobrevin homolog YKT6
0.48804	0.855667	0.969455	P10620	MGST1	Microsomal glutathione S-transferase 1
-0.36664	0.856345	0.969455	Q9HDC9	APMAP	Adipocyte plasma membrane-associated protein
-0.713681	0.856559	0.969455	Q6NUM9	RETSAT	All-trans-retinol 13,14-reductase
-0.583519	0.858335	0.969455	P02750	LRG1	Leucine-rich alpha-2-glycoprotein
1.18544	0.85879	0.969455	Q13435	SF3B2	Splicing factor 3B subunit 2
-0.302792	0.858978	0.969455	P63241, Q6IS14	EIF5A, EIF5AL1	Eukaryotic translation initiation factor 5A-1, Eukaryotic translation initiation factor 5A-1-like
-0.697469	0.859442	0.969455	Q9Y600	CSAD	Cysteine sulfinic acid decarboxylase
-0.468826	0.859491	0.969455	Q14956	GPNMB	Transmembrane glycoprotein NMB
0.578739	0.859572	0.969455	Q9UQN3	CHMP2B	Charged multivesicular body protein 2b
0.638348	0.860762	0.969455	Q8WX93	PALLD	Palladin
0.52472	0.86115	0.969455	Q9Y265	RUVBL1	RuvB-like 1
2.05725	0.861168	0.969455	P08572	COL4A2	Collagen alpha-2(IV) chain, Canstatin
-0.956699	0.861201	0.969455	Q15435	PPP1R7	Protein phosphatase 1 regulatory subunit 7
0.829935	0.861649	0.969455	P36578	RPL4	60S ribosomal protein L4
-0.592325	0.862009	0.969455	Q13542	EIF4EBP2	Eukaryotic translation initiation factor 4E-binding protein 2
1.00919	0.862535	0.969455	Q8N8S7	ENAH	Protein enabled homolog
0.407855	0.863705	0.969455	Q13642	FHL1	Four and a half LIM domains protein 1
-0.670084	0.864383	0.969455	O94905	ERLIN2	Erlin-2
-0.738885	0.866228	0.969455	Q9GZT8	NIF3L1	NIF3-like protein 1
0.816286	0.866443	0.969455	O75489	NDUFS3	NADH dehydrogenase [ubiquinone] iron-sulfur protein 3, mitochondrial
0.470472	0.867336	0.969455	P17858	PFKL	ATP-dependent 6-phosphofructokinase, liver type
-1.87449	0.867347	0.969455	Q9BQE5	APOL2	Apolipoprotein L2
-0.50842	0.867384	0.969455	P07305	H1F0	Histone H1.0, Histone H1.0, N-terminally processed
0.271213	0.867714	0.969455	P00352	ALDH1A1	Retinal dehydrogenase 1
0.597102	0.868077	0.969455	P09486	SPARC	SPARC
-0.477556	0.868401	0.969455	P02795	MT2A	Metallothionein-2
1.68894	0.86894	0.969455	P23297	S100A1	Protein S100-A1
-0.541732	0.869519	0.969455	P09012	SNRPA	U1 small nuclear ribonucleoprotein A
-0.659608	0.8697	0.969455	P35659	DEK	Protein DEK
0.388584	0.86971	0.969455	Q01130	SRSF2	Serine/arginine-rich splicing factor 2
-0.641626	0.869991	0.969455	Q9H1E3	NUCKS1	Nuclear ubiquitous casein and cyclin-dependent kinase substrate 1
0.410773	0.870214	0.969455	P27338	MAOB	Amine oxidase [flavin-containing] B
-0.631796	0.870926	0.969455	Q9H9Q2	COPS7B	COP9 signalosome complex subunit 7b
0.772615	0.87159	0.969455	P16401	HIST1H1B	Histone H1.5
-0.840163	0.87212	0.969455	P55268	LAMB2	Laminin subunit beta-2
0.186705	0.873136	0.969455	P47755	CAPZA2	F-actin-capping protein subunit alpha-2
-0.527055	0.87433	0.969455	O75369	FLNB	Filamin-B
0.364035	0.874502	0.969455	Q08380	LGALS3BP	Galectin-3-binding protein
-0.400171	0.875656	0.969455	P14854	COX6B1	Cytochrome c oxidase subunit 6B1
0.549156	0.875877	0.969455	Q08174	PCDH1	Protocadherin-1
-0.540649	0.876437	0.969455	Q8N129	CNPY4	Protein canopy homolog 4
-0.899214	0.876643	0.969455	P01023	A2M	Alpha-2-macroglobulin
-0.183478	0.877034	0.969455	P38646	HSPA9	Stress-70 protein, mitochondrial
-0.833544	0.877049	0.969455	Q9BX97	PLVAP	Plasmalemma vesicle-associated protein
-0.30473	0.877184	0.969455	P53999	SUB1	Activated RNA polymerase II transcriptional coactivator p15
1.16235	0.877717	0.969455	Q8IWW8	ADHFE1	Hydroxyacid-oxoacid transhydrogenase, mitochondrial
0.613119	0.878451	0.969455	P62263	RPS14	40S ribosomal protein S14
-0.403826	0.878751	0.969455	P63208	SKP1	S-phase kinase-associated protein 1
-0.3141	0.879091	0.969455	P49721	PSMB2	Proteasome subunit beta type-2
1.46167	0.879139	0.969455	Q9H7Z7	PTGES2	Prostaglandin E synthase 2, Prostaglandin E synthase 2 truncated form
-0.798166	0.879154	0.969455	P20700	LMNB1	Lamin-B1
0.896088	0.879189	0.969455	P02747	C1QC	Complement C1q subcomponent subunit C
-0.571882	0.879435	0.969455	Q92599	SEPT8	Septin-8
-0.991987	0.881293	0.970995	Q00765	REEP5	Receptor expression-enhancing protein 5
0.462161	0.882745	0.971976	O75781	PALM	Paralemmin-1
-0.776439	0.88311	0.971976	P17540	CKMT2	Creatine kinase S-type, mitochondrial
-0.345135	0.884354	0.972836	P61916	NPC2	Epididymal secretory protein E1
-0.654624	0.884934	0.972964	P23141	CES1	Liver carboxylesterase 1
-0.552137	0.886876	0.973942	Q9ULC3	RAB23	Ras-related protein Rab-23
1.14728	0.8869	0.973942	P21589	NT5E	5-nucleotidase
-0.370557	0.887429	0.973942	O75208	COQ9	Ubiquinone biosynthesis protein COQ9, mitochondrial
0.26813	0.887794	0.973942	Q13561	DCTN2	Dynactin subunit 2
-0.466203	0.888309	0.973942	P62979, P62987, P0CG47, P0CG48	RPS27A, UBA52, UBB, UBC	Ubiquitin-40S ribosomal protein S27a, Ubiquitin, 40S ribosomal protein S27a, Ubiquitin-60S ribosomal protein L40, Ubiquitin, 60S ribosomal protein L40, Polyubiquitin-B, Ubiquitin, Polyubiquitin-C, Ubiquitin
0.252765	0.889694	0.973942	Q96IU4	ABHD14B	Alpha/beta hydrolase domain-containing protein 14B
0.799854	0.88978	0.973942	Q07507	DPT	Dermatopontin
0.771634	0.889937	0.973942	P56199	ITGA1	Integrin alpha-1
0.26089	0.890153	0.973942	O43852	CALU	Calumenin
0.329877	0.890461	0.973942	P36957	DLST	Dihydrolipoyllysine-residue succinyltransferase component of 2-oxoglutarate dehydrogenase complex, mitochondrial
-0.362155	0.89155	0.974626	P62873	GNB1	Guanine nucleotide-binding protein G(I)/G(S)/G(T) subunit beta-1
0.532073	0.892896	0.974768	Q8IW45	CARKD	ATP-dependent (S)-NAD(P)H-hydrate dehydratase
-0.8329	0.893229	0.974768	P14324	FDPS	Farnesyl pyrophosphate synthase
0.567985	0.893406	0.974768	Q96AB3	ISOC2	Isochorismatase domain-containing protein 2, mitochondrial
-0.149505	0.894222	0.974768	P55072	VCP	Transitional endoplasmic reticulum ATPase
0.404099	0.894695	0.974768	Q9C0C2	TNKS1BP1	182 kDa tankyrase-1-binding protein
0.338797	0.894696	0.974768	O00264	PGRMC1	Membrane-associated progesterone receptor component 1
0.828467	0.894929	0.974768	O43865	AHCYL1	Putative adenosylhomocysteinase 2
-0.481259	0.897828	0.976779	P24298	GPT	Alanine aminotransferase 1
0.834603	0.898037	0.976779	Q15233	NONO	Non-POU domain-containing octamer-binding protein
-0.369946	0.898445	0.976779	Q15582	TGFBI	Transforming growth factor-beta-induced protein ig-h3
0.711724	0.899075	0.976779	Q13428	TCOF1	Treacle protein
-0.3709	0.899101	0.976779	P46976	GYG1	Glycogenin-1
0.497147	0.899573	0.976785	P14543	NID1	Nidogen-1
0.771738	0.901472	0.97685	P02462	COL4A1	Collagen alpha-1(IV) chain, Arresten
0.266879	0.901907	0.97685	Q99757	TXN2	Thioredoxin, mitochondrial
-0.465344	0.902907	0.97685	Q00796	SORD	Sorbitol dehydrogenase
0.244453	0.903555	0.97685	Q9NVS9	PNPO	Pyridoxine-5-phosphate oxidase
-0.386292	0.903638	0.97685	P52788	SMS	Spermine synthase
-0.633865	0.903755	0.97685	P53621	COPA	Coatomer subunit alpha, Xenin, Proxenin
-0.482844	0.903946	0.97685	P62306	SNRPF	Small nuclear ribonucleoprotein F
-0.971599	0.904509	0.97685	P06732	CKM	Creatine kinase M-type, Creatine kinase M-type, N-terminally processed
-0.279511	0.904689	0.97685	P42765	ACAA2	3-ketoacyl-CoA thiolase, mitochondrial
-0.455027	0.904937	0.97685	P61106	RAB14	Ras-related protein Rab-14
-0.256784	0.905227	0.97685	P00751	CFB	Complement factor B, Complement factor B Ba fragment, Complement factor B Bb fragment
-0.555803	0.905236	0.97685	Q66K74	MAP1S	Microtubule-associated protein 1S, MAP1S heavy chain, MAP1S light chain
0.328189	0.90588	0.97685	Q86V81	ALYREF	THO complex subunit 4
0.324635	0.906202	0.97685	P84090	ERH	Enhancer of rudimentary homolog
-0.26019	0.909265	0.97685	P30536	TSPO	Translocator protein
-0.928604	0.909527	0.97685	O95394	PGM3	Phosphoacetylglucosamine mutase
0.659539	0.909914	0.97685	Q96AG4	LRRC59	Leucine-rich repeat-containing protein 59
-0.455021	0.910396	0.97685	O14841	OPLAH	5-oxoprolinase
0.247837	0.910744	0.97685	Q14195	DPYSL3	Dihydropyrimidinase-related protein 3
0.321458	0.911092	0.97685	Q15027	ACAP1	Arf-GAP with coiled-coil, ANK repeat and PH domain-containing protein 1
0.680982	0.911228	0.97685	P22105	TNXB	Tenascin-X
-0.446645	0.911477	0.97685	P49792	RANBP2	E3 SUMO-protein ligase RanBP2
-0.922814	0.911589	0.97685	P21980	TGM2	Protein-glutamine gamma-glutamyltransferase 2
-0.552891	0.912895	0.97685	Q92896	GLG1	Golgi apparatus protein 1
-0.187092	0.913155	0.97685	P54105	CLNS1A	Methylosome subunit pICln
-0.309635	0.91422	0.97685	Q06136	KDSR	3-ketodihydrosphingosine reductase
-0.595053	0.91443	0.97685	Q8N163	CCAR2	Cell cycle and apoptosis regulator protein 2
-0.150895	0.91467	0.97685	P12814	ACTN1	Alpha-actinin-1
0.272453	0.914739	0.97685	Q53HC9	TSSC1	Protein TSSC1
-0.292732	0.914841	0.97685	P35222	CTNNB1	Catenin beta-1
0.725262	0.915313	0.97685	P13284	IFI30	Gamma-interferon-inducible lysosomal thiol reductase
0.569207	0.915963	0.97685	Q9H4G4	GLIPR2	Golgi-associated plant pathogenesis-related protein 1
0.359319	0.91646	0.97685	P78324, Q5TFQ8	SIRPA, SIRPB1	Tyrosine-protein phosphatase non-receptor type substrate 1, Signal-regulatory protein beta-1 isoform 3
0.346158	0.917037	0.97685	O15173	PGRMC2	Membrane-associated progesterone receptor component 2
0.493211	0.918218	0.97685	O75947	ATP5H	ATP synthase subunit d, mitochondrial
-0.238205	0.919016	0.97685	Q96G03	PGM2	Phosphoglucomutase-2
0.314389	0.919247	0.97685	P22352	GPX3	Glutathione peroxidase 3
0.369305	0.919336	0.97685	Q9Y3A5	SBDS	Ribosome maturation protein SBDS
0.312495	0.919411	0.97685	Q9UNM6	PSMD13	26S proteasome non-ATPase regulatory subunit 13
0.484734	0.919613	0.97685	P01008	SERPINC1	Antithrombin-III
0.211348	0.919817	0.97685	Q9NRV9	HEBP1	Heme-binding protein 1
-0.503026	0.920435	0.97685	Q6UWY5	OLFML1	Olfactomedin-like protein 1
0.425737	0.921194	0.97685	P12111	COL6A3	Collagen alpha-3(VI) chain
0.626777	0.921822	0.97685	O95817	BAG3	BAG family molecular chaperone regulator 3
-0.423509	0.921914	0.97685	Q8N4T8	CBR4	Carbonyl reductase family member 4
-0.264121	0.92192	0.97685	P62318	SNRPD3	Small nuclear ribonucleoprotein Sm D3
0.155033	0.922034	0.97685	Q16555	DPYSL2	Dihydropyrimidinase-related protein 2
0.391424	0.922377	0.97685	P46459	NSF	Vesicle-fusing ATPase
0.451612	0.922425	0.97685	Q9UJC5	SH3BGRL2	SH3 domain-binding glutamic acid-rich-like protein 2
-0.222741	0.924972	0.978444	P06454	PTMA	Prothymosin alpha, Prothymosin alpha, N-terminally processed, Thymosin alpha-1
-0.362594	0.92562	0.978444	P12694	BCKDHA	2-oxoisovalerate dehydrogenase subunit alpha, mitochondrial
0.289117	0.925671	0.978444	Q99832	CCT7	T-complex protein 1 subunit eta
-0.357164	0.925877	0.978444	P27635, Q96L21	RPL10, RPL10L	60S ribosomal protein L10, 60S ribosomal protein L10-like
-0.167021	0.927363	0.978444	Q15181	PPA1	Inorganic pyrophosphatase
-0.196804	0.92766	0.978444	P25787	PSMA2	Proteasome subunit alpha type-2
0.581846	0.927803	0.978444	Q6UXB8	PI16	Peptidase inhibitor 16
-0.391994	0.928382	0.978444	Q9UJ68	MSRA	Mitochondrial peptide methionine sulfoxide reductase
0.3856	0.92932	0.978444	Q86X55	CARM1	Histone-arginine methyltransferase CARM1
0.284878	0.929321	0.978444	O95861	BPNT1	3(2),5-bisphosphate nucleotidase 1
-0.264828	0.929699	0.978444	P30049	ATP5D	ATP synthase subunit delta, mitochondrial
0.143971	0.929926	0.978444	P04632	CAPNS1	Calpain small subunit 1
-0.200274	0.930426	0.978444	Q12797	ASPH	Aspartyl/asparaginyl beta-hydroxylase
-0.300631	0.930453	0.978444	Q9UL46	PSME2	Proteasome activator complex subunit 2
-0.124494	0.931075	0.978607	Q14103	HNRNPD	Heterogeneous nuclear ribonucleoprotein D0
0.288214	0.931837	0.978919	Q9UBX5	FBLN5	Fibulin-5
[truncated: 119 more rows]

## Sheet: LIPIDMEDyes
coef.LIPIDMEDyes	p.LIPIDMEDyes	fdr.LIPIDMEDyes	uniprot	gene	name
0.505873	7.28524e-05	0.15299	P30626	SRI	Sorcin
-2.56217	0.0016553	0.700459	P0DJI8	SAA1	Serum amyloid A-1 protein, Amyloid protein A, Serum amyloid protein A(2-104), Serum amyloid protein A(3-104), Serum amyloid protein A(2-103), Serum amyloid protein A(2-102), Serum amyloid protein A(4-101)
2.61526	0.00199246	0.700459	Q9Y4W6	AFG3L2	AFG3-like protein 2
1.06593	0.00265965	0.700459	Q99829	CPNE1	Copine-1
0.585757	0.00276954	0.700459	P26447	S100A4	Protein S100-A4
1.03881	0.00311636	0.700459	Q53H82	LACTB2	Beta-lactamase-like protein 2
-1.55136	0.00368657	0.700459	Q9Y3A5	SBDS	Ribosome maturation protein SBDS
1.69264	0.00393662	0.700459	Q66K74	MAP1S	Microtubule-associated protein 1S, MAP1S heavy chain, MAP1S light chain
-2.0201	0.00403278	0.700459	P48449	LSS	Lanosterol synthase
-2.32034	0.00444429	0.700459	Q8N0U8	VKORC1L1	Vitamin K epoxide reductase complex subunit 1-like protein 1
-2.65874	0.00494005	0.700459	Q96AD5	PNPLA2	Patatin-like phospholipase domain-containing protein 2
-0.583484	0.00503781	0.700459	P22307	SCP2	Non-specific lipid-transfer protein
-0.72133	0.00590347	0.700459	P63096	GNAI1	Guanine nucleotide-binding protein G(i) subunit alpha-1
0.963301	0.00593579	0.700459	P36873	PPP1CC	Serine/threonine-protein phosphatase PP1-gamma catalytic subunit
2.21293	0.00624899	0.700459	P46777	RPL5	60S ribosomal protein L5
0.417994	0.00629604	0.700459	P60900	PSMA6	Proteasome subunit alpha type-6
1.40764	0.00629835	0.700459	Q15008	PSMD6	26S proteasome non-ATPase regulatory subunit 6
-1.48546	0.00676847	0.700459	Q16134	ETFDH	Electron transfer flavoprotein-ubiquinone oxidoreductase, mitochondrial
-1.47524	0.00721899	0.700459	O14786	NRP1	Neuropilin-1
1.38122	0.00766452	0.700459	Q86X55	CARM1	Histone-arginine methyltransferase CARM1
-1.79689	0.00810214	0.700459	Q9NX40	OCIAD1	OCIA domain-containing protein 1
1.25912	0.00812998	0.700459	Q9NZA1	CLIC5	Chloride intracellular channel protein 5
-0.94106	0.0083201	0.700459	Q86VP6	CAND1	Cullin-associated NEDD8-dissociated protein 1
1.10964	0.00899594	0.700459	Q13151	HNRNPA0	Heterogeneous nuclear ribonucleoprotein A0
-0.761737	0.00937154	0.700459	O43175	PHGDH	D-3-phosphoglycerate dehydrogenase
-0.991619	0.00956558	0.700459	P23396	RPS3	40S ribosomal protein S3
-1.08749	0.00978381	0.700459	P35542	SAA4	Serum amyloid A-4 protein
-1.03409	0.010104	0.700459	P56277	CMC4	Cx9C motif-containing protein 4
1.21813	0.0104553	0.700459	Q9Y646	CPQ	Carboxypeptidase Q
-1.36993	0.011259	0.700459	Q9NZ45	CISD1	CDGSH iron-sulfur domain-containing protein 1
-1.61662	0.0117626	0.700459	Q9UDY2	TJP2	Tight junction protein ZO-2
-0.661682	0.0118575	0.700459	O60664	PLIN3	Perilipin-3
-1.26645	0.0120639	0.700459	O75880	SCO1	Protein SCO1 homolog, mitochondrial
-1.3128	0.0125035	0.700459	P62906	RPL10A	60S ribosomal protein L10a
-1.0363	0.012568	0.700459	P10643	C7	Complement component C7
-0.83539	0.012601	0.700459	Q5JWF2, P63092	GNAS	Guanine nucleotide-binding protein G(s) subunit alpha isoforms XLas, Guanine nucleotide-binding protein G(s) subunit alpha isoforms short
1.56424	0.0133205	0.700459	P52594	AGFG1	Arf-GAP domain and FG repeat-containing protein 1
1.36865	0.0136084	0.700459	Q96PE7	MCEE	Methylmalonyl-CoA epimerase, mitochondrial
0.665303	0.0136763	0.700459	P50990	CCT8	T-complex protein 1 subunit theta
-1.5056	0.0141194	0.700459	P43490	NAMPT	Nicotinamide phosphoribosyltransferase
-2.10289	0.014779	0.700459	Q04323	UBXN1	UBX domain-containing protein 1
-0.993034	0.0151295	0.700459	O95182	NDUFA7	NADH dehydrogenase [ubiquinone] 1 alpha subcomplex subunit 7
1.53985	0.0152918	0.700459	O75475	PSIP1	PC4 and SFRS1-interacting protein
0.7494	0.0155424	0.700459	P42785	PRCP	Lysosomal Pro-X carboxypeptidase
1.02118	0.0155812	0.700459	P28676	GCA	Grancalcin
1.55197	0.0155829	0.700459	Q9BTZ2	DHRS4	Dehydrogenase/reductase SDR family member 4
-0.602344	0.0157633	0.700459	Q9HDC9	APMAP	Adipocyte plasma membrane-associated protein
1.43261	0.0163306	0.700459	P62424	RPL7A	60S ribosomal protein L7a
0.756411	0.0165496	0.700459	P32969	RPL9	60S ribosomal protein L9
0.901117	0.0166799	0.700459	Q9H0R4	HDHD2	Haloacid dehalogenase-like hydrolase domain-containing protein 2
-0.431055	0.0170111	0.700459	P04899	GNAI2	Guanine nucleotide-binding protein G(i) subunit alpha-2
-1.01749	0.0173807	0.701911	O00592	PODXL	Podocalyxin
-2.32298	0.0178575	0.70436	P78344	EIF4G2	Eukaryotic translation initiation factor 4 gamma 2
-1.35804	0.0187982	0.70436	P20645	M6PR	Cation-dependent mannose-6-phosphate receptor
-1.80907	0.0188792	0.70436	Q00765	REEP5	Receptor expression-enhancing protein 5
1.69308	0.0191066	0.70436	O43719	HTATSF1	HIV Tat-specific factor 1
0.335153	0.019196	0.70436	P23528	CFL1	Cofilin-1
1.34507	0.0194538	0.70436	Q96JY6	PDLIM2	PDZ and LIM domain protein 2
0.729151	0.0199316	0.709429	P54578	USP14	Ubiquitin carboxyl-terminal hydrolase 14
1.61417	0.0208946	0.728344	P09104	ENO2	Gamma-enolase
0.497947	0.0211567	0.728344	P51884	LUM	Lumican
0.529108	0.0225029	0.733494	P04406	GAPDH	Glyceraldehyde-3-phosphate dehydrogenase
0.600265	0.0225592	0.733494	O95831	AIFM1	Apoptosis-inducing factor 1, mitochondrial
-0.802507	0.0226845	0.733494	P08754	GNAI3	Guanine nucleotide-binding protein G(k) subunit alpha
0.979149	0.0227478	0.733494	P98179	RBM3	RNA-binding protein 3
-1.24904	0.0230527	0.733494	P05090	APOD	Apolipoprotein D
-1.28138	0.0236181	0.740269	P27144	AK4	Adenylate kinase 4, mitochondrial
1.17881	0.0242596	0.749193	Q9P016	THYN1	Thymocyte nuclear protein 1
0.586971	0.0252752	0.758026	P37802	TAGLN2	Transgelin-2
1.48818	0.0258853	0.758026	O75381	PEX14	Peroxisomal membrane protein PEX14
-0.69732	0.0261244	0.758026	O00264	PGRMC1	Membrane-associated progesterone receptor component 1
0.692751	0.0265648	0.758026	P29373	CRABP2	Cellular retinoic acid-binding protein 2
0.272897	0.0272647	0.758026	P11142	HSPA8	Heat shock cognate 71 kDa protein
1.19437	0.0273808	0.758026	P0C0L5	C4B	Complement C4-B, Complement C4 beta chain, Complement C4-B alpha chain, C4a anaphylatoxin, C4b-B, C4d-B, Complement C4 gamma chain
0.584178	0.0276891	0.758026	P25787	PSMA2	Proteasome subunit alpha type-2
-1.51276	0.0278774	0.758026	Q13033	STRN3	Striatin-3
0.464243	0.0281932	0.758026	P25789	PSMA4	Proteasome subunit alpha type-4
-1.19435	0.0285762	0.758026	Q9H2H8	PPIL3	Peptidyl-prolyl cis-trans isomerase-like 3
-1.56723	0.0287065	0.758026	P00533	EGFR	Epidermal growth factor receptor
0.806125	0.0288772	0.758026	Q86V81	ALYREF	THO complex subunit 4
1.02057	0.0292781	0.759061	P05204	HMGN2	Non-histone chromosomal protein HMG-17
1.20279	0.0301177	0.763398	Q8IWE4	DCUN1D3	DCN1-like protein 3
-1.17147	0.0301724	0.763398	Q96MM6	HSPA12B	Heat shock 70 kDa protein 12B
1.03969	0.0305861	0.764462	P36776	LONP1	Lon protease homolog, mitochondrial
-0.408009	0.0309425	0.764462	P25398	RPS12	40S ribosomal protein S12
-0.423641	0.0317618	0.768028	P47756	CAPZB	F-actin-capping protein subunit beta
1.09575	0.0320194	0.768028	Q58FF8	HSP90AB2P	Putative heat shock protein HSP 90-beta 2
-1.00014	0.032184	0.768028	P25774	CTSS	Cathepsin S
0.447044	0.0344458	0.812766	P60174	TPI1	Triosephosphate isomerase
1.34727	0.0361102	0.841771	Q9NP79	VTA1	Vacuolar protein sorting-associated protein VTA1 homolog
-0.883067	0.0368425	0.841771	P62877	RBX1	E3 ubiquitin-protein ligase RBX1, E3 ubiquitin-protein ligase RBX1, N-terminally processed
0.762693	0.0373008	0.841771	P38159	RBMX	RNA-binding motif protein, X chromosome, RNA-binding motif protein, X chromosome, N-terminally processed
-1.10355	0.0374139	0.841771	Q27J81	INF2	Inverted formin-2
-0.821905	0.0381119	0.841771	P26583	HMGB2	High mobility group protein B2
-0.33776	0.0382208	0.841771	Q99714	HSD17B10	3-hydroxyacyl-CoA dehydrogenase type-2
1.32069	0.0384809	0.841771	P50579	METAP2	Methionine aminopeptidase 2
1.32968	0.0396448	0.851702	Q14011	CIRBP	Cold-inducible RNA-binding protein
-0.842549	0.0407418	0.851702	Q9NP72	RAB18	Ras-related protein Rab-18
1.41504	0.0420101	0.851702	Q9UDT6	CLIP2	CAP-Gly domain-containing linker protein 2
1.53978	0.0420301	0.851702	Q9HB90, Q9NQL2	RRAGC, RRAGD	Ras-related GTP-binding protein C, Ras-related GTP-binding protein D
1.0393	0.04232	0.851702	Q9Y376	CAB39	Calcium-binding protein 39
1.34757	0.0427955	0.851702	Q8N163	CCAR2	Cell cycle and apoptosis regulator protein 2
-0.925453	0.0430769	0.851702	O00483	NDUFA4	Cytochrome c oxidase subunit NDUFA4
0.487654	0.0435577	0.851702	P28070	PSMB4	Proteasome subunit beta type-4
0.685073	0.0436198	0.851702	O60613	SEP15	15 kDa selenoprotein
0.7284	0.0440033	0.851702	P51687	SUOX	Sulfite oxidase, mitochondrial
-1.2145	0.0444254	0.851702	Q9UNF0	PACSIN2	Protein kinase C and casein kinase substrate in neurons protein 2
-1.13157	0.0447256	0.851702	O14791	APOL1	Apolipoprotein L1
0.250332	0.0451073	0.851702	P07237	P4HB	Protein disulfide-isomerase
-0.575111	0.0455799	0.851702	Q9UHG3	PCYOX1	Prenylcysteine oxidase 1
0.669977	0.0458398	0.851702	Q96K17	BTF3L4	Transcription factor BTF3 homolog 4
0.696689	0.0458862	0.851702	Q6XQN6	NAPRT	Nicotinate phosphoribosyltransferase
-0.531588	0.0461792	0.851702	P62072	TIMM10	Mitochondrial import inner membrane translocase subunit Tim10
1.35208	0.0462352	0.851702	P10619	CTSA	Lysosomal protective protein, Lysosomal protective protein 32 kDa chain, Lysosomal protective protein 20 kDa chain
0.521769	0.047387	0.865328	P19338	NCL	Nucleolin
1.17914	0.0496822	0.88361	Q9BRF8	CPPED1	Serine/threonine-protein phosphatase CPPED1
-0.893313	0.0503843	0.88361	Q7L576, Q96F07	CYFIP1, CYFIP2	Cytoplasmic FMR1-interacting protein 1, Cytoplasmic FMR1-interacting protein 2
0.553371	0.0508912	0.88361	P15374	UCHL3	Ubiquitin carboxyl-terminal hydrolase isozyme L3
1.65083	0.0521165	0.88361	P62917	RPL8	60S ribosomal protein L8
1.00048	0.0530911	0.88361	Q15005	SPCS2	Signal peptidase complex subunit 2
-0.922839	0.0531816	0.88361	P02652	APOA2	Apolipoprotein A-II, Proapolipoprotein A-II, Truncated apolipoprotein A-II
1.6061	0.0535354	0.88361	P78527	PRKDC	DNA-dependent protein kinase catalytic subunit
0.732559	0.0542703	0.88361	O75629	CREG1	Protein CREG1
1.20956	0.0543975	0.88361	Q9UJC5	SH3BGRL2	SH3 domain-binding glutamic acid-rich-like protein 2
-1.18724	0.0550064	0.88361	P34949	MPI	Mannose-6-phosphate isomerase
-1.23642	0.0560511	0.88361	O95218	ZRANB2	Zinc finger Ran-binding domain-containing protein 2
-0.598501	0.0560962	0.88361	O14561	NDUFAB1	Acyl carrier protein, mitochondrial
-0.540297	0.0573476	0.88361	P54920	NAPA	Alpha-soluble NSF attachment protein
0.708568	0.0576373	0.88361	Q9Y6H1, Q5T1J5	CHCHD2, CHCHD2P9	Coiled-coil-helix-coiled-coil-helix domain-containing protein 2, Putative coiled-coil-helix-coiled-coil-helix domain-containing protein CHCHD2P9, mitochondrial
-0.675068	0.0578445	0.88361	P30050	RPL12	60S ribosomal protein L12
2.1145	0.058466	0.88361	P17661	DES	Desmin
-0.685265	0.0589642	0.88361	P02649	APOE	Apolipoprotein E
-0.856315	0.0591912	0.88361	Q14677	CLINT1	Clathrin interactor 1
-0.797505	0.060065	0.88361	O15212	PFDN6	Prefoldin subunit 6
-1.47468	0.0606719	0.88361	O95373	IPO7	Importin-7
-0.735226	0.0615475	0.88361	P34741	SDC2	Syndecan-2
0.670076	0.0616146	0.88361	P00746	CFD	Complement factor D
0.855533	0.061723	0.88361	P63098	PPP3R1	Calcineurin subunit B type 1
-1.26146	0.0633489	0.88361	P30622	CLIP1	CAP-Gly domain-containing linker protein 1
1.1949	0.0635197	0.88361	Q9NTK5	OLA1	Obg-like ATPase 1
-0.919003	0.0642755	0.88361	Q8N335	GPD1L	Glycerol-3-phosphate dehydrogenase 1-like protein
-0.821145	0.0652337	0.88361	Q9NYL9	TMOD3	Tropomodulin-3
-0.773389	0.0655548	0.88361	O60313	OPA1	Dynamin-like 120 kDa protein, mitochondrial, Dynamin-like 120 kDa protein, form S1
0.383892	0.0656319	0.88361	Q16658	FSCN1	Fascin
1.91624	0.0657281	0.88361	Q9Y6U3	SCIN	Adseverin
1.7153	0.0660951	0.88361	P09669	COX6C	Cytochrome c oxidase subunit 6C
0.942962	0.0665514	0.88361	P11171	EPB41	Protein 4.1
0.756568	0.0666171	0.88361	Q13310	PABPC4	Polyadenylate-binding protein 4
-0.488149	0.0671071	0.88361	Q99536	VAT1	Synaptic vesicle membrane protein VAT-1 homolog
-0.820688	0.0671093	0.88361	Q8TD19	NEK9	Serine/threonine-protein kinase Nek9
-1.07218	0.0672662	0.88361	P49748	ACADVL	Very long-chain specific acyl-CoA dehydrogenase, mitochondrial
-1.02406	0.0675702	0.88361	Q15758	SLC1A5	Neutral amino acid transporter B(0)
0.516409	0.0683647	0.88361	P67775	PPP2CA	Serine/threonine-protein phosphatase 2A catalytic subunit alpha isoform
0.349996	0.0686782	0.88361	P06576	ATP5B	ATP synthase subunit beta, mitochondrial
-0.808215	0.0691077	0.88361	Q96CM8	ACSF2	Acyl-CoA synthetase family member 2, mitochondrial
1.08537	0.0691583	0.88361	P00403	MT-CO2	Cytochrome c oxidase subunit 2
1.75816	0.0700193	0.88361	P05023	ATP1A1	Sodium/potassium-transporting ATPase subunit alpha-1
-1.26305	0.0700197	0.88361	P02747	C1QC	Complement C1q subcomponent subunit C
-2.24935	0.0700495	0.88361	P61254, Q9UNX3	RPL26, RPL26L1	60S ribosomal protein L26, 60S ribosomal protein L26-like 1
0.608124	0.0706961	0.88361	P30043	BLVRB	Flavin reductase (NADPH)
0.980002	0.0712527	0.88361	Q6GMV3	PTRHD1	Putative peptidyl-tRNA hydrolase PTRHD1
1.77969	0.0721052	0.88361	P55083	MFAP4	Microfibril-associated glycoprotein 4
-1.57749	0.0723677	0.88361	P21980	TGM2	Protein-glutamine gamma-glutamyltransferase 2
0.550483	0.0729321	0.88361	Q15102	PAFAH1B3	Platelet-activating factor acetylhydrolase IB subunit gamma
-0.394245	0.0732289	0.88361	P61224, A6NIZ1	RAP1B	Ras-related protein Rap-1b, Ras-related protein Rap-1b-like protein
0.530428	0.073415	0.88361	P10768	ESD	S-formylglutathione hydrolase
1.62929	0.0737932	0.88361	Q9NZD4	AHSP	Alpha-hemoglobin-stabilizing protein
0.969862	0.0743924	0.88361	O43684	BUB3	Mitotic checkpoint protein BUB3
0.447232	0.0744679	0.88361	P05452	CLEC3B	Tetranectin
-2.84627	0.0746803	0.88361	Q00341	HDLBP	Vigilin
-1.18121	0.074842	0.88361	P62277	RPS13	40S ribosomal protein S13
-0.956348	0.0750793	0.88361	P51648	ALDH3A2	Fatty aldehyde dehydrogenase
1.34602	0.0757419	0.88361	Q9Y3B8	REXO2	Oligoribonuclease, mitochondrial
-0.631168	0.0762573	0.88361	P62993	GRB2	Growth factor receptor-bound protein 2
-1.14376	0.0763848	0.88361	O95183	VAMP5	Vesicle-associated membrane protein 5
0.390025	0.0785128	0.88361	Q15181	PPA1	Inorganic pyrophosphatase
0.528164	0.078823	0.88361	P06748	NPM1	Nucleophosmin
-0.403711	0.081278	0.88361	P56537	EIF6	Eukaryotic translation initiation factor 6
-0.657273	0.0816477	0.88361	Q7L5N1	COPS6	COP9 signalosome complex subunit 6
0.608074	0.0817776	0.88361	P25325	MPST	3-mercaptopyruvate sulfurtransferase
0.365358	0.083506	0.88361	Q09666	AHNAK	Neuroblast differentiation-associated protein AHNAK
-0.697196	0.0841753	0.88361	Q8NCW5	APOA1BP	NAD(P)H-hydrate epimerase
0.734587	0.0846564	0.88361	Q15020	SART3	Squamous cell carcinoma antigen recognized by T-cells 3
0.60085	0.0853751	0.88361	P32119	PRDX2	Peroxiredoxin-2
0.690898	0.0854661	0.88361	Q7Z739, Q9BYJ9	YTHDF3, YTHDF1	YTH domain-containing family protein 3, YTH domain-containing family protein 1
0.348309	0.0854871	0.88361	Q14847	LASP1	LIM and SH3 domain protein 1
-0.350704	0.0856627	0.88361	P48637	GSS	Glutathione synthetase
-1.34278	0.0858431	0.88361	P80108	GPLD1	Phosphatidylinositol-glycan-specific phospholipase D
1.3048	0.0859507	0.88361	O00423	EML1	Echinoderm microtubule-associated protein-like 1
0.99273	0.0860143	0.88361	Q9NVH6	TMLHE	Trimethyllysine dioxygenase, mitochondrial
1.00934	0.0865381	0.88361	P52758	HRSP12	Ribonuclease UK114
0.820537	0.0869378	0.88361	Q9BUJ2	HNRNPUL1	Heterogeneous nuclear ribonucleoprotein U-like protein 1
-0.417646	0.0869847	0.88361	O60749	SNX2	Sorting nexin-2
-0.334708	0.0871354	0.88361	Q9Y5Z4	HEBP2	Heme-binding protein 2
-0.457854	0.0873943	0.88361	P60842	EIF4A1	Eukaryotic initiation factor 4A-I
-2.09263	0.0879609	0.88361	P40261	NNMT	Nicotinamide N-methyltransferase
0.728904	0.0882196	0.88361	Q99729	HNRNPAB	Heterogeneous nuclear ribonucleoprotein A/B
-1.10607	0.0889436	0.88361	Q9H910	HN1L	Hematological and neurological expressed 1-like protein
1.18387	0.0894759	0.88361	Q16186	ADRM1	Proteasomal ubiquitin receptor ADRM1
0.746421	0.0896902	0.88361	Q15661, P20231	TPSAB1, TPSB2	Tryptase alpha/beta-1, Tryptase beta-2
-0.862239	0.0897638	0.88361	Q9UBQ5	EIF3K	Eukaryotic translation initiation factor 3 subunit K
0.731796	0.0902464	0.88361	P00918	CA2	Carbonic anhydrase 2
-0.698779	0.0903305	0.88361	Q9H8H3	METTL7A	Methyltransferase-like protein 7A
0.502283	0.0921179	0.88361	P13861	PRKAR2A	cAMP-dependent protein kinase type II-alpha regulatory subunit
0.963881	0.0923959	0.88361	Q92522	H1FX	Histone H1x
-0.975382	0.0927322	0.88361	Q9UJ68	MSRA	Mitochondrial peptide methionine sulfoxide reductase
0.36896	0.0927756	0.88361	P48059	LIMS1	LIM and senescent cell antigen-like-containing domain protein 1
1.0083	0.0935632	0.88361	Q02878	RPL6	60S ribosomal protein L6
-0.571227	0.0947892	0.88361	P23634	ATP2B4	Plasma membrane calcium-transporting ATPase 4
-0.580032	0.0950874	0.88361	P19404	NDUFV2	NADH dehydrogenase [ubiquinone] flavoprotein 2, mitochondrial
-0.661569	0.0950975	0.88361	Q93008	USP9X	Probable ubiquitin carboxyl-terminal hydrolase FAF-X
0.971736	0.0958848	0.88361	P04839	CYBB	Cytochrome b-245 heavy chain
-0.635449	0.0959004	0.88361	P53597	SUCLG1	Succinyl-CoA ligase [ADP/GDP-forming] subunit alpha, mitochondrial
-0.718414	0.0962673	0.88361	Q15637	SF1	Splicing factor 1
-1.08244	0.0969813	0.88361	P52815	MRPL12	39S ribosomal protein L12, mitochondrial
0.44409	0.097332	0.88361	P30044	PRDX5	Peroxiredoxin-5, mitochondrial
-0.927183	0.0973824	0.88361	L0R6Q1	SLC35A4
-0.752305	0.0974381	0.88361	O95445	APOM	Apolipoprotein M
0.230448	0.0977737	0.88361	O95336	PGLS	6-phosphogluconolactonase
-0.800952	0.0979909	0.88361	P51606	RENBP	N-acylglucosamine 2-epimerase
0.687918	0.0984011	0.88361	Q9UEY8	ADD3	Gamma-adducin
-0.807394	0.0989645	0.88361	Q9Y639	NPTN	Neuroplastin
-0.68777	0.0992115	0.88361	Q32MZ4	LRRFIP1	Leucine-rich repeat flightless-interacting protein 1
-0.893507	0.100401	0.88361	P69849, Q15155, Q5JPE7	NOMO3, NOMO1, NOMO2	Nodal modulator 3, Nodal modulator 1, Nodal modulator 2
-0.719209	0.100946	0.88361	Q9Y3F4	STRAP	Serine-threonine kinase receptor-associated protein
0.408604	0.101007	0.88361	P49721	PSMB2	Proteasome subunit beta type-2
-0.782077	0.101362	0.88361	Q00169	PITPNA	Phosphatidylinositol transfer protein alpha isoform
0.860744	0.101463	0.88361	P53990	IST1	IST1 homolog
-0.624523	0.10159	0.88361	Q9Y262	EIF3L	Eukaryotic translation initiation factor 3 subunit L
0.723413	0.101609	0.88361	P23246	SFPQ	Splicing factor, proline- and glutamine-rich
-0.645903	0.101831	0.88361	O15120	AGPAT2	1-acyl-sn-glycerol-3-phosphate acyltransferase beta
0.21706	0.102093	0.88361	P62937	PPIA	Peptidyl-prolyl cis-trans isomerase A, Peptidyl-prolyl cis-trans isomerase A, N-terminally processed
0.620773	0.102387	0.88361	P35914	HMGCL	Hydroxymethylglutaryl-CoA lyase, mitochondrial
1.585	0.103048	0.88361	Q4G0F5	VPS26B	Vacuolar protein sorting-associated protein 26B
-0.807473	0.103071	0.88361	P28062	PSMB8	Proteasome subunit beta type-8
-0.514105	0.103405	0.88361	Q96IX5	USMG5	Up-regulated during skeletal muscle growth protein 5
-0.871511	0.103631	0.88361	Q9NR28	DIABLO	Diablo homolog, mitochondrial
-0.67618	0.104115	0.88361	Q9NP97, Q8TF09	DYNLRB1, DYNLRB2	Dynein light chain roadblock-type 1, Dynein light chain roadblock-type 2
-0.724019	0.104322	0.88361	P36269	GGT5	Gamma-glutamyltransferase 5, Gamma-glutamyltransferase 5 heavy chain, Gamma-glutamyltransferase 5 light chain
-0.694866	0.104709	0.88361	Q9BZV2	SLC19A3	Thiamine transporter 2
0.775602	0.104815	0.88361	Q5SSJ5	HP1BP3	Heterochromatin protein 1-binding protein 3
0.773914	0.105837	0.88361	O15260	SURF4	Surfeit locus protein 4
0.808368	0.106372	0.88361	P04070	PROC	Vitamin K-dependent protein C, Vitamin K-dependent protein C light chain, Vitamin K-dependent protein C heavy chain, Activation peptide
1.37708	0.106903	0.88361	Q15717	ELAVL1	ELAV-like protein 1
0.985668	0.107156	0.88361	Q15746	MYLK	Myosin light chain kinase, smooth muscle, Myosin light chain kinase, smooth muscle, deglutamylated form
0.481967	0.107432	0.88361	Q71U36, P0DPH8, P0DPH7	TUBA1A	Tubulin alpha-1A chain
-0.959903	0.107589	0.88361	P01009	SERPINA1	Alpha-1-antitrypsin, Short peptide from AAT
0.591859	0.107784	0.88361	P0C0L4	C4A	Complement C4-A, Complement C4 beta chain, Complement C4-A alpha chain, C4a anaphylatoxin, C4b-A, C4d-A, Complement C4 gamma chain
0.247791	0.107898	0.88361	P25786	PSMA1	Proteasome subunit alpha type-1
-1.63972	0.108203	0.88361	Q8IYL3	C1orf174	UPF0688 protein C1orf174
-1.12084	0.10842	0.88361	P15144	ANPEP	Aminopeptidase N
0.567324	0.108471	0.88361	P36955	SERPINF1	Pigment epithelium-derived factor
-1.69069	0.108892	0.88361	Q14683	SMC1A	Structural maintenance of chromosomes protein 1A
0.490804	0.109643	0.88361	P68036, A0A1B0GUS4	UBE2L3	Ubiquitin-conjugating enzyme E2 L3
0.721482	0.109933	0.88361	P31943	HNRNPH1	Heterogeneous nuclear ribonucleoprotein H, Heterogeneous nuclear ribonucleoprotein H, N-terminally processed
-0.530759	0.110077	0.88361	P84090	ERH	Enhancer of rudimentary homolog
0.358202	0.110551	0.88361	O75083	WDR1	WD repeat-containing protein 1
-0.638293	0.111102	0.88361	O15173	PGRMC2	Membrane-associated progesterone receptor component 2
-0.658176	0.111191	0.88361	Q96IY4	CPB2	Carboxypeptidase B2
-2.34142	0.111734	0.88361	Q9BTT0	ANP32E	Acidic leucine-rich nuclear phosphoprotein 32 family member E
-0.500117	0.11179	0.88361	P33121	ACSL1	Long-chain-fatty-acid--CoA ligase 1
0.700409	0.112178	0.88361	P00491	PNP	Purine nucleoside phosphorylase
1.0746	0.112234	0.88361	P16157	ANK1	Ankyrin-1
-0.901417	0.1139	0.88361	P43652	AFM	Afamin
0.934815	0.114316	0.88361	O15382	BCAT2	Branched-chain-amino-acid aminotransferase, mitochondrial
1.83856	0.114522	0.88361	P60228	EIF3E	Eukaryotic translation initiation factor 3 subunit E
-0.457797	0.114599	0.88361	P28065	PSMB9	Proteasome subunit beta type-9
-0.333594	0.115076	0.88361	P07858	CTSB	Cathepsin B, Cathepsin B light chain, Cathepsin B heavy chain
0.250472	0.115197	0.88361	P06733	ENO1	Alpha-enolase
1.1497	0.11531	0.88361	Q13428	TCOF1	Treacle protein
-0.870287	0.115383	0.88361	Q7Z4H3	HDDC2	HD domain-containing protein 2
0.262438	0.115582	0.88361	P25788	PSMA3	Proteasome subunit alpha type-3
0.86018	0.115666	0.88361	Q5HYK7	SH3D19	SH3 domain-containing protein 19
-0.495617	0.115918	0.88361	P40939	HADHA	Trifunctional enzyme subunit alpha, mitochondrial, Long-chain enoyl-CoA hydratase, Long chain 3-hydroxyacyl-CoA dehydrogenase
0.295712	0.11654	0.88361	P13797	PLS3	Plastin-3
-0.775522	0.117002	0.88361	P55008	AIF1	Allograft inflammatory factor 1
-1.24363	0.117571	0.88361	Q99614	TTC1	Tetratricopeptide repeat protein 1
-0.521411	0.1176	0.88361	Q8IYI6	EXOC8	Exocyst complex component 8
-1.59328	0.118013	0.88361	Q9Y2W1	THRAP3	Thyroid hormone receptor-associated protein 3
0.576445	0.118222	0.88361	P16615	ATP2A2	Sarcoplasmic/endoplasmic reticulum calcium ATPase 2
0.434354	0.118543	0.88361	P60891, P11908, P21108	PRPS1, PRPS2, PRPS1L1	Ribose-phosphate pyrophosphokinase 1, Ribose-phosphate pyrophosphokinase 2, Ribose-phosphate pyrophosphokinase 3
-0.74322	0.118701	0.88361	Q9Y5X3	SNX5	Sorting nexin-5
1.56375	0.119077	0.88361	Q9H7Z7	PTGES2	Prostaglandin E synthase 2, Prostaglandin E synthase 2 truncated form
-0.884748	0.120645	0.886077	P45954	ACADSB	Short/branched chain specific acyl-CoA dehydrogenase, mitochondrial
-0.372479	0.120654	0.886077	P10301	RRAS	Ras-related protein R-Ras
-0.767373	0.120777	0.886077	P49411	TUFM	Elongation factor Tu, mitochondrial
-0.91881	0.121192	0.886077	Q1KMD3	HNRNPUL2	Heterogeneous nuclear ribonucleoprotein U-like protein 2
0.348836	0.121519	0.886077	P20618	PSMB1	Proteasome subunit beta type-1
0.596386	0.122367	0.887113	O95861	BPNT1	3(2),5-bisphosphate nucleotidase 1
-0.578451	0.122506	0.887113	P11279	LAMP1	Lysosome-associated membrane glycoprotein 1
-1.09201	0.123862	0.89119	Q9NS82	SLC7A10	Asc-type amino acid transporter 1
-0.721529	0.123918	0.89119	Q92747	ARPC1A	Actin-related protein 2/3 complex subunit 1A
-0.769472	0.125134	0.893197	P05165	PCCA	Propionyl-CoA carboxylase alpha chain, mitochondrial
-0.799517	0.125141	0.893197	P06702	S100A9	Protein S100-A9
1.08176	0.126834	0.893197	P16452	EPB42	Erythrocyte membrane protein band 4.2
0.325861	0.127655	0.893197	P18206	VCL	Vinculin
0.862752	0.128101	0.893197	Q5TDH0	DDI2	Protein DDI1 homolog 2
1.04054	0.128291	0.893197	Q13449	LSAMP	Limbic system-associated membrane protein
-0.882522	0.128621	0.893197	Q8WUY1	THEM6	Protein THEM6
1.02583	0.128903	0.893197	P15927	RPA2	Replication protein A 32 kDa subunit
0.873806	0.129011	0.893197	O94903	PROSC	Proline synthase co-transcribed bacterial homolog protein
1.17074	0.129397	0.893197	Q16666	IFI16	Gamma-interferon-inducible protein 16
0.704348	0.129412	0.893197	Q5TFE4	NT5DC1	5-nucleotidase domain-containing protein 1
1.1204	0.129851	0.893197	Q7Z5R6	APBB1IP	Amyloid beta A4 precursor protein-binding family B member 1-interacting protein
-0.472744	0.130056	0.893197	Q92597	NDRG1	Protein NDRG1
-0.550752	0.130467	0.893197	P00167	CYB5A	Cytochrome b5
-1.01036	0.130736	0.893197	Q8N474	SFRP1	Secreted frizzled-related protein 1
-0.365772	0.131589	0.893197	P59998	ARPC4	Actin-related protein 2/3 complex subunit 4
0.705817	0.131742	0.893197	P61313	RPL15	60S ribosomal protein L15
0.695571	0.132004	0.893197	P34096	RNASE4	Ribonuclease 4
-0.908666	0.132917	0.893197	Q13155	AIMP2	Aminoacyl tRNA synthase complex-interacting multifunctional protein 2
-0.459505	0.133542	0.893197	Q14974	KPNB1	Importin subunit beta-1
2.79371	0.134103	0.893197	P35556	FBN2	Fibrillin-2
-1.56995	0.134205	0.893197	P06756	ITGAV	Integrin alpha-V, Integrin alpha-V heavy chain, Integrin alpha-V light chain
-0.677922	0.134892	0.893197	O95848	NUDT14	Uridine diphosphate glucose pyrophosphatase
0.849532	0.135035	0.893197	Q15363	TMED2	Transmembrane emp24 domain-containing protein 2
-0.779683	0.135095	0.893197	P39019	RPS19	40S ribosomal protein S19
-0.330084	0.135255	0.893197	P10809	HSPD1	60 kDa heat shock protein, mitochondrial
0.621027	0.136487	0.896164	Q92506	HSD17B8	Estradiol 17-beta-dehydrogenase 8
-0.734393	0.136558	0.896164	Q9Y3Z3	SAMHD1	Deoxynucleoside triphosphate triphosphohydrolase SAMHD1
0.424117	0.137778	0.901355	Q13642	FHL1	Four and a half LIM domains protein 1
0.371898	0.138553	0.903605	Q99584	S100A13	Protein S100-A13
-0.925107	0.139584	0.905836	P02679	FGG	Fibrinogen gamma chain
-1.09685	0.139757	0.905836	Q9BWJ5	SF3B5	Splicing factor 3B subunit 5
-1.03183	0.140582	0.908377	Q6L8Q7	PDE12	2,5-phosphodiesterase 12
0.586298	0.141929	0.913988	P68871	HBB	Hemoglobin subunit beta, LVV-hemorphin-7, Spinorphin
-0.745582	0.142875	0.913988	Q9HD42	CHMP1A	Charged multivesicular body protein 1a
-0.453473	0.144253	0.913988	Q96CV9	OPTN	Optineurin
0.548708	0.145281	0.913988	P31942	HNRNPH3	Heterogeneous nuclear ribonucleoprotein H3
-0.751216	0.146078	0.913988	Q99961, Q99962	SH3GL1, SH3GL2	Endophilin-A2, Endophilin-A1
0.960725	0.146143	0.913988	P14735	IDE	Insulin-degrading enzyme
0.6177	0.146175	0.913988	Q96R05	RBP7	Retinoid-binding protein 7
1.23079	0.146584	0.913988	P09105	HBQ1	Hemoglobin subunit theta-1
0.545403	0.147043	0.913988	P48556	PSMD8	26S proteasome non-ATPase regulatory subunit 8
0.866438	0.147487	0.913988	Q16795	NDUFA9	NADH dehydrogenase [ubiquinone] 1 alpha subcomplex subunit 9, mitochondrial
0.780965	0.148227	0.913988	P29536	LMOD1	Leiomodin-1
-0.47827	0.149363	0.913988	P48681	NES	Nestin
0.716432	0.149379	0.913988	P13010	XRCC5	X-ray repair cross-complementing protein 5
-0.484837	0.150546	0.913988	Q9NWV8	BABAM1	BRISC and BRCA1-A complex member 1
-0.77819	0.15176	0.913988	Q96EP5	DAZAP1	DAZ-associated protein 1
-0.911821	0.151892	0.913988	Q93077, Q7L7L0, P04908, Q96QV6, P16104	HIST1H2AC, HIST3H2A, HIST1H2AB, HIST1H2AA, H2AFX	Histone H2A type 1-C, Histone H2A type 3, Histone H2A type 1-B/E, Histone H2A type 1-A, Histone H2AX
0.798121	0.151939	0.913988	P27694	RPA1	Replication protein A 70 kDa DNA-binding subunit, Replication protein A 70 kDa DNA-binding subunit, N-terminally processed
-0.702817	0.152246	0.913988	P47985, P0C7P4	UQCRFS1, UQCRFS1P1	Cytochrome b-c1 complex subunit Rieske, mitochondrial, Cytochrome b-c1 complex subunit 11, Putative cytochrome b-c1 complex subunit Rieske-like protein 1
-0.433827	0.152453	0.913988	O60936	NOL3	Nucleolar protein 3
0.426907	0.154797	0.913988	Q9BR76	CORO1B	Coronin-1B
-1.01139	0.155163	0.913988	P55145	MANF	Mesencephalic astrocyte-derived neurotrophic factor
0.604646	0.155207	0.913988	P05455	SSB	Lupus La protein
0.594672	0.155889	0.913988	Q86SX6	GLRX5	Glutaredoxin-related protein 5, mitochondrial
-0.953676	0.156694	0.913988	Q6IAA8	LAMTOR1	Ragulator complex protein LAMTOR1
0.960653	0.156844	0.913988	Q6YHK3	CD109	CD109 antigen
0.26695	0.157538	0.913988	P08670	VIM	Vimentin
1.08209	0.158512	0.913988	P09455	RBP1	Retinol-binding protein 1
-0.579361	0.158732	0.913988	P62879	GNB2	Guanine nucleotide-binding protein G(I)/G(S)/G(T) subunit beta-2
0.426368	0.158885	0.913988	P00846	MT-ATP6	ATP synthase subunit a
-0.303424	0.159	0.913988	P17987	TCP1	T-complex protein 1 subunit alpha
-0.396069	0.160038	0.913988	P08571	CD14	Monocyte differentiation antigen CD14, Monocyte differentiation antigen CD14, urinary form, Monocyte differentiation antigen CD14, membrane-bound form
0.554669	0.160039	0.913988	P43686	PSMC4	26S protease regulatory subunit 6B
0.191579	0.160482	0.913988	P63104	YWHAZ	14-3-3 protein zeta/delta
0.985543	0.162675	0.913988	P35813	PPM1A	Protein phosphatase 1A
0.607154	0.163374	0.913988	P10109	FDX1	Adrenodoxin, mitochondrial
0.491861	0.163577	0.913988	Q9C0B1	FTO	Alpha-ketoglutarate-dependent dioxygenase FTO
-0.738267	0.163794	0.913988	P61758	VBP1	Prefoldin subunit 3
1.10859	0.163872	0.913988	Q0ZGT2	NEXN	Nexilin
-0.331421	0.163948	0.913988	P49419	ALDH7A1	Alpha-aminoadipic semialdehyde dehydrogenase
0.296274	0.164428	0.913988	P61978	HNRNPK	Heterogeneous nuclear ribonucleoprotein K
1.01069	0.165232	0.913988	O75521	ECI2	Enoyl-CoA delta isomerase 2, mitochondrial
1.07637	0.165773	0.913988	Q14315	FLNC	Filamin-C
0.405347	0.165909	0.913988	P06703	S100A6	Protein S100-A6
0.631342	0.166089	0.913988	P28072	PSMB6	Proteasome subunit beta type-6
1.08119	0.167842	0.913988	O00479	HMGN4	High mobility group nucleosome-binding domain-containing protein 4
0.462452	0.168292	0.913988	O14907	TAX1BP3	Tax1-binding protein 3
-0.825165	0.168297	0.913988	Q14240	EIF4A2	Eukaryotic initiation factor 4A-II, Eukaryotic initiation factor 4A-II, N-terminally processed
-0.854238	0.168782	0.913988	P23946	CMA1	Chymase
0.55732	0.16967	0.913988	P47914	RPL29	60S ribosomal protein L29
-0.9208	0.16974	0.913988	P16050	ALOX15	Arachidonate 15-lipoxygenase
0.273125	0.170803	0.913988	Q16775	HAGH	Hydroxyacylglutathione hydrolase, mitochondrial
-0.492724	0.171972	0.913988	Q16643	DBN1	Drebrin
0.709499	0.172104	0.913988	Q9BSL1	UBAC1	Ubiquitin-associated domain-containing protein 1
-0.602684	0.172968	0.913988	P61956	SUMO2	Small ubiquitin-related modifier 2
0.584433	0.173266	0.913988	Q07960	ARHGAP1	Rho GTPase-activating protein 1
-0.358395	0.173599	0.913988	P31930	UQCRC1	Cytochrome b-c1 complex subunit 1, mitochondrial
0.512597	0.17372	0.913988	Q8TDB4	MGARP	Protein MGARP
0.480171	0.17446	0.913988	Q13185	CBX3	Chromobox protein homolog 3
-0.678117	0.174536	0.913988	P02763	ORM1	Alpha-1-acid glycoprotein 1
1.28696	0.174707	0.913988	Q07666	KHDRBS1	KH domain-containing, RNA-binding, signal transduction-associated protein 1
0.967361	0.176192	0.913988	Q9HCC0	MCCC2	Methylcrotonoyl-CoA carboxylase beta chain, mitochondrial
0.342563	0.176314	0.913988	Q9Y2X8, P62837, P61077, P51668	UBE2D4, UBE2D2, UBE2D3, UBE2D1	Ubiquitin-conjugating enzyme E2 D4, Ubiquitin-conjugating enzyme E2 D2, Ubiquitin-conjugating enzyme E2 D3, Ubiquitin-conjugating enzyme E2 D1
-0.337336	0.176585	0.913988	P21397	MAOA	Amine oxidase [flavin-containing] A
0.952462	0.177016	0.913988	Q9NNW7	TXNRD2	Thioredoxin reductase 2, mitochondrial
0.643411	0.177255	0.913988	P32321	DCTD	Deoxycytidylate deaminase
0.838857	0.177749	0.913988	P31689	DNAJA1	DnaJ homolog subfamily A member 1
-1.31309	0.177978	0.913988	P20339	RAB5A	Ras-related protein Rab-5A
0.211773	0.178047	0.913988	Q13126	MTAP	S-methyl-5-thioadenosine phosphorylase
-0.403377	0.17837	0.913988	P17980	PSMC3	26S protease regulatory subunit 6A
-0.238434	0.179373	0.913988	Q07954	LRP1	Prolow-density lipoprotein receptor-related protein 1, Low-density lipoprotein receptor-related protein 1 85 kDa subunit, Low-density lipoprotein receptor-related protein 1 515 kDa subunit, Low-density lipoprotein receptor-related protein 1 intracellular domain
-0.58581	0.179498	0.913988	P62269	RPS18	40S ribosomal protein S18
0.297934	0.179627	0.913988	Q96RF0	SNX18	Sorting nexin-18
-0.628863	0.179809	0.913988	Q13177	PAK2	Serine/threonine-protein kinase PAK 2, PAK-2p27, PAK-2p34
-0.565871	0.180191	0.913988	P50148	GNAQ	Guanine nucleotide-binding protein G(q) subunit alpha
0.57436	0.180842	0.913988	P24666	ACP1	Low molecular weight phosphotyrosine protein phosphatase
-0.31155	0.181021	0.913988	P36969	GPX4	Phospholipid hydroperoxide glutathione peroxidase, mitochondrial
0.541545	0.181432	0.913988	P69905	HBA1	Hemoglobin subunit alpha
-0.793776	0.182179	0.913988	Q9H3N1	TMX1	Thioredoxin-related transmembrane protein 1
-0.614201	0.182297	0.913988	P62857	RPS28	40S ribosomal protein S28
-0.758541	0.182605	0.913988	P40227	CCT6A	T-complex protein 1 subunit zeta
0.448026	0.182865	0.913988	Q9BWD1	ACAT2	Acetyl-CoA acetyltransferase, cytosolic
0.96268	0.18301	0.913988	P02724	GYPA	Glycophorin-A
-0.449687	0.183157	0.913988	O95197	RTN3	Reticulon-3
-0.893783	0.183278	0.913988	Q9UIQ6	LNPEP	Leucyl-cystinyl aminopeptidase, Leucyl-cystinyl aminopeptidase, pregnancy serum form
0.74042	0.183773	0.913988	Q9BTV4	TMEM43	Transmembrane protein 43
0.516193	0.186035	0.913988	P04843	RPN1	Dolichyl-diphosphooligosaccharide--protein glycosyltransferase subunit 1
-0.830765	0.186428	0.913988	Q2VIR3, P41091	EIF2S3L, EIF2S3	Putative eukaryotic translation initiation factor 2 subunit 3-like protein, Eukaryotic translation initiation factor 2 subunit 3
-0.857943	0.187323	0.913988	P46439	GSTM5	Glutathione S-transferase Mu 5
0.651307	0.187476	0.913988	P31146	CORO1A	Coronin-1A
0.50015	0.187598	0.913988	Q15370	TCEB2	Transcription elongation factor B polypeptide 2
0.367647	0.18888	0.913988	Q96JJ7	TMX3	Protein disulfide-isomerase TMX3
-0.3782	0.189283	0.913988	Q9UKY7	CDV3	Protein CDV3 homolog
1.30836	0.190313	0.913988	Q14166	TTLL12	Tubulin--tyrosine ligase-like protein 12
-0.709318	0.190654	0.913988	O43776	NARS	Asparagine--tRNA ligase, cytoplasmic
-0.402304	0.191508	0.913988	P11586	MTHFD1	C-1-tetrahydrofolate synthase, cytoplasmic, Methylenetetrahydrofolate dehydrogenase, Methenyltetrahydrofolate cyclohydrolase, Formyltetrahydrofolate synthetase, C-1-tetrahydrofolate synthase, cytoplasmic, N-terminally processed
0.759257	0.19182	0.913988	Q8IVF2	AHNAK2	Protein AHNAK2
-0.696044	0.192042	0.913988	Q9UHL4	DPP7	Dipeptidyl peptidase 2
-0.446696	0.19225	0.913988	P35613	BSG	Basigin
0.681381	0.192896	0.913988	Q9Y383, Q9NQ29	LUC7L2, LUC7L	Putative RNA-binding protein Luc7-like 2, Putative RNA-binding protein Luc7-like 1
0.473645	0.193181	0.913988	P37108	SRP14	Signal recognition particle 14 kDa protein
-0.607461	0.193273	0.913988	P62195	PSMC5	26S protease regulatory subunit 8
0.548714	0.194405	0.913988	P62316	SNRPD2	Small nuclear ribonucleoprotein Sm D2
0.624475	0.194487	0.913988	O00303	EIF3F	Eukaryotic translation initiation factor 3 subunit F
-0.657246	0.194584	0.913988	O43809	NUDT21	Cleavage and polyadenylation specificity factor subunit 5
-0.385671	0.194922	0.913988	O43399	TPD52L2	Tumor protein D54
-0.783913	0.194998	0.913988	O94911	ABCA8	ATP-binding cassette sub-family A member 8
-0.277477	0.19536	0.913988	P30046, A6NHG4	DDT, DDTL	D-dopachrome decarboxylase, D-dopachrome decarboxylase-like protein
0.433518	0.195774	0.913988	Q969Q0, P83881	RPL36AL, RPL36A	60S ribosomal protein L36a-like, 60S ribosomal protein L36a
0.282198	0.196431	0.913988	Q96IU4	ABHD14B	Alpha/beta hydrolase domain-containing protein 14B
-0.763408	0.196616	0.913988	A0FGR8	ESYT2	Extended synaptotagmin-2
0.532437	0.19696	0.913988	P18621	RPL17	60S ribosomal protein L17
0.338186	0.197114	0.913988	Q99436	PSMB7	Proteasome subunit beta type-7
-0.980402	0.19794	0.913988	O60701	UGDH	UDP-glucose 6-dehydrogenase
-0.696322	0.198193	0.913988	P35606	COPB2	Coatomer subunit beta
0.386324	0.198664	0.913988	Q9BT78	COPS4	COP9 signalosome complex subunit 4
0.268645	0.198761	0.913988	P09211	GSTP1	Glutathione S-transferase P
-0.864955	0.198888	0.913988	Q96A26	FAM162A	Protein FAM162A
-0.954657	0.199028	0.913988	O75822	EIF3J	Eukaryotic translation initiation factor 3 subunit J
0.664212	0.200662	0.913988	Q04837	SSBP1	Single-stranded DNA-binding protein, mitochondrial
0.684322	0.201082	0.913988	P22897	MRC1	Macrophage mannose receptor 1
0.413315	0.201665	0.913988	P31939	ATIC	Bifunctional purine biosynthesis protein PURH, Phosphoribosylaminoimidazolecarboxamide formyltransferase, IMP cyclohydrolase
-0.686611	0.202077	0.913988	Q15848	ADIPOQ	Adiponectin
-0.770526	0.202357	0.913988	Q92896	GLG1	Golgi apparatus protein 1
0.302223	0.202447	0.913988	P49773	HINT1	Histidine triad nucleotide-binding protein 1
0.71538	0.202586	0.913988	P02748	C9	Complement component C9, Complement component C9a, Complement component C9b
0.649344	0.202829	0.913988	Q16774	GUK1	Guanylate kinase
-0.568624	0.203161	0.913988	P55769	NHP2L1	NHP2-like protein 1, NHP2-like protein 1, N-terminally processed
-0.819925	0.203198	0.913988	O95299	NDUFA10	NADH dehydrogenase [ubiquinone] 1 alpha subcomplex subunit 10, mitochondrial
0.305599	0.203463	0.913988	P60983	GMFB	Glia maturation factor beta
0.457696	0.204288	0.913988	P26038	MSN	Moesin
-0.470348	0.20502	0.913988	P01011	SERPINA3	Alpha-1-antichymotrypsin, Alpha-1-antichymotrypsin His-Pro-less
0.193642	0.205079	0.913988	P62942	FKBP1A	Peptidyl-prolyl cis-trans isomerase FKBP1A
-1.35947	0.206069	0.913988	O95822	MLYCD	Malonyl-CoA decarboxylase, mitochondrial
0.828714	0.206345	0.913988	P54725	RAD23A	UV excision repair protein RAD23 homolog A
-0.880257	0.206424	0.913988	Q9UNE7	STUB1	E3 ubiquitin-protein ligase CHIP
0.801627	0.206765	0.913988	Q9Y617	PSAT1	Phosphoserine aminotransferase
-0.604319	0.207324	0.913988	P01031	C5	Complement C5, Complement C5 beta chain, Complement C5 alpha chain, C5a anaphylatoxin, Complement C5 alpha chain
-0.739771	0.208047	0.913988	P14209	CD99	CD99 antigen
-1.2017	0.208123	0.913988	P81605	DCD	Dermcidin, Survival-promoting peptide, DCD-1
-0.838996	0.208219	0.913988	P62249	RPS16	40S ribosomal protein S16
0.643597	0.208408	0.913988	P61326, Q96A72	MAGOH, MAGOHB	Protein mago nashi homolog, Protein mago nashi homolog 2
1.07295	0.208746	0.913988	Q8TBC4	UBA3	NEDD8-activating enzyme E1 catalytic subunit
0.658677	0.208903	0.913988	Q9NPJ3	ACOT13	Acyl-coenzyme A thioesterase 13, Acyl-coenzyme A thioesterase 13, N-terminally processed
0.593079	0.209095	0.913988	P0DMN0, P0DMM9	SULT1A4, SULT1A3	Sulfotransferase 1A4, Sulfotransferase 1A3
-0.559138	0.209337	0.913988	P16435	POR	NADPH--cytochrome P450 reductase
-0.29601	0.209509	0.913988	O15144	ARPC2	Actin-related protein 2/3 complex subunit 2
-0.448657	0.209597	0.913988	Q03252	LMNB2	Lamin-B2
-0.549161	0.210265	0.913988	P35611	ADD1	Alpha-adducin
-0.518378	0.210271	0.913988	O75436	VPS26A	Vacuolar protein sorting-associated protein 26A
0.841053	0.210609	0.913988	P16083	NQO2	Ribosyldihydronicotinamide dehydrogenase [quinone]
-0.638113	0.211654	0.913988	Q53FA7	TP53I3	Quinone oxidoreductase PIG3
-0.519139	0.212531	0.913988	P60468	SEC61B	Protein transport protein Sec61 subunit beta
0.215506	0.212709	0.913988	P30101	PDIA3	Protein disulfide-isomerase A3
0.296308	0.213099	0.913988	P40925	MDH1	Malate dehydrogenase, cytoplasmic
-1.11082	0.213249	0.913988	Q16762	TST	Thiosulfate sulfurtransferase
0.604859	0.213347	0.913988	Q9H479	FN3K	Fructosamine-3-kinase
-0.705175	0.214043	0.913988	Q9UBY9	HSPB7	Heat shock protein beta-7
-0.395191	0.214151	0.913988	P62873	GNB1	Guanine nucleotide-binding protein G(I)/G(S)/G(T) subunit beta-1
-1.49444	0.214459	0.913988	Q9Y237	PIN4	Peptidyl-prolyl cis-trans isomerase NIMA-interacting 4
0.591355	0.21465	0.913988	P29144	TPP2	Tripeptidyl-peptidase 2
0.55723	0.21485	0.913988	P61081	UBE2M	NEDD8-conjugating enzyme Ubc12
1.24383	0.21538	0.913988	P18124	RPL7	60S ribosomal protein L7
-0.419556	0.215411	0.913988	P35998	PSMC2	26S protease regulatory subunit 7
-0.474719	0.215945	0.913988	P30533	LRPAP1	Alpha-2-macroglobulin receptor-associated protein
0.301875	0.216081	0.913988	P07585	DCN	Decorin
0.971844	0.216117	0.913988	P05114	HMGN1	Non-histone chromosomal protein HMG-14
0.41063	0.216167	0.913988	P58546	MTPN	Myotrophin
0.318363	0.216269	0.913988	Q2TAA2	IAH1	Isoamyl acetate-hydrolyzing esterase 1 homolog
-0.430333	0.216544	0.913988	P49327	FASN	Fatty acid synthase, [Acyl-carrier-protein] S-acetyltransferase, [Acyl-carrier-protein] S-malonyltransferase, 3-oxoacyl-[acyl-carrier-protein] synthase, 3-oxoacyl-[acyl-carrier-protein] reductase, 3-hydroxyacyl-[acyl-carrier-protein] dehydratase, Enoyl-[acyl-carrier-protein] reductase, Oleoyl-[acyl-carrier-protein] hydrolase
-0.638956	0.216762	0.913988	P04156	PRNP	Major prion protein
0.393362	0.218037	0.913988	Q00839	HNRNPU	Heterogeneous nuclear ribonucleoprotein U
0.367069	0.218162	0.913988	P49593	PPM1F	Protein phosphatase 1F
0.572251	0.219032	0.913988	O75937	DNAJC8	DnaJ homolog subfamily C member 8
0.256793	0.219051	0.913988	P14618	PKM	Pyruvate kinase PKM
-0.657768	0.219801	0.913988	Q15393	SF3B3	Splicing factor 3B subunit 3
-0.371278	0.220103	0.913988	Q13263	TRIM28	Transcription intermediary factor 1-beta
-1.00038	0.220879	0.913988	P61952	GNG11	Guanine nucleotide-binding protein G(I)/G(S)/G(O) subunit gamma-11
1.04149	0.220885	0.913988	Q7Z5L7	PODN	Podocan
-0.803301	0.220963	0.913988	P16298	PPP3CB	Serine/threonine-protein phosphatase 2B catalytic subunit beta isoform
0.399931	0.2211	0.913988	P19823	ITIH2	Inter-alpha-trypsin inhibitor heavy chain H2
0.622179	0.221472	0.913988	Q9H3K6	BOLA2	BolA-like protein 2
-0.821039	0.222522	0.913988	P23142	FBLN1	Fibulin-1
-0.59584	0.222704	0.913988	O75352	MPDU1	Mannose-P-dolichol utilization defect 1 protein
0.860267	0.223632	0.913988	P61353	RPL27	60S ribosomal protein L27
-0.510484	0.223952	0.913988	Q9BSJ8	ESYT1	Extended synaptotagmin-1
0.378234	0.224014	0.913988	P50914	RPL14	60S ribosomal protein L14
-0.431793	0.224812	0.913988	O75891	ALDH1L1	Cytosolic 10-formyltetrahydrofolate dehydrogenase
0.679867	0.224984	0.913988	P17174	GOT1	Aspartate aminotransferase, cytoplasmic
0.511237	0.22527	0.913988	P04844	RPN2	Dolichyl-diphosphooligosaccharide--protein glycosyltransferase subunit 2
-0.576381	0.225421	0.913988	P50238	CRIP1	Cysteine-rich protein 1
-0.709473	0.225838	0.913988	P07225	PROS1	Vitamin K-dependent protein S
1.03603	0.226309	0.913988	P09132	SRP19	Signal recognition particle 19 kDa protein
-0.53948	0.226367	0.913988	Q9UI30	TRMT112	Multifunctional methyltransferase subunit TRM112-like protein
-0.488077	0.226683	0.913988	P09496	CLTA	Clathrin light chain A
0.712345	0.22731	0.913988	P62306	SNRPF	Small nuclear ribonucleoprotein F
0.286511	0.228305	0.913988	Q93052	LPP	Lipoma-preferred partner
0.617811	0.228404	0.913988	O43765	SGTA	Small glutamine-rich tetratricopeptide repeat-containing protein alpha
-0.584812	0.228464	0.913988	Q969G5	PRKCDBP	Protein kinase C delta-binding protein
0.438923	0.228668	0.913988	P12277	CKB	Creatine kinase B-type
-0.520038	0.229891	0.913988	Q9Y4G6	TLN2	Talin-2
0.303391	0.231833	0.913988	P02753	RBP4	Retinol-binding protein 4, Plasma retinol-binding protein(1-182), Plasma retinol-binding protein(1-181), Plasma retinol-binding protein(1-179), Plasma retinol-binding protein(1-176)
-0.344068	0.231961	0.913988	Q9UBR2	CTSZ	Cathepsin Z
1.24364	0.23232	0.913988	Q9UII2	ATPIF1	ATPase inhibitor, mitochondrial
-0.727307	0.232662	0.913988	Q16647	PTGIS	Prostacyclin synthase
0.401145	0.233845	0.913988	P54687	BCAT1	Branched-chain-amino-acid aminotransferase, cytosolic
0.883883	0.234519	0.913988	P51970	NDUFA8	NADH dehydrogenase [ubiquinone] 1 alpha subcomplex subunit 8
0.536922	0.235171	0.913988	Q96C01	FAM136A	Protein FAM136A
0.587941	0.235187	0.913988	P52272	HNRNPM	Heterogeneous nuclear ribonucleoprotein M
0.317949	0.235439	0.913988	P28066	PSMA5	Proteasome subunit alpha type-5
0.56646	0.235698	0.913988	Q9UHD8	SEPT9	Septin-9
0.161559	0.2359	0.913988	P14625	HSP90B1	Endoplasmin
-0.476299	0.236479	0.913988	P07919	UQCRH	Cytochrome b-c1 complex subunit 6, mitochondrial
-0.584431	0.23722	0.913988	O43760	SYNGR2	Synaptogyrin-2
1.29703	0.237262	0.913988	Q9UK45	LSM7	U6 snRNA-associated Sm-like protein LSm7
-0.251998	0.237321	0.913988	P61019	RAB2A	Ras-related protein Rab-2A
0.260267	0.237401	0.913988	P35244	RPA3	Replication protein A 14 kDa subunit
0.59822	0.237598	0.913988	Q16576	RBBP7	Histone-binding protein RBBP7
-0.644843	0.237899	0.913988	Q9NS86	LANCL2	LanC-like protein 2
-0.40042	0.238276	0.913988	O75688	PPM1B	Protein phosphatase 1B
0.486675	0.238812	0.913988	O75390	CS	Citrate synthase, mitochondrial
0.967334	0.239263	0.913988	Q15436	SEC23A	Protein transport protein Sec23A
0.461411	0.239521	0.913988	O95747	OXSR1	Serine/threonine-protein kinase OSR1
-0.41483	0.239855	0.913988	Q8IV08	PLD3	Phospholipase D3
0.358788	0.240091	0.913988	P50395	GDI2	Rab GDP dissociation inhibitor beta
0.281367	0.241471	0.913988	Q01082	SPTBN1	Spectrin beta chain, non-erythrocytic 1
0.693901	0.241938	0.913988	Q08495	DMTN	Dematin
0.647507	0.24227	0.913988	Q9HB71	CACYBP	Calcyclin-binding protein
0.399581	0.242911	0.913988	P26639	TARS	Threonine--tRNA ligase, cytoplasmic
0.487976	0.243039	0.913988	P06132	UROD	Uroporphyrinogen decarboxylase
0.380375	0.243478	0.913988	P23434	GCSH	Glycine cleavage system H protein, mitochondrial
0.748604	0.243695	0.913988	P49257	LMAN1	Protein ERGIC-53
0.417272	0.24385	0.913988	Q9UNN8	PROCR	Endothelial protein C receptor
0.832313	0.2439	0.913988	Q8TD57	DNAH3	Dynein heavy chain 3, axonemal
-0.606368	0.244187	0.913988	Q14CZ8	HEPACAM	Hepatocyte cell adhesion molecule
-0.58764	0.244557	0.913988	P54826	GAS1	Growth arrest-specific protein 1
0.292231	0.244912	0.913988	P09960	LTA4H	Leukotriene A-4 hydrolase
-0.260825	0.244955	0.913988	P09417	QDPR	Dihydropteridine reductase
0.694626	0.24562	0.913988	Q5VT79	ANXA8L2	Annexin A8-like protein 2
0.542649	0.24613	0.913988	Q8WX93	PALLD	Palladin
-2.04734	0.246461	0.913988	P19652	ORM2	Alpha-1-acid glycoprotein 2
-0.28936	0.246691	0.913988	Q9NQC3	RTN4	Reticulon-4
0.522016	0.246777	0.913988	Q99627	COPS8	COP9 signalosome complex subunit 8
0.398376	0.247247	0.91403	Q969E4	TCEAL3	Transcription elongation factor A protein-like 3
-0.284199	0.247659	0.91403	P05388, Q8NHW5	RPLP0, RPLP0P6	60S acidic ribosomal protein P0, 60S acidic ribosomal protein P0-like
-0.560793	0.249357	0.918684	P40855	PEX19	Peroxisomal biogenesis factor 19
-0.651903	0.249904	0.919085	Q92878	RAD50	DNA repair protein RAD50
0.330571	0.251767	0.921614	P04271	S100B	Protein S100-B
0.802566	0.251891	0.921614	Q9NPH2	ISYNA1	Inositol-3-phosphate synthase 1
-0.528602	0.251924	0.921614	P12110	COL6A2	Collagen alpha-2(VI) chain
0.937239	0.2525	0.921614	Q8IWW8	ADHFE1	Hydroxyacid-oxoacid transhydrogenase, mitochondrial
-0.553421	0.2529	0.921614	P46109	CRKL	Crk-like protein
0.49737	0.253656	0.921614	O15498	YKT6	Synaptobrevin homolog YKT6
0.470308	0.253663	0.921614	P02042	HBD	Hemoglobin subunit delta
-0.359375	0.256193	0.925311	P63208	SKP1	S-phase kinase-associated protein 1
0.487808	0.256747	0.925311	Q15366	PCBP2	Poly(rC)-binding protein 2
-0.625097	0.2578	0.925311	Q9BXN1	ASPN	Asporin
0.872591	0.257896	0.925311	Q9P0V9	SEPT10	Septin-10
0.423141	0.25844	0.925311	P22102	GART	Trifunctional purine biosynthetic protein adenosine-3, Phosphoribosylamine--glycine ligase, Phosphoribosylformylglycinamidine cyclo-ligase, Phosphoribosylglycinamide formyltransferase
-1.03461	0.258622	0.925311	Q7L014	DDX46	Probable ATP-dependent RNA helicase DDX46
0.229966	0.258998	0.925311	P63241, Q6IS14	EIF5A, EIF5AL1	Eukaryotic translation initiation factor 5A-1, Eukaryotic translation initiation factor 5A-1-like
-0.364256	0.259524	0.925311	Q15599	SLC9A3R2	Na(+)/H(+) exchange regulatory cofactor NHE-RF2
0.254918	0.2596	0.925311	P61970	NUTF2	Nuclear transport factor 2
0.282748	0.259858	0.925311	Q96Q06	PLIN4	Perilipin-4
-0.470283	0.260152	0.925311	Q5VTU8, P56381	ATP5EP2, ATP5E	ATP synthase subunit epsilon-like protein, mitochondrial, ATP synthase subunit epsilon, mitochondrial
0.626688	0.260367	0.925311	Q0VDG4	SCRN3	Secernin-3
-0.451296	0.260409	0.925311	Q9UBI6	GNG12	Guanine nucleotide-binding protein G(I)/G(S)/G(O) subunit gamma-12
0.243761	0.261414	0.927079	P23526	AHCY	Adenosylhomocysteinase
-0.334879	0.262124	0.927079	O75915	ARL6IP5	PRA1 family protein 3
-0.422032	0.262776	0.927079	Q9UMS0	NFU1	NFU1 iron-sulfur cluster scaffold homolog, mitochondrial
0.320911	0.263259	0.927079	P29401	TKT	Transketolase
-0.755284	0.263488	0.927079	Q9UGM5	FETUB	Fetuin-B
-0.766311	0.264164	0.927079	P02656	APOC3	Apolipoprotein C-III
0.908419	0.264319	0.927079	O15067	PFAS	Phosphoribosylformylglycinamidine synthase
0.462281	0.265065	0.927079	P62314	SNRPD1	Small nuclear ribonucleoprotein Sm D1
0.527057	0.26583	0.927079	O75534	CSDE1	Cold shock domain-containing protein E1
0.298617	0.265887	0.927079	O14498	ISLR	Immunoglobulin superfamily containing leucine-rich repeat protein
-0.186598	0.266663	0.927079	P27824	CANX	Calnexin
-0.92686	0.26797	0.927079	Q8WWA0, Q8WWU7	ITLN1, ITLN2	Intelectin-1, Intelectin-2
0.196527	0.267983	0.927079	O14818	PSMA7	Proteasome subunit alpha type-7
-1.02931	0.269378	0.927079	P02655	APOC2	Apolipoprotein C-II, Proapolipoprotein C-II
-0.467167	0.270122	0.927079	P09012	SNRPA	U1 small nuclear ribonucleoprotein A
0.247638	0.271204	0.927079	P07355, A6NMY6	ANXA2, ANXA2P2	Annexin A2, Putative annexin A2-like protein
-0.834458	0.271661	0.927079	Q71UI9, P0C0S5	H2AFV, H2AFZ	Histone H2A.V, Histone H2A.Z
0.268143	0.271834	0.927079	O75396	SEC22B	Vesicle-trafficking protein SEC22b
0.263098	0.27334	0.927079	P31937	HIBADH	3-hydroxyisobutyrate dehydrogenase, mitochondrial
-0.57817	0.274285	0.927079	Q9BRP8	WIBG	Partner of Y14 and mago
0.662791	0.274297	0.927079	P36578	RPL4	60S ribosomal protein L4
0.337762	0.274839	0.927079	Q15404	RSU1	Ras suppressor protein 1
0.352558	0.276139	0.927079	Q8NDH3	NPEPL1	Probable aminopeptidase NPEPL1
0.568474	0.27639	0.927079	P48507	GCLM	Glutamate--cysteine ligase regulatory subunit
-0.260232	0.276535	0.927079	Q9HA64	FN3KRP	Ketosamine-3-kinase
0.350847	0.277493	0.927079	P68032, P68133	ACTC1, ACTA1	Actin, alpha cardiac muscle 1, Actin, alpha skeletal muscle
-0.509883	0.27765	0.927079	Q13617	CUL2	Cullin-2
0.508276	0.27804	0.927079	Q5NDL2	EOGT	EGF domain-specific O-linked N-acetylglucosamine transferase
0.801272	0.278509	0.927079	Q6IBS0	TWF2	Twinfilin-2
0.429219	0.278725	0.927079	Q96SZ5	ADO	2-aminoethanethiol dioxygenase
-0.56327	0.278795	0.927079	P84157	MXRA7	Matrix-remodeling-associated protein 7
0.120171	0.279	0.927079	Q99497	PARK7	Protein deglycase DJ-1
0.560373	0.279744	0.927079	O75608	LYPLA1	Acyl-protein thioesterase 1
0.583	0.280512	0.927079	Q8WWX9	SELM	Selenoprotein M
-0.351462	0.280766	0.927079	Q9BSH5	HDHD3	Haloacid dehalogenase-like hydrolase domain-containing protein 3
0.243034	0.281129	0.927079	Q13838	DDX39B	Spliceosome RNA helicase DDX39B
-0.750614	0.281664	0.927079	Q9UMS4	PRPF19	Pre-mRNA-processing factor 19
-0.617556	0.281856	0.927079	P01008	SERPINC1	Antithrombin-III
-0.274944	0.282502	0.927079	Q99460	PSMD1	26S proteasome non-ATPase regulatory subunit 1
0.308537	0.28292	0.927079	Q641Q2, Q9Y4E1	FAM21A, FAM21C	WASH complex subunit FAM21A, WASH complex subunit FAM21C
0.411777	0.283249	0.927079	P21291	CSRP1	Cysteine and glycine-rich protein 1
-0.287897	0.284929	0.927079	P50213	IDH3A	Isocitrate dehydrogenase [NAD] subunit alpha, mitochondrial
0.687839	0.285468	0.927079	P46063	RECQL	ATP-dependent DNA helicase Q1
1.06345	0.286449	0.927079	O60888	CUTA	Protein CutA
0.531221	0.286533	0.927079	Q96C23	GALM	Aldose 1-epimerase
-0.235706	0.286694	0.927079	P54105	CLNS1A	Methylosome subunit pICln
-0.353834	0.287096	0.927079	P05546	SERPIND1	Heparin cofactor 2
0.541701	0.287148	0.927079	Q9Y4Z0	LSM4	U6 snRNA-associated Sm-like protein LSm4
0.406697	0.288071	0.927079	Q15417	CNN3	Calponin-3
-0.251275	0.288376	0.927079	Q9NVS9	PNPO	Pyridoxine-5-phosphate oxidase
0.564102	0.288483	0.927079	O00748	CES2	Cocaine esterase
-0.415886	0.289149	0.927079	O95967	EFEMP2	EGF-containing fibulin-like extracellular matrix protein 2
0.626124	0.289578	0.927079	Q13442	PDAP1	28 kDa heat- and acid-stable phosphoprotein
-0.402742	0.289582	0.927079	P55957	BID	BH3-interacting domain death agonist, BH3-interacting domain death agonist p15, BH3-interacting domain death agonist p13, BH3-interacting domain death agonist p11
0.475884	0.290057	0.927079	Q04828	AKR1C1	Aldo-keto reductase family 1 member C1
-0.532092	0.291749	0.927079	P55060	CSE1L	Exportin-2
-0.569559	0.291985	0.927079	Q99523	SORT1	Sortilin
0.506333	0.292275	0.927079	Q6NVY1	HIBCH	3-hydroxyisobutyryl-CoA hydrolase, mitochondrial
-0.795097	0.292693	0.927079	Q12974	PTP4A2	Protein tyrosine phosphatase type IVA 2
0.413583	0.294409	0.927079	Q9NY33	DPP3	Dipeptidyl peptidase 3
0.370132	0.29627	0.927079	P55884	EIF3B	Eukaryotic translation initiation factor 3 subunit B
-0.502936	0.297152	0.927079	O15031	PLXNB2	Plexin-B2
0.553642	0.298093	0.927079	Q92947	GCDH	Glutaryl-CoA dehydrogenase, mitochondrial
0.398	0.298345	0.927079	Q7Z4H8	KDELC2	KDEL motif-containing protein 2
0.376802	0.299969	0.927079	P07305	H1F0	Histone H1.0, Histone H1.0, N-terminally processed
-0.310781	0.299998	0.927079	Q9NRX4	PHPT1	14 kDa phosphohistidine phosphatase
-0.27606	0.300381	0.927079	Q15714, O75157	TSC22D1, TSC22D2	TSC22 domain family protein 1, TSC22 domain family protein 2
0.209113	0.301479	0.927079	P06753	TPM3	Tropomyosin alpha-3 chain
0.300272	0.301644	0.927079	P13716	ALAD	Delta-aminolevulinic acid dehydratase
-1.05373	0.301647	0.927079	Q9Y2A7	NCKAP1	Nck-associated protein 1
1.01558	0.301981	0.927079	P17050	NAGA	Alpha-N-acetylgalactosaminidase
0.7434	0.302092	0.927079	P11277	SPTB	Spectrin beta chain, erythrocytic
0.411334	0.302199	0.927079	P52597	HNRNPF	Heterogeneous nuclear ribonucleoprotein F, Heterogeneous nuclear ribonucleoprotein F, N-terminally processed
-0.450097	0.302244	0.927079	P08195	SLC3A2	4F2 cell-surface antigen heavy chain
-0.840456	0.302317	0.927079	P02462	COL4A1	Collagen alpha-1(IV) chain, Arresten
-0.389215	0.302985	0.927079	P51665	PSMD7	26S proteasome non-ATPase regulatory subunit 7
0.171658	0.303533	0.927079	P07737	PFN1	Profilin-1
-0.242671	0.303728	0.927079	Q15084	PDIA6	Protein disulfide-isomerase A6
-0.703654	0.303836	0.927079	P50570	DNM2	Dynamin-2
-0.245649	0.303843	0.927079	Q6UXH1	CRELD2	Cysteine-rich with EGF-like domain protein 2
-0.377118	0.303908	0.927079	P14406	COX7A2	Cytochrome c oxidase subunit 7A2, mitochondrial
0.685341	0.304601	0.927079	P57105	SYNJ2BP	Synaptojanin-2-binding protein
-0.356985	0.304601	0.927079	Q9NVA2	SEPT11	Septin-11
-0.70749	0.30487	0.927079	A0A0C4DH55, P01624	IGKV3D-7	Ig kappa chain V-III region POM
0.4912	0.305221	0.927079	Q14152	EIF3A	Eukaryotic translation initiation factor 3 subunit A
-0.379205	0.30542	0.927079	Q99832	CCT7	T-complex protein 1 subunit eta
-0.41182	0.305423	0.927079	P37235, P84074	HPCAL1, HPCA	Hippocalcin-like protein 1, Neuron-specific calcium-binding protein hippocalcin
0.655857	0.306607	0.927079	Q14444	CAPRIN1	Caprin-1
0.168612	0.307284	0.927079	P10599	TXN	Thioredoxin
0.617459	0.307472	0.927079	Q8IVN3	MUSTN1	Musculoskeletal embryonic nuclear protein 1
0.759089	0.307702	0.927079	P67809	YBX1	Nuclease-sensitive element-binding protein 1
-0.414781	0.307711	0.927079	P78324, Q5TFQ8	SIRPA, SIRPB1	Tyrosine-protein phosphatase non-receptor type substrate 1, Signal-regulatory protein beta-1 isoform 3
0.48545	0.307795	0.927079	P13928	ANXA8	Annexin A8
0.810078	0.308881	0.927079	O00584	RNASET2	Ribonuclease T2
0.222246	0.309693	0.927079	Q02952	AKAP12	A-kinase anchor protein 12
-0.671449	0.309818	0.927079	P16455	MGMT	Methylated-DNA--protein-cysteine methyltransferase
-0.55391	0.309835	0.927079	P14621	ACYP2	Acylphosphatase-2
-0.479328	0.310048	0.927079	O95202	LETM1	LETM1 and EF-hand domain-containing protein 1, mitochondrial
0.287225	0.311138	0.927079	Q96PD5	PGLYRP2	N-acetylmuramoyl-L-alanine amidase
0.422526	0.311216	0.927079	Q13557	CAMK2D	Calcium/calmodulin-dependent protein kinase type II subunit delta
-0.583706	0.311871	0.927079	Q8TCZ2	CD99L2	CD99 antigen-like protein 2
-0.356187	0.313684	0.927079	P67870	CSNK2B	Casein kinase II subunit beta
-0.674833	0.313944	0.927079	O00763	ACACB	Acetyl-CoA carboxylase 2, Biotin carboxylase
-0.410275	0.314268	0.927079	Q9H4M9	EHD1	EH domain-containing protein 1
-0.284209	0.314795	0.927079	Q01130	SRSF2	Serine/arginine-rich splicing factor 2
0.618848	0.315153	0.927079	P02749	APOH	Beta-2-glycoprotein 1
0.237913	0.31598	0.927079	P13489	RNH1	Ribonuclease inhibitor
-0.337757	0.316059	0.927079	Q96AE4	FUBP1	Far upstream element-binding protein 1
0.37001	0.316342	0.927079	P51649	ALDH5A1	Succinate-semialdehyde dehydrogenase, mitochondrial
0.442627	0.316412	0.927079	P39023	RPL3	60S ribosomal protein L3
-0.259227	0.316624	0.927079	P08697	SERPINF2	Alpha-2-antiplasmin
-0.385998	0.316662	0.927079	Q8WUM4	PDCD6IP	Programmed cell death 6-interacting protein
0.745538	0.316682	0.927079	P13611	VCAN	Versican core protein
-0.492231	0.316986	0.927079	O95721	SNAP29	Synaptosomal-associated protein 29
-0.288417	0.31747	0.927079	P07686	HEXB	Beta-hexosaminidase subunit beta, Beta-hexosaminidase subunit beta chain B, Beta-hexosaminidase subunit beta chain A
-0.63018	0.317545	0.927079	P35579	MYH9	Myosin-9
0.282654	0.318066	0.927079	P09525	ANXA4	Annexin A4
0.388554	0.318204	0.927079	Q14012	CAMK1	Calcium/calmodulin-dependent protein kinase type 1
1.6924	0.318878	0.927079	O75306	NDUFS2	NADH dehydrogenase [ubiquinone] iron-sulfur protein 2, mitochondrial
-0.542361	0.319669	0.927079	Q9Y3D6	FIS1	Mitochondrial fission 1 protein
0.214121	0.320831	0.927079	O95865	DDAH2	N(G),N(G)-dimethylarginine dimethylaminohydrolase 2
-0.266611	0.321328	0.927079	P07602	PSAP	Prosaposin, Saposin-A, Saposin-B-Val, Saposin-B, Saposin-C, Saposin-D
-0.288635	0.321399	0.927079	P40121	CAPG	Macrophage-capping protein
-0.392391	0.321728	0.927079	Q9UIJ7	AK3	GTP:AMP phosphotransferase AK3, mitochondrial
0.527308	0.322317	0.927079	Q16527	CSRP2	Cysteine and glycine-rich protein 2
0.144258	0.322489	0.927079	P50502, Q8NFI4, Q8IZP2	ST13, ST13P5, ST13P4	Hsc70-interacting protein, Putative protein FAM10A5, Putative protein FAM10A4
-0.639782	0.322887	0.927079	Q9C005	DPY30	Protein dpy-30 homolog
-0.25481	0.322947	0.927079	P18859	ATP5J	ATP synthase-coupling factor 6, mitochondrial
-0.639664	0.323391	0.927079	P48047	ATP5O	ATP synthase subunit O, mitochondrial
0.436152	0.323443	0.927079	Q96RS6	NUDCD1	NudC domain-containing protein 1
0.43141	0.323667	0.927079	Q8N4Q1	CHCHD4	Mitochondrial intermembrane space import and assembly protein 40
0.467011	0.324364	0.927079	Q9NR45	NANS	Sialic acid synthase
-0.42673	0.324471	0.927079	P08574	CYC1	Cytochrome c1, heme protein, mitochondrial
0.429936	0.325928	0.927079	P07738	BPGM	Bisphosphoglycerate mutase
-0.502145	0.326131	0.927079	Q8WUT4	LRRN4	Leucine-rich repeat neuronal protein 4
0.49921	0.326688	0.927079	Q16853	AOC3	Membrane primary amine oxidase
-0.432964	0.326733	0.927079	Q96HD1	CRELD1	Cysteine-rich with EGF-like domain protein 1
0.180702	0.32711	0.927079	P00441	SOD1	Superoxide dismutase [Cu-Zn]
-1.38842	0.327365	0.927079	Q9NZR1	TMOD2	Tropomodulin-2
-0.333359	0.327736	0.927079	P29218	IMPA1	Inositol monophosphatase 1
1.31973	0.328547	0.927079	Q8WXH0	SYNE2	Nesprin-2
-1.00086	0.329152	0.927079	P21589	NT5E	5-nucleotidase
-0.418577	0.329279	0.927079	P26440	IVD	Isovaleryl-CoA dehydrogenase, mitochondrial
-0.265076	0.329691	0.927079	Q14914	PTGR1	Prostaglandin reductase 1
0.335099	0.329856	0.927079	P08758	ANXA5	Annexin A5
0.37335	0.32998	0.927079	Q8WZ42	TTN	Titin
-0.305313	0.330788	0.927079	Q9Y5S9	RBM8A	RNA-binding protein 8A
-0.698188	0.33091	0.927079	P26992	CNTFR	Ciliary neurotrophic factor receptor subunit alpha
0.327377	0.331161	0.927079	Q9GZN8	C20orf27	UPF0687 protein C20orf27
-0.508093	0.331189	0.927079	O43768	ENSA	Alpha-endosulfine
-0.34021	0.331244	0.927079	Q9NZL9	MAT2B	Methionine adenosyltransferase 2 subunit beta
0.269809	0.331588	0.927079	Q9UMX5	NENF	Neudesin
0.724456	0.33182	0.927079	P15559	NQO1	NAD(P)H dehydrogenase [quinone] 1
0.490678	0.332089	0.927079	P34897	SHMT2	Serine hydroxymethyltransferase, mitochondrial
0.72099	0.332439	0.927079	Q9NR12	PDLIM7	PDZ and LIM domain protein 7
-0.231865	0.332919	0.927079	O95810	SDPR	Serum deprivation-response protein
0.129844	0.33305	0.927079	P55072	VCP	Transitional endoplasmic reticulum ATPase
-0.473502	0.333764	0.927079	P07741	APRT	Adenine phosphoribosyltransferase
0.206522	0.333854	0.927079	P28838	LAP3	Cytosol aminopeptidase
0.572317	0.334121	0.927079	O14980	XPO1	Exportin-1
0.162536	0.336288	0.927079	P49189	ALDH9A1	4-trimethylaminobutyraldehyde dehydrogenase
0.459664	0.337041	0.927079	Q14116	IL18	Interleukin-18
-0.381469	0.337088	0.927079	Q16629	SRSF7	Serine/arginine-rich splicing factor 7
0.214644	0.337375	0.927079	P08133	ANXA6	Annexin A6
0.449844	0.337947	0.927079	P35637	FUS	RNA-binding protein FUS
-0.250307	0.338133	0.927079	Q05469	LIPE	Hormone-sensitive lipase
0.423104	0.338313	0.927079	P11216	PYGB	Glycogen phosphorylase, brain form
-0.377567	0.338359	0.927079	Q15369	TCEB1	Transcription elongation factor B polypeptide 1
-0.825008	0.338486	0.927079	P15169	CPN1	Carboxypeptidase N catalytic chain
0.300327	0.338858	0.927079	P02545	LMNA	Prelamin-A/C, Lamin-A/C
-0.559881	0.33927	0.927079	Q9NZW5	MPP6	MAGUK p55 subfamily member 6
-0.193902	0.340195	0.927079	P39687	ANP32A	Acidic leucine-rich nuclear phosphoprotein 32 family member A
-0.49071	0.34128	0.927079	P05362	ICAM1	Intercellular adhesion molecule 1
0.425064	0.341323	0.927079	Q6UW68	TMEM205	Transmembrane protein 205
0.341702	0.341938	0.927079	Q9H0E2	TOLLIP	Toll-interacting protein
-0.636888	0.34225	0.927079	Q6NUK1	SLC25A24	Calcium-binding mitochondrial carrier protein SCaMC-1
-0.315013	0.342675	0.927079	Q96C19	EFHD2	EF-hand domain-containing protein D2
0.944949	0.342779	0.927079	Q9NQ48	LZTFL1	Leucine zipper transcription factor-like protein 1
0.406896	0.342865	0.927079	Q14696	MESDC2	LDLR chaperone MESD
-0.624612	0.343598	0.927079	O15061	SYNM	Synemin
0.454346	0.343925	0.927079	Q9ULC3	RAB23	Ras-related protein Rab-23
0.367016	0.344389	0.927079	P55795	HNRNPH2	Heterogeneous nuclear ribonucleoprotein H2
-0.249751	0.345501	0.927079	P84077, P61204	ARF1, ARF3	ADP-ribosylation factor 1, ADP-ribosylation factor 3
0.270749	0.346354	0.927079	Q16881	TXNRD1	Thioredoxin reductase 1, cytoplasmic
0.359663	0.346401	0.927079	Q8NF37	LPCAT1	Lysophosphatidylcholine acyltransferase 1
0.374612	0.346582	0.927079	Q9UH65	SWAP70	Switch-associated protein 70
0.313273	0.346592	0.927079	Q9ULV4	CORO1C	Coronin-1C
-0.359317	0.346635	0.927079	Q96F85	CNRIP1	CB1 cannabinoid receptor-interacting protein 1
-0.405142	0.346933	0.927079	Q7L1Q6	BZW1	Basic leucine zipper and W2 domain-containing protein 1
0.390806	0.347381	0.927079	Q5SRE7	PHYHD1	Phytanoyl-CoA dioxygenase domain-containing protein 1
-0.806433	0.34892	0.927079	P22748	CA4	Carbonic anhydrase 4
0.48755	0.349276	0.927079	P62241	RPS8	40S ribosomal protein S8
0.713745	0.349735	0.927079	P11166	SLC2A1	Solute carrier family 2, facilitated glucose transporter member 1
-0.357081	0.350557	0.927079	P61006	RAB8A	Ras-related protein Rab-8A
-0.42472	0.350692	0.927079	Q8IXB3	TUSC5	Tumor suppressor candidate 5
-0.240042	0.351026	0.927079	P16152	CBR1	Carbonyl reductase [NADPH] 1
0.630464	0.351352	0.927079	Q9UHY7	ENOPH1	Enolase-phosphatase E1
-0.501538	0.352002	0.927079	P60866	RPS20	40S ribosomal protein S20
-0.227409	0.352255	0.927079	Q9UNH7	SNX6	Sorting nexin-6, Sorting nexin-6, N-terminally processed
-0.358101	0.352323	0.927079	P51858	HDGF	Hepatoma-derived growth factor
-0.561958	0.353	0.927079	P62834	RAP1A	Ras-related protein Rap-1A
-1.00602	0.353045	0.927079	O60716	CTNND1	Catenin delta-1
0.697561	0.353308	0.927079	P08311	CTSG	Cathepsin G
0.590922	0.35351	0.927079	P02730	SLC4A1	Band 3 anion transport protein
0.159974	0.353991	0.927079	Q13404	UBE2V1	Ubiquitin-conjugating enzyme E2 variant 1
-0.57876	0.354591	0.927079	Q01813	PFKP	ATP-dependent 6-phosphofructokinase, platelet type
-0.529077	0.355171	0.927079	O75533	SF3B1	Splicing factor 3B subunit 1
1.10135	0.355267	0.927079	Q9NQG5	RPRD1B	Regulation of nuclear pre-mRNA domain-containing protein 1B
-0.676892	0.355331	0.927079	P28799	GRN	Granulins, Acrogranin, Paragranulin, Granulin-1, Granulin-2, Granulin-3, Granulin-4, Granulin-5, Granulin-6, Granulin-7
0.470353	0.35537	0.927079	P41208	CETN2	Centrin-2
0.286681	0.355583	0.927079	P35232	PHB	Prohibitin
-0.539291	0.355852	0.927079	P43307	SSR1	Translocon-associated protein subunit alpha
-0.392442	0.356773	0.927079	P51570	GALK1	Galactokinase
0.625294	0.356877	0.927079	P00747	PLG	Plasminogen, Plasmin heavy chain A, Activation peptide, Angiostatin, Plasmin heavy chain A, short form, Plasmin light chain B
0.606855	0.357763	0.927079	Q5KU26	COLEC12	Collectin-12
0.175733	0.357789	0.927079	P21695	GPD1	Glycerol-3-phosphate dehydrogenase [NAD(+)], cytoplasmic
-0.475727	0.358001	0.927079	P46821	MAP1B	Microtubule-associated protein 1B, MAP1B heavy chain, MAP1 light chain LC1
-0.494042	0.358212	0.927079	Q9H6R3	ACSS3	Acyl-CoA synthetase short-chain family member 3, mitochondrial
0.346348	0.358526	0.927079	Q14353	GAMT	Guanidinoacetate N-methyltransferase
-0.395487	0.359384	0.927079	P14317	HCLS1	Hematopoietic lineage cell-specific protein
0.371479	0.359924	0.927079	P30419	NMT1	Glycylpeptide N-tetradecanoyltransferase 1
-0.363149	0.360512	0.927079	Q14515	SPARCL1	SPARC-like protein 1
0.297928	0.360547	0.927079	Q13423	NNT	NAD(P) transhydrogenase, mitochondrial
0.608771	0.36084	0.927079	Q9UPQ0	LIMCH1	LIM and calponin homology domains-containing protein 1
0.233372	0.361458	0.927079	O00764	PDXK	Pyridoxal kinase
-0.186654	0.362202	0.927079	Q9UNZ2	NSFL1C	NSFL1 cofactor p47
0.287334	0.362689	0.927079	P48506	GCLC	Glutamate--cysteine ligase catalytic subunit
0.257869	0.363842	0.927079	P61960	UFM1	Ubiquitin-fold modifier 1
0.578148	0.364026	0.927079	Q9UQE7	SMC3	Structural maintenance of chromosomes protein 3
0.606487	0.364467	0.927079	Q14980	NUMA1	Nuclear mitotic apparatus protein 1
-0.23268	0.364729	0.927079	Q96CN7	ISOC1	Isochorismatase domain-containing protein 1
-0.959762	0.365007	0.927079	Q16204	CCDC6	Coiled-coil domain-containing protein 6
-0.679167	0.365342	0.927079	P49770	EIF2B2	Translation initiation factor eIF-2B subunit beta
0.514322	0.365563	0.927079	Q9BY44	EIF2A	Eukaryotic translation initiation factor 2A, Eukaryotic translation initiation factor 2A, N-terminally processed
-0.110564	0.366154	0.927079	P52907	CAPZA1	F-actin-capping protein subunit alpha-1
0.599764	0.366488	0.927079	Q99873	PRMT1	Protein arginine N-methyltransferase 1
0.494344	0.366731	0.927079	O60502	MGEA5	Protein O-GlcNAcase
-0.372262	0.369275	0.927079	P83916	CBX1	Chromobox protein homolog 1
-0.287765	0.369438	0.927079	O75964	ATP5L	ATP synthase subunit g, mitochondrial
0.494643	0.370098	0.927079	P82979	SARNP	SAP domain-containing ribonucleoprotein
1.24708	0.370372	0.927079	P05089	ARG1	Arginase-1
-0.421491	0.370868	0.927079	Q8IW45	CARKD	ATP-dependent (S)-NAD(P)H-hydrate dehydratase
-0.249213	0.371301	0.927079	P63151	PPP2R2A	Serine/threonine-protein phosphatase 2A 55 kDa regulatory subunit B alpha isoform
0.203053	0.371607	0.927079	P49720	PSMB3	Proteasome subunit beta type-3
-0.469515	0.372764	0.927079	Q6IB77	GLYAT	Glycine N-acyltransferase
-0.470986	0.372934	0.927079	Q02252	ALDH6A1	Methylmalonate-semialdehyde dehydrogenase [acylating], mitochondrial
-0.459843	0.374032	0.927079	P14672	SLC2A4	Solute carrier family 2, facilitated glucose transporter member 4
0.148149	0.374535	0.927079	Q9UJU6	DBNL	Drebrin-like protein
-0.46847	0.375287	0.927079	Q14203	DCTN1	Dynactin subunit 1
0.362431	0.375332	0.927079	P63162, P14678	SNRPN, SNRPB	Small nuclear ribonucleoprotein-associated protein N, Small nuclear ribonucleoprotein-associated proteins B and B
0.172942	0.375466	0.927079	P04632	CAPNS1	Calpain small subunit 1
0.250368	0.376327	0.927079	O14745	SLC9A3R1	Na(+)/H(+) exchange regulatory cofactor NHE-RF1
0.46497	0.377317	0.927079	Q53EL6	PDCD4	Programmed cell death protein 4
0.877246	0.378502	0.927079	P05413	FABP3	Fatty acid-binding protein, heart
-0.233105	0.379103	0.927079	O95292	VAPB	Vesicle-associated membrane protein-associated protein B/C
0.5257	0.379539	0.927079	P39059	COL15A1	Collagen alpha-1(XV) chain, Restin, Restin-2, Restin-3, Restin-4
0.203418	0.379605	0.927079	O00299	CLIC1	Chloride intracellular channel protein 1
0.148517	0.380187	0.927079	P26885	FKBP2	Peptidyl-prolyl cis-trans isomerase FKBP2
-0.359919	0.381621	0.927079	Q08174	PCDH1	Protocadherin-1
0.301627	0.381883	0.927079	Q8IXJ6	SIRT2	NAD-dependent protein deacetylase sirtuin-2
0.363083	0.382002	0.927079	P21333	FLNA	Filamin-A
0.537826	0.382132	0.927079	Q96C86	DCPS	m7GpppX diphosphatase
0.474361	0.382436	0.927079	Q92841	DDX17	Probable ATP-dependent RNA helicase DDX17
0.391736	0.382821	0.927079	P09493	TPM1	Tropomyosin alpha-1 chain
0.180326	0.38288	0.927079	P11766	ADH5	Alcohol dehydrogenase class-3
-0.457259	0.383131	0.927079	P49368	CCT3	T-complex protein 1 subunit gamma
0.407031	0.383291	0.927079	Q8NC51	SERBP1	Plasminogen activator inhibitor 1 RNA-binding protein
-0.533208	0.38405	0.927079	P30740	SERPINB1	Leukocyte elastase inhibitor
-0.449439	0.38485	0.927079	Q14699	RFTN1	Raftlin
-0.394724	0.386104	0.927079	P54289	CACNA2D1	Voltage-dependent calcium channel subunit alpha-2/delta-1, Voltage-dependent calcium channel subunit alpha-2-1, Voltage-dependent calcium channel subunit delta-1
-0.425347	0.386254	0.927079	P30047	GCHFR	GTP cyclohydrolase 1 feedback regulatory protein
-0.369427	0.386261	0.927079	P29692	EEF1D	Elongation factor 1-delta
0.346881	0.386858	0.927079	P05543	SERPINA7	Thyroxine-binding globulin
0.204299	0.387611	0.927079	P52566	ARHGDIB	Rho GDP-dissociation inhibitor 2
0.174383	0.387965	0.927079	Q9BS26	ERP44	Endoplasmic reticulum resident protein 44
-0.46345	0.387993	0.927079	Q9Y624	F11R	Junctional adhesion molecule A
-0.132064	0.389222	0.927079	P22392, O60361	NME2, NME2P1	Nucleoside diphosphate kinase B, Putative nucleoside diphosphate kinase
0.71101	0.38942	0.927079	O95817	BAG3	BAG family molecular chaperone regulator 3
0.819539	0.389645	0.927079	Q05519	SRSF11	Serine/arginine-rich splicing factor 11
0.446731	0.389654	0.927079	Q15046	KARS	Lysine--tRNA ligase
0.262778	0.389755	0.927079	Q9Y696	CLIC4	Chloride intracellular channel protein 4
-0.304714	0.389772	0.927079	P01116, P01112, P01111	KRAS, HRAS, NRAS	GTPase KRas, GTPase KRas, N-terminally processed, GTPase HRas, GTPase HRas, N-terminally processed, GTPase NRas
0.251403	0.390096	0.927079	P43034	PAFAH1B1	Platelet-activating factor acetylhydrolase IB subunit alpha
0.146614	0.390126	0.927079	Q16543	CDC37	Hsp90 co-chaperone Cdc37, Hsp90 co-chaperone Cdc37, N-terminally processed
0.492932	0.390438	0.927079	Q13283	G3BP1	Ras GTPase-activating protein-binding protein 1
-0.360501	0.391012	0.927079	P12109	COL6A1	Collagen alpha-1(VI) chain
0.517798	0.391616	0.927079	Q08211	DHX9	ATP-dependent RNA helicase A
-0.282561	0.393418	0.927079	P00387	CYB5R3	NADH-cytochrome b5 reductase 3, NADH-cytochrome b5 reductase 3 membrane-bound form, NADH-cytochrome b5 reductase 3 soluble form
0.719257	0.393935	0.927079	O14618	CCS	Copper chaperone for superoxide dismutase
0.271289	0.394692	0.927079	P19827	ITIH1	Inter-alpha-trypsin inhibitor heavy chain H1
-0.509968	0.394997	0.927079	P55058	PLTP	Phospholipid transfer protein
-0.172349	0.395183	0.927079	Q9UKK9	NUDT5	ADP-sugar pyrophosphatase
-0.411781	0.395316	0.927079	A1L0T0	ILVBL	Acetolactate synthase-like protein
-0.185579	0.395799	0.927079	P05387	RPLP2	60S acidic ribosomal protein P2
-0.303373	0.396269	0.927079	P30049	ATP5D	ATP synthase subunit delta, mitochondrial
0.281718	0.3964	0.927079	P61764	STXBP1	Syntaxin-binding protein 1
0.310878	0.397619	0.927079	Q9Y2Q5	LAMTOR2	Ragulator complex protein LAMTOR2
0.346988	0.397894	0.927079	P54252	ATXN3	Ataxin-3
0.18638	0.397917	0.927079	P42773	CDKN2C	Cyclin-dependent kinase 4 inhibitor C
0.345411	0.398016	0.927079	P07910	HNRNPC	Heterogeneous nuclear ribonucleoproteins C1/C2
-0.474035	0.398323	0.927079	P46939	UTRN	Utrophin
-0.310813	0.398807	0.927079	Q9UN36	NDRG2	Protein NDRG2
-0.306902	0.399553	0.927079	Q99623	PHB2	Prohibitin-2
0.551899	0.399834	0.927079	Q9UMS6	SYNPO2	Synaptopodin-2
0.844273	0.40047	0.927079	Q13371	PDCL	Phosducin-like protein
-0.653973	0.40051	0.927079	P04921	GYPC	Glycophorin-C
0.276826	0.400761	0.927079	P34913	EPHX2	Bifunctional epoxide hydrolase 2, Cytosolic epoxide hydrolase 2, Lipid-phosphate phosphatase
-0.300776	0.401241	0.927079	O75882	ATRN	Attractin
-0.314255	0.401927	0.927079	O00159	MYO1C	Unconventional myosin-Ic
0.381352	0.40246	0.927079	Q7Z7G0	ABI3BP	Target of Nesh-SH3
-0.493655	0.403028	0.927079	P49458	SRP9	Signal recognition particle 9 kDa protein
-0.230455	0.40326	0.927079	Q15293	RCN1	Reticulocalbin-1
-0.228285	0.403454	0.927079	Q12797	ASPH	Aspartyl/asparaginyl beta-hydroxylase
-0.462667	0.403945	0.927079	Q8NBJ7	SUMF2	Sulfatase-modifying factor 2
-0.387391	0.404316	0.927079	Q9BVG4	PBDC1	Protein PBDC1
0.50042	0.40478	0.927079	Q53TN4	CYBRD1	Cytochrome b reductase 1
0.245927	0.405388	0.927079	O15143	ARPC1B	Actin-related protein 2/3 complex subunit 1B
-1.05056	0.405778	0.927079	Q9UGI8	TES	Testin
1.0203	0.406043	0.927079	O00754	MAN2B1	Lysosomal alpha-mannosidase, Lysosomal alpha-mannosidase A peptide, Lysosomal alpha-mannosidase B peptide, Lysosomal alpha-mannosidase C peptide, Lysosomal alpha-mannosidase D peptide, Lysosomal alpha-mannosidase E peptide
0.225228	0.406448	0.927079	P05156	CFI	Complement factor I, Complement factor I heavy chain, Complement factor I light chain
-0.439829	0.406605	0.927079	P80723	BASP1	Brain acid soluble protein 1
0.172406	0.407335	0.927079	P22061	PCMT1	Protein-L-isoaspartate(D-aspartate) O-methyltransferase
0.169036	0.407426	0.927079	P06744	GPI	Glucose-6-phosphate isomerase
0.208388	0.407717	0.927079	O60506	SYNCRIP	Heterogeneous nuclear ribonucleoprotein Q
0.611536	0.408048	0.927079	O00401	WASL	Neural Wiskott-Aldrich syndrome protein
0.604564	0.408623	0.927079	Q15274	QPRT	Nicotinate-nucleotide pyrophosphorylase [carboxylating]
0.445416	0.408893	0.927079	P49914	MTHFS	5-formyltetrahydrofolate cyclo-ligase
-0.313034	0.409341	0.927079	P10253	GAA	Lysosomal alpha-glucosidase, 76 kDa lysosomal alpha-glucosidase, 70 kDa lysosomal alpha-glucosidase
0.275168	0.409434	0.927079	P41250	GARS	Glycine--tRNA ligase
-0.179723	0.409722	0.927079	P60903	S100A10	Protein S100-A10
-0.154933	0.409792	0.927079	O60240	PLIN1	Perilipin-1
-1.05772	0.409928	0.927079	Q7LG56	RRM2B	Ribonucleoside-diphosphate reductase subunit M2 B
-0.509578	0.410801	0.927079	P04216	THY1	Thy-1 membrane glycoprotein
0.293308	0.411002	0.927079	P62807, O60814, Q99880, Q99879, Q99877, Q93079, Q5QNW6, P58876, P57053	HIST1H2BC, HIST1H2BK, HIST1H2BL, HIST1H2BM, HIST1H2BN, HIST1H2BH, HIST2H2BF, HIST1H2BD, H2BFS	Histone H2B type 1-C/E/F/G/I, Histone H2B type 1-K, Histone H2B type 1-L, Histone H2B type 1-M, Histone H2B type 1-N, Histone H2B type 1-H, Histone H2B type 2-F, Histone H2B type 1-D, Histone H2B type F-S
-0.322808	0.411019	0.927079	Q13596	SNX1	Sorting nexin-1
-0.255224	0.411565	0.927079	Q13683	ITGA7	Integrin alpha-7, Integrin alpha-7 heavy chain, Integrin alpha-7 light chain, Integrin alpha-7 70 kDa form
-0.619594	0.41162	0.927079	P02675	FGB	Fibrinogen beta chain, Fibrinopeptide B, Fibrinogen beta chain
0.229074	0.41167	0.927079	Q96G03	PGM2	Phosphoglucomutase-2
0.324431	0.411829	0.927079	P62979, P62987, P0CG47, P0CG48	RPS27A, UBA52, UBB, UBC	Ubiquitin-40S ribosomal protein S27a, Ubiquitin, 40S ribosomal protein S27a, Ubiquitin-60S ribosomal protein L40, Ubiquitin, 60S ribosomal protein L40, Polyubiquitin-B, Ubiquitin, Polyubiquitin-C, Ubiquitin
0.255332	0.411851	0.927079	P62826	RAN	GTP-binding nuclear protein Ran
-0.5929	0.412097	0.927079	Q96A00	PPP1R14A	Protein phosphatase 1 regulatory subunit 14A
0.506981	0.412649	0.927079	P09668	CTSH	Pro-cathepsin H, Cathepsin H mini chain, Cathepsin H, Cathepsin H heavy chain, Cathepsin H light chain
-0.295587	0.412662	0.927079	Q9P2E9	RRBP1	Ribosome-binding protein 1
[truncated: 1,184 more rows]

## Sheet: BPMEDyes
coef.BPMEDyes	p.BPMEDyes	fdr.BPMEDyes	uniprot	gene	name
[truncated: 2,118 more rows]

[truncated: 2 more sheets: SLEEPAPNEAyes, GENDERmale]
