# Supplementary material for: Characterization of Visceral Adipose Tissue Proteome Reveals Metabolic Changes and Inflammatory Signatures in Severe Obesity
Source: Obesity (Silver Spring). 2025 Oct 12;34(1):127–37. doi: 10.1002/oby.70041 (PMC12724052; doi:10.1002/oby.70041)
Supplement: Supplementary file 3 — File S3: Gene set enrichment analysis of Hallmark terms in patients with severe obesity before surgery and controls. Padj, false discovery rate (FDR)‐corrected p value; log2err, log2 transformed enrichment ratio; ES, enrichment score; NES, normalized enrichment score; size, number of proteins from the gene set included in the pathway analysis; leadingEdge, proteins that drive the enrichment. A positive ES and NES value in the table indicate an increased enrichment and a negative value decreased enrichment among patients compared to the controls. [file OBY-34-127-s006.xlsx]

## Sheet: VAT_pre_ctrl_h_2025
pathway	pval	padj	log2err	ES	NES	size	leadingEdge
HALLMARK_OXIDATIVE_PHOSPHORYLATION	1.38668964854287e-09	5.26942066446292e-08	0.788186810800237	-0.596055445838363	-2.19360057047607	102	ALDH6A1|ETFA|OGDH|AIFM1|ACAA2|PDHB|ACO2|CS|ACADM|PDHA1|MDH2|BDH2|DLAT|ECHS1|SUCLA2|FH|GLUD1|ECH1|HADHB|PMPCA|HSPA9|SUCLG1|LRPPRC|ETFB|HADHA|HTRA2|UQCRC2|PDHX|SLC25A6|GPI|ECI1|PRDX3|ACADSB|PHB2|HSD17B10|IDH2|DLD|DECR1|NDUFV1|ACAT1
HALLMARK_EPITHELIAL_MESENCHYMAL_TRANSITION	2.21625216052944e-08	4.21087910500593e-07	0.73376198835648	0.609766143711822	2.2768385617243	70	CD44|FSTL1|LGALS1|MFAP5|SPARC|CALU|TGFBI|ITGB1|DCN|COL4A1|RHOB|FBN1|LRP1|THY1|BGN|ITGAV|ITGB3|ANPEP|VIM|FBLN5|GAS1|TGM2|COL1A2|LAMC1|NTM|CD59|ABI3BP|NID2|SFRP1|COL6A2|ITGA5|BASP1|PCOLCE|EFEMP2
HALLMARK_MYC_TARGETS_V1	2.51091649449613e-05	0.000318049422636177	0.575610261071129	-0.473007595228445	-1.78435700078308	122	SYNCRIP|HNRNPR|ILF2|APEX1|HNRNPC|HNRNPU|TUFM|PPIA|PPM1G|XRCC6|HDGF|NPM1|CBX3|PTGES3|SSB|TARDBP|RPS5|RPLP0|RPL34|EIF3B|PSMA2|HNRNPA2B1|PRDX3|GLO1|PHB2|NAP1L1|HSP90AB1|PSMA6|SNRPD2|PABPC1|HNRNPA3|LSM7|SNRPA|EIF4E|RPL6|HNRNPA1|PCBP1|HNRNPD|YWHAQ|DUT|BUB3|SET|KPNB1|SNRPD3|CYC1|PSMA4|SERBP1|ACP1|RAN|SNRPD1|XPO1|RPS3|RPS6|SRSF2|PSMB3|LSM2|PSMB2|EIF3J|NOLC1|TRA2B|TRIM28|PA2G4|NDUFAB1|C1QBP|EIF4H|AIMP2|V…
HALLMARK_G2M_CHECKPOINT	7.66680502446602e-05	0.000728346477324272	0.538434096309916	-0.618955208596242	-1.92047371546915	38	SYNCRIP|ILF3|HNRNPU|NCL|NUMA1|HMGN2|PML|SFPQ|HNRNPD|BUB3|PURA|KPNB1|SNRPD1|XPO1|SRSF2|PAFAH1B1|NOLC1|TMPO|TRA2B|CBX1|CDKN2C|SRSF1|MAPK14|EWSR1
HALLMARK_FATTY_ACID_METABOLISM	0.000123045868852958	0.000935148603282481	0.518848077743792	-0.505041633886283	-1.79783098769777	82	GCDH|ACADS|HADH|ACAA2|PDHB|ACO2|SUCLG2|ACADM|PDHA1|APEX1|MDH2|HIBCH|ECHS1|SUCLA2|CBR1|FH|ECH1|HADHB|GSTZ1|PSME1|SUCLG1|FASN|ACAT2|HMGCL
HALLMARK_APOPTOSIS	0.000567258850527293	0.00359263938667286	0.311078136320131	0.536043240772941	1.84550767414346	46	CD44|GPX4|IGFBP6|DCN|RHOB|LGALS3|GPX1|BCAP31|BGN|CAV1|RETSAT|GPX3|CLU|CD14|PPT1|SPTAN1|MGMT|SOD2
HALLMARK_PROTEIN_SECRETION	0.00132639526578921	0.00720043144285569	0.200979721415244	0.531179279496202	1.78520401273796	41	STX7|M6PR|EGFR|RAB2A|RAB5A|CLTA|LAMP2|RAB14|PPT1|STX12|VAMP3|CAV2|TMED10|SEC22B|NAPG|SOD1|NAPA|ATP1A1|COPB1|AP2B1
HALLMARK_REACTIVE_OXYGEN_SPECIES_PATHWAY	0.00342457316021582	0.0162667225110252	0.122503289794964	0.568686913093474	1.76947709883766	29	PRNP|GLRX|GPX4|PRDX4|GPX3|ATOX1|PFKP|MGST1|PDLIM1|SOD2|TXN|MSRA|SOD1|CAT
HALLMARK_MYOGENESIS	0.00686124735332744	0.0289697110473825	0.0901411906839067	0.438643364488104	1.58499308086457	59	SYNGR2|PRNP|SORBS1|CRYAB|BIN1|SOD3|FHL1|SPARC|ITGB1|ITGA7|AK1|COL15A1|GPX3|APOD|CLU|MYL1|COL6A2|ABLIM1|SPTAN1|ITGB5|CD36|MRAS|PFKM|AGRN|COL6A3|LAMA2|IGFBP7|MYH9
HALLMARK_IL2_STAT5_SIGNALING	0.00771025667038653	0.0292989753474688	0.0826865655415249	0.490554501349792	1.63135729004527	39	SYNGR2|PRNP|CD44|GPX4|RHOB|NRP1|ITGAV|AHNAK|ITGA6|TGM2
HALLMARK_UNFOLDED_PROTEIN_RESPONSE	0.0156699712184202	0.0541326278454516	0.0470745660132825	-0.539198099078597	-1.58098180256755	29	BANF1|RPS14|HSPA9|NPM1|CALR|YWHAZ|EEF2|EIF4E
HALLMARK_ADIPOGENESIS	0.0193515843536479	0.0612800171198851	0.0402974840703313	-0.393300102386791	-1.42948692061646	94	AK2|ACADS|EPHX2|AIFM1|HADH|ACAA2|ACO2|CS|ACADM|TALDO1|MYLK|MDH2|DLAT|HIBCH|ECHS1|SLC25A1|ECH1|NMT1|SUCLG1|ETFB
HALLMARK_UV_RESPONSE_UP	0.0293446281830171	0.0857766054580501	0.0421770088711174	0.444678731994083	1.47879570806214	39	ALDOA|PSMC3|CYB5B|STIP1|DNAJB1|RHOB|MAOA|APOM|CLTB|GPX3|EPHX1|BSG|PPT1|SOD2|AGO2
HALLMARK_KRAS_SIGNALING_UP	0.0388036167434527	0.105324102589372	0.0360709043840942	0.472539655481926	1.47031359332595	29	GLRX|PLVAP|NRP1|SPARCL1|APOD|GYPC|GNG11|EPB41L3|PECAM1|PPBP|ENG|CFB
HALLMARK_E2F_TARGETS	0.0470418895268005	0.111189209478662	0.0265144291266786	-0.438407339480772	-1.4048605724593	45	SYNCRIP|AK2|ILF3|PSIP1|SHMT1|XRCC6|PRKDC|RPA3|NAP1L1|HNRNPD|DUT|RAN|XPO1|TUBB|SRSF2|NOLC1|TMPO|TRA2B|PA2G4|CDKN2C|SRSF1|PRPS1|HMGB2|NUDT21
HALLMARK_HYPOXIA	0.0474986835176409	0.111189209478662	0.0336639043520047	0.387276228171057	1.37222014741886	53	GLRX|ALDOA|EGFR|TGFBI|SDC2|DCN|GALK1|ILVBL|BGN|CAV1|TGM2|AK4|FAM162A
HALLMARK_UV_RESPONSE_DN	0.0497425410825593	0.111189209478662	0.0317857323275105	0.460738837566325	1.43359518717233	29	SDC2|NRP1|ATP2B4|ITGB3|EFEMP1|CAV1|FBLN5|COL1A2|LAMC1
HALLMARK_INTERFERON_ALPHA_RESPONSE	0.0702485745292932	0.148302546228508	0.0221277799368139	-0.526647433871657	-1.41716564167551	20	PSME1|PSMB9|IFIT3|PSMB8|PSME2|IFI30|UBA7
HALLMARK_INTERFERON_GAMMA_RESPONSE	0.0807772311552811	0.161554462310562	0.0201148389540041	-0.430606962651345	-1.34326129561239	39	PSME1|PSMB9|IFIT3|PSMB8|PSME2|PSMB10|ISOC1|IFI30|PSMA2|TAPBP|PML
HALLMARK_PEROXISOME	0.0939242102468808	0.178455999469074	0.0186249017832059	-0.43214367476627	-1.32692435511833	36	EPHX2|PRDX5|ECH1|ISOC1|HMGCL|IDE|IDH2|PABPC1|GSTK1|ALDH9A1|IDH1|MLYCD|YWHAH|TSPO
HALLMARK_APICAL_JUNCTION	0.108341526932582	0.196046572544673	0.0221306091915538	0.351599511538649	1.25319962562226	55	SIRPA|RRAS|EGFR|TGFBI|ITGB1|GNAI1|GNAI2|FBN1|THY1|ACTN1|CD99|PECAM1|CD276|ACTB|VWF
HALLMARK_P53_PATHWAY	0.118124697921701	0.204033569137484	0.0201256542442284	0.440521952851757	1.30937675042021	24	S100A10|RPS12|AK1|RETSAT|FAM162A|EPHX1|CD81|S100A4|FUCA1|HINT1|PROCR|SLC3A2|PLXNB2
HALLMARK_BILE_ACID_METABOLISM	0.130272091566347	0.215232151283529	0.0158026089087388	-0.447489519704676	-1.29104231400645	27	EPHX2|RBP1|PRDX5|ISOC1|IDH2|APOA1|GSTK1|ALDH9A1|IDH1|MLYCD
HALLMARK_CHOLESTEROL_HOMEOSTASIS	0.155095175160056	0.245567360670088	0.0144755315348215	-0.461893867017676	-1.27095984880584	22	ECH1|ACSS2|GSTM2|FASN|ACAT2|PCYT2|ETHE1|ANXA5
HALLMARK_COAGULATION	0.163066807944141	0.247861548075094	0.018055318927984	0.321402226760883	1.18003491630615	64	TF|SPARC|APOC3|FBN1|C3|C1R|PROS1|LRP1|ITGB3|PEF1|LAMP2|CLU|APOC2|PECAM1|VWF|CFI|KLKB1|CD9|CFB|PLG|GNG12|PF4
HALLMARK_XENOBIOTIC_METABOLISM	0.222826681673936	0.325669765523445	0.0111897957757752	-0.325659611028851	-1.14258057524694	75	ACO2|PC|CBR1|SHMT2|ECH1|NMT1|PTGES3|PSMB10|MTHFD1|CNDP2|MCCC2|NDRG2|ADH5|DCXR|LONP1|CSAD|PDLIM5|PTGR1|ALDH9A1|IDH1|AOX1|ACP1
HALLMARK_INFLAMMATORY_RESPONSE	0.347730101693323	0.489397920901714	0.0109438206581711	0.402152709143318	1.07837956049563	16	ITGB3|CD14|ITGA5|GNAI3|ATP2A2|BST2|STAB1
HALLMARK_GLYCOLYSIS	0.440854978354978	0.598303184910328	0.0103406335841851	0.273681587840634	1.00188361824771	63	GLRX|CD44|ALDOA|EGFR|TGFBI|PYGL|SDC2|DCN|CYB5A|GALK1|NOL3|AK4|FAM162A
HALLMARK_PI3K_AKT_MTOR_SIGNALING	0.464976888301925	0.609280060533557	0.00741476015586467	-0.344585753013184	-0.99415688715435	27	PFN1|CALR|ARHGDIA|EIF4E|RAC1|CAB39|ACTR3|HSP90B1|SFN|YWHAB|PTPN11|PRKAR2A|MAPK1|ACACA
HALLMARK_COMPLEMENT	0.485366119029485	0.614797084104015	0.00978939193923651	0.265450327591792	0.981225675852802	66	GNG2|APOA4|GNAI2|C3|C1R|LRP1|LGALS3|S100A9|CD59|LAMP2|CLU|ATOX1|CPM|GNAI3|KLKB1|CFB|PLG|STX4|CD36|GNB2|EHD1|CP|SERPINA1
HALLMARK_ALLOGRAFT_REJECTION	0.72224712386075	0.836406348915788	0.00713786364468104	0.265418395441028	0.851358296170991	33	EGFR|ABCE1|HLA-A|THY1|CD47
HALLMARK_DNA_REPAIR	0.726352881953184	0.836406348915788	0.00716325131919669	0.261032266775767	0.852789367252601	36	GPX4|BCAP31|AK1|IMPDH2|APRT|BCAM|NME3
HALLMARK_MTORC1_SIGNALING	0.697204466692337	0.836406348915788	0.00501674877681999	-0.24770539060833	-0.887177077800943	85	GOT1|SHMT2|PPIA|FKBP2|NMT1|HSPA9|LTA4H|CALR|CORO1A|UFM1|IFI30|GBE1|GPI|GAPDH|CACYBP|HSPA4|ME1
HALLMARK_ANDROGEN_RESPONSE	0.76349875552395	0.853322138526768	0.00503430019267046	-0.280479193048739	-0.809204440504624	27	XRCC5|XRCC6|SRP19|GPD1L|PDLIM5|SORD
HALLMARK_ESTROGEN_RESPONSE_LATE	0.836140632310674	0.8829874961814	0.0045587933425317	-0.255570616181691	-0.770775500857262	33	ETFB|FKBP4|TST|PDCD4|DCXR|IDH2|ASS1|SORD|PPIF|FABP5|CKB|BLVRB|SFN
HALLMARK_HEME_METABOLISM	0.836514470066589	0.8829874961814	0.00432775680204474	-0.236152529035884	-0.801066734013733	61	ALDH6A1|PGLS|PC|HDGF|HTRA2|ALDH1L1
HALLMARK_ESTROGEN_RESPONSE_EARLY	0.866725465423947	0.890150478002973	0.00603577441221269	0.256579905331367	0.72901462992841	20	CD44|TGM2|ABLIM1|SLC2A1|PODXL|OLFML3|FLNB
HALLMARK_MITOTIC_SPINDLE	0.898124607917588	0.898124607917588	0.00417673499928698	-0.234592190106443	-0.731801007774401	39	FSCN1|NUMA1|LRPPRC|ARHGDIA
