# Supplementary material for: Characterization of Visceral Adipose Tissue Proteome Reveals Metabolic Changes and Inflammatory Signatures in Severe Obesity
Source: Obesity (Silver Spring). 2025 Oct 12;34(1):127–37. doi: 10.1002/oby.70041 (PMC12724052; doi:10.1002/oby.70041)
Supplement: Supplementary file 4 — File S4: Gene set enrichment analysis of Gene Ontology (GO) terms in patients with severe obesity before surgery and controls. GOCC, Gene Ontology Cellular Component; GOBP, Gene Ontology Biological Process; GOMF, Gene Ontology Molecular Function; padj, false discovery rate (FDR)‐corrected p value; log2err, log2 transformed enrichment ratio; ES, enrichment score; NES, normalized enrichment score; size, number of proteins from the gene set included in the pathway analysis; leadingEdge, proteins that drive the enrichment. A positive ES and NES value in the table indicate an increased enrichment and a negative value decreased enrichment among patients compared to the controls. [file OBY-34-127-s001.xlsx]

## Sheet: VAT_pre_ctrl_C5_GO_2025
pathway	pval	padj	log2err	ES	NES	size	leadingEdge
GOCC_MITOCHONDRIAL_MATRIX	7.16602597855706e-21	1.25118813585606e-17	1.1778932614942	-0.691594932093094	-2.63594167842092	132	PCK2|GCDH|ALDH6A1|OXCT1|ACADS|ETFA|SUOX|OGDH|BCAT2|MPST|ALDH7A1|HADH|ACAA2|PDHB|ACO2|CS|LACTB2|SUCLG2|HIBADH|ACADM|PDHA1|MDH2|DLAT|HIBCH|ECHS1|PC|SUCLA2|IARS2|SHMT2|FH|GLUD1|PRDX5|PPA2|TXN2|HADHB|ACSS2|GSTZ1|ALDH1B1|TUFM|PMPCA|PCCB|IVD|HSPA9|SUCLG1|LRPPRC|ETFB|AK3|HADHA|MCCC2|HMGCL|PDHX|ABHD10|TST|ETHE1|ECI1|ME2|PRDX3|PCCA|ACADSB|LONP1|HSD17B10|IDH2|ALDH4A1|DLD|DECR1|GSTK1|GLRX5|ACAT1
GOCC_INTRINSIC_COMPONENT_OF_PLASMA_MEMBRANE	6.32403353779579e-16	5.52088127849573e-13	1.02766987054358	0.658985545970266	2.63338339246415	106	PRNP|CD44|SIRPA|C5|LYVE1|CD163|M6PR|EGFR|PALM|ITGB1|CANX|SYPL1|LAMP1|SLC2A4|NPTN|NRP1|LRP1|ATP2B4|ITGA7|HLA-A|THY1|CD151|BCAP31|ITGAV|ITGB3|TSPAN9|CAV1|ITGA6|PGRMC1|GAS1|TGM2|ITGA1|CNTFR|MRC1|CD47|CD99|EFNB1|CD59|CA4|GYPC|CCDC25|BCAM|BSG|AQP1|PECAM1|CD14|ITGA5|ATP2A2|LMAN2|VAMP2|CD81|CD9|SLC2A1|GGT5|ITGB5|PODXL|CD36|CD34|SLC1A5|CAV2
GOBP_ORGANIC_ACID_CATABOLIC_PROCESS	1.07576003114149e-11	4.69569253593261e-09	0.875325132024659	-0.64586329093328	-2.3360238797262	91	PCK2|GCDH|ALDH6A1|ACADS|ETFA|BCAT2|MPST|HADH|ACAA2|HIBADH|ACADM|GPT|BDH2|GOT1|HIBCH|ECHS1|SHMT2|GLUD1|SHMT1|ECH1|HADHB|GSTZ1|PCCB|IVD|ETFB|HADHA|ACAT2|ALDH1L1|MCCC2|LDHD|HMGCL|TST|DDAH1|ECI1|DCXR|GNPDA1|PCCA|ACADSB|HSD17B10|ALDH4A1|CRYL1|CSAD|DLD|DECR1|PCK1|ACAT1
GOCC_RIBONUCLEOPROTEIN_COMPLEX	8.11803030287075e-12	4.69569253593261e-09	0.875325132024659	-0.534234072935154	-2.12587396562174	190	DDX39B|SYNCRIP|RPL5|HNRNPA0|HNRNPR|HNRNPK|ILF2|HNRNPC|ILF3|XRCC5|RPS14|RPSA|RPL7A|HNRNPU|RBM8A|RPS8|NCL|SNRNP70|HNRNPF|NPM1|LRPPRC|HNRNPL|CALR|PTGES3|HNRNPH1|SSB|DHX9|RPS5|RPLP0|HTATSF1|RPL15|RPL34|EIF3B|SRP19|RPL27|SF3B2|PRKDC|EIF3F|HNRNPUL1|GAPDH|HNRNPA2B1|RPL30|RPS4X|HNRNPH3|HSD17B10|RBMX|EEF2|HNRNPH2|RPS27|PSMA6|SNRPD2|PABPC1|HNRNPA3|LSM7|RPS15A|SNRPA|EIF4E|RPL6|RPL17|HNRNPA1|PCBP2|PCBP1|HNRN…
GOBP_SMALL_MOLECULE_CATABOLIC_PROCESS	1.2943825733704e-10	4.51998394620945e-08	0.826657301178302	-0.591756741554578	-2.23636718769762	124	PCK2|GCDH|ALDH6A1|OXCT1|ACADS|ETFA|BCAT2|MPST|HADH|ACAA2|HIBADH|ACADM|GPT|BDH2|GOT1|HIBCH|ECHS1|SHMT2|GLUD1|SHMT1|ECH1|HADHB|GSTZ1|ALDH1B1|PCCB|IVD|ETFB|HADHA|ACAT2|ALDH1L1|MCCC2|LDHD|HMGCL|TST|DDAH1|GALM|ADH5|ECI1|DCXR|GNPDA1|PCCA|ACADSB|HSD17B10|ALDH4A1|CRYL1|CSAD|DLD|DECR1|PCK1|ACAT1|ESD|MTAP|TPI1|SORD|MLYCD|GLUL|MTHFS|BCKDHA|ACACB|BPNT1|NAGK|ACADL|DLST|DPYD|ALDH5A1
GOCC_TRANSPORT_VESICLE	1.66233552008313e-10	4.8373963634419e-08	0.826657301178302	0.656752660424269	2.46956895163488	73	STX7|SYNGR2|RAB11B|RAB1A|BIN1|M6PR|SYPL1|LAMP1|RAB1B|SLC2A4|VTI1B|RAB5A|HLA-A|CPA3|BGN|TMED9|SORT1|TMED7|TGOLN2|RAB5B|CLTB|PEF1|CLTA|RAB6A|AP1B1|CD59|CA4|MAL2|RAB14|SURF4|PPT1|SNCA|VAMP2|STX12|VAMP3|STX4|CAV2|TMED10|SEC23A|SEC22B
GOCC_COLLAGEN_CONTAINING_EXTRACELLULAR_MATRIX	3.0484509608417e-10	7.60370768232801e-08	0.814035837847908	0.526394755191959	2.20083130632604	146	ORM1|ASPN|OGN|LGALS1|SOD3|HPX|MFAP5|S100A8|S100A10|SPARC|TGFBI|APOC3|SDC2|DCN|APOA4|COL4A1|FBN1|LGALS3BP|MXRA7|TNXB|CD151|CMA1|LGALS3|DPT|CPA3|BGN|EFEMP1|FBLN5|DAG1|ADIPOQ|TGM2|COL15A1|COL1A2|APOE|LAMC1|NID1|LAMB2|KNG1|SPARCL1|S100A9|CLU|ABI3BP|SERPINB1|A1BG|BCAM|NID2|LAMB1|PRELP|CRELD1|SFRP1|MMRN2|COL6A2|VWF|HSPG2|TGFB1I1|PCOLCE|EFEMP2|VTN|LAMA4|ORM2|PLG|S100A4|PF4|C1QB|AMBP|COL6A1|AGRN|COL6A3|L…
GOCC_EXTERNAL_ENCAPSULATING_STRUCTURE	1.25021836951409e-09	2.72860159146451e-07	0.788186810800237	0.503227448132398	2.1206977170607	155	ORM1|ASPN|OGN|LGALS1|SOD3|CD248|HPX|MFAP5|S100A8|S100A10|SPARC|TGFBI|APOC3|SDC2|DCN|APOA4|COL4A1|FBN1|LGALS3BP|CRISP3|MXRA7|TNXB|CD151|CMA1|LGALS3|DPT|CPA3|BGN|EFEMP1|FBLN5|DAG1|ADIPOQ|TGM2|COL15A1|COL1A2|APOE|LAMC1|NID1|LAMB2|KNG1|SPARCL1|S100A9|CLU|ABI3BP|SERPINB1|A1BG|BCAM|NID2|LAMB1|PRELP|CRELD1|SFRP1|MMRN2|COL6A2|VWF|HSPG2|TGFB1I1|PCOLCE|EFEMP2|VTN|LAMA4|ORM2|PLG|S100A4|PF4|C1QB|AMBP|COL6A1|…
GOCC_CELL_SURFACE	2.1649753576154e-09	4.20005219377388e-07	0.774939030136436	0.514978039120646	2.12701920245526	133	PRNP|TF|CD44|SIRPA|CRYAB|CD248|PLVAP|CD163|SPARC|EGFR|ITGB1|MCAM|SDC2|APOA4|LAMP1|SLC2A4|NPTN|IGLC1|C3|ITGA7|HLA-A|THY1|CD151|LGALS3|BGN|SORT1|ITGAV|AOC3|ITGB3|ANPEP|ITGA6|DAG1|ADIPOQ|ITGA1|CNTFR|MRC1|CD47|IGLL5|APMAP|CD59|CA4|CLU|IGHG1|BCAM|CPM|CD99L2|SFRP1|CD276|CD14|ITGA5|TNS1|LMAN2|CD9|ENG|VAMP3|FLOT1|PLG|STX4|ITGB5|CD36|CD34|IGKC|BST2|AMBP|HSPA2
GOCC_ORGANELLE_SUBCOMPARTMENT	5.01683407019311e-09	8.75939228655718e-07	0.761460801445585	0.466656800875679	2.00131004869762	177	RTN4|UBXN1|KRAS|RAB18|M6PR|EGFR|CALU|TGFBI|CANX|VKORC1L1|RAB2A|ASPH|RTN3|CYB5A|RAB1B|SLC2A4|SCAMP2|RHOC|VTI1B|PROS1|HLA-A|VAPA|REEP5|ILVBL|BCAP31|TMED9|SORT1|VAPB|TMED7|ARL6IP5|CAV1|PGRMC1|TGOLN2|CLTB|DNM2|RETSAT|ACSL3|OPTN|EPHX1|CLTA|RAB6A|AP1B1|ATL3|CD59|CA4|BSG|MPDU1|RAB14|NOMO3|SURF4|RAB21|GRN|GNAI3|ATP2A2|RHOA|MGST1|ATXN3|LMAN2|DPY30|UCHL1|VAMP2|STT3A|VAMP3|STX4|ERLIN2|RRBP1|TMED10|TMEM109|M…
GOBP_ENDOCYTOSIS	8.11993763869417e-09	1.23313075232111e-06	0.747739663149885	0.533742010497205	2.16956216258871	119	TF|RAB1A|BIN1|SNCG|LYVE1|CD163|M6PR|ITGB1|CANX|APOC3|RAB5C|SLC2A4|LGALS3BP|IGLC1|C3|LRP1|RAB5A|OCIAD1|CD151|LGALS3|SORT1|ITGAV|ITGB3|CAV1|EHD2|RAB5B|CLTB|ADIPOQ|DNM2|MRC1|IGLL5|APOE|CLTA|C4BPA|CLU|APOC2|IGHG1|SURF4|RAB21|ACTB|CD14|HSPG2|PPP3CA|CFI|PPT1|SNCA|VTN|EHD4|VAMP2|SYNJ2BP|CD81|CLINT1|CD9|FLOT1
GOCC_PRESYNAPSE	8.47512544550591e-09	1.23313075232111e-06	0.747739663149885	0.650852218632511	2.36420393798698	60	STX7|SYNGR2|PRNP|RAB11B|BIN1|SNCG|CANX|SYPL1|LAMP1|SLC2A4|NPTN|VTI1B|ATP2B4|RAB5A|TMED9|LIN7C|RAB5B|CLTB|DNM2|CTBP1|CLTA|SNAP29|MAL2|PARK7|ACTB|PPT1|SNCA|VAMP2|STX12|FLOT1|STX4|SLC2A1
GOMF_EXTRACELLULAR_MATRIX_STRUCTURAL_CONSTITUENT	2.00649455327511e-08	2.69487653078334e-06	0.73376198835648	0.656372890307819	2.34387757750547	55	ASPN|OGN|MFAP5|SPARC|TGFBI|DCN|COL4A1|FBN1|TNXB|DPT|BGN|EFEMP1|FBLN5|ADIPOQ|COL15A1|COL1A2|LAMC1|NID1|LAMB2|ABI3BP|NID2|LAMB1|PRELP|CRELD1|MMRN2|COL6A2|VWF|HSPG2|PCOLCE|EFEMP2|VTN|LAMA4|COL6A1|AGRN|COL6A3|LAMA2|IGFBP7
GOBP_CELL_MATRIX_ADHESION	2.31039355212249e-08	2.88139081571848e-06	0.73376198835648	0.667725355913538	2.37563389357316	54	CD44|SORBS1|RRAS|LYVE1|S100A10|LIMCH1|ITGB1|NRP1|TNXB|ITGA7|LIMS1|THY1|ITGAV|ITGB3|ITGA6|FBLN5|DAG1|ITGA1|ACTN1|NID1|APOD|DMTN|BST1|BCAM|NID2|SFRP1|ITGA5|RHOA|EFEMP2|VTN|ITGB5|CD36|CD34
GOBP_CELLULAR_AMINO_ACID_METABOLIC_PROCESS	3.93615270374578e-08	4.3518277940961e-06	0.719512826338911	-0.614701587672368	-2.1721611529915	78	GCDH|ALDH6A1|ETFA|BCAT2|MPST|HIBADH|GPT|ACY1|GOT1|HIBCH|NIT2|ECHS1|IARS2|SHMT2|GLUD1|SHMT1|GSTZ1|PCCB|IVD|ETFB|MTHFD1|MCCC2|HMGCL|TST|DDAH1|MECP2|PCCA|ACADSB|HSD17B10|ALDH4A1|CSAD|DLD|ASS1|ACAT1|MTAP|GLUL|MTHFS|BCKDHA|PFAS|DLST|DPYD|ALDH5A1
GOMF_MRNA_BINDING	3.98792925003079e-08	4.3518277940961e-06	0.719512826338911	-0.573056000752825	-2.076085228332	92	SYNCRIP|RPL5|HNRNPA0|HNRNPR|HNRNPK|PTBP1|HNRNPC|ILF3|TSN|RPS14|SHMT2|HNRNPU|SHMT1|RBM8A|NCL|SNRNP70|ACO1|LRPPRC|HNRNPL|CALR|SSB|DHX9|TARDBP|RPS5|HNRNPA2B1|MECP2|RBMX|PABPC1|HNRNPA3|HNRNPA1|PCBP2|PCBP1|HNRNPD|RPS3A|HNRNPM|SERBP1|YBX1|HNRNPAB|RPS3
GOCC_SIDE_OF_MEMBRANE	7.93872703870874e-08	8.15353965269733e-06	0.704975715167238	0.512335442191788	2.0689790363244	114	PRNP|TF|GNG2|CD248|KRAS|CD163|PALM|ITGB1|CANX|MCAM|GNAI1|LAMP1|GNAI2|SLC2A4|IGLC1|RAB5A|ITGA7|HLA-A|THY1|BCAP31|ITGAV|ITGB3|ANPEP|ITGA6|DAG1|ITGA1|CNTFR|IGLL5|CD59|CA4|GNG11|IGHG1|BCAM|RAB21|CD276|CD14|EEF1A1|ITGA5|GNB1|GNAI3|PPP3CA|RHOA|CD9|ENG|FLOT1|PLG|GNG12|CD36|CD34|IGKC|CAV2|GNB2
GOBP_CELL_SUBSTRATE_ADHESION	1.84080354221969e-07	1.69160157090294e-05	0.690132458796796	0.551170581906976	2.13087399916465	86	CD44|RAB1A|SORBS1|RRAS|LYVE1|S100A10|LIMCH1|ITGB1|NRP1|TNXB|ITGA7|LIMS1|THY1|ITGAV|ITGB3|ITGA6|FBLN5|DAG1|ITGA1|DNM2|ACTN1|LAMC1|NID1|LAMB2|APOD|DMTN|ABI3BP|BST1|BCAM|NID2|LAMB1|SFRP1|VWF|ITGA5|RHOA|EFEMP2|ATXN3|VTN|VAMP3|PLG|ITGB5|CD36|CD34
GOMF_MOLECULAR_TRANSDUCER_ACTIVITY	1.75680206621293e-07	1.69160157090294e-05	0.690132458796796	0.666938717657467	2.30696329819644	47	PGRMC2|PRNP|CD44|LYVE1|M6PR|EGFR|ITGB1|NRP1|LRP1|SORT1|ITGAV|ITGB3|EFEMP1|ANPEP|CNTFR|MRC1|CD47|BCAM|PECAM1|CD14|ENG|ITGB5|CD36|RRBP1|SLC1A5|MRGPRF|CSPG4|SCARB2
GOBP_TRICARBOXYLIC_ACID_CYCLE	2.16766698724972e-07	1.89237327986901e-05	0.690132458796796	-0.819410899335954	-2.22917976529974	21	OGDH|PDHB|ACO2|CS|SUCLG2|PDHA1|MDH2|DLAT|SUCLA2|FH|ACO1|SUCLG1
GOBP_RNA_SPLICING_VIA_TRANSESTERIFICATION_REACTIONS	2.48399616696701e-07	2.03613577725113e-05	0.674962860011025	-0.580989710044203	-2.08085884572803	85	DDX39B|SYNCRIP|HNRNPR|HNRNPK|PTBP1|HNRNPC|PSIP1|HNRNPU|RBM8A|NCL|SNRNP70|HNRNPF|NPM1|HNRNPL|HNRNPH1|DHX9|HTATSF1|SF3B2|HNRNPA2B1|SART3|HNRNPH3|RBMX|SNRPD2|PABPC1|HNRNPA3|LSM7|SNRPA|SFPQ|HNRNPA1|MAGOH|DDX17|PPIL1|SNRPD3|HNRNPM|PRPF8|SNRPD1|PUF60|SRSF2|RALY|LSM2|SNRPF
GOCC_PLASMA_MEMBRANE_PROTEIN_COMPLEX	2.56557772620417e-07	2.03613577725113e-05	0.674962860011025	0.564011286261893	2.16961110984218	83	TF|SORBS1|CACNA2D1|GNG2|C5|S100A10|EGFR|ITGB1|GNAI1|GNAI2|LRP1|ITGA7|HLA-A|LIN7C|ITGAV|ITGB3|AHNAK|CAV1|ITGA6|DAG1|CLTB|ITGA1|CNTFR|CLTA|GNG11|ITGA5|GNB1|GNAI3|HSPG2|VTN|FLOT1|ITGB5|GNG12|CAV2|GNB2|TMED10|HSPA2
GOCC_EXOCYTIC_VESICLE	2.81342018404152e-07	2.13575288753761e-05	0.674962860011025	0.753077697171691	2.32416328605532	28	STX7|SYNGR2|RAB11B|BIN1|SYPL1|LAMP1|VTI1B|RAB5A|TMED9|RAB5B|CLTB|CLTA|RAB6A|MAL2|PPT1|SNCA|VAMP2|STX12|STX4
GOBP_AMIDE_BIOSYNTHETIC_PROCESS	3.36048814933814e-07	2.42385397872748e-05	0.674962860011025	-0.463958402935639	-1.85107884338178	195	GCDH|SYNCRIP|RPL5|PDHB|PDHA1|ILF3|BDH2|RPS14|DLAT|SLC25A1|RPSA|IARS2|SHMT2|RPL7A|HNRNPU|SHMT1|ACSS2|RBM8A|RPS8|NCL|TUFM|ACO1|NPM1|LRPPRC|HNRNPL|CALR|AIMP1|DHX9|HSD17B12|TARDBP|RPS5|RPLP0|PDHX|RPL15|RPL34|MPC2|EIF3B|RPL27|PRKDC|EIF3F|GAPDH|EEF1G|RPL30|RPS4X|EEF2|EIF5A|RPS27|DLD|PABPC1|ASS1|EIF5|RPS15A|ACAT1|EIF4E|RPL6|RPL17|HNRNPD|RPS3A|FTO|MAGOH|RPL4|PURA|RPL37A|RPLP1|MLYCD|RPL3|YBX1|ACACB|RPS3|R…
GOBP_MRNA_PROCESSING	3.55727574699733e-07	2.42385397872748e-05	0.674962860011025	-0.550643373791943	-2.02305956674918	101	DDX39B|SYNCRIP|HNRNPA0|HNRNPR|HNRNPK|PTBP1|HNRNPC|PSIP1|HNRNPU|RBM8A|NCL|SNRNP70|HNRNPF|NPM1|HNRNPL|HNRNPH1|DHX9|TARDBP|HTATSF1|SF3B2|HNRNPA2B1|SART3|HNRNPH3|RBMX|SAFB|SNRPD2|PABPC1|HNRNPA3|LSM7|SNRPA|SFPQ|HNRNPA1|NONO|MAGOH|DDX17|PPIL1|SNRPD3|HNRNPM|YBX1|PRPF8|SNRPD1|PUF60|SRSF2|RALY|LSM2|SNRPF|AHCYL1|SNRPN|CCAR2|TRA2B|LSM6|PABPN1|LSM5|C1QBP
GOCC_TRANSPORT_VESICLE_MEMBRANE	3.6094045502242e-07	2.42385397872748e-05	0.674962860011025	0.698297755500047	2.30887691623132	38	SYNGR2|RAB11B|RAB1A|BIN1|SYPL1|VTI1B|RAB5A|HLA-A|TMED7|RAB5B|CLTB|PEF1|CLTA|AP1B1|CD59|CA4|MAL2|SNCA|VAMP2|STX12|TMED10|SEC23A|SEC22B
GOBP_RNA_PROCESSING	3.99873921245551e-07	2.56001063373222e-05	0.674962860011025	-0.493550550988062	-1.92034765748436	156	DDX39B|SYNCRIP|RPL5|HNRNPA0|HNRNPR|HNRNPK|PTBP1|HNRNPC|TSN|RPS14|PSIP1|RPL7A|HNRNPU|RBM8A|RPS8|NCL|SNRNP70|HNRNPF|NPM1|HNRNPL|HNRNPH1|SSB|DHX9|TARDBP|HTATSF1|RPL27|SF3B2|PRKDC|HNRNPUL1|THUMPD1|HNRNPA2B1|SART3|HNRNPH3|HSD17B10|RBMX|SAFB|HNRNPH2|RPS27|SNRPD2|PABPC1|HNRNPA3|LSM7|PRMT1|SNRPA|SFPQ|HNRNPA1|HNRNPD|NONO|MAGOH|DDX17|PPIL1|SNRPD3|HNRNPM|YBX1|PRPF8|SNRPD1|RRAGC|PUF60|RPS6|SRSF2|RALY|LSM2|SN…
GOCC_SECRETORY_GRANULE_MEMBRANE	4.10540078719944e-07	2.56001063373222e-05	0.674962860011025	0.567134596536904	2.12824908301943	72	CD44|SIRPA|LAMTOR1|RAB18|SPARC|RAB5C|LAMP1|VAPA|LGALS3|ITGAV|ITGB3|ANPEP|CAV1|PGRMC1|RAB5B|CD47|RAB6A|SNAP29|CD59|CA4|LAMP2|BST1|BSG|RAB14|SURF4|PECAM1|CD14|RHOA|MGST1|SNCA|VAMP2|CD9|CD36|BST2|CAV2|TMED10|MLEC|LAMTOR2
GOCC_PROTEIN_LIPID_COMPLEX	5.9581452648532e-07	3.58721435601162e-05	0.659444398037935	0.794792708411404	2.26128062856944	20	SAA4|PCYOX1|BIN1|PLTP|APOC3|APOA4|APOM|APOE|APOL1|SAA1|CLU|APOC2
GOCC_MEMBRANE_MICRODOMAIN	6.49319121614665e-07	3.77903728779735e-05	0.659444398037935	0.543385836391673	2.07641440995171	80	PRNP|SORBS1|LAMTOR1|PLVAP|S100A10|EGFR|ITGB1|GNAI2|SLC2A4|ATP2B4|RAB5A|THY1|TPP1|AHNAK|CAV1|EHD2|DAG1|ITGA1|EFNB1|LAMP2|MAL2|BSG|PECAM1|PARK7|CD14|GNAI3|PPT1|STX12|FLOT1|SLC2A1|PODXL|CD36|ERLIN2|BST2|RFTN1|CAV2
GOCC_EXTERNAL_SIDE_OF_PLASMA_MEMBRANE	6.88633263200025e-07	3.8785602501524e-05	0.659444398037935	0.605305671984422	2.19150658435048	59	PRNP|TF|CD248|CD163|ITGB1|MCAM|LAMP1|SLC2A4|IGLC1|ITGA7|THY1|ITGAV|ITGB3|ANPEP|ITGA6|DAG1|ITGA1|CNTFR|IGLL5|CD59|CA4|IGHG1|BCAM|CD276|CD14|ITGA5|CD9|ENG|FLOT1|PLG|CD36|CD34|IGKC
GOBP_PROTEIN_LOCALIZATION_TO_CELL_PERIPHERY	8.90902742722861e-07	4.86098808998161e-05	0.659444398037935	0.581696637502005	2.16481886387255	69	STX7|PRNP|SORBS1|S100A10|F11R|EGFR|PALM|ITGB1|GNAI1|VTI1B|LRP1|ATP2B4|LGALS3|LIN7C|ARL6IP5|CAV1|EHD2|DAG1|ADIPOQ|ACSL3|OPTN|EPB41L3|BSG|ACTB|EHD4|VAMP2|CD81|VAMP3|FLOT1|STX4|NUBP1|SEC23A|EHD1
GOBP_RNA_SPLICING	1.02209556153056e-06	5.40781469827986e-05	0.643551836150722	-0.542840433649503	-2.00232240027484	104	DDX39B|SYNCRIP|HNRNPR|HNRNPK|PTBP1|HNRNPC|PSIP1|HNRNPU|RBM8A|NCL|SNRNP70|HNRNPF|NPM1|HNRNPL|HNRNPH1|DHX9|TARDBP|HTATSF1|SF3B2|HNRNPA2B1|SART3|HNRNPH3|RBMX|HNRNPH2|SNRPD2|PABPC1|HNRNPA3|LSM7|PRMT1|SNRPA|SFPQ|HNRNPA1|NONO|MAGOH|DDX17|PPIL1|SNRPD3|HNRNPM|YBX1|PRPF8|SNRPD1|RRAGC|PUF60|SRSF2|RALY|LSM2|SNRPF
GOCC_CATALYTIC_STEP_2_SPLICEOSOME	1.09446597188196e-06	5.6204046673703e-05	0.643551836150722	-0.698894646505171	-2.14553325427127	36	SYNCRIP|HNRNPR|HNRNPK|HNRNPC|HNRNPU|RBM8A|HNRNPF|HNRNPH1|SF3B2|HNRNPA2B1|RBMX|SNRPD2|PABPC1|HNRNPA3|LSM7|HNRNPA1|MAGOH|PPIL1|SNRPD3|HNRNPM|PRPF8|SNRPD1|RALY|LSM2|SNRPF|SNRPN
GOBP_PROTEIN_LOCALIZATION_TO_PLASMA_MEMBRANE	1.24680805135398e-06	6.2197910218973e-05	0.643551836150722	0.59862395840694	2.16731546905531	59	STX7|PRNP|SORBS1|S100A10|F11R|EGFR|PALM|ITGB1|VTI1B|LRP1|ATP2B4|LGALS3|ARL6IP5|EHD2|ADIPOQ|ACSL3|OPTN|EPB41L3|BSG|ACTB|EHD4|VAMP2|CD81|VAMP3|FLOT1|STX4
GOMF_OXIDOREDUCTASE_ACTIVITY_ACTING_ON_THE_ALDEHYDE_OR_OXO_GROUP_OF_DONORS_NAD_OR_NADP_AS_ACCEPTOR	1.28558757375493e-06	6.23509973271143e-05	0.643551836150722	-0.768779445668931	-2.17746700341253	25	ALDH6A1|OGDH|ALDH7A1|PDHB|PDHA1|ALDH1A2|DLAT|AKR1B1|ALDH1B1|HSD17B12|ALDH1L1|PDHX|ADH5|GAPDH|ALDH4A1|DLD
GOBP_MONOCARBOXYLIC_ACID_METABOLIC_PROCESS	1.47723097269245e-06	6.97093318465141e-05	0.643551836150722	-0.469520229697796	-1.84710719507127	172	PCK2|ADH1B|GCDH|ACADS|ETFA|OGDH|HADH|ACAA2|PDHB|ACADM|PDHA1|ALDH1A2|ACOT1|ECHDC3|BDH2|DLAT|RBP1|ECHS1|PC|CBR1|ECH1|HADHB|AKR1B1|ACSS2|GSTM2|PCCB|IVD|ETFB|PTGES3|FASN|HADHA|CYGB|ACAT2|HSD17B12|LDHD|PDHX|ABHD10|LYPLA1|MPC2|GPI|ADH5|ECI1|GAPDH|DCXR|ME2|ME1|PCCA|ACADSB|HSD17B10|IDH2|CRYL1|APOA1|DLD|DECR1|PCK1|ACAT1|GSTP1|PTGR1|TPI1|SORD|ALOX15|IDH1|GSTM1|MLYCD
GOBP_CELLULAR_AMINO_ACID_CATABOLIC_PROCESS	1.69632024694634e-06	7.79414513465347e-05	0.643551836150722	-0.673977483808633	-2.13318462401406	42	ALDH6A1|ETFA|BCAT2|HIBADH|GPT|GOT1|HIBCH|ECHS1|SHMT2|GLUD1|SHMT1|GSTZ1|IVD|ETFB|MCCC2|HMGCL|DDAH1|ACADSB|HSD17B10|ALDH4A1|CSAD|DLD|ACAT1
GOCC_ENDOSOME	1.83270937212087e-06	8.20489888134111e-05	0.643551836150722	0.436049273133656	1.84591488691565	160	STX7|TF|RAB11B|RAB1A|LAMTOR1|BIN1|CLIP1|M6PR|EGFR|ITGB1|APOC3|APOA4|RAB5C|LAMP1|SLC2A4|RHOB|SCAMP2|NRP1|VTI1B|LRP1|RAB5A|HLA-A|OCIAD1|TPP1|SORT1|AOC3|CAV1|EHD2|TGOLN2|RAB5B|ASAH1|DNM2|ACAP1|MRC1|APOE|OPTN|CLTA|AP1B1|LAMP2|APOC2|SERPINB1|EXOC8|BSG|RAB14|RAB21|CD14|GRN|RHOA|EHD4|CLINT1|STX12|VAMP3|PTP4A2|FLOT1|STX4|MAP2K1|BST2|RFTN1
GOBP_MRNA_METABOLIC_PROCESS	1.90389429324985e-06	8.31049859003558e-05	0.643551836150722	-0.499665849030722	-1.90034213983503	130	DDX39B|SYNCRIP|HNRNPA0|HNRNPR|HNRNPK|APEX1|PTBP1|HNRNPC|PSIP1|HNRNPU|RBM8A|NCL|SNRNP70|HNRNPF|NPM1|HNRNPL|HNRNPH1|SSB|DHX9|TARDBP|HTATSF1|AP3B1|SF3B2|HNRNPA2B1|SART3|HNRNPH3|RBMX|SAFB|SNRPD2|PABPC1|HNRNPA3|LSM7|SNRPA|SFPQ|HNRNPA1|PCBP2|HNRNPD|NONO|FTO|MAGOH|DDX17|PPIL1|SNRPD3|HNRNPM|SERBP1|YBX1|PRPF8|HNRNPAB|SNRPD1|PUF60|SRSF2|RALY|LSM2|SNRPF|AHCYL1|CSDE1|SNRPN|RNH1
GOCC_GOLGI_MEMBRANE	1.96422179326003e-06	8.36471036837075e-05	0.627256739718528	0.551814711781007	2.07075914873788	72	RAB1A|SLC35A4|KRAS|EGFR|RAB2A|RTN3|RAB1B|RRAS2|PROS1|HLA-A|VAPA|BCAP31|TMED9|TMED7|CAV1|DNM2|OPTN|RAB6A|AP1B1|SNAP29|CD59|HUWE1|BSG|RAB14|SURF4|RAB21|GNAI3|LMAN2|STX12|SLC2A1|CAV2|TMED10|SEC23A|SEC22B|SH3GLB1|SCARB2|STEAP4|PDCD10|GLIPR2|GLG1|COPG1
GOMF_OXIDOREDUCTASE_ACTIVITY_ACTING_ON_THE_ALDEHYDE_OR_OXO_GROUP_OF_DONORS	2.07437542376014e-06	8.62347497591714e-05	0.627256739718528	-0.738960356752986	-2.13238126317168	27	ALDH6A1|OGDH|ALDH7A1|PDHB|PDHA1|ALDH1A2|DLAT|AKR1B1|ALDH1B1|HSD17B12|ALDH1L1|PDHX|ADH5|GAPDH|ALDH4A1|DLD|ALDH9A1|AOX1|BCKDHA
GOCC_GOLGI_APPARATUS_SUBCOMPARTMENT	2.17624111268814e-06	8.83655112268256e-05	0.627256739718528	0.678437964782113	2.21742630082234	36	M6PR|TGFBI|SLC2A4|SCAMP2|HLA-A|BCAP31|SORT1|TGOLN2|CLTB|DNM2|OPTN|CLTA|RAB6A|AP1B1|CA4|RAB14|RAB21|GRN|DPY30|VAMP2|VAMP3|STX4
GOBP_MONOCARBOXYLIC_ACID_CATABOLIC_PROCESS	2.29562450619656e-06	9.1094554268618e-05	0.627256739718528	-0.653927818804094	-2.11322902794549	47	PCK2|GCDH|ACADS|ETFA|HADH|ACAA2|ACADM|BDH2|ECHS1|ECH1|HADHB|PCCB|IVD|ETFB|HADHA|ACAT2|LDHD|ECI1|DCXR|PCCA|HSD17B10|CRYL1|DECR1|PCK1|ACAT1
GOBP_ALPHA_AMINO_ACID_METABOLIC_PROCESS	2.53200213905735e-06	9.8241682995425e-05	0.627256739718528	-0.604985050740466	-2.05943526174191	62	GCDH|ALDH6A1|BCAT2|MPST|HIBADH|GPT|GOT1|HIBCH|NIT2|SHMT2|GLUD1|SHMT1|GSTZ1|IVD|MTHFD1|MCCC2|HMGCL|TST|DDAH1|MECP2|ACADSB|HSD17B10|ALDH4A1|CSAD|ASS1|ACAT1|MTAP
GOMF_GDP_BINDING	2.60759486887325e-06	9.89752313272326e-05	0.627256739718528	0.728357303485515	2.22912299980265	27	RAB11B|KRAS|RRAS|RAB18|GNAI1|RAB2A|RAB5C|RHOB|RRAS2|RAB5A|RAB5B|NME2|RAB14|RAB21|GNAI3|RHOA
GOBP_FATTY_ACID_CATABOLIC_PROCESS	2.86233272984883e-06	0.000106332615879065	0.627256739718528	-0.680509182394592	-2.12333929781046	39	PCK2|GCDH|ACADS|ETFA|HADH|ACAA2|ACADM|BDH2|ECHS1|ECH1|HADHB|PCCB|IVD|ETFB|HADHA|ACAT2|ECI1|PCCA|HSD17B10|DECR1|PCK1|ACAT1
GOBP_ORGANIC_HYDROXY_COMPOUND_TRANSPORT	4.81042185511522e-06	0.000174979094979816	0.610526878385931	0.642502627567425	2.17175749777545	42	CES1|LAMTOR1|SNCG|PLTP|APOC3|APOA4|LRP1|MAOB|VAPA|ITGB3|CAV1|APOM|ADIPOQ|APOE|CLU|APOC2|AQP1|PARK7|ACTB|ABCA8|SNCA|STX12|CD36
GOBP_DICARBOXYLIC_ACID_METABOLIC_PROCESS	5.49389495857487e-06	0.000194302684871919	0.610526878385931	-0.675198043510962	-2.08429163347617	37	PCK2|OGDH|MDH2|GOT1|NIT2|SUCLA2|SHMT2|FH|GLUD1|SHMT1|MTHFD1|ATIC|ALDH1L1|ME2|ME1|IDH2|ALDH4A1|ASS1|PCK1|IDH1|GLUL|MTHFS|DLST|ALDH5A1
GOBP_LOCOMOTION	5.56422350721418e-06	0.000194302684871919	0.610526878385931	0.402013901977294	1.74159760950912	193	RTN4|TF|C5|PLVAP|RRAS|S100A8|LYVE1|SPARC|EGFR|LIMCH1|ITGB1|MCAM|RBBP7|DCN|GNAI2|RHOB|NPTN|NRP1|RRAS2|RHOC|LRP1|ATP2B4|THY1|CD151|LGALS3|ITGAV|RGCC|ITGB3|CAV1|ITGA6|DAG1|ADIPOQ|ITGA1|TYMP|CD47|APOE|LAMB2|CD99|SAA1|S100A9|APOD|EFNB1|DMTN|CCDC25|BST1|BSG|AQP1|LAMB1|PECAM1|CD99L2|SFRP1|MMRN2|ITGA5|GRN|PPBP|PPP3CA|RHOA|SNCA|VTN|LAMA4|CAMK1D|SYNJ2BP|CD81|CD9|SOD2|ENG|AGO2|STX4|PODXL|PF4|MAP2K1|BST2
GOBP_REGULATION_OF_CELL_ADHESION	5.68731634925341e-06	0.000194706947956793	0.610526878385931	0.456750828973032	1.87488154215741	127	PRNP|CD44|SIRPA|LGALS1|RRAS|S100A10|F11R|LIMCH1|TGFBI|NRP1|TNXB|HLA-A|LIMS1|THY1|LGALS3|ITGAV|RGCC|ITGB3|CAV1|DAG1|ADIPOQ|TGM2|DNM2|CD47|LAMC1|NID1|LAMB2|KNG1|SAA1|APOD|EFNB1|DMTN|ABI3BP|BST1|LAMB1|SFRP1|CD276|ACTB|ITGA5|PPP3CA|RHOA|EFEMP2|ATXN3|VTN|LAMA4|CD81|CD9|FLOT1|PLG|STX4|PODXL|CD36
GOBP_PEPTIDE_BIOSYNTHETIC_PROCESS	6.8644281554846e-06	0.000230486376143771	0.610526878385931	-0.453651965891801	-1.78141370519189	169	SYNCRIP|RPL5|ILF3|BDH2|RPS14|RPSA|IARS2|SHMT2|RPL7A|HNRNPU|SHMT1|RBM8A|RPS8|NCL|TUFM|ACO1|NPM1|LRPPRC|HNRNPL|CALR|AIMP1|DHX9|TARDBP|RPS5|RPLP0|RPL15|RPL34|EIF3B|RPL27|PRKDC|EIF3F|GAPDH|EEF1G|RPL30|RPS4X|EEF2|EIF5A|RPS27|PABPC1|EIF5|RPS15A|EIF4E|RPL6|RPL17|HNRNPD|RPS3A|FTO|MAGOH|RPL4|PURA|RPL37A|RPLP1|RPL3|YBX1|RPS3|RPL23A|RPS6|EIF3M|CSDE1|EIF3J|RPL10|NOLC1|RPL12|RPL38|GSS|ELAVL1|RPL36AL|PA2G4|RPL…
GOCC_SPLICEOSOMAL_COMPLEX	8.31302633785736e-06	0.00027385932048866	0.593325476396405	-0.592010023518868	-1.99674631254061	59	DDX39B|SYNCRIP|HNRNPR|HNRNPK|HNRNPC|HNRNPU|RBM8A|NCL|SNRNP70|HNRNPF|HNRNPH1|HTATSF1|SF3B2|HNRNPA2B1|HNRNPH3|RBMX|SNRPD2|PABPC1|HNRNPA3|LSM7|SNRPA|HNRNPA1|MAGOH|PPIL1|SNRPD3|HNRNPM|YBX1|PRPF8|SNRPD1|RALY|LSM2|SNRPF|SNRPN
GOCC_ENDOCYTIC_VESICLE	8.49166190709354e-06	0.000274563734996024	0.593325476396405	0.503255350548241	1.94562949588759	86	STX7|TF|RAB11B|HPX|CD163|M6PR|SPARC|EGFR|HP|RAB5C|LAMP1|LRP1|RAB5A|HLA-A|ITGAV|CAV1|EHD2|VIM|TGOLN2|RAB5B|CLTB|DNM2|APOE|CLTA|SAA1|LAMP2|RAB14|EHD4|VAMP2|STX12|CD9|VAMP3|STX4|ITGB5|CD36
GOBP_ALPHA_AMINO_ACID_CATABOLIC_PROCESS	8.90839167135558e-06	0.000282800942876124	0.593325476396405	-0.669850824294591	-2.04423905546827	35	ALDH6A1|BCAT2|HIBADH|GPT|GOT1|HIBCH|SHMT2|GLUD1|SHMT1|GSTZ1|IVD|MCCC2|HMGCL|DDAH1|ACADSB|HSD17B10|ALDH4A1|CSAD|ACAT1
GOCC_BASEMENT_MEMBRANE	9.90466486472486e-06	0.000308813300960886	0.593325476396405	0.700765124569131	2.16271518966553	28	SPARC|TGFBI|COL4A1|FBN1|CD151|DAG1|COL15A1|LAMC1|NID1|LAMB2|NID2|LAMB1|MMRN2|HSPG2|EFEMP2|VTN|LAMA4|AGRN|LAMA2
GOBP_FATTY_ACID_BETA_OXIDATION	1.54459251406223e-05	0.000473133075360115	0.575610261071129	-0.682340013879839	-2.0562104386595	33	GCDH|ACADS|ETFA|HADH|ACAA2|ACADM|BDH2|ECHS1|ECH1|HADHB|IVD|ETFB|HADHA|ACAT2|ECI1|HSD17B10|DECR1|ACAT1
GOCC_TRANS_GOLGI_NETWORK	1.90162389625447e-05	0.000572454366010398	0.575610261071129	0.688254802562146	2.1397042197547	29	M6PR|TGFBI|SLC2A4|SCAMP2|TGOLN2|CLTB|DNM2|OPTN|CLTA|RAB6A|AP1B1|CA4|RAB14|RAB21|GRN|DPY30|VAMP2|VAMP3|STX4
GOCC_COATED_VESICLE	2.56468406364755e-05	0.000758972605954003	0.575610261071129	0.540669071172183	1.98963501506747	65	TF|M6PR|EGFR|SLC2A4|VTI1B|RAB5A|HLA-A|BCAP31|TMED9|SORT1|TMED7|TGOLN2|CLTB|DNM2|APOE|PEF1|CLTA|AP1B1|CD59|RAB14|VWF|LMAN2|VAMP2|CLINT1|CD9|VAMP3|TMED10|SEC23A|SEC22B|SCARB2
GOBP_CHOLESTEROL_EFFLUX	2.73602350532424e-05	0.000796182840049354	0.575610261071129	0.754728890166206	2.11702893117475	19	CES1|LAMTOR1|PLTP|APOC3|APOA4|LRP1|CAV1|APOM|ADIPOQ|APOE|APOC2|ABCA8|STX12
GOBP_REGULATION_OF_MULTICELLULAR_ORGANISMAL_DEVELOPMENT	2.85248530126479e-05	0.000816465464919396	0.575610261071129	0.396261812737165	1.69069496271218	170	RTN4|ASPN|LGALS1|BIN1|RUVBL2|C5|KRAS|RRAS|S100A10|SPARC|YAP1|F11R|ITGB1|DCN|MTURN|PI16|RHOB|NPTN|NRP1|FBN1|C3|ATP2B4|THY1|CMA1|LGALS3|RGCC|ITGB3|EFEMP1|CAV1|ASPA|DAG1|ADIPOQ|TGM2|TYMP|NME2|RUVBL1|ACTR2|AQP1|RAB14|HSPB6|RAB21|SFRP1|MMRN2|ACTB|ITGA5|GRN|HSPG2|PPP3CA|BASP1|RHOA|LAMA4|SYNJ2BP|ENG|AGO2|PF4|CD34|DBN1|MAP2K1|DYNLT1
GOBP_CELLULAR_EXTRAVASATION	2.94297037000029e-05	0.000828778430003308	0.575610261071129	0.785837679193688	2.14087689463369	17	SIRPA|PLVAP|LYVE1|F11R|ITGB1|THY1|ITGA1|CD47|CD99|BST1|PECAM1|CD99L2
GOCC_NUCLEAR_OUTER_MEMBRANE_ENDOPLASMIC_RETICULUM_MEMBRANE_NETWORK	3.15455693816616e-05	0.000874262922863193	0.557332238758646	0.407993429007898	1.72041678305477	156	RTN4|UBXN1|KRAS|RAB18|EGFR|CALU|CANX|VKORC1L1|RAB2A|ASPH|RTN3|CYB5A|RAB1B|RHOC|VTI1B|PROS1|HLA-A|VAPA|REEP5|ILVBL|BCAP31|TMED9|SORT1|VAPB|TMED7|ARL6IP5|CAV1|PGRMC1|RETSAT|ACSL3|EPHX1|RAB6A|ATL3|CD59|BSG|MPDU1|RAB14|NOMO3|SURF4|RAB21|GNAI3|ATP2A2|RHOA|MGST1|ATXN3|LMAN2|UCHL1|STT3A|ERLIN2|RRBP1|TMED10|TMEM109|MLEC|SEC23A|SEC22B|SEC61B|DHRS7|SCARB2
GOCC_HIGH_DENSITY_LIPOPROTEIN_PARTICLE	3.23563861346772e-05	0.000882722659236662	0.557332238758646	0.784047285384589	2.13599928079602	17	SAA4|PLTP|APOC3|APOA4|APOM|APOE|APOL1|SAA1|CLU|APOC2
GOCC_CHROMOSOME	3.46952770428961e-05	0.000931968518721485	0.557332238758646	-0.460340311940362	-1.75596620969658	133	BANF1|HNRNPK|APEX1|HNRNPC|XRCC5|UBA1|PSIP1|FH|HNRNPU|ARRB1|NCL|NUMA1|XRCC6|CHMP4B|LRPPRC|HNRNPL|CBX3|PTGES3|SSB|DHX9|HTRA2|SIRT2|CAPN2|PRKDC|HMGN3|HNRNPA2B1|MECP2|HP1BP3|RPA3|RBMX|DDB1|ARPC4|HMGN2|NAP1L1|PML|SUGT1|SFPQ|NONO|USP7|BUB3|SET|RBBP4|PURA|HMGB1|RAN|XPO1|PPP1R12A|PPP1CB|PAFAH1B1|ACTR3|LMNA|WDR61|CCAR2|TMPO|PPP1R7|TRIM28|ACTL6A|CBX1|STAT1|NUCKS1|PARP1|IL33|SEC13|ALYREF|RECQL|HMGB2|HMGN1|C…
GOBP_REGULATION_OF_LOCOMOTION	3.53858881200367e-05	0.000936117585720971	0.557332238758646	0.405585993249	1.71695555752782	160	RTN4|TF|C5|PLVAP|RRAS|LYVE1|SPARC|EGFR|LIMCH1|ITGB1|MCAM|RBBP7|DCN|GNAI2|RHOB|NRP1|RRAS2|RHOC|LRP1|ATP2B4|THY1|CD151|LGALS3|ITGAV|RGCC|ITGB3|CAV1|ITGA6|DAG1|ADIPOQ|CD47|APOE|CD99|APOD|DMTN|CCDC25|BST1|AQP1|LAMB1|PECAM1|CD99L2|SFRP1|MMRN2|ITGA5|GRN|PPP3CA|RHOA|SNCA|VTN|LAMA4|CAMK1D|SYNJ2BP|CD81|CD9|SOD2|ENG|AGO2|STX4|PODXL
GOBP_NEUROTRANSMITTER_TRANSPORT	3.63563426175812e-05	0.000947435435974579	0.557332238758646	0.767579608676518	2.12452755754654	18	SNCG|ITGB1|RAB5A|LIN7C|ITGB3|SNAP29|PARK7|ATP2A2|PPT1|SNCA|VAMP2|FLOT1|STX4
GOBP_CELLULAR_NITROGEN_COMPOUND_CATABOLIC_PROCESS	4.19536080575174e-05	0.00106160869084675	0.557332238758646	-0.512352603281829	-1.86175595277577	94	SYNCRIP|ALDH6A1|MPST|AIFM1|HNRNPA0|SUCLG2|APEX1|HNRNPC|SUCLA2|HNRNPU|RBM8A|SUCLG1|NPM1|LRPPRC|SSB|DHX9|TARDBP|ALDH1L1|TST|PABPC1|LSM7|ACAT1|MTAP|HNRNPD|DUT|FTO|MAGOH|MLYCD|HNRNPM|SERBP1|MTHFS|YBX1|HNRNPAB|NT5C|ACADL|DPYD|LSM2|DNPH1|CSDE1|RNH1|NIT1|ELAVL1|BLVRB|LSM6|UROD|LSM5
GOBP_REGULATION_OF_VESICLE_MEDIATED_TRANSPORT	4.18843730941513e-05	0.00106160869084675	0.557332238758646	0.461765865063127	1.8423831719404	105	TF|RAB11B|SIRPA|BIN1|S100A10|APOC3|RAB5C|LAMP1|GNAI2|NRP1|C3|LRP1|RAB5A|CD151|LGALS3|ITGAV|ITGB3|CAV1|EHD2|GAS1|RAB5B|ADIPOQ|TGM2|DNM2|CD47|APOE|ACSL3|CLU|APOC2|RAB21|CD14|PPP3CA|ATP2A2|PPT1|SNCA|LMAN2|VTN|CAMK1D|EHD4|VAMP2|SYNJ2BP|FLOT1|STX4|CD36|MAP2K1
GOBP_STEROL_TRANSPORT	4.30407414063279e-05	0.00107355906422069	0.557332238758646	0.677502161824475	2.10627550894258	29	CES1|LAMTOR1|PLTP|APOC3|APOA4|LRP1|VAPA|CAV1|APOM|ADIPOQ|APOE|CLU|APOC2|ABCA8|STX12|CD36
GOCC_EARLY_ENDOSOME	4.61124627940282e-05	0.00113397690194892	0.557332238758646	0.512829705382122	1.93361145322698	74	STX7|TF|RAB1A|EGFR|APOC3|APOA4|RAB5C|RHOB|NRP1|VTI1B|LRP1|RAB5A|HLA-A|SORT1|AOC3|CAV1|EHD2|RAB5B|ASAH1|APOE|AP1B1|APOC2|SERPINB1|RAB14|RAB21|EHD4|STX12|VAMP3|PTP4A2|FLOT1|MAP2K1|RFTN1
GOMF_CALCIUM_ION_BINDING	5.0829044252505e-05	0.00123260432312325	0.557332238758646	0.426281806629246	1.75529097241612	130	PRNP|FSTL1|ASPN|CD248|RCN1|S100A8|S100A10|SPARC|CALU|CANX|ASPH|FBN1|C1R|PROS1|LRP1|AOC3|EFEMP1|MYL6|NUCB1|EHD2|FBLN5|DAG1|TGM2|NOL3|ACTN1|NID1|PEF1|SPARCL1|S100A9|NID2|MYL1|CRELD1|S100A16|CRELD2|HSPG2|PPP3CA|ATP2A2|RCN2|SPTAN1|SNCA|EFEMP2|MGMT|EHD4
GOCC_SYNAPTIC_VESICLE_MEMBRANE	5.59024603453344e-05	0.00133706432551991	0.557332238758646	0.785375353175949	2.06886056891967	15	SYNGR2|RAB11B|BIN1|SYPL1|RAB5A|RAB5B|CLTB|CLTA|MAL2|SNCA|VAMP2|STX12
GOBP_REGULATION_OF_IMMUNE_SYSTEM_PROCESS	5.7653378621e-05	0.00136030809557116	0.557332238758646	0.379626452813453	1.64654398028784	194	STX7|ORM1|PAK2|RTN4|PRNP|SIRPA|LGALS1|C5|PLVAP|HPX|LYVE1|MTURN|LAMP1|FBN1|IGLC1|C3|UBQLN1|C1R|HLA-A|THY1|LGALS3|GPX1|RGCC|ITGB3|CAV1|ADIPOQ|CD47|IGLL5|APOE|CD99|APOD|C4BPA|EFNB1|CD59|CLU|IGHG1|BST1|CD99L2|SFRP1|PARK7|CD276|ACTB|CD14|GRN|PPP3CA|CFI|RHOA|SNCA|CAMK1D|CD81|CD9|ORM2|VAMP3|CFB|FLOT1|STX4|CD36|C1RL|PF4|IGKC|BST2|RFTN1|C1QB|AMBP
GOBP_CELLULAR_MACROMOLECULE_BIOSYNTHETIC_PROCESS	6.02073661273891e-05	0.00140162748344562	0.557332238758646	-0.414901420385402	-1.65646297453082	196	SYNCRIP|RPL5|ACADM|ILF3|RPS14|RPSA|IARS2|SHMT2|RPL7A|HNRNPU|SHMT1|RBM8A|RPS8|NCL|TUFM|ACO1|NMT1|NPM1|LRPPRC|HNRNPL|CALR|PTGES3|AIMP1|DHX9|TARDBP|RPS5|RPLP0|RPL15|RPL34|GBE1|EIF3B|RPL27|PRKDC|EIF3F|GAPDH|EEF1G|RPN2|RPL30|RPS4X|EEF2|EIF5A|APOA1|RPS27|PABPC1|CHP1|EIF5|RPS15A|PRMT1|EIF4E|RPL6|RPL17|HNRNPD|RPS3A|FTO|MAGOH|RPL4|PURA|RPL37A|RPLP1|RPL3|GLUL|YBX1|RPS3|RPL23A|RPS6|EIF3M|CSDE1|EIF3J|RPL10|N…
GOBP_EXTERNAL_ENCAPSULATING_STRUCTURE_ORGANIZATION	6.25316722027095e-05	0.0014365828903412	0.538434096309916	0.558008512740735	1.98528320667951	54	TGFBI|ITGB1|COL4A1|LRP1|CST3|TNXB|CMA1|DPT|RGCC|ITGB3|CAV1|FBLN5|DAG1|COL15A1|COL1A2|PRDX4|LAMC1|NID1|LAMB2|ABI3BP|NID2|EXOC8|LAMB1|EFEMP2|VTN|ENG|FLOT1|PLG
GOCC_LIPID_DROPLET	6.66451380204278e-05	0.00151120014264502	0.538434096309916	0.640553220581905	2.02480610064494	31	PLIN4|SYNGR2|PLIN1|CES1|RAB18|RAB5C|BCAP31|CAV1|ACSL3
GOBP_LIPID_OXIDATION	6.85099558586221e-05	0.00151415674593866	0.538434096309916	-0.620217470750132	-1.96303052243319	42	GCDH|ACADS|ETFA|HADH|ACAA2|ACADM|BDH2|ECHS1|ECH1|HADHB|IVD|ETFB|HADHA|CYGB|ACAT2|ADH5|ECI1|HSD17B10|DECR1|ACAT1
GOBP_THIOESTER_METABOLIC_PROCESS	6.8312740639048e-05	0.00151415674593866	0.538434096309916	-0.669323549112485	-1.99044037092814	31	GCDH|OGDH|PDHB|SUCLG2|PDHA1|ACOT1|DLAT|SLC25A1|SUCLA2|ACSS2|SUCLG1|HSD17B12|PDHX|MPC2
GOCC_PLATELET_ALPHA_GRANULE	6.94022904339466e-05	0.00151470498872088	0.538434096309916	0.604156031004752	2.01918393401751	40	ORM1|ALDOA|SPARC|VTI1B|PROS1|ITGB3|ACTN1|KNG1|CLU|A1BG|PECAM1|VWF|PPBP|SNCA|CD9|ORM2|ISLR|PLG|CD36|PF4|SERPINA1|FGA|ACTN4|CFD|CD109|AHSG
GOBP_POSITIVE_REGULATION_OF_CELL_ADHESION	7.14193608263751e-05	0.0015394840000352	0.538434096309916	0.464916895006278	1.80919195695036	89	CD44|SIRPA|LGALS1|RRAS|S100A10|F11R|NRP1|HLA-A|LIMS1|THY1|ITGAV|ITGB3|CAV1|DAG1|TGM2|DNM2|CD47|LAMC1|NID1|LAMB2|SAA1|EFNB1|DMTN|ABI3BP|LAMB1|SFRP1|CD276|ACTB|ITGA5|PPP3CA|RHOA|EFEMP2|VTN|CD81|FLOT1|STX4|PODXL|CD36
GOBP_BRANCHED_CHAIN_AMINO_ACID_METABOLIC_PROCESS	7.97308384806771e-05	0.00163776522337956	0.538434096309916	-0.751969648848564	-1.97145776772073	18	ALDH6A1|BCAT2|HIBADH|HIBCH|ECHS1|PCCB|IVD|MCCC2|HMGCL|PCCA|ACADSB|HSD17B10|DLD|ACAT1
GOBP_NUCLEOSIDE_BISPHOSPHATE_METABOLIC_PROCESS	7.86634055131937e-05	0.00163776522337956	0.538434096309916	-0.638748263390699	-1.96089016716002	36	GCDH|OGDH|PDHB|SUCLG2|PDHA1|ACOT1|DLAT|SLC25A1|SUCLA2|ACSS2|SUCLG1|HSD17B12|MCCC2|PDHX|MPC2
GOBP_REGULATION_OF_ENDOCYTOSIS	7.72047163066561e-05	0.00163776522337956	0.538434096309916	0.559801107220506	1.96186102093724	50	TF|BIN1|APOC3|RAB5C|C3|LRP1|RAB5A|CD151|LGALS3|ITGAV|ITGB3|CAV1|RAB5B|ADIPOQ|DNM2|APOE|CLU|APOC2|RAB21|CD14|PPP3CA|PPT1|SNCA|VTN|EHD4|SYNJ2BP|FLOT1|CD36
GOCC_PLASMA_MEMBRANE_REGION	7.96094399945407e-05	0.00163776522337956	0.538434096309916	0.399401989520587	1.6747499527262	149	TF|CD44|SORBS1|CRYAB|PLVAP|RAB18|EGFR|PALM|ITGB1|CANX|SLC2A4|RHOB|NPTN|NRP1|RHOC|LRP1|ATP2B4|THY1|SORT1|LIN7C|ITGAV|ITGB3|NCKAP1|CAV1|EHD2|DAG1|CLTB|CNTFR|DNM2|CLTA|SNAP29|CA4|DMTN|EPB41L3|MAL2|BSG|AQP1|RAB21|EEF1A1|ITGA5|ABCA8|RHOA|SYNJ2BP|CD81|FLOT1|STX4|SLC2A1|PODXL|CD36|CD34|PFKM|DBN1|CYBRD1|BST2|SLC1A5|CAV2
GOBP_CELLULAR_LIPID_CATABOLIC_PROCESS	8.50266638603664e-05	0.00172555990664607	0.538434096309916	-0.547830254872457	-1.8592864415289	61	PCK2|GCDH|ACADS|ETFA|HADH|ACAA2|ACADM|BDH2|ECHS1|ECH1|HADHB|PCCB|IVD|ETFB|HADHA|ACAT2|SIRT2|ECI1|PCCA|HSD17B10|APOA1|DECR1|PCK1|ACAT1|HEXB|IDH1|MLYCD|ACACB
GOBP_CYTOPLASMIC_TRANSLATION	8.59815073758353e-05	0.00172555990664607	0.538434096309916	-0.50636860113049	-1.82205844560984	88	SYNCRIP|RPL5|RPS14|RPSA|RPL7A|HNRNPU|RPS8|DHX9|RPS5|RPLP0|RPL15|RPL34|EIF3B|RPL27|EIF3F|RPL30|RPS4X|RPS27|PABPC1|EIF5|RPS15A|RPL6|RPL17|HNRNPD|RPS3A|RPL4|RPL37A|RPLP1|RPL3|YBX1|RPS3|RPL23A|RPS6|EIF3M|CSDE1|EIF3J|RPL10|RPL12|RPL38|RPL11|RPL10A|SH3BGRL|EIF4H|MCTS1|RPS10|RPS11
GOBP_PEPTIDYL_TYROSINE_MODIFICATION	9.123859886634e-05	0.00174684663770972	0.538434096309916	0.600001690547098	2.0161826781211	41	PAK2|PRNP|CD44|HPX|EGFR|NRP1|THY1|ITGB3|EFEMP1|CAV1|ADIPOQ|DMTN|BST1|PECAM1|SFRP1|ITGA5|VTN|EHD4|CD81|CD36|MAP2K1
GOBP_REGULATION_OF_NEUROTRANSMITTER_LEVELS	9.20446109217034e-05	0.00174684663770972	0.538434096309916	0.66689067843452	2.02197009522635	26	SNCG|ITGB1|RAB5A|MAOB|LIN7C|ITGB3|MAOA|SNAP29|PARK7|ATP2A2|PPT1|SNCA|VAMP2|FLOT1|STX4
GOCC_PROTEIN_COMPLEX_INVOLVED_IN_CELL_ADHESION	8.89766703276885e-05	0.00174684663770972	0.538434096309916	0.778943715521938	2.05191814580675	15	LGALS1|ITGB1|ITGA7|ITGAV|ITGB3|ITGA6|ITGA1|LAMC1|NID1|LAMB2|LAMB1|ITGA5|VTN|ITGB5|LAMA2
GOMF_GTPASE_ACTIVITY	8.94147335366557e-05	0.00174684663770972	0.538434096309916	0.540531005577993	1.94283713719051	57	RAB11B|RAB1A|KRAS|RRAS|RAB18|GNAI1|RAB2A|TUBB6|RAB5C|GNAI2|RAB1B|RHOB|RRAS2|RHOC|RAB5A|RAB5B|DNM2|RAB6A|ATL3|GNG11|RAB14|RAB21|EEF1A1|GNB1|GNAI3|RHOA
GOMF_LIGASE_ACTIVITY	9.07211946228244e-05	0.00174684663770972	0.538434096309916	-0.617281881205666	-1.94479408080955	41	MT-ATP6|SUCLG2|PC|SUCLA2|UBA1|IARS2|ACSS2|PCCB|SUCLG1|NAPRT|MTHFD1|MCCC2|NAE1|UBA7|PCCA|UBA3|ASS1|GLUL|MTHFS|ACACB|PFAS
GOBP_POSITIVE_REGULATION_OF_PEPTIDYL_TYROSINE_PHOSPHORYLATION	9.71652862209263e-05	0.0018241998896961	0.538434096309916	0.708491073679657	2.06435564959143	22	PAK2|PRNP|CD44|HPX|EGFR|NRP1|ITGB3|ADIPOQ|PECAM1|ITGA5|VTN|EHD4|CD81|CD36
GOBP_METAL_ION_TRANSPORT	0.000106995483930269	0.00196646436781316	0.538434096309916	0.460522703259871	1.79507840177863	90	PGRMC2|PRNP|TF|RAB11B|GLRX|CACNA2D1|BIN1|FHL1|HPX|ITGB1|COMMD9|GNAI2|UBQLN1|ATP2B4|THY1|LGALS3|ITGAV|ITGB3|AHNAK|CAV1|NOL3|DNM2
GOCC_RECEPTOR_COMPLEX	0.000106051036514801	0.00196646436781316	0.538434096309916	0.652787698078662	2.04687457994344	30	TF|CD44|EGFR|ITGB1|NRP1|LRP1|ITGA7|ITGAV|ITGB3|ITGA6|ITGA1|CNTFR|CD14|ITGA5|ENG|ITGB5|CD36
GOBP_PROTEIN_LIPID_COMPLEX_SUBUNIT_ORGANIZATION	0.000113655940016793	0.00206711740905543	0.538434096309916	0.772778805998469	2.03567834636246	15	BIN1|PLTP|APOC3|APOA4|APOM|APOE|ACSL3|APOC2
GOBP_ENDOMEMBRANE_SYSTEM_ORGANIZATION	0.000119324913197436	0.00214784843755386	0.538434096309916	0.422865288781221	1.71001393902733	115	SYNGR2|RTN4|RAB1A|LAMTOR1|BIN1|RAB18|S100A10|RAB2A|RTN3|RAB1B|VTI1B|VAPA|REEP5|TMED9|VAPB|TMED7|AHNAK|CAV1|EHD2|RAB5B|DNM2|OPTN|AP1B1|S100A9|ATL3|SNAP29|HUWE1|CLU|EPB41L3|EXOC8|AQP1|SURF4|ATP2A2|LMAN2|CD9|FLOT1|STX4|MAP2K1|CAV2|TMED10|SEC22B|SH3GLB1|SCARB2|MYH9|PDCD10|NSFL1C|ANO6|SOD1
GOBP_CELLULAR_RESPIRATION	0.000130690298622733	0.00225926001381477	0.518848077743792	-0.51166680312246	-1.81147120877753	79	ETFA|OGDH|PDHB|ACO2|CS|MT-ATP6|SUCLG2|PDHA1|MDH2|DLAT|SUCLA2|SHMT2|FH|ACO1|SUCLG1|ETFB|UQCRC2|IDE|IDH2|DLD|COQ9|NDUFV1|CHCHD2|PLEC|IDH1|PPIF|CYC1|UQCRC1
GOBP_GENERATION_OF_PRECURSOR_METABOLITES_AND_ENERGY	0.000130526741991365	0.00225926001381477	0.518848077743792	-0.419700344412921	-1.63762564643057	160	ADH1B|OXCT1|ETFA|OGDH|PDHB|ACO2|CS|MT-ATP6|SUCLG2|ACADM|PGLS|PDHA1|TALDO1|MDH2|DLAT|SUCLA2|SHMT2|FH|AKR1B1|ACSS2|ACO1|SUCLG1|ETFB|PTGES3|UQCRC2|ALDH1L1|HMGCL|GBE1|GPI|ADH5|GAPDH|ME2|ME1|GNPDA1|IDE|PHB2|IDH2|ALDH4A1|PGM2|DLD|COQ9|NDUFV1|ACAT1|H6PD|TPI1|CHCHD2|PLEC|IDH1|PPIF|CYC1
GOCC_NUCLEOLUS	0.000130203410629996	0.00225926001381477	0.518848077743792	-0.441853515179262	-1.68544840016305	133	RPL5|HNRNPR|ILF2|PDHA1|APEX1|PTBP1|ILF3|XRCC5|RPS14|FGF1|RPL7A|TXN2|NCL|HSPA9|XRCC6|NPM1|DHX9|PAFAH1B2|CPNE3|SIRT2|SRP19|RPL27|OLA1|PRKDC|IFI16|SUB1|PML|NONO|TXNRD1|RPS3A|DDX17|RPL4|HNRNPM|ABHD14B|RPL3|RAN|XPO1|RPS3|EZR|RPL23A|PPP1R12A|RPS6|PPP1CB|TCEA1|DAB2|NOLC1|RPL12|CMPK1|PA2G4|RPL11|LSM6|STAT1|C1QBP|NUCKS1|PARP1|RPS10|MYO1C|RPS11
GOMF_EXTRACELLULAR_MATRIX_BINDING	0.000128507530335724	0.00225926001381477	0.518848077743792	0.718198943130732	2.06969040657521	21	LGALS1|CD248|SPARC|TGFBI|ITGB1|DCN|ITGA7|LGALS3|BGN|ITGAV|ITGB3|DAG1|NID1|SPARCL1|BCAM
GOBP_RECEPTOR_MEDIATED_ENDOCYTOSIS	0.000134970311704403	0.00231037415917537	0.518848077743792	0.522399814615774	1.89134628400344	59	TF|LYVE1|M6PR|ITGB1|CANX|APOC3|C3|LRP1|RAB5A|ITGAV|ITGB3|CAV1|CLTB|ADIPOQ|DNM2|MRC1|APOE|CLTA|CLU|APOC2|RAB21|CD14|HSPG2|PPT1|SNCA|VTN|CD81|CD9|FLOT1|CD36
GOCC_MITOCHONDRIAL_PROTEIN_CONTAINING_COMPLEX	0.000147051869169437	0.00249274333562949	0.518848077743792	-0.546501531866019	-1.87023975516478	64	PDHB|MT-ATP6|SUCLG2|PDHA1|DLAT|HADHB|PMPCA|HSPA9|SUCLG1|HADHA|UQCRC2|MCCC2|PDHX|SLC25A6|MPC2|PHB2|HSD17B10|DLD|NDUFV1|PPIF|CYC1|UQCRC1|BCKDHA|NDUFA9|TIMM8A
GOMF_GROWTH_FACTOR_BINDING	0.000151268756740048	0.0025395697045012	0.518848077743792	0.680737822495845	2.04567093117903	25	EGFR|IGFBP6|COL4A1|NRP1|SORT1|ITGAV|ITGB3|ITGA6|COL1A2|ENG|CD36|COL6A1|SEC61B|IGFBP7|RPS19|GLG1|CD109
GOCC_CLATHRIN_COATED_VESICLE	0.000156363521901369	0.00260010199275991	0.518848077743792	0.589810959903166	1.96076748122892	39	TF|M6PR|EGFR|SLC2A4|RAB5A|BCAP31|TMED9|SORT1|TGOLN2|CLTB|DNM2|APOE|CLTA|AP1B1|RAB14|VWF|VAMP2|CLINT1|CD9|VAMP3
GOBP_INFLAMMATORY_RESPONSE	0.000159605502537573	0.00262897365500568	0.518848077743792	0.422101780349317	1.71576535741326	119	ORM1|CD44|SAA4|GPX4|SIRPA|LGALS1|C5|S100A8|CD163|F11R|HP|ITGB1|C3|LRP1|CMA1|GPX1|AOC3|ADIPOQ|CD47|APOE|KNG1|SAA1|S100A9|APOD|CLU|IGHG1|BST1|PARK7|CD14|GRN|PPBP|HSPG2|KLKB1|SNCA|CAMK1D|VAMP2|CD81|ORM2|VAMP3|GGT5|CD36|PF4
GOBP_REGULATION_OF_PROTEIN_LOCALIZATION_TO_CELL_PERIPHERY	0.000165522036822543	0.00270094837656224	0.518848077743792	0.650564677870064	2.02253000092395	29	STX7|PRNP|SORBS1|EGFR|ITGB1|GNAI1|VTI1B|LRP1|ATP2B4|LGALS3|DAG1|ACSL3
GOBP_IMPORT_INTO_CELL	0.000168303854859589	0.00272091232023002	0.518848077743792	0.649918303858067	2.02052049921636	29	PRNP|CACNA2D1|ITGB1|ATP2B4|ITGB3|ARL6IP5|ACSL3|PARK7|ACTB|PPP3CA|SNCA|FLOT1|SLC2A1|CD36|CYBRD1|SLC1A5
GOMF_OXIDOREDUCTASE_ACTIVITY_ACTING_ON_CH_OH_GROUP_OF_DONORS	0.000176980096560417	0.00283492888618796	0.518848077743792	-0.546028147725058	-1.84165748416359	59	ADH1B|HADH|HIBADH|DHRS4|MDH2|BDH2|CBR1|HADHB|AKR1B1|FASN|HADHA|HSD17B12|LDHD|SPR|ADH5|DCXR|ME2|ME1|GPD1L|HSD17B10|IDH2|CRYL1|H6PD|PTGR1|SORD|IDH1
GOBP_RIBONUCLEOPROTEIN_COMPLEX_BIOGENESIS	0.00018009782631227	0.00285864367946567	0.518848077743792	-0.473538503754595	-1.73977686074326	101	DDX39B|RPL5|XRCC5|RPS14|RPSA|PSIP1|RPL7A|RPS8|NPM1|PTGES3|DHX9|RPS5|RPLP0|HTATSF1|EIF3B|RPL27|SF3B2|PRKDC|EIF3F|SART3|RBMX|HSP90AB1|RPS27|SNRPD2|EIF5|RPL6|DDX17|SNRPD3|GLUL|PRPF8|RAN|SNRPD1|XPO1|PUF60|RPL23A|RPS6|LSM2|SNRPF|EIF3M|EIF3J|RPL10|NOLC1|RPL38|PA2G4|RPL11|LSM6|RPL10A|HSP90AA1|C1QBP|EIF4H|MCTS1
GOBP_REGULATION_OF_ANATOMICAL_STRUCTURE_MORPHOGENESIS	0.000182766124380765	0.0028748617402596	0.518848077743792	0.389408465478317	1.63527868185212	151	PAK2|RTN4|CD44|ALDOA|C5|RRAS|S100A10|SPARC|F11R|PALM|ITGB1|SDC2|DCN|RHOB|NRP1|RHOC|C3|ATP2B4|CST3|ITGA7|LIMS1|THY1|CMA1|RGCC|ITGB3|DAG1|DNM2|ACTR2|PALMD|DMTN|HUWE1|EPB41L3|INF2|AQP1|SH3D19|HSPB6|RAB21|SFRP1|MMRN2|ITGA5|GRN|HSPG2|PPP3CA|RHOA|SYNJ2BP|ENG|AGO2|PF4|CD34|DBN1|MAP2K1
GOBP_CELL_MORPHOGENESIS	0.000189789353970331	0.00295868046457319	0.518848077743792	0.384982722429157	1.62338579438351	156	PAK2|RTN4|CD44|RAB1A|ALDOA|S100A10|SPARC|YAP1|F11R|EGFR|PALM|ITGB1|SDC2|RHOB|NPTN|NRP1|RHOC|ITGA7|LIMS1|THY1|ITGAV|ITGB3|NCKAP1|DAG1|ITGA1|COL15A1|DNM2|ACTN1|APOE|LAMC1|LAMB2|ACTR2|PALMD|EFNB1|DMTN|CLU|EPB41L3|BSG|LAMB1|SH3D19|RAB21|ACTB
GOCC_ANCHORED_COMPONENT_OF_MEMBRANE	0.000194247828043446	0.00297505884003382	0.518848077743792	0.681239848709204	2.02627410465267	24	PRNP|RAB5A|THY1|GAS1|RAB5B|CNTFR|NTM|CD59|CA4|BST1|LSAMP|CPM|CD14|BST2|NT5E|NEGR1|CD109
GOMF_HYDROLASE_ACTIVITY_ACTING_ON_ACID_ANHYDRIDES	0.00019290178513901	0.00297505884003382	0.518848077743792	0.41716221618771	1.69197354951692	117	RAB11B|RAB1A|PSMC3|RUVBL2|KRAS|RRAS|RAB18|GNAI1|RAB2A|TUBB6|RAB5C|GNAI2|RAB1B|RHOB|RRAS2|RHOC|PPA1|ATP2B4|PSMC6|RAB5A|RAB5B|DNM2|RUVBL1|RAB6A|ATL3|GNG11|CLU|CCT3|ACYP2|CCT5|RAB14|CCT8|RAB21|EEF1A1|GNB1|GNAI3|DCPS|ATP2A2|RHOA
GOBP_ENZYME_LINKED_RECEPTOR_PROTEIN_SIGNALING_PATHWAY	0.000196754580563624	0.00298724780577467	0.518848077743792	0.410108297301865	1.68115656271973	126	PAK2|RTN4|TF|FSTL1|SORBS1|ASPN|EGFR|IGFBP6|ITGB1|RBBP7|DCN|COL4A1|GNAI2|SLC2A4|NPTN|NRP1|FBN1|LRP1|SORT1|ITGB3|EFEMP1|CAV1|VIM|ADIPOQ|ITGA1|COL1A2|DNM2|APOD|EFNB1|RAB14|NOMO3|SFRP1|MMRN2|ITGA5|TGFB1I1|SNCA|VTN
GOBP_POSITIVE_REGULATION_OF_IMMUNE_SYSTEM_PROCESS	0.000201537152243714	0.00303348161911659	0.518848077743792	0.403036643743769	1.65766868292662	129	STX7|PAK2|PRNP|SIRPA|LGALS1|C5|PLVAP|HPX|LYVE1|LAMP1|IGLC1|C3|C1R|HLA-A|THY1|LGALS3|RGCC|ITGB3|CAV1|CD47|IGLL5|CD99|C4BPA|EFNB1|CD59|CLU|IGHG1|BST1|CD99L2|PARK7|CD276|ACTB|PPP3CA|CFI|RHOA|CAMK1D|CD81|VAMP3|CFB|STX4|CD36|C1RL|PF4|IGKC|RFTN1|C1QB
GOBP_CELLULAR_LIPID_METABOLIC_PROCESS	0.000211833659131787	0.00316120999012052	0.518848077743792	-0.423411131813442	-1.66510895896281	171	PCK2|ADH1B|GCDH|ACADS|ETFA|EPHX2|HADH|ACAA2|DHRS4|ACADM|ALDH1A2|ACOT1|ECHDC3|BDH2|RBP1|ECHS1|CBR1|ECH1|HADHB|AKR1B1|GSTM2|PCCB|IVD|ETFB|PTGES3|FASN|HADHA|HTRA2|CYGB|ACAT2|HSD17B12|LYPLA1|PCYT2|SIRT2|CAPN2|ADH5|ECI1|MECP2|PCCA|ACADSB|PHB2|HSD17B10|CRYL1|APOA1|DECR1|CHP1|PCK1|ACAT1|GSTP1|HEXB|PTGR1
GOBP_POSITIVE_REGULATION_OF_LEUKOCYTE_MEDIATED_IMMUNITY	0.000217991780201475	0.00320282477576329	0.518848077743792	0.758852275607415	1.99899264000384	15	STX7|HPX|LAMP1|C3|HLA-A|CD81|STX4
GOBP_SYNAPTIC_SIGNALING	0.000218291035690625	0.00320282477576329	0.518848077743792	0.479005932061451	1.81019720068651	75	PRNP|KRAS|SNCG|ITGB1|SYPL1|GNAI2|NPTN|RAB5A|LIN7C|DAG1|ADIPOQ|APOE|SNAP29|PARK7|GNB1|PPP3CA|ATP2A2|PPT1|SNCA|ATXN3|VAMP2|SYNJ2BP|FLOT1|PLG|STX4|DBN1|AGRN|LAMA2
GOMF_ACYLTRANSFERASE_ACTIVITY	0.000223755762424533	0.0032287401751507	0.518848077743792	-0.61829210417516	-1.89809190411555	36	ACAA2|CS|DLAT|ARRB1|HADHB|NMT1|PAFAH1B3|FASN|HADHA|ACAT2|PDHX|PAFAH1B2|SIRT2
GOMF_SEQUENCE_SPECIFIC_DNA_BINDING	0.000222081218274112	0.0032287401751507	0.392535737171599	-0.540030814946015	-1.83281584634403	61	APEX1|XRCC5|TSN|HNRNPU|PRDX5|NCL|XRCC6|HDGF|NPM1|HNRNPL|DHX9|TARDBP|HNRNPA2B1|MECP2|SUB1|LONP1|RBMX|SAFB|PRMT1|SFPQ|HNRNPA1|PCBP1|HNRNPD|CHCHD2|RBBP4|PURA|HMGB1|YBX1|HNRNPAB|RPS3
GOBP_NEGATIVE_REGULATION_OF_MULTICELLULAR_ORGANISMAL_PROCESS	0.00023643858617634	0.00338378501199909	0.518848077743792	0.398305677174222	1.65276104345058	138	ORM1|RTN4|PRNP|SIRPA|ASPN|BIN1|SPARC|EGFR|RBBP7|APOC3|DCN|APOA4|GNAI2|PI16|NPTN|NRP1|FBN1|PROS1|ATP2B4|CST3|THY1|RGCC|EFEMP1|APOM|ADIPOQ|NOL3|PRDX4|APOE|KNG1|APOD|APOC2|SERPINB1|SFRP1|MMRN2|GRN|HSPG2|PPP3CA|ATP2A2|KLKB1|RHOA|VTN|LAMA4|SYNJ2BP|CD9|PLG|PF4|CD34|DYNLT1|BST2
GOBP_CELL_CELL_ADHESION	0.000242145118334483	0.00343727948465046	0.518848077743792	0.402459072191174	1.66383353616701	134	PRNP|CD44|SIRPA|LGALS1|S100A8|F11R|EGFR|ITGB1|APOA4|NPTN|TNXB|ITGA7|HLA-A|LIMS1|THY1|LGALS3|ITGAV|RGCC|ITGB3|CAV1|ITGA6|ADIPOQ|ITGA1|CD47|ACTN1|CD99|SPARCL1|S100A9|EFNB1|DMTN|BSG|LAMB1|PECAM1|CD276|ACTB|ITGA5|PPP3CA|RHOA|PDLIM1|SYNJ2BP|CD81|CD9|FLOT1|PLG|ITGB5|PODXL|CD34
GOBP_REGULATION_OF_HYDROLASE_ACTIVITY	0.00024712134318012	0.00347962794510072	0.49849310876659	0.358014902789964	1.54861294378718	190	PAK2|PRNP|UBXN1|CD44|CRYAB|BIN1|C5|S100A8|S100A10|F11R|EGFR|ITGB1|APOC3|ASPH|APOA4|GNAI2|PI16|RHOC|C3|PROS1|LRP1|CST3|ABCE1|LIMS1|THY1|LGALS3|GPX1|BCAP31|SORT1|ARL6IP5|CAV1|ITGA6|IGBP1|TGM2|ITGA1|NOL3|FAM162A|KNG1|S100A9|APOC2|SERPINB1|AQP1|SFRP1|PARK7|GRN|PPT1|RHOA|PCOLCE|SNCA|VTN|MGMT
GOBP_POSITIVE_REGULATION_OF_LOCOMOTION	0.000252229564256827	0.00352314255353936	0.49849310876659	0.443652170355935	1.74901990015232	97	RTN4|TF|PLVAP|RRAS|LYVE1|SPARC|EGFR|ITGB1|MCAM|GNAI2|RHOB|NRP1|RRAS2|RHOC|THY1|CD151|LGALS3|ITGAV|ITGB3|CAV1|ITGA6|CD47|CD99|DMTN|CCDC25|AQP1|LAMB1|PECAM1|CD99L2|ITGA5|GRN|PPP3CA|RHOA|VTN|CAMK1D|SOD2|AGO2|STX4|PODXL
GOBP_FATTY_ACID_METABOLIC_PROCESS	0.000256016385048643	0.00354765562138834	0.355083369190112	-0.457634722029028	-1.6950833194749	107	PCK2|GCDH|ACADS|ETFA|HADH|ACAA2|ACADM|ACOT1|ECHDC3|BDH2|ECHS1|CBR1|ECH1|HADHB|AKR1B1|GSTM2|PCCB|IVD|ETFB|PTGES3|FASN|HADHA|CYGB|ACAT2|HSD17B12|LYPLA1|ADH5|ECI1|PCCA|ACADSB|HSD17B10|CRYL1|APOA1|DECR1|PCK1|ACAT1|GSTP1|PTGR1|ALOX15|GSTM1|MLYCD
GOBP_ORGANIC_CYCLIC_COMPOUND_CATABOLIC_PROCESS	0.000272302316082477	0.0037436208179528	0.344793025281827	-0.46779642376069	-1.71644726748499	100	SYNCRIP|ALDH6A1|EPHX2|AIFM1|HNRNPA0|SUCLG2|APEX1|HNRNPC|SUCLA2|HNRNPU|RBM8A|GSTZ1|SUCLG1|NPM1|LRPPRC|SSB|DHX9|TARDBP|ALDH1L1|PABPC1|LSM7|ACAT1|MTAP|HNRNPD|DUT|FTO|MAGOH|MLYCD|HNRNPM|SERBP1|MTHFS|YBX1|HNRNPAB|NT5C|YWHAH|DPYD|LSM2|DNPH1|CSDE1|RNH1
GOBP_CATION_TRANSPORT	0.000275825811018042	0.00376243645341798	0.49849310876659	0.408134858995842	1.67149824800533	125	PGRMC2|PRNP|TF|RAB11B|GLRX|CACNA2D1|BIN1|FHL1|SNCG|HPX|ITGB1|CYB5A|COMMD9|GNAI2|UBQLN1|ATP2B4|MAOB|THY1|LGALS3|ITGAV|SLC19A3|ITGB3|AHNAK|CAV1|NOL3|DNM2|ATOX1|AQP1|PARK7|ACTB|PPP3CA|ATP2A2|UQCRH|RHOA|SNCA|VAMP2|VAMP3|COX6B1|CYBRD1|SLC1A5|GNB2|HSPA2
GOBP_AEROBIC_RESPIRATION	0.000282681072931717	0.00381652484814046	0.344793025281827	-0.521050256846387	-1.80918142943803	70	OGDH|PDHB|ACO2|CS|MT-ATP6|SUCLG2|PDHA1|MDH2|DLAT|SUCLA2|SHMT2|FH|ACO1|SUCLG1|UQCRC2|IDE|IDH2|DLD|COQ9|NDUFV1|CHCHD2|IDH1|PPIF|CYC1|UQCRC1
GOBP_REGULATION_OF_PEPTIDYL_TYROSINE_PHOSPHORYLATION	0.000286348656991066	0.00381652484814046	0.49849310876659	0.614857453303839	1.98346158659491	34	PAK2|PRNP|CD44|HPX|EGFR|NRP1|THY1|ITGB3|CAV1|ADIPOQ|DMTN|BST1|PECAM1|SFRP1|ITGA5|VTN|EHD4|CD81|CD36
GOBP_REGULATION_OF_STEROL_TRANSPORT	0.000284543985431414	0.00381652484814046	0.49849310876659	0.726189600997671	2.00996717719408	18	CES1|LAMTOR1|PLTP|APOC3|APOA4|LRP1|CAV1|ADIPOQ|APOE|APOC2|ABCA8
GOBP_LIPID_MODIFICATION	0.000292568753657109	0.00386988669610086	0.344793025281827	-0.576634622841157	-1.87025843215865	48	GCDH|ACADS|ETFA|EPHX2|HADH|ACAA2|ACADM|BDH2|ECHS1|ECH1|HADHB|IVD|ETFB|HADHA|CYGB|ACAT2|ADH5|ECI1|HSD17B10|APOA1|DECR1|ACAT1
GOBP_ION_TRANSPORT	0.000305495624212032	0.00401049142762562	0.49849310876659	0.377145716638121	1.59494538062142	159	PGRMC2|PRNP|TF|RAB11B|GLRX|CES1|CACNA2D1|PCYOX1|BIN1|FHL1|SNCG|HPX|ITGB1|CYB5A|COMMD9|GNAI2|CLNS1A|UBQLN1|ATP2B4|MAOB|THY1|LGALS3|ITGAV|SLC19A3|ITGB3|AHNAK|ARL6IP5|CAV1|NOL3|DNM2|CD47|APOL1|CA4|ATOX1|AQP1|PARK7|ACTB|PPP3CA|ATP2A2|UQCRH|RHOA|MGST1|SNCA|VAMP2|VAMP3|SLC2A1|CD36|COX6B1|CYBRD1|SLC1A5|GNB2|HSPA2|TMEM109
GOBP_REGULATION_OF_PROTEIN_LOCALIZATION_TO_PLASMA_MEMBRANE	0.000309322341687211	0.00403042394467067	0.49849310876659	0.692127004753144	1.99455685025767	21	STX7|PRNP|SORBS1|EGFR|ITGB1|VTI1B|LRP1|ATP2B4|LGALS3|ACSL3
GOCC_NUCLEAR_PROTEIN_CONTAINING_COMPLEX	0.000320765170734552	0.00414856287483354	0.311078136320131	-0.427499066350772	-1.64491815863436	142	DDX39B|SYNCRIP|HNRNPR|HNRNPK|HNRNPC|XRCC5|SHMT2|HNRNPU|RBM8A|NCL|SNRNP70|HNRNPF|XRCC6|CHMP4B|CBX3|PTGES3|HNRNPH1|HTATSF1|SIRT2|SF3B2|PRKDC|HNRNPA2B1|HNRNPH3|RPA3|RBMX|EIF5A|SNRPD2|PABPC1|HNRNPA3|LSM7|SNRPA|SFPQ|HNRNPA1|NONO|MAGOH|BUB3|RBBP4|PPIL1|KPNB1|SNRPD3|HNRNPM|YBX1|PRPF8|RAN|HNRNPAB|SNRPD1|RPS3|RALY|COPS3|LSM2|SNRPF|TCEA1|SNRPN|NOLC1|WDR61|BABAM1|TRA2B|TRIM28|ACTL6A|LSM6|STAT1|LSM5|RANBP2
GOBP_LIPID_CATABOLIC_PROCESS	0.000328284012568588	0.00415350641988953	0.318573797493935	-0.506244700922269	-1.77334573969259	74	PCK2|GCDH|OXCT1|ACADS|ETFA|HADH|ACAA2|ACADM|BDH2|ECHS1|ECH1|HADHB|IAH1|PCCB|IVD|PAFAH1B3|ETFB|HADHA|ACAT2|PAFAH1B2|SIRT2|ECI1|PCCA|HSD17B10|HINT2|APOA1|DECR1|PCK1|ACAT1
GOBP_NON_MEMBRANE_BOUNDED_ORGANELLE_ASSEMBLY	0.000328284012568588	0.00415350641988953	0.318573797493935	-0.50483583409445	-1.76841056114681	74	RPL5|XRCC5|RPS14|RPSA|HNRNPU|WDR1|FSCN1|NUMA1|NPM1|CHMP4B|PRKAR1A|MSN|RPS5|RPLP0|PRKDC|RPS27|RPL6|PLEC|KPNB1|DBNL|RPS3|EZR|TUBB|RPL23A|CSDE1|RPL10|RPL38|LCP1|RPL11|C1QBP|PDCD6IP|MAPRE1
GOMF_G_PROTEIN_ACTIVITY	0.000326356526908194	0.00415350641988953	0.49849310876659	0.733340158034205	1.99785660806357	17	RAB11B|RAB1A|KRAS|RAB5C|RAB1B|RAB5A|RAB5B|RHOA|MRAS
GOCC_CLATHRIN_COATED_ENDOCYTIC_VESICLE	0.000355897216883764	0.00447047870992124	0.378767838473548	0.689663025810871	1.98745620825923	21	TF|M6PR|EGFR|RAB5A|TGOLN2|CLTB|DNM2|APOE|CLTA|VAMP2|CD9|VAMP3
GOBP_REGULATION_OF_LIPID_TRANSPORT	0.000371816627653741	0.00463708451345308	0.49849310876659	0.635442875453208	1.97551807406025	29	CES1|LAMTOR1|PLTP|APOC3|APOA4|LRP1|ITGAV|ITGB3|CAV1|ADIPOQ|APOE|APOC2|SURF4|ABCA8
GOBP_NEGATIVE_REGULATION_OF_MRNA_METABOLIC_PROCESS	0.000403693798254024	0.00499893171454983	0.297547849641631	-0.648417407417534	-1.9022551681888	29	SYNCRIP|HNRNPA0|HNRNPK|PTBP1|HNRNPC|HNRNPU|NPM1|HNRNPL|DHX9|TARDBP|HNRNPA2B1|RBMX|PABPC1|HNRNPD|YBX1|HNRNPAB
GOCC_VACUOLE	0.000408989894788068	0.00502884757957723	0.49849310876659	0.351419484358366	1.52745318934822	198	STX7|DEFA3|PCYOX1|LAMTOR1|OGN|CRYAB|PON2|M6PR|SDC2|GNAI1|DCN|RAB2A|RAB5C|LAMP1|C3|UBQLN1|VTI1B|LRP1|VAPA|OCIAD1|TPP1|BGN|SORT1|ANPEP|AHNAK|ASAH1|PSMD1|OPTN|CLTA|GYG1|ACTR2|AP1B1|TTR|SNAP29|LAMP2|SERPINB1|PRELP|RAB14|CCT8|SURF4|EEF1A1|GRN|ACP2|GNB1|GNAI3|HSPG2|PPT1|MGST1|SNCA|ORM2|FLOT1|STX4|CD34|CYBRD1|BST2|GNB2|COL6A1|AGRN|GC|MAP1LC3B|SH3GLB1|LAMTOR2|NAPG|TXNDC5|CSPG4|FUCA1|SCARB2
GOBP_GOLGI_VESICLE_TRANSPORT	0.000412315031393208	0.00503428003365414	0.49849310876659	0.494237085879141	1.81876764224393	65	RAB1A|RAB2A|LAMP1|RAB1B|SCAMP2|VTI1B|VAPA|BCAP31|TMED9|SORT1|VAPB|TMED7|GAS1|DNM2|ACSL3|OPTN|PEF1|RAB6A|ATL3|EXOC8|RAB14|SURF4|LMAN2|VAMP2|VAMP3|TMED10|SEC23A|SEC22B|NAPG
GOCC_COATED_VESICLE_MEMBRANE	0.000417503848863607	0.00506223416747123	0.366353035551031	0.532330691966151	1.85814372273413	49	TF|M6PR|EGFR|VTI1B|RAB5A|HLA-A|TMED7|TGOLN2|CLTB|APOE|PEF1|CLTA|AP1B1|CD59|VAMP2|CLINT1|CD9|VAMP3|TMED10|SEC23A|SEC22B|SCARB2|COPG1|PDCD6|COPB1|ATP6V1A|AP2B1|COPA
GOBP_VASCULATURE_DEVELOPMENT	0.000424191007150648	0.00510784481713815	0.392535737171599	0.407726601330955	1.65557562568284	118	C5|RRAS|SPARC|YAP1|TGFBI|ITGB1|MCAM|DCN|COL4A1|RHOB|NRP1|C3|LRP1|ATP2B4|THY1|CMA1|GPX1|ITGAV|RGCC|ITGB3|ANPEP|CAV1|DAG1|COL15A1|TYMP|COL1A2|APOE|APOD|BSG|AQP1|HSPB6|PECAM1|SFRP1|MMRN2|ITGA5|GRN|HSPG2|RHOA|EFEMP2|SYNJ2BP|SOD2|ENG|AGO2|PLG|PF4|CD34|MAP2K1
GOBP_NEGATIVE_REGULATION_OF_HYDROLASE_ACTIVITY	0.000434795211455404	0.00519526592119218	0.378767838473548	0.440254653385934	1.72420704518913	93	PAK2|PRNP|UBXN1|CD44|CRYAB|BIN1|C5|F11R|APOC3|GNAI2|PI16|C3|PROS1|LRP1|CST3|ABCE1|LGALS3|GPX1|SORT1|IGBP1|NOL3
GOBP_NUCLEOBASE_CONTAINING_SMALL_MOLECULE_METABOLIC_PROCESS	0.000437402113639891	0.00519526592119218	0.261179404722221	-0.398650056784788	-1.58113173186137	184	GCDH|ALDH6A1|AK2|OGDH|PDHB|MT-ATP6|SUCLG2|PGLS|PDHA1|TALDO1|ACOT1|DLAT|SLC25A1|PC|SUCLA2|SHMT2|SHMT1|ACSS2|SUCLG1|NAPRT|AK3|MTHFD1|HSD17B12|ATIC|ALDH1L1|MCCC2|PDHX|MPC2|GPI|OLA1|GAPDH|DCXR|ME2|ME1|GNPDA1|GPD1L|IDH2|TJP2|PGM2|DLD|NDUFV1|ACAT1|H6PD|MTAP|TPI1|DUT|IDH1|MLYCD|ABHD14B|RAN|ACACB|NT5C|BPNT1|GMPR|PFAS|NDUFA9|DLST|DPYD|TSPO|DNPH1|DCTD
GOMF_SINGLE_STRANDED_RNA_BINDING	0.000440790031363906	0.005200131045685	0.285641461700685	-0.656062420073641	-1.89316679744938	27	SYNCRIP|LACTB2|PTBP1|HNRNPC|ILF3|HNRNPU|HNRNPF|HNRNPH1|SSB|DHX9|LONP1|RBMX|PABPC1|HNRNPA1|HNRNPDL
GOBP_REGULATION_OF_LIPID_LOCALIZATION	0.00045468323734465	0.00532803310338093	0.344793025281827	0.575856287987396	1.89287783249329	37	CES1|LAMTOR1|PLTP|APOC3|APOA4|C3|LRP1|ITGAV|ITGB3|CAV1|ADIPOQ|APOE|APOC2|SURF4|ABCA8
GOBP_ADAPTIVE_IMMUNE_RESPONSE_BASED_ON_SOMATIC_RECOMBINATION_OF_IMMUNE_RECEPTORS_BUILT_FROM_IMMUNOGLOBULIN_SUPERFAMILY_DOMAINS	0.000467508181393174	0.00540575685240055	0.344793025281827	0.535316214810228	1.8516766650379	47	STX7|C5|HPX|IGLC1|C3|C1R|HLA-A|IGLL5|C4BPA|CLU|IGHG1|CFI|CD81|C1RL|IGKC|RFTN1|C1QB
GOBP_CELL_SUBSTRATE_JUNCTION_ORGANIZATION	0.000465344109723243	0.00540575685240055	0.335347956526587	0.63674928248921	1.9651482315059	28	SORBS1|S100A10|LIMCH1|NRP1|LIMS1|THY1|ITGB3|ITGA6|ACTN1|LAMC1|APOD|DMTN|SFRP1|ITGA5|RHOA
GOBP_BLOOD_VESSEL_MORPHOGENESIS	0.000473148805299267	0.00543498561876658	0.366353035551031	0.428728403516643	1.70607982824466	103	C5|RRAS|SPARC|YAP1|TGFBI|ITGB1|MCAM|DCN|COL4A1|RHOB|NRP1|C3|LRP1|ATP2B4|THY1|CMA1|GPX1|ITGAV|RGCC|ITGB3|ANPEP|CAV1|DAG1|COL15A1|TYMP|APOE|APOD|BSG|AQP1|HSPB6|SFRP1|MMRN2|ITGA5|GRN|HSPG2|RHOA|EFEMP2|SYNJ2BP|ENG|AGO2|PF4|CD34
GOBP_POSITIVE_REGULATION_OF_MULTICELLULAR_ORGANISMAL_PROCESS	0.000499561401463987	0.00570087716964785	0.477270815362862	0.353812221831048	1.53458058491632	194	ORM1|RTN4|RAB1A|LGALS1|BIN1|C5|KRAS|RRAS|YAP1|ITGB1|RBBP7|GATM|GNAI2|RHOB|NPTN|NRP1|C3|LRP1|HLA-A|CMA1|LGALS3|RGCC|ITGB3|CAV1|ASPA|DAG1|ADIPOQ|TGM2|NME2|APOE|SAA1|ACTR2|DMTN|CLU|APOC2|AQP1|HSPB6|RAB21|MMRN2|PARK7|CD276|ACTB|CD14|ITGA5|GRN|PPP3CA|ATP2A2|BASP1|TGFB1I1|RHOA|VTN|CD81|ORM2|ENG|FLOT1|AGO2|PLG|CD36|PF4|CD34|DBN1|MAP2K1
GOCC_ENDOPLASMIC_RETICULUM_LUMEN	0.000525256062330386	0.00595517587551204	0.344793025281827	0.427697080439885	1.68326596559724	96	TF|FSTL1|CES1|LGALS1|RCN1|CALU|CANX|SDC2|APOA4|COL4A1|FBN1|C3|CST3|NUCB1|TGOLN2|DAG1|COL15A1|COL1A2|APOE|LAMC1|LAMB2|APOL1|KNG1|SPARCL1|CLU|LAMB1|COL6A2|RCN2|VTN
GOCC_BLOOD_MICROPARTICLE	0.000532272523532048	0.00599579242636746	0.335347956526587	0.464622417074572	1.77229993167415	79	ORM1|TF|HPX|HP|APOA4|LGALS3BP|IGLC1|C3|C1R|PROS1|APOE|APOL1|KNG1|C4BPA|CLU|IGHG1|A1BG|ACTB|VTN|ORM2|ENG|CFB|PLG|SLC2A1|C1RL|IGKC|C1QB|AMBP|HSPA2|GC
GOBP_MAPK_CASCADE	0.000542087035085078	0.00606720489268298	0.344793025281827	0.412348260625395	1.66280626191644	113	PAK2|TF|CD44|SIRPA|LAMTOR1|CRYAB|KRAS|PLVAP|RRAS|EGFR|IGFBP6|MTURN|GNAI2|NPTN|NRP1|ITGAV|ITGB3|ARL6IP5|CAV1|IGBP1|DAG1|ADIPOQ|ITGA1|APOE
GOBP_REGULATION_OF_MRNA_METABOLIC_PROCESS	0.000550089586018294	0.00611755679737543	0.245569744607874	-0.503156087079537	-1.74271945174119	69	SYNCRIP|HNRNPA0|HNRNPK|APEX1|PTBP1|HNRNPC|HNRNPU|RBM8A|NCL|SNRNP70|NPM1|HNRNPL|DHX9|TARDBP|HNRNPA2B1|RBMX|SAFB|PABPC1|SNRPA|HNRNPA1|HNRNPD|FTO|MAGOH|DDX17|HNRNPM|SERBP1|YBX1|HNRNPAB|PUF60|SRSF2|AHCYL1|CSDE1
GOBP_CELL_CELL_SIGNALING	0.000559445654648398	0.00617592702001053	0.477270815362862	0.366272598215704	1.5568412341885	165	PRNP|RAB11B|RAB1A|CACNA2D1|RUVBL2|KRAS|SNCG|S100A8|YAP1|EGFR|IGFBP6|ITGB1|SYPL1|GNAI2|NPTN|NRP1|C3|LRP1|RAB5A|MAOB|THY1|LIN7C|ITGAV|RPS12|CAV1|DAG1|ADIPOQ|APOE|RUVBL1|PSMD9|S100A9|EFNB1|SNAP29|AQP1|SFRP1|PARK7|GNB1|PPP3CA|ATP2A2|TGFB1I1|PPT1|PFKL|RHOA|SNCA|ATXN3|VAMP2|SYNJ2BP|VAMP3|FLOT1|PLG|STX4|CD34|PFKM|DBN1
GOBP_SULFUR_COMPOUND_METABOLIC_PROCESS	0.000562412598042196	0.00617592702001053	0.238745530143454	-0.463347145796963	-1.69158182037229	97	GCDH|SUOX|OGDH|MPST|PDHB|SUCLG2|PDHA1|ACOT1|DLAT|SLC25A1|SUCLA2|ACSS2|GSTZ1|GSTM2|HSPA9|SUCLG1|MTHFD1|HSD17B12|PDHX|TST|MPC2|GSTM3|ETHE1|GLO1|CSAD|DLD|GSTK1|GLRX5|ACAT1|MAT2B|MTAP|GSTP1|IDH1|GSTM1|MLYCD|ABHD14B|ACACB|BPNT1|NFU1
GOBP_REGULATION_OF_ION_TRANSPORT	0.000571510215745107	0.0061978685508755	0.3266384651296	0.438260502400252	1.70546044789544	89	PRNP|TF|RAB11B|GLRX|CES1|CACNA2D1|BIN1|FHL1|SNCG|ITGB1|GNAI2|UBQLN1|ATP2B4|MAOB|THY1|LGALS3|ITGB3|AHNAK|ARL6IP5|CAV1|DNM2
GOBP_SENSORY_SYSTEM_DEVELOPMENT	0.0005701960978754	0.0061978685508755	0.304087582387208	0.59896504692168	1.90661761921019	32	CRYAB|RCN1|MFAP5|RAB18|EGFR|COL4A1|NRP1|FBN1|C3|ATP2B4|THY1|EFEMP1|VIM|LAMB2|IMPDH2|AQP1|GNB1
GOBP_TUBE_MORPHOGENESIS	0.00060945880058508	0.00656861151741698	0.3266384651296	0.401615667814415	1.63732454366996	121	C5|KRAS|RRAS|SPARC|YAP1|EGFR|TGFBI|ITGB1|MCAM|DCN|COL4A1|RHOB|NRP1|C3|LRP1|ATP2B4|THY1|CMA1|GPX1|ITGAV|RGCC|ITGB3|ANPEP|CAV1|DAG1|TGM2|COL15A1|TYMP|APOE|APOD|BSG|AQP1|HSPB6|SFRP1|MMRN2|ITGA5|GRN|HSPG2|RHOA|EFEMP2|SYNJ2BP|ENG|AGO2|PODXL|PF4|CD34
GOCC_PLATELET_ALPHA_GRANULE_LUMEN	0.000619778367255869	0.00663885294005367	0.291412482594883	0.598559874404736	1.90532787941052	32	ORM1|ALDOA|SPARC|VTI1B|PROS1|ACTN1|KNG1|CLU|A1BG|VWF|PPBP|ORM2|ISLR|PLG|PF4|SERPINA1|FGA|ACTN4|CFD
GOBP_INTEGRIN_MEDIATED_SIGNALING_PATHWAY	0.000625218826589306	0.00665629311722518	0.291412482594883	0.585092419247365	1.88744290558605	34	ITGB1|NRP1|ITGA7|LIMS1|THY1|ITGAV|ITGB3|ITGA6|ITGA1|NME2|CD47|LAMC1|NID1|LAMB2|DMTN|BST1|LAMB1|ITGA5|ITGB5|ILK|LAMA2|MYH9
GOBP_CELL_JUNCTION_ASSEMBLY	0.000633155315751803	0.00669993443213726	0.304087582387208	0.475966192645557	1.77623944252949	70	PAK2|SORBS1|S100A10|F11R|LIMCH1|CAPZA1|NPTN|NRP1|RHOC|LIMS1|THY1|ITGB3|CAV1|ITGA6|ACTN1|LAMC1|APOD|DMTN|EPB41L3|PECAM1|SFRP1|ACTB|ITGA5|RHOA|SNCA|CD9|FLOT1
GOCC_ENDOSOME_MEMBRANE	0.000656186699380902	0.00690181913927142	0.304087582387208	0.441244421200046	1.71329792761162	88	STX7|TF|RAB11B|LAMTOR1|EGFR|ITGB1|RAB5C|LAMP1|RHOB|SCAMP2|VTI1B|RAB5A|HLA-A|SORT1|CAV1|EHD2|RAB5B|ACAP1|MRC1|OPTN|CLTA|LAMP2|RAB14|RAB21|CD14|EHD4|STX12|VAMP3
GOCC_SARCOLEMMA	0.000662741199561571	0.00692901876906888	0.285641461700685	0.55563971161607	1.8570348076	40	CACNA2D1|BIN1|ITGB1|LAMP1|SLC2A4|ATP2B4|BGN|AHNAK|CAV1|DAG1|SYNM|BSG|AQP1|COL6A2|PPP3CA|FLOT1|SLC2A1|CAV2|COL6A1|COL6A3|LAMA2
GOMF_LYASE_ACTIVITY	0.000668960244648318	0.00695240825688073	0.223897810590869	-0.526671219940198	-1.77636995077557	59	PCK2|GGCT|ACO2|ECHDC3|XRCC5|GOT1|ECHS1|SHMT2|FH|HADHB|ACO1|XRCC6|FASN|HADHA|HMGCL|ECI1|CA3|ME2|GLO1|ME1|CSAD|PCK1|TPI1|MLYCD|HMGB1|BCKDHA|RPS3
GOBP_PURINE_CONTAINING_COMPOUND_METABOLIC_PROCESS	0.000719635776178587	0.00743481695389239	0.207105023223485	-0.418920839781969	-1.59981896699549	134	GCDH|AK2|OGDH|PDHB|MT-ATP6|SUCLG2|PDHA1|ACOT1|DLAT|SLC25A1|SUCLA2|SHMT2|SHMT1|ACSS2|SUCLG1|AK3|MTHFD1|HSD17B12|ATIC|MCCC2|PDHX|MPC2|GPI|OLA1|GAPDH|TJP2|PGM2|DLD|NDUFV1|ACAT1|MTAP|TPI1|MLYCD|ABHD14B|RAN|ACACB|NT5C|BPNT1|GMPR|PFAS|NDUFA9|DLST|DPYD|TSPO
GOBP_EXOCYTOSIS	0.000730631735511312	0.007504017707075	0.275058166508266	0.520034880888721	1.8152241907322	49	SYNGR2|RAB11B|S100A10|LAMP1|GNAI2|VTI1B|RAB5A|LIN7C|SNAP29|DMTN|EXOC8|RAB21|ATP2A2|SNCA|VAMP2|VAMP3|STX4|TMED10|MYH9|FGA|SNX6
GOBP_LYMPHOCYTE_MEDIATED_IMMUNITY	0.000741997032011872	0.0075761802215949	0.275058166508266	0.505140268317016	1.79718851739687	54	STX7|C5|HPX|LAMP1|IGLC1|C3|C1R|HLA-A|IGLL5|C4BPA|CLU|IGHG1|CFI|VAMP2|CD81|C1RL|IGKC|RFTN1|C1QB
GOCC_NUCLEAR_BODY	0.00074736135684217	0.00758658679678156	0.207105023223485	-0.460898389528988	-1.67478473776459	94	DDX39B|APEX1|HNRNPU|ARRB1|RBM8A|SNRNP70|NPM1|DHX9|SRP19|SF3B2|IFI16|HNRNPA2B1|RPN2|HP1BP3|SART3|PML|SFPQ|PCBP1|NONO|FTO|USP7|MAGOH|DDX17|SNRPD3|HNRNPM|PHPT1|PRPF8|XPO1|SRSF2|LHPP|LMNA|NOLC1|BABAM1|PABPN1|TKT|PARP1|ADD1|MYO1C|ALYREF|SRSF1|TOLLIP|MAPK14|NUDT21|EWSR1|SARNP|SUMO2|SRSF4|SF3B1|C11orf54
GOCC_SYNAPTIC_MEMBRANE	0.000773152286839498	0.00780302828220673	0.256999698136606	0.638845802383969	1.9197821015015	25	CRYAB|ITGB1|CANX|NPTN|NRP1|ATP2B4|LIN7C|ITGB3|DAG1|CLTB|DNM2|CLTA|SYNJ2BP|STX4|DBN1
GOBP_HETEROTYPIC_CELL_CELL_ADHESION	0.000819173337078126	0.0081730094087909	0.245569744607874	0.713032063393971	1.94253076693831	17	CD44|SIRPA|ITGB1|ITGA7|THY1|ITGAV|ITGB3|ADIPOQ|CD47|ITGA5|FLOT1
GOBP_POSITIVE_REGULATION_OF_PROTEIN_LOCALIZATION_TO_CELL_PERIPHERY	0.000819173337078126	0.0081730094087909	0.245569744607874	0.713652712752524	1.94422161723294	17	PRNP|SORBS1|EGFR|ITGB1|GNAI1|LRP1|ATP2B4|LGALS3|ACSL3
GOBP_VESICLE_MEDIATED_TRANSPORT_IN_SYNAPSE	0.000838450346477275	0.00831780855084843	0.249208731116866	0.607328408257394	1.88811346188596	29	BIN1|SNCG|CANX|SLC2A4|RAB5A|ITGB3|DNM2|SNAP29|ACTB|ATP2A2|SNCA|VAMP2|STX4
GOBP_IMMUNE_RESPONSE_REGULATING_SIGNALING_PATHWAY	0.000857098332554153	0.00838125050354058	0.253014343361782	0.522278638166419	1.80657925200971	47	PAK2|RTN4|PRNP|IGLC1|UBQLN1|HLA-A|THY1|LGALS3|CAV1|CD47|IGLL5|IGHG1|CD276|CD14|CD81|FLOT1|CD36|IGKC|RFTN1
GOCC_GOLGI_LUMEN	0.000854153320521034	0.00838125050354058	0.242085569061	0.666155237265531	1.9197119642758	21	DEFA3|OGN|SOD3|SDC2|DCN|PROS1|BGN|DAG1|PRELP|HSPG2|VTN|AGRN|CSPG4
GOCC_PROTEASOME_REGULATORY_PARTICLE	0.000859246185643622	0.00838125050354058	0.238745530143454	0.723145479681724	1.93924478307294	16	PSMD2|PSMD11|PSMC3|PSMD13|PSMC6|PSMD1|PSMD9
GOBP_CELL_RECOGNITION	0.000906549822467326	0.00869690104410963	0.242085569061	0.558457893482161	1.8252799595419	36	RTN4|ALDOA|NPTN|NRP1|IGLC1|LGALS3|IGLL5|NTM|C4BPA|IGHG1|CCT3|BSG|CCT5|CCT8|PECAM1|CD81|CD9|CD36|IGKC
GOBP_DEFENSE_RESPONSE_TO_BACTERIUM	0.000906549822467326	0.00869690104410963	0.242085569061	0.559082521877109	1.82732151308563	36	TF|RAB1A|DEFA3|S100A8|HP|IGLC1|HLA-A|IGLL5|OPTN|S100A9|IGHG1|AQP1|RAB14|MMRN2|GRN|PPBP|CD36|DCD|IGKC|RPS19|STAB1|FGA
GOCC_RIBOSOMAL_SUBUNIT	0.000901470820812905	0.00869690104410963	0.19187655902153	-0.50948234474051	-1.73901959125536	63	RPL5|RPS14|RPSA|RPL7A|RPS8|NPM1|RPS5|RPLP0|RPL15|RPL34|RPL27|RPL30|RPS4X|RPS27|RPS15A|RPL6|RPL17|RPS3A|RPL4|RPL37A|RPLP1|RPL3|RPS3|RPL23A|RPS6|RPL10|RPL12|RPL38|RPL36AL|RPL11|RPL10A
GOBP_LEUKOCYTE_CELL_CELL_ADHESION	0.000937106749846047	0.0089409201378754	0.245569744607874	0.489749707336793	1.7603133021475	57	PRNP|CD44|SIRPA|LGALS1|S100A8|F11R|ITGB1|APOA4|HLA-A|THY1|LGALS3|CAV1|CD47|S100A9|EFNB1|PECAM1|CD276|ACTB|ITGA5|PPP3CA|RHOA|CD81
GOBP_LOCALIZATION_WITHIN_MEMBRANE	0.000951095293612321	0.00897628314944386	0.261179404722221	0.389904932264107	1.59501928227551	124	STX7|PRNP|RAB11B|SORBS1|S100A10|F11R|EGFR|PALM|ITGB1|VTI1B|LRP1|ATP2B4|THY1|LGALS3|LIN7C|ARL6IP5|CAV1|EHD2|DAG1|ADIPOQ|DNM2|APOE|ACSL3|OPTN|RAB6A|DMTN|EPB41L3|EXOC8|BSG|RAB14|ACTB|EHD4|VAMP2|SYNJ2BP|CD81|STX12|VAMP3|FLOT1|STX4|RFTN1|AGRN|SEC23A|EHD1|SH3GLB1|SEC61B
GOBP_TRANSMEMBRANE_RECEPTOR_PROTEIN_TYROSINE_KINASE_SIGNALING_PATHWAY	0.00094665330214946	0.00897628314944386	0.249208731116866	0.46179129461735	1.74514187166786	75	PAK2|RTN4|SORBS1|EGFR|IGFBP6|DCN|COL4A1|GNAI2|SLC2A4|NPTN|NRP1|LRP1|SORT1|ITGB3|EFEMP1|ADIPOQ|ITGA1|APOD|EFNB1|RAB14|MMRN2|ITGA5|SNCA|VTN
GOBP_REGULATION_OF_CELL_MATRIX_ADHESION	0.000971817298347911	0.00912254302642716	0.229497839424377	0.628391774131796	1.90524386750065	26	RRAS|S100A10|LIMCH1|NRP1|LIMS1|THY1|ITGB3|DAG1|APOD|DMTN|BST1|SFRP1|RHOA|EFEMP2|CD36
GOMF_CARBON_OXYGEN_LYASE_ACTIVITY	0.000980193334685324	0.00915196557412073	0.190199883185251	-0.62599485470443	-1.82148571385538	28	ACO2|ECHDC3|XRCC5|ECHS1|FH|HADHB|ACO1|XRCC6|FASN|HADHA|ECI1|CA3
GOBP_SERINE_FAMILY_AMINO_ACID_METABOLIC_PROCESS	0.000986054373855472	0.00915771774867902	0.193598336112105	-0.739412514044128	-1.85496463159776	15	MPST|SHMT2|SHMT1|MTHFD1|TST|CSAD
GOBP_GOLGI_ORGANIZATION	0.00101107247663436	0.00934038383176505	0.226645985376597	0.602353096218559	1.87264579478874	29	RAB1A|RAB2A|RAB1B|VTI1B|TMED9|TMED7|DNM2|OPTN|ATL3|HUWE1|SURF4|LMAN2|MAP2K1|TMED10|SEC22B|PDCD10|NSFL1C
GOBP_RIBOSOME_BIOGENESIS	0.00106008219714267	0.00974159745374265	0.179576798653636	-0.554696220436348	-1.78469804253028	46	RPL5|XRCC5|RPS14|RPSA|RPL7A|RPS8|NPM1|RPS5|RPLP0|RPL27|PRKDC|RPS27|RPL6|DDX17|GLUL|RAN|XPO1|RPL23A|RPS6|RPL10|NOLC1|RPL38|PA2G4|RPL11|LSM6|RPL10A|C1QBP
GOMF_COPPER_ION_BINDING	0.0010790523105794	0.00986400698571539	0.2138263748835	0.693767703697659	1.9202289747937	18	PRNP|SOD3|SNCG|APOA4|AOC3|SCO1|ATOX1|PARK7|SNCA
GOBP_POST_TRANSCRIPTIONAL_REGULATION_OF_GENE_EXPRESSION	0.00111219658826182	0.0101140377245059	0.168216214851719	-0.432147226531863	-1.6047784529378	109	SYNCRIP|RPL5|HNRNPA0|APEX1|HNRNPC|ILF3|RPS14|SHMT2|HNRNPU|SHMT1|RBM8A|NCL|ACO1|NPM1|LRPPRC|HNRNPL|CALR|DHX9|TARDBP|EIF3B|PRKDC|GAPDH|RPS4X|EEF2|EIF5A|PABPC1|EIF5|EIF4E|HNRNPD|FTO|MAGOH|PURA|HNRNPM|SERBP1|YBX1|RAN|RPS3
GOBP_HUMORAL_IMMUNE_RESPONSE_MEDIATED_BY_CIRCULATING_IMMUNOGLOBULIN	0.00114586634809957	0.0103600293901543	0.211513793549935	0.612151014627744	1.87347597055622	27	C5|HPX|IGLC1|C3|C1R|IGLL5|C4BPA|CLU|IGHG1|CFI|CD81|C1RL|IGKC|C1QB
GOCC_RECYCLING_ENDOSOME	0.00115111437668381	0.0103600293901543	0.211513793549935	0.604184536351903	1.8646462677958	28	STX7|TF|RAB11B|ITGB1|SCAMP2|VTI1B|HLA-A|TPP1|EHD2|ACAP1|OPTN|RAB14|EHD4|STX12|VAMP3
GOBP_B_CELL_MEDIATED_IMMUNITY	0.00118997446513127	0.0106532967971666	0.209274610495305	0.577339246960198	1.83777865865984	32	C5|HPX|IGLC1|C3|C1R|IGLL5|C4BPA|CLU|IGHG1|CFI|CD81|C1RL|IGKC|C1QB
GOBP_HEPATICOBILIARY_SYSTEM_DEVELOPMENT	0.00119590273324436	0.0106532967971666	0.174251529268132	-0.680837351742991	-1.83147396743074	20	PCK2|MPST|ACO2|ACADM|ALDH1A2|FGF1|ASS1|PCK1|ACAT1|HNRNPD
GOBP_RESPONSE_TO_WOUNDING	0.00124281497592046	0.011014999735823	0.229497839424377	0.377975797072422	1.55459472838782	129	CD44|S100A8|LYVE1|S100A10|YAP1|F11R|ITGB1|MCAM|APOA4|PABPC4|NRP1|RHOC|PROS1|THY1|CD151|GPX1|ITGB3|AHNAK|CAV1|DAG1|NOL3|ACTN1|APOE|LAMB2|KNG1|SAA1|APOD|CD59|DMTN|AQP1|ACTB|VWF|ITGA5|GRN|PPP3CA|KLKB1|RHOA|VTN|CD9|SOD2|PLG|CD36|PF4|CD34|MAP2K1
GOBP_CELL_PART_MORPHOGENESIS	0.00125391849529781	0.011057281276717	0.218688459716617	0.433797464363465	1.67382047640903	85	PAK2|RTN4|CD44|ITGB1|SDC2|NPTN|NRP1|THY1|NCKAP1|DAG1|ITGA1|DNM2|APOE|LAMB2|ACTR2|EFNB1|EPB41L3|BSG|RAB21|ACTB|SSBP1|PPP3CA|RHOA|UCHL1|FLOT1|DBN1|MAP2K1
GOBP_POSITIVE_REGULATION_OF_CELLULAR_COMPONENT_ORGANIZATION	0.00127643426363542	0.0111992674588314	0.238745530143454	0.340414097671578	1.4724797034807	190	TF|BIN1|RUVBL2|CLIP1|S100A10|LIMCH1|PALM|DCN|NPTN|NRP1|RHOC|C3|LRP1|TNXB|PSMC6|LIMS1|THY1|CD151|LGALS3|GPX1|TMED9|RGCC|NCKAP1|AHNAK|CAV1|ITGA6|EHD2|DAG1|DNM2|CD47|APOE|FAM162A|RUVBL1|ACTR2|S100A9|ATL3|CLU|APOC2|CCT3|CFL2|CCT5|CCT8|SURF4|RAB21|SFRP1|PARK7|CD14|GRN|SSBP1|PPP3CA|PPT1|RHOA|TPPP3|SNCA|EFEMP2|VTN|CAMK1D
GOBP_MEMBRANE_ORGANIZATION	0.00128976784178848	0.0112596732588134	0.232460060486176	0.353354263525475	1.49878344952314	163	STX7|SYNGR2|RTN4|RAB1A|BIN1|S100A10|EGFR|PLTP|APOA4|SLC2A4|IGLC1|C3|VTI1B|VAPA|REEP5|TMED9|VAPB|AHNAK|CAV1|EHD2|NOL3|DNM2|IGLL5|CHCHD3|APOE|PEF1|S100A9|SNAP29|HUWE1|CLU|EPB41L3|IGHG1|EXOC8|GNAI3|ATP2A2|PPT1|RHOA|SNCA|VAMP2|STX12|CD9|VAMP3|FLOT1|STX4|CD36|IGKC|RFTN1|CAV2|TMED10|AGRN|SEC23A|OPA1|SEC22B|SH3GLB1|NAPG
GOCC_LARGE_RIBOSOMAL_SUBUNIT	0.00129965342575313	0.01128952677296	0.163814491933336	-0.590036514685025	-1.78975904260123	34	RPL5|RPL7A|NPM1|RPLP0|RPL15|RPL34|RPL27|RPL30|RPL6|RPL17|RPL4|RPL37A|RPLP1|RPL3|RPL23A|RPL10|RPL12|RPL38|RPL36AL|RPL11|RPL10A
GOBP_VESICLE_ORGANIZATION	0.00131955135254014	0.0114056270373024	0.209274610495305	0.458960691325561	1.70804969171605	69	STX7|RAB1A|LAMTOR1|S100A10|SLC2A4|VTI1B|VAPA|TMED9|SORT1|VAPB|CAV1|RAB5B|PEF1|AP1B1|SNAP29|EXOC8|AQP1|RAB14|GNAI3|SNCA|VAMP2|STX12|VAMP3|STX4|CD34|CAV2|TMED10|SEC23A|SEC22B|SCARB2
GOBP_REGULATION_OF_METAL_ION_TRANSPORT	0.00133253562493201	0.0114611192173955	0.207105023223485	0.466698753475326	1.70933205941825	63	PRNP|TF|GLRX|CACNA2D1|BIN1|FHL1|ITGB1|GNAI2|UBQLN1|ATP2B4|THY1|LGALS3|ITGB3|AHNAK|CAV1|DNM2
GOBP_CELL_JUNCTION_ORGANIZATION	0.0013463782425276	0.0114672020070887	0.216216454345291	0.401022880394729	1.61149120378203	110	PAK2|PRNP|SORBS1|SNCG|S100A10|F11R|LIMCH1|PALM|CAPZA1|COL4A1|NPTN|NRP1|RHOC|C3|LIMS1|THY1|ITGB3|CAV1|ITGA6|DAG1|ACTN1|APOE|LAMC1|LAMB2|SPARCL1|ACTR2|APOD|DMTN|EPB41L3|PECAM1|SFRP1|ACTB|ITGA5|RHOA|SNCA
GOBP_RIBONUCLEOPROTEIN_COMPLEX_SUBUNIT_ORGANIZATION	0.00134194675904254	0.0114672020070887	0.155956422686776	-0.477208510396566	-1.67532890309635	75	DDX39B|RPL5|XRCC5|RPS14|RPSA|PSIP1|PTGES3|DHX9|RPS5|RPLP0|HTATSF1|EIF3B|SF3B2|PRKDC|EIF3F|SART3|RBMX|HSP90AB1|RPS27|SNRPD2|EIF5|RPL6|SNRPD3|PRPF8|SNRPD1|PUF60|RPL23A|LSM2|SNRPF|EIF3M|EIF3J|RPL10|RPL38|RPL11|HSP90AA1|EIF4H|MCTS1
GOBP_ENERGY_DERIVATION_BY_OXIDATION_OF_ORGANIC_COMPOUNDS	0.00138323098437405	0.0116239405738535	0.151583325920767	-0.444118317764018	-1.621381461478	97	ETFA|OGDH|PDHB|ACO2|CS|MT-ATP6|SUCLG2|ACADM|PDHA1|MDH2|DLAT|SUCLA2|SHMT2|FH|ACO1|SUCLG1|ETFB|PTGES3|UQCRC2|GBE1|IDE|IDH2|PGM2|DLD|COQ9|NDUFV1|CHCHD2|PLEC|IDH1|PPIF|CYC1|UQCRC1|PPP1CB|NDUFA9|DLST
GOBP_FOCAL_ADHESION_ASSEMBLY	0.00138494233386662	0.0116239405738535	0.190199883185251	0.645103070382074	1.87965976902928	22	SORBS1|S100A10|LIMCH1|NRP1|LIMS1|THY1|ACTN1|APOD|DMTN|SFRP1|RHOA
GOBP_REGULATION_OF_LEUKOCYTE_MEDIATED_IMMUNITY	0.00138494233386662	0.0116239405738535	0.190199883185251	0.645326832777903	1.8803117534835	22	STX7|HPX|LAMP1|C3|HLA-A|C4BPA|CD81|STX4|BST2
GOCC_GOLGI_ASSOCIATED_VESICLE	0.00139141098507181	0.0116239405738535	0.188566373140697	0.67586597196057	1.89581694152714	19	SLC2A4|TMED9|SORT1|TMED7|TGOLN2|CLTB|CLTA|AP1B1|RAB14|TMED10|COPG1|COPB1|COPA
GOCC_VESICLE_LUMEN	0.00145368045460552	0.0120863146368631	0.218688459716617	0.351386357583634	1.49223474781167	164	ORM1|TF|PSMD2|PSMD11|ALDOA|PSMC3|DEFA3|PSMD13|S100A8|SPARC|EGFR|HP|PYGL|COMMD9|LGALS3BP|C3|VTI1B|PROS1|CRISP3|PSMD1|NME2|PRDX4|ACTN1|ALAD|IMPDH2|KNG1|GYG1|APRT|ACTR2|S100A9|TTR|HUWE1|CLU|SERPINB1|A1BG|CCT8|VWF|EEF1A1|GRN|PPBP|PFKL|SPTAN1
GOBP_CELL_PROJECTION_ORGANIZATION	0.00146129273431659	0.0120920242375202	0.221247181222857	0.342445806251531	1.4698524559753	179	PAK2|RTN4|PRNP|CD44|RAB1A|YAP1|PALM|ITGB1|SDC2|APOA4|NPTN|NRP1|RAB5A|VAPA|THY1|NCKAP1|CAV1|ITGA6|EHD2|VIM|DAG1|ITGA1|DNM2|APOE|LAMB2|RAB6A|ACTR2|S100A9|APOD|EFNB1|SNAP29|DMTN|EPB41L3|BSG|LAMB1|RAB21|SFRP1|ACTB|GRN|ABLIM1|PPP3CA|RHOA|CAMK1D|UCHL1|EHD4|FLOT1|PODXL|DBN1|MAP2K1|NUBP1|AGRN|DNAH8|EHD1|ILK|LAMA2|CSPG4|SCARB2|MYH9
GOBP_NEGATIVE_REGULATION_OF_SIGNALING	0.00152759861497726	0.0125810716120297	0.216216454345291	0.34314381337121	1.47162597215857	178	PRNP|CD44|SIRPA|ASPN|RUVBL2|YAP1|EGFR|IGFBP6|PALM|ITGB1|RBBP7|DCN|GNAI2|NRP1|FBN1|UBQLN1|LRP1|ATP2B4|THY1|LGALS3|GPX1|ITGAV|CAV1|KANK2|ITGA6|IGBP1|DAG1|ADIPOQ|ITGA1|NOL3|DNM2|CD47|APOE|OPTN|PSMD9|APOD|CLU|STRN3|NOMO3|SFRP1|MMRN2|PARK7|GNAI3|PPP3CA|TGFB1I1|PFKL|RHOA|SNCA|UCHL1|SYNJ2BP|SOD2
GOBP_RIBOSOME_ASSEMBLY	0.00153832858007087	0.0126099610366372	0.153288061397178	-0.669258495055672	-1.82069520449641	21	RPL5|XRCC5|RPS14|RPSA|NPM1|RPS5|RPLP0|PRKDC|RPS27|RPL6|RPL23A|RPL10|RPL38|RPL11|C1QBP
GOBP_SULFUR_COMPOUND_BIOSYNTHETIC_PROCESS	0.00156324562702605	0.0127543311438667	0.148337619893657	-0.563181733138416	-1.76582815817009	40	GCDH|MPST|PDHB|PDHA1|DLAT|SLC25A1|ACSS2|MTHFD1|HSD17B12|PDHX|MPC2|CSAD|DLD|ACAT1|MAT2B|MTAP|GSTP1|GSTM1|MLYCD|ACACB
GOBP_POSITIVE_REGULATION_OF_INTRACELLULAR_SIGNAL_TRANSDUCTION	0.00158273846054459	0.0127938025560688	0.207105023223485	0.360527446173065	1.51263265632152	150	RTN4|CD44|LAMTOR1|LGALS1|KRAS|S100A8|F11R|EGFR|IGFBP6|ITGB1|DCN|MTURN|GNAI2|NPTN|NRP1|RHOC|VAPA|LIMS1|GPX1|BCAP31|ITGAV|ITGB3|ARL6IP5|CAV1|ADIPOQ|TGM2|RPL26|ITGA1|APOE|S100A9|PARK7|CD14|VWF|PPP3CA|RHOA|CD81|ENG|S100A4|CD36|MAP2K1|BST2|CAV2|ILK|LAMTOR2|CSPG4|HINT1|TXN|EEF1D|PDCD10|FIS1|FGA|SOD1|ACTN4|GLIPR2|CAT
GOMF_SNARE_BINDING	0.00157915515199368	0.0127938025560688	0.175538367606082	0.703718646228772	1.88714823198637	16	STX7|VTI1B|TMED9|SNAP29|SNCA|VAMP2|STX12|VAMP3|STX4|TMED10|NAPG
GOBP_ESTABLISHMENT_OF_RNA_LOCALIZATION	0.0016088636778292	0.0128286599598454	0.146790953009888	-0.574404503183806	-1.76336157265859	36	DDX39B|RBM8A|NPM1|LRPPRC|SSB|DHX9|TST|HNRNPA2B1|HNRNPA1|MAGOH|KPNB1|YBX1|RAN|XPO1|PABPN1|RANBP2|MYO1C|SEC13|ALYREF|SRSF1
GOBP_POSITIVE_REGULATION_OF_DEVELOPMENTAL_PROCESS	0.00160909308774693	0.0128286599598454	0.211513793549935	0.340275198890436	1.46471431257304	183	RTN4|LGALS1|BIN1|C5|KRAS|RRAS|S100A10|YAP1|F11R|ITGB1|RBBP7|DCN|MTURN|RHOB|NPTN|NRP1|C3|TNXB|LIMS1|CMA1|LGALS3|RGCC|ITGB3|ASPA|EHD2|DAG1|ADIPOQ|TGM2|NME2|DNM2|APOE|LAMC1|NID1|LAMB2|ACTR2|DMTN|AQP1|LAMB1|HSPB6|RAB21|SFRP1|MMRN2|ACTB|ITGA5|GRN|PPP3CA|BASP1|TGFB1I1|RHOA|EFEMP2|SOD2|ENG|FLOT1|AGO2|CD36|PF4|CD34|DBN1|MAP2K1
GOCC_ENDOCYTIC_VESICLE_MEMBRANE	0.00159740293200732	0.0128286599598454	0.18390714745644	0.515811245543465	1.75976214827666	44	TF|RAB11B|CD163|M6PR|EGFR|LAMP1|LRP1|RAB5A|HLA-A|CAV1|TGOLN2|DNM2|APOE|LAMP2|VAMP2|CD9|VAMP3|STX4|CD36|SEC22B|SCARB2|STAB1|RPS27A
GOBP_MONOSACCHARIDE_BIOSYNTHETIC_PROCESS	0.00164448588624227	0.0130512379880863	0.146790953009888	-0.620654737768311	-1.7909926041652	27	PCK2|ACADM|GPT|MDH2|SLC25A1|PC|AKR1B1|GPI|DDB1|PCK1|TPI1|USP7|SORD
GOBP_REGULATION_OF_MRNA_PROCESSING	0.00165739510001805	0.0130941712426765	0.143837250610392	-0.55779102091805	-1.75736354628026	41	HNRNPK|PTBP1|HNRNPU|RBM8A|NCL|SNRNP70|NPM1|HNRNPL|DHX9|HNRNPA2B1|RBMX|SAFB|SNRPA|HNRNPA1|MAGOH|DDX17|PUF60|SRSF2|AHCYL1
GOMF_SNRNA_BINDING	0.00167277081279053	0.0131561163924877	0.148337619893657	-0.72061884674705	-1.80781694681837	15	DDX39B|HNRNPU|SNRNP70|SART3|EIF5A|LSM7|SNRPA|SNRPD3|PRPF8|LSM2
GOMF_INTEGRIN_BINDING	0.00170401078359063	0.013341716718158	0.176854115962081	0.530191975156938	1.76257013580577	39	F11R|TGFBI|ITGB1|FBN1|TNXB|ITGA7|THY1|CD151|ITGAV|ITGB3|ITGA6|FBLN5|ITGA1|ACTN1|LAMB2|LAMB1|VWF|ITGA5|VTN|CD81|CD9|ITGB5
GOMF_STRUCTURAL_CONSTITUENT_OF_RIBOSOME	0.00174492385786802	0.0136010582849891	0.137793287974476	-0.497983780224621	-1.69011200538478	61	RPL5|RPS14|RPSA|RPL7A|RPS8|RPS5|RPLP0|RPL15|RPL34|RPL27|RPL30|RPS4X|RPS27|RPS15A|RPL6|RPL17|RPS3A|RPL4|RPL37A|RPLP1|RPL3|RPS3|RPL23A|RPS6|RPL10|RPL12|RPL38|RPL36AL|RPL11|RPL10A
GOBP_HUMORAL_IMMUNE_RESPONSE	0.00178996019342256	0.0138286305208664	0.176854115962081	0.480568358725137	1.72136356270483	56	TF|DEFA3|C5|HPX|IGLC1|C3|C1R|HLA-A|RGCC|IGLL5|S100A9|C4BPA|CD59|CLU|IGHG1|BST1|PPBP|CFI|CD81|CFB|C1RL|PF4|IGKC|C1QB
GOCC_NUCLEAR_SPECK	0.00178342709836411	0.0138286305208664	0.137793287974476	-0.532302807375212	-1.73374214175409	49	DDX39B|APEX1|HNRNPU|RBM8A|SNRNP70|NPM1|SF3B2|IFI16|HP1BP3|SART3|SFPQ|PCBP1|NONO|FTO|MAGOH|DDX17|PRPF8|SRSF2|LHPP
GOBP_POSITIVE_REGULATION_OF_GTPASE_ACTIVITY	0.00191897143131282	0.0147600181456924	0.16173924426763	0.627507479195936	1.84801628273009	23	BIN1|S100A10|F11R|ITGB1|LIMS1|THY1|ITGA6|TGM2|SFRP1|CAV2|AGRN
GOBP_GLUCOSE_METABOLIC_PROCESS	0.00202231065301063	0.0154866421059499	0.129739294223537	-0.535761742488747	-1.7237776243186	46	PCK2|PDHB|ACADM|PDHA1|GPT|MDH2|DLAT|SLC25A1|PC|GALM|GPI|GAPDH|DCXR|DDB1|PGM2|PCK1|H6PD|TPI1|USP7|SORD|MLYCD|ACACB
GOBP_AMINOGLYCAN_METABOLIC_PROCESS	0.0020900582894034	0.0159355535951893	0.152428553200045	0.697465304244083	1.87037876973941	16	CD44|LYVE1|UGDH|DCN|BGN
GOBP_ACUTE_INFLAMMATORY_RESPONSE	0.00215032979777236	0.0162531421078378	0.153288061397178	0.60549389674289	1.81955699043123	25	ORM1|SAA4|S100A8|CD163|HP|C3|SAA1|IGHG1|PARK7|KLKB1|ORM2
GOMF_GLYCOSAMINOGLYCAN_BINDING	0.00214302722438289	0.0162531421078378	0.160730735184599	0.48494254400341	1.71890661622532	53	PRNP|CD44|FSTL1|SOD3|LYVE1|DCN|NRP1|FBN1|TNXB|BGN|APOE|KNG1|SAA1|PRELP|SFRP1|PCOLCE|EFEMP2|VTN|ENG|PF4
GOBP_REGULATION_OF_LYMPHOCYTE_MEDIATED_IMMUNITY	0.00217666058137902	0.0163812473064128	0.149934164064695	0.683357376172536	1.86168728754059	17	STX7|HPX|LAMP1|C3|HLA-A|C4BPA|CD81
GOBP_ASTROCYTE_DIFFERENTIATION	0.0022061726388147	0.0164643527872227	0.148337619893657	0.695005518635086	1.86378241182285	16	BIN1|KRAS|S100A8|LRP1|VIM|LAMB2|S100A9|GRN|MAP2K1
GOCC_RECYCLING_ENDOSOME_MEMBRANE	0.00220656274467934	0.0164643527872227	0.149934164064695	0.640599428714623	1.84606577989196	21	RAB11B|SCAMP2|VTI1B|HLA-A|EHD2|ACAP1|OPTN|RAB14|EHD4|STX12|VAMP3|EHD1
GOBP_ANATOMICAL_STRUCTURE_FORMATION_INVOLVED_IN_MORPHOGENESIS	0.00222998835080712	0.0165683389808904	0.176854115962081	0.345285747110942	1.46953218057173	167	RTN4|C5|RRAS|SPARC|YAP1|TGFBI|ITGB1|MCAM|DCN|COL4A1|RHOB|NRP1|C3|ATP2B4|ITGA7|THY1|CMA1|GPX1|ITGAV|RGCC|ITGB3|ANPEP|CAV1|EHD2|DAG1|TGM2|COL15A1|TYMP|ACTN1|PEF1|APOD|EPB41L3|CFL2|BSG|AQP1|LAMB1|HSPB6|SFRP1|MMRN2|ITGA5|GRN|HSPG2|RHOA|VTN|SYNJ2BP|CD81|CD9|ENG|FLOT1|AGO2|ITGB5|PODXL|CD36|PF4|CD34|MAP2K1
GOBP_SMALL_MOLECULE_BIOSYNTHETIC_PROCESS	0.00226028503074868	0.0167222782359627	0.116355255581262	-0.40187774800527	-1.53610033846235	135	PCK2|BCAT2|ACAA2|ACADM|GPT|ALDH1A2|MDH2|GOT1|RBP1|SLC25A1|PC|SUCLA2|FGF1|CBR1|SHMT2|GLUD1|SHMT1|AKR1B1|GSTM2|LTA4H|PTGES3|FASN|MTHFD1|HSD17B12|HMGCL|SPR|GPI|HSD17B10|DDB1|CSAD|PGM2|APOA1|COQ9|ASS1|PCK1|H6PD|MTAP|GSTP1|TPI1|USP7|SORD|ALOX15|GSTM1|MLYCD|GLUL|ACACB|ACADL|NDUFA9|DPYD|FABP5|DAB2|ENOPH1|GSTM4|ANXA1|PDXK
GOBP_SENSORY_ORGAN_DEVELOPMENT	0.00229410415232852	0.0169008685652556	0.152428553200045	0.519960158638911	1.73778816195352	40	CRYAB|RCN1|MFAP5|RAB18|EGFR|COL4A1|NRP1|FBN1|ATP2B4|THY1|EFEMP1|VIM|LAMB2|IMPDH2|AQP1|GNB1
GOBP_CARBOHYDRATE_METABOLIC_PROCESS	0.00250712081652029	0.0183925754018674	0.111047234661171	-0.408927957163488	-1.54542061173678	124	PCK2|OGDH|PDHB|CS|ACADM|PGLS|PDHA1|TALDO1|GPT|MDH2|DLAT|GOT1|SLC25A1|PC|AKR1B1|ALDH1B1|GANAB|PTGES3|ABHD10|GBE1|GALM|GPI|GAPDH|MECP2|DCXR|GLO1|ME1|GNPDA1|GPD1L|IDH2|DDB1|PGM2|PCK1|H6PD|HEXB|TPI1|USP7|SORD|IDH1|MLYCD|ACACB|BPNT1|NAGK|PPP1CB|FABP5|AKR7A2|MAN2C1|MPI|PPP1R2|FBP1|GAA|CHID1|HEXA|AKR1A1
GOBP_SECRETION	0.00254229593535305	0.0185334785887874	0.157814648008459	0.378867124074809	1.5366519973316	117	SYNGR2|RAB11B|RAB1A|CES1|SNCG|S100A8|S100A10|M6PR|CANX|LAMP1|GNAI2|VTI1B|RAB5A|MAOB|LIN7C|RGCC|CAV1|FBLN5|ADIPOQ|APOE|ACSL3|PSMD9|APRT|SAA1|AP1B1|SNAP29|DMTN|EXOC8|AQP1|RAB21|SFRP1|PARK7|PPP3CA|ATP2A2|PPT1|PFKL|SNCA|VAMP2|ENG|VAMP3|STX4
GOCC_CYTOSOLIC_LARGE_RIBOSOMAL_SUBUNIT	0.00254755719433504	0.0185334785887874	0.117121926427832	-0.58187976376599	-1.74177696958207	32	RPL5|RPL7A|RPLP0|RPL15|RPL34|RPL27|RPL30|RPL6|RPL17|RPL4|RPL37A|RPLP1|RPL3|RPL23A|RPL10|RPL12|RPL38|RPL36AL|RPL11|RPL10A
GOBP_REGULATION_OF_CELLULAR_MACROMOLECULE_BIOSYNTHETIC_PROCESS	0.00257100695236791	0.0186264653063667	0.111047234661171	-0.434989804465476	-1.58597702792548	96	SYNCRIP|RPL5|ILF3|RPS14|SHMT2|HNRNPU|SHMT1|RBM8A|NCL|ACO1|NPM1|LRPPRC|HNRNPL|CALR|DHX9|TARDBP|EIF3B|PRKDC|GAPDH|RPS4X|EEF2|EIF5A|PABPC1|CHP1|EIF5|PRMT1|EIF4E|HNRNPD|FTO|MAGOH|PURA
GOBP_AXON_DEVELOPMENT	0.00271672688744601	0.0195782765229721	0.144558955313246	0.453581074605911	1.65570078180531	62	PAK2|RTN4|ITGB1|APOA4|NPTN|NRP1|THY1|DAG1|DNM2|APOE|LAMB2|APOD|EFNB1|BSG|RAB21|ACTB|GRN|UCHL1|FLOT1|DBN1|MAP2K1
GOCC_TERTIARY_GRANULE	0.00272486703172898	0.0195782765229721	0.141735229236931	0.485612082305813	1.70186054168819	50	STX7|ORM1|ALDOA|SIRPA|LAMTOR1|HP|LAMP1|CRISP3|CST3|LGALS3|ASAH1|CD47|CD59|LAMP2|RAB14|PPBP|RHOA|SPTAN1
GOMF_HYDRO_LYASE_ACTIVITY	0.00273602489782657	0.0195782765229721	0.114142362748948	-0.629737863627785	-1.76744578184113	24	ACO2|ECHDC3|ECHS1|FH|HADHB|ACO1|FASN|HADHA|ECI1|CA3
GOBP_POSITIVE_REGULATION_OF_CELL_DEATH	0.00276486852167775	0.0196552335026302	0.149129490851729	0.395737948186814	1.56504507928808	99	PAK2|PRNP|LGALS1|BIN1|CD248|S100A8|HP|ITGB1|RHOB|HBZ|LRP1|BCAP31|RGCC|ARL6IP5|CAV1|ITGA6|ADIPOQ|TGM2|RPL26|ITGA1|DNM2|FAM162A|KNG1|S100A9|CLU|SFRP1|PARK7|GRN|ATP2A2|RHOA|SNCA|CAMK1D|SOD2
GOCC_CYTOSOLIC_RIBOSOME	0.00276929406738088	0.0196552335026302	0.109118145646217	-0.484324504454185	-1.64869356916807	62	RPL5|RPS14|RPSA|RPL7A|RPS8|RPS5|RPLP0|RPL15|RPL34|RPL27|RPL30|RPS4X|RPS27|RPS15A|RPL6|RPL17|RPS3A|RPL4|RPL37A|RPLP1|RPL3|RPS3|RPL23A|RPS6|RPL10|RPL12|RPL38|RPL36AL|RPL11|RPL10A
GOCC_CLATHRIN_COATED_ENDOCYTIC_VESICLE_MEMBRANE	0.00278518934606563	0.0196880186163182	0.132451415169507	0.675547031368205	1.84040937331806	17	TF|M6PR|EGFR|RAB5A|TGOLN2|APOE|VAMP2|CD9|VAMP3|SCARB2
GOBP_LEUKOCYTE_MIGRATION	0.00281806879403233	0.0198401133644373	0.143126234088	0.43080430553284	1.61665127433542	72	SIRPA|C5|PLVAP|S100A8|LYVE1|F11R|ITGB1|ITGA7|THY1|LGALS3|ITGB3|ITGA6|ITGA1|CD47|CD99|SAA1|S100A9|APOD|BST1|BSG|PECAM1|CD99L2|PPBP|RHOA|CAMK1D|CD81|CD9|PLG|PF4|CD34
GOBP_REGULATION_OF_IMMUNE_RESPONSE	0.00295257427569662	0.0207035931139209	0.147558215203158	0.36730780007646	1.50429283550305	125	STX7|PAK2|RTN4|PRNP|C5|HPX|LAMP1|IGLC1|C3|UBQLN1|C1R|HLA-A|THY1|LGALS3|GPX1|RGCC|CAV1|CD47|IGLL5|APOE|C4BPA|CD59|CLU|IGHG1|PARK7|CD276|CD14|GRN|CFI|CD81|CFB|FLOT1|STX4|CD36|C1RL|IGKC|RFTN1|C1QB|AMBP
GOCC_VACUOLAR_MEMBRANE	0.0029710890183979	0.0207500857044909	0.141735229236931	0.406412110322582	1.57470370551894	87	STX7|LAMTOR1|M6PR|GNAI1|RAB2A|RAB5C|LAMP1|VTI1B|LRP1|VAPA|SORT1|ANPEP|AHNAK|CLTA|AP1B1|SNAP29|LAMP2|RAB14|SURF4|EEF1A1|GRN|ACP2|GNB1|GNAI3|MGST1|FLOT1|CYBRD1|BST2|GNB2|COL6A1|MAP1LC3B|SH3GLB1|LAMTOR2|NAPG|SCARB2|CP
GOBP_IMMUNE_RESPONSE_REGULATING_CELL_SURFACE_RECEPTOR_SIGNALING_PATHWAY	0.00301249081557678	0.0209554141991915	0.130268412343531	0.577535850176285	1.78240256536829	28	PAK2|PRNP|IGLC1|HLA-A|THY1|LGALS3|CD47|IGLL5|IGHG1|CD276|CD81|IGKC|RFTN1
GOBP_IMMUNE_EFFECTOR_PROCESS	0.0030384377120269	0.0210520327190435	0.142425644444864	0.392895260324009	1.55556700920469	100	STX7|LGALS1|C5|HPX|LAMP1|IGLC1|C3|C1R|LRP1|HLA-A|LGALS3|RGCC|CD47|IGLL5|C4BPA|CD59|CLU|IGHG1|GRN|CFI|VAMP2|CD81|VAMP3|CFB|STX4|CD36|C1RL|IGKC|BST2|RFTN1|C1QB
GOBP_IMPORT_ACROSS_PLASMA_MEMBRANE	0.00308444254632595	0.021202506637343	0.126694332526061	0.629655569975163	1.8145280010347	21	PRNP|CACNA2D1|ITGB1|ATP2B4|ARL6IP5|PPP3CA|SLC2A1|CD36|SLC1A5
GOBP_TISSUE_REMODELING	0.00307292282236142	0.021202506637343	0.126694332526061	0.63757920750259	1.8139893532566	20	TF|CST3|TPP1|ITGB3|CAV1|NOL3|SFRP1|PPP3CA|PLG|CSPG4
GOBP_REGULATION_OF_RNA_SPLICING	0.00310569105691057	0.0212648493543759	0.104426925398233	-0.521595322681555	-1.68558416546196	47	HNRNPK|PTBP1|HNRNPU|RBM8A|NCL|SNRNP70|HNRNPF|NPM1|HNRNPL|HNRNPH1|HNRNPA2B1|HNRNPH3|RBMX|HNRNPH2|HNRNPA1|MAGOH|DDX17
GOBP_LEUKOCYTE_MEDIATED_IMMUNITY	0.00315414152495886	0.021512230869446	0.134747786263456	0.439621232690006	1.62169262654984	66	STX7|C5|HPX|LAMP1|IGLC1|C3|C1R|HLA-A|IGLL5|C4BPA|CLU|IGHG1|CFI|VAMP2|CD81|VAMP3|STX4|C1RL|IGKC|BST2|RFTN1|C1QB
GOBP_NEUROGENESIS	0.00323836428153099	0.0219154419982679	0.149129490851729	0.330854089517938	1.42739185437802	187	PAK2|RTN4|BIN1|KRAS|RRAS|S100A8|S100A10|YAP1|UGDH|ITGB1|SDC2|APOA4|RTN3|NPTN|NRP1|RRAS2|C3|LRP1|VAPA|THY1|NCKAP1|ASPA|ITGA6|VIM|DAG1|TGM2|ITGA1|DNM2|APOE|ACSL3|LAMB2|NTM|RAB6A|ACTR2|S100A9|APOD|EFNB1|CLU|EPB41L3|BSG|LAMB1|RAB21|SFRP1|ACTB|GRN|PPP3CA|PPT1|RHOA|VTN|CAMK1D|UCHL1|CD9|SOD2|FLOT1|DBN1|MAP2K1|DYNLT1
GOCC_RIBOSOME	0.00323213305091394	0.0219154419982679	0.100535976831177	-0.465345638597908	-1.61928570223232	71	RPL5|APEX1|RPS14|RPSA|RPL7A|RPS8|NPM1|DHX9|RPS5|RPLP0|RPL15|RPL34|RPL27|RPL30|RPS4X|RPS27|RPS15A|RPL6|RPL17|RPS3A|RPL4|RPL37A|RPLP1|RPL3|RPS3|RPL23A|RPS6|RPL10|RPL12|RPL38|RPL36AL|RPL11|RPL10A
GOBP_CHROMOSOME_ORGANIZATION	0.00347924208942593	0.0234546590275586	0.096829076946852	-0.46229238329387	-1.61212402571339	72	AIFM1|BANF1|APEX1|HNRNPC|XRCC5|HNRNPU|NUMA1|XRCC6|CHMP4B|PTGES3|DHX9|SIRT2|PRKDC|HNRNPA2B1|PHB2|RPA3|PML|HSP90AB1|SFPQ|HNRNPA1|HNRNPD|USP7|BUB3|PURA|KPNB1|HMGB1|RAN
GOBP_REGULATION_OF_TRANS_SYNAPTIC_SIGNALING	0.00350701402805611	0.023550948049946	0.125249978015785	0.474290357539818	1.67539565420004	52	PRNP|KRAS|SNCG|ITGB1|GNAI2|NPTN|RAB5A|ADIPOQ|APOE|PPP3CA|ATP2A2|SNCA|VAMP2|FLOT1|STX4|DBN1
GOBP_COMPLEMENT_ACTIVATION	0.00357625168809083	0.0239238906030904	0.120769303163983	0.534316266853624	1.7236446996004	34	C5|IGLC1|C3|C1R|RGCC|IGLL5|C4BPA|CD59|CLU|IGHG1|CFI|CFB|C1RL|IGKC|C1QB
GOBP_NEGATIVE_REGULATION_OF_RNA_CATABOLIC_PROCESS	0.0036050401234033	0.0240244276926037	0.100049292275593	-0.650360709807941	-1.7494908386029	20	SYNCRIP|HNRNPA0|HNRNPC|HNRNPU|LRPPRC|DHX9|TARDBP|PABPC1|HNRNPD|YBX1|HNRNPAB|CSDE1|ELAVL1
GOBP_ENDOPLASMIC_RETICULUM_TO_GOLGI_VESICLE_MEDIATED_TRANSPORT	0.00362626919421798	0.0240740152589528	0.119929423052662	0.5330809752643	1.71965978667057	34	RAB1A|RAB2A|RAB1B|VAPA|BCAP31|TMED9|VAPB|TMED7|GAS1|PEF1|ATL3|LMAN2|TMED10|SEC23A|SEC22B
GOMF_MRNA_3_UTR_BINDING	0.00369654708896917	0.0244476182475006	0.0972701847108226	-0.582307434947991	-1.72058325559725	30	RPL5|HNRNPA0|HNRNPC|ILF3|HNRNPU|LRPPRC|HNRNPL|TARDBP|HNRNPA2B1|PABPC1|HNRNPA3|HNRNPA1|HNRNPD
GOBP_ENDOPLASMIC_RETICULUM_ORGANIZATION	0.00381500725553527	0.0250925648099326	0.113082140465355	0.662846064593071	1.80580781751547	17	RTN4|RAB18|RTN3|VAPA|REEP5|VAPB|ATL3|LMAN2|CAV2
GOBP_NUCLEOSIDE_BISPHOSPHATE_BIOSYNTHETIC_PROCESS	0.00383717915478351	0.0250925648099326	0.096829076946852	-0.639864991830874	-1.74073116853705	21	GCDH|PDHB|PDHA1|DLAT|SLC25A1|ACSS2|HSD17B12|PDHX|MPC2|DLD|ACAT1|MLYCD|ACACB
GOBP_THIOESTER_BIOSYNTHETIC_PROCESS	0.00383717915478351	0.0250925648099326	0.096829076946852	-0.639864991830874	-1.74073116853705	21	GCDH|PDHB|PDHA1|DLAT|SLC25A1|ACSS2|HSD17B12|PDHX|MPC2|DLD|ACAT1|MLYCD|ACACB
GOCC_SPECIFIC_GRANULE_MEMBRANE	0.00386765087375893	0.0251974568118772	0.112735230702721	0.64227829247471	1.801602859982	19	LAMTOR1|ITGAV|PGRMC1|CD47|CD59|BST1|CD36|MLEC|LAMTOR2|ANO6
GOBP_CELL_GROWTH	0.00392582692950217	0.0254813896613784	0.121627044598598	0.419143730625544	1.58397371948689	75	RTN4|LAMTOR1|CRYAB|FHL1|S100A8|YAP1|EGFR|ITGB1|RBBP7|PI16|NRP1|FBLN5|DNM2|APOE|LAMB2|S100A9|EPB41L3|RAB21|SFRP1|PPT1|RHOA|DBN1|BST2|NUBP1|DCUN1D3
GOBP_CELL_MORPHOGENESIS_INVOLVED_IN_DIFFERENTIATION	0.00398928252456088	0.0257973603254937	0.124779374899112	0.377338308912588	1.51269479187973	108	PAK2|RTN4|RAB1A|S100A10|ITGB1|SDC2|NPTN|NRP1|LIMS1|THY1|ITGAV|ITGB3|DAG1|COL15A1|DNM2|ACTN1|APOE|LAMC1|LAMB2|ACTR2|EFNB1|DMTN|BSG|LAMB1|RAB21|ACTB|PPP3CA|RHOA|UCHL1|VAMP3|FLOT1|DBN1|MAP2K1
GOBP_ALTERNATIVE_MRNA_SPLICING_VIA_SPLICEOSOME	0.00401002506265664	0.0258358072302528	0.0947099106137672	-0.638125038127267	-1.73599768306379	21	PTBP1|HNRNPU|RBM8A|HNRNPL|DHX9|RBMX|SFPQ|HNRNPA1|MAGOH|DDX17|HNRNPM|PUF60|SRSF2
GOBP_ORGANOPHOSPHATE_BIOSYNTHETIC_PROCESS	0.00405621828740776	0.0260373423890219	0.0875996720005451	-0.406840385344581	-1.52038139857124	114	GCDH|AK2|PDHB|MT-ATP6|PDHA1|DLAT|SLC25A1|SHMT1|ACSS2|NAPRT|AK3|MTHFD1|HSD17B12|ATIC|PDHX|MPC2|PCYT2|CAPN2|DCXR|ME1|CRYL1|APOA1|DLD|CHP1|NDUFV1|ACAT1|HEXB|TPI1|DUT|SORD|ALOX15|IDH1|MLYCD|ACACB|BPNT1|CKM|PFAS|NDUFA9|FABP5|DCTD|FABP3|PDXK|CKB|CMPK1|AKR1A1|ADK|NDUFAB1|GUK1|TKT|PARP1|ACLY|ACSL1|PRPS1|NDUFS1
GOBP_CANONICAL_WNT_SIGNALING_PATHWAY	0.00409361051515376	0.0261811134046097	0.112050862431186	0.557063417281499	1.73184544472622	29	RUVBL2|YAP1|EGFR|IGFBP6|RAB5A|RPS12|CAV1|APOE|RUVBL1|SFRP1|RBX1|PPP1CA|ILK
GOBP_REGULATION_OF_CELL_PROJECTION_ORGANIZATION	0.00422808821848932	0.0269424891586947	0.118701762868237	0.400198822047679	1.55062940305246	87	PAK2|RTN4|PRNP|CD44|YAP1|PALM|SDC2|NPTN|NRP1|RAB5A|THY1|NCKAP1|CAV1|ITGA6|VIM|DNM2|APOE|ACTR2|S100A9|DMTN|RAB21|SFRP1|GRN|PPP3CA|RHOA|CAMK1D|PODXL|DBN1|MAP2K1
GOBP_CELL_ACTIVATION	0.00424621772088195	0.0269596223296723	0.124314027537052	0.352732818767394	1.46250828623675	137	PRNP|CD44|SIRPA|LGALS1|F11R|ITGB1|LAMP1|IGLC1|LRP1|HLA-A|THY1|CD151|LGALS3|RGCC|ITGB3|CAV1|IGBP1|CD47|IGLL5|ACTN1|APOE|IMPDH2|SAA1|EFNB1|DMTN|CLU|IGHG1|BST1|SFRP1|CD276|ACTB|VWF|GRN|PPP3CA|RHOA|SNCA|VAMP2|CD81|CD9|VAMP3|STX4|PF4|IGKC|BST2
GOBP_NEGATIVE_REGULATION_OF_DEVELOPMENTAL_PROCESS	0.00438261074180834	0.027525317824451	0.11830082917801	0.384737084984448	1.52153940362147	99	RTN4|ASPN|KRAS|SPARC|YAP1|EGFR|ITGB1|RBBP7|DCN|PI16|NRP1|FBN1|ATP2B4|CST3|THY1|SORT1|ITGAV|RGCC|ITGB3|EFEMP1|CAV1|ADIPOQ|DMTN|HUWE1|SFRP1|ACTB|HSPG2|PPP3CA|TGFB1I1|RHOA|SYNJ2BP|SOD2
GOBP_PYRUVATE_METABOLIC_PROCESS	0.00435329559373655	0.027525317824451	0.0889280693296915	-0.544382903721002	-1.68047396247339	37	PCK2|OGDH|PDHB|PDHA1|DLAT|PC|PDHX|MPC2|GPI|GAPDH|ME2|ME1|DLD|PCK1|TPI1
GOCC_OXIDOREDUCTASE_COMPLEX	0.00436835512157518	0.027525317824451	0.0874377598043875	-0.493871525651687	-1.63888506734284	54	ETFA|OGDH|PDHB|PDHA1|DLAT|ETFB|UQCRC2|PDHX|GPD1L|DLD|NDUFV1|CYC1|UQCRC1|BCKDHA|RAC1|GMPR|NDUFA9|DLST
GOCC_EXTRINSIC_COMPONENT_OF_MEMBRANE	0.00449775112443778	0.0281472167142235	0.111378781530251	0.452022175151728	1.63082762418647	58	PRNP|TF|GNG2|BIN1|KRAS|S100A10|GNAI1|GNAI2|EHD2|CNTFR|GNG11|ACADVL|BST1|GNB1|GNAI3|PPP3CA|RHOA|PLG|GNG12|CAV2|GNB2|SEC23A
GOCC_PLASMA_MEMBRANE_SIGNALING_RECEPTOR_COMPLEX	0.00452845962704071	0.0282381803886181	0.103345482282226	0.669011349086788	1.79407436675696	16	TF|ITGB1|ITGA7|ITGAV|ITGB3|ITGA6|ITGA1|CNTFR|ITGA5|ITGB5
GOMF_NAD_BINDING	0.00458929165281011	0.0285156698427276	0.0867989426981128	-0.552310297316159	-1.68553092653125	35	HADH|HIBADH|BDH2|GLUD1|ALDH1B1|HADHA|SIRT2|GAPDH|ME2|ME1|GPD1L|IDH2|CRYL1|NDUFV1|SORD|IDH1|AOX1
GOMF_COLLAGEN_BINDING	0.00460784552746422	0.0285294265636615	0.104980501883792	0.567805350177239	1.7377569490058	27	CD44|ASPN|SPARC|TGFBI|ITGB1|DCN|TNXB|ITGA1|NID1|SPARCL1|NID2|COL6A2|VWF|PCOLCE|VTN
GOBP_PURINE_CONTAINING_COMPOUND_BIOSYNTHETIC_PROCESS	0.0046389894525679	0.0286207617815673	0.0838017275684235	-0.455274679171995	-1.5876516142503	72	GCDH|AK2|PDHB|MT-ATP6|PDHA1|DLAT|SLC25A1|SHMT2|SHMT1|ACSS2|AK3|MTHFD1|HSD17B12|ATIC|PDHX|MPC2|PGM2|DLD|NDUFV1|ACAT1|MTAP
GOBP_MRNA_TRANSPORT	0.00467915571755531	0.02870288508381	0.0867989426981128	-0.592401725325342	-1.70946428696796	27	DDX39B|RBM8A|LRPPRC|DHX9|HNRNPA2B1|HNRNPA1|MAGOH|XPO1|PABPN1|RANBP2|MYO1C|SEC13|ALYREF|SRSF1
GOBP_POSITIVE_REGULATION_OF_IMMUNE_RESPONSE	0.00468517883670438	0.02870288508381	0.112735230702721	0.398044333990758	1.54228152108596	87	STX7|PAK2|PRNP|C5|HPX|LAMP1|IGLC1|C3|C1R|HLA-A|THY1|LGALS3|RGCC|CD47|IGLL5|C4BPA|CD59|CLU|IGHG1|PARK7|CD276|CFI|CD81|CFB|STX4|C1RL|IGKC|RFTN1|C1QB
GOBP_REGULATION_OF_MRNA_SPLICING_VIA_SPLICEOSOME	0.00474365991607371	0.0289595462009255	0.0852609998114042	-0.547287459339377	-1.6801150924964	36	HNRNPK|PTBP1|HNRNPU|RBM8A|NCL|SNRNP70|NPM1|HNRNPL|HNRNPA2B1|RBMX|HNRNPA1|MAGOH|DDX17|PUF60|SRSF2
GOBP_NEGATIVE_REGULATION_OF_GROWTH	0.0047840990357821	0.0290163386783285	0.103612698627365	0.552953277593883	1.71906749795326	29	RTN4|CRYAB|FHL1|RBBP7|PI16|NRP1|SFRP1|PPT1|BST2|DCUN1D3
GOBP_REGULATION_OF_EXOCYTOSIS	0.00478620019436346	0.0290163386783285	0.102817178083206	0.571516131966947	1.73280054009641	26	S100A10|LAMP1|GNAI2|RAB5A|RAB21|ATP2A2|SNCA|VAMP2|STX4
GOBP_NEGATIVE_REGULATION_OF_PEPTIDASE_ACTIVITY	0.00485208084953004	0.0293139555822818	0.109118145646217	0.41807250562791	1.57206653531317	73	PAK2|PRNP|UBXN1|CD44|CRYAB|BIN1|C5|PI16|C3|PROS1|LRP1|CST3|GPX1|IGBP1|NOL3|KNG1|SERPINB1|AQP1|PARK7|SNCA|VTN
GOBP_VACUOLAR_TRANSPORT	0.00488338192419825	0.0294013270332764	0.101784367997549	0.570991423605051	1.73120965773627	26	BIN1|M6PR|LAMP1|RHOB|VTI1B|LRP1|SORT1|LAMP2|CLU|GRN
GOCC_CLATHRIN_COATED_VESICLE_MEMBRANE	0.00492478728332155	0.0295487236999293	0.101530979556337	0.565121961379798	1.729544491113	27	TF|M6PR|EGFR|RAB5A|TGOLN2|CLTB|APOE|CLTA|AP1B1|VAMP2|CLINT1|CD9|VAMP3
GOBP_POST_GOLGI_VESICLE_MEDIATED_TRANSPORT	0.00502322948847959	0.0300361598865937	0.0988627629420808	0.633492854384399	1.776959538582	19	LAMP1|SCAMP2|VTI1B|SORT1|DNM2|ACSL3|OPTN|EXOC8|RAB14|VAMP2|VAMP3
GOBP_REGULATION_OF_TUBE_SIZE	0.00506685432793807	0.0301936097494194	0.0981707381103885	0.644337912831726	1.78341586554564	18	SOD3|GPX1|CAV1|ITGA1|APOE|KNG1|RHOA|SOD2|FGA|SOD1
GOBP_CELL_ADHESION_MEDIATED_BY_INTEGRIN	0.00511376964578935	0.0302665823781295	0.0977173583011305	0.643682894548693	1.7816028882632	18	ITGB1|FBN1|ITGA7|ITGAV|ITGB3|ITGA6|ITGA1|ITGA5|VTN|ITGB5|PODXL
GOBP_RNA_EXPORT_FROM_NUCLEUS	0.00510702084640591	0.0302665823781295	0.0842316500576261	-0.657000820193363	-1.72247559772182	18	DDX39B|RBM8A|NPM1|SSB|DHX9|HNRNPA2B1|HNRNPA1|MAGOH|RAN
GOBP_CIRCULATORY_SYSTEM_DEVELOPMENT	0.00517212979739746	0.030508576440054	0.115232909669944	0.334556222485061	1.41833683752716	162	RTN4|C5|RRAS|SPARC|YAP1|EGFR|TGFBI|ITGB1|MCAM|DCN|COL4A1|PI16|RHOB|NRP1|FBN1|C3|LRP1|ATP2B4|THY1|CMA1|GPX1|ITGAV|RGCC|ITGB3|ANPEP|CAV1|DAG1|COL15A1|TYMP|COL1A2|HSPB7|APOE|AP1B1|APOD|BSG|AQP1|CRELD1|HSPB6|PECAM1|CRIP1|SFRP1|MMRN2|ITGA5|GRN|HSPG2|BASP1|RHOA|PDLIM1|EFEMP2|SYNJ2BP|SOD2|ENG|AGO2|PLG|PF4|CD34|MAP2K1
GOBP_REGULATION_OF_CELL_ACTIVATION	0.00520659316182203	0.0306084567694992	0.105542953675321	0.412380147779606	1.55841366288877	75	PRNP|SIRPA|LGALS1|F11R|LAMP1|IGLC1|HLA-A|THY1|LGALS3|CAV1|CD47|IGLL5|APOE|EFNB1|DMTN|IGHG1|BST1|SFRP1|CD276|ACTB|GRN|PPP3CA|RHOA|SNCA|CD81|CD9|STX4|IGKC
GOBP_CELL_MORPHOGENESIS_INVOLVED_IN_NEURON_DIFFERENTIATION	0.00527820541016055	0.0309253243159071	0.10415339284605	0.42273202416217	1.57322253778051	69	PAK2|RTN4|ITGB1|SDC2|NPTN|NRP1|THY1|DAG1|DNM2|APOE|LAMB2|ACTR2|EFNB1|BSG|RAB21|ACTB|PPP3CA|UCHL1|FLOT1|DBN1|MAP2K1
GOCC_SPLICEOSOMAL_SNRNP_COMPLEX	0.00530233506678903	0.0309627994201125	0.0816146007444204	-0.59657349888665	-1.70602712522401	26	DDX39B|SNRNP70|HTATSF1|SF3B2|SNRPD2|LSM7|SNRPA|SNRPD3|PRPF8|SNRPD1|LSM2|SNRPF|SNRPN|LSM6|LSM5
GOBP_MUSCLE_SYSTEM_PROCESS	0.00536200401462865	0.0312068633651387	0.103345482282226	0.424113300081085	1.56896344909264	67	PAK2|ALDOA|CACNA2D1|CRYAB|BIN1|GATM|ASPH|PI16|ATP2B4|MYL6|CAV1|DAG1|NOL3|SYNM|MYL1|PPP3CA|ATP2A2|RHOA
GOBP_REGULATION_OF_CELL_CELL_ADHESION	0.00540628650601755	0.0313600539518493	0.10229687330854	0.436557609016609	1.59356025861498	62	PRNP|CD44|SIRPA|LGALS1|F11R|HLA-A|THY1|LGALS3|RGCC|CAV1|ADIPOQ|CD47|EFNB1|DMTN|CD276|ACTB|PPP3CA|RHOA|CD81|CD9|FLOT1|PLG|PODXL
GOBP_LIPID_LOCALIZATION	0.00568922931757001	0.0323871428088142	0.100781990263125	0.412852716253905	1.55665074052134	74	CES1|LAMTOR1|PLTP|APOC3|APOA4|C3|LRP1|VAPA|ITGAV|ITGB3|CAV1|APOM|ADIPOQ|APOE|ACSL3|APOL1|APOD|CLU|APOC2|SURF4|ABCA8|STX12|SLC2A1|CD36
GOBP_NEGATIVE_REGULATION_OF_CELL_GROWTH	0.00565367609751383	0.0323871428088142	0.0943024844643926	0.573991758750887	1.724890577268	25	RTN4|CRYAB|FHL1|RBBP7|PI16|NRP1|SFRP1|PPT1|BST2|DCUN1D3
GOBP_REGULATION_OF_EXTRACELLULAR_MATRIX_ORGANIZATION	0.0056405935495951	0.0323871428088142	0.09291670906223	0.649722409655254	1.77005472196736	17	LRP1|CST3|TNXB|RGCC|ITGB3|DAG1|LAMC1|NID1|LAMB2|LAMB1|EFEMP2
GOBP_REGULATION_OF_PROTEIN_LOCALIZATION_TO_MEMBRANE	0.00569464653053033	0.0323871428088142	0.0957519634889412	0.516606565415232	1.6766977606839	35	STX7|PRNP|SORBS1|EGFR|ITGB1|VTI1B|LRP1|ATP2B4|LGALS3|DAG1|ACSL3|DMTN|ACTB|CD81|STX4
GOBP_RESPONSE_TO_LEUKEMIA_INHIBITORY_FACTOR	0.00560773624542093	0.0323871428088142	0.0802062251241756	-0.644902275836687	-1.71442863346655	19	BCAT2|XRCC5|HNRNPU|SHMT1|NCL|CACYBP|PML
GOMF_LIGASE_ACTIVITY_FORMING_CARBON_SULFUR_BONDS	0.00566981264966897	0.0323871428088142	0.0803312685478409	-0.6850016887139	-1.71846416041749	15	SUCLG2|SUCLA2|UBA1|ACSS2|SUCLG1|NAE1|UBA7|UBA3
GOBP_CARTILAGE_DEVELOPMENT	0.00576553491351698	0.0326838440227294	0.092531827614522	0.607484517753807	1.75063593529844	21	CD44|OGN|TGFBI|BGN|EFEMP1
GOBP_RESPONSE_TO_STARVATION	0.00584736023795038	0.033040423868807	0.0774816431107898	-0.579747068613927	-1.68691642621952	28	PCK2|OXCT1|ACADM|GPT|HNRNPL|IFI16|PCK1|ACAT1|HNRNPA1|GLUL|RRAGC
GOBP_ACUTE_PHASE_RESPONSE	0.00594505468985857	0.0334840822209454	0.0901411906839067	0.660414768175949	1.77102108750401	16	ORM1|SAA4|CD163|HP|SAA1|ORM2|SERPINA1|APCS|AHSG|SERPINA3|SERPINF2|ITIH4
GOBP_ENTRY_INTO_HOST	0.00601848354360253	0.033788656807492	0.0933064177629806	0.510647202265958	1.66901411112737	36	LGALS1|F11R|EGFR|ITGB1|LAMP1|NRP1|ITGAV|ITGB3|ANPEP|CAV1|DAG1|MRC1|BSG|ITGA5|CD81|ITGB5|DYNLT1|SLC1A5|CAV2
GOBP_ADENYLATE_CYCLASE_MODULATING_G_PROTEIN_COUPLED_RECEPTOR_SIGNALING_PATHWAY	0.00613083764891665	0.0343091106891297	0.0887587204063558	0.658691708344147	1.766400392383	16	GNG2|PALM|GNAI1|GNAI2|ATP2B4|ITGB3|GNB1|GNAI3|PF4
GOBP_CELLULAR_COMPONENT_MORPHOGENESIS	0.00626670626670627	0.034957409398304	0.0993323031337377	0.372191606890495	1.48499403085752	105	PAK2|RTN4|CD44|ITGB1|SDC2|NPTN|NRP1|THY1|NCKAP1|DAG1|ITGA1|DNM2|APOE|LAMB2|ACTR2|EFNB1|EPB41L3|CFL2|BSG|RAB21|ACTB|SSBP1|PPP3CA|RHOA|UCHL1|CD9|FLOT1|DBN1|MAP2K1
GOBP_LYSOSOMAL_TRANSPORT	0.00666842572381204	0.0370798449483306	0.0864847215292226	0.584500084788424	1.72135904313079	23	BIN1|M6PR|LAMP1|RHOB|LRP1|SORT1|LAMP2|CLU|GRN
GOBP_REGULATED_EXOCYTOSIS	0.00670453714313577	0.0371622915933811	0.0869573383215577	0.55590051558943	1.70132244019874	27	SYNGR2|RAB11B|LAMP1|GNAI2|RAB5A|SNAP29|DMTN|ATP2A2|SNCA|VAMP2|VAMP3|STX4|TMED10|MYH9|SNX6
GOMF_OXIDOREDUCTASE_ACTIVITY_ACTING_ON_THE_CH_CH_GROUP_OF_DONORS	0.00686615241163008	0.0379376649072978	0.0715871425279277	-0.580266205291105	-1.67444541849502	27	GCDH|ACADS|ACADM|BDH2|IVD|FASN|ACADSB|DECR1|PTGR1|ACADL|DPYD|BLVRB|AKR1C1|PTGES2|CRAT|ACOX1
GOBP_EXTRINSIC_APOPTOTIC_SIGNALING_PATHWAY	0.00700976268767047	0.0386089768223111	0.0869573383215577	0.489568667906491	1.63621504728033	40	PAK2|YAP1|NRP1|LGALS3|GPX1|SORT1|ITGAV|CAV1|ITGA6|NOL3|BAG3|SFRP1|PARK7|STX4|PF4
GOBP_GLIAL_CELL_DEVELOPMENT	0.00716930405867509	0.0393635373787633	0.0826865655415249	0.618233082267369	1.73415558675796	19	KRAS|S100A8|LRP1|ASPA|VIM|DAG1|LAMB2|S100A9|CLU|GRN|ILK|PHGDH|SOD1
GOCC_MICROBODY_LUMEN	0.00728053635030379	0.0398489544439825	0.0705440889220846	-0.655045044318303	-1.69488148281792	17	EPHX2|DHRS4|PRDX5|ECH1|HMGCL|IDE|GSTK1|IDH1|MLYCD
GOBP_CIRCULATORY_SYSTEM_PROCESS	0.00736004546746235	0.0400458982791648	0.0896152548462901	0.392267172392587	1.51096921507439	84	CACNA2D1|BIN1|SOD3|PLVAP|YAP1|GNAI2|SLC2A4|LRP1|ATP2B4|CMA1|GPX1|CPA3|ANPEP|CAV1|ADIPOQ|ITGA1|COL1A2|HSPB7|APOE|KNG1
GOBP_POSITIVE_REGULATION_OF_CYTOKINE_PRODUCTION	0.0073623902334547	0.0400458982791648	0.0869573383215577	0.435934739093253	1.57278658866053	58	ORM1|RAB1A|C5|C3|HLA-A|RGCC|ADIPOQ|SAA1|CLU|PARK7|CD276|CD14|CD81|ORM2|FLOT1|CD36|PF4|CD34|RFTN1|TMED10
GOCC_BASAL_PART_OF_CELL	0.00739067953192363	0.0400749269029151	0.0849630707849014	0.479632036015594	1.62122989960981	42	TF|CD44|EGFR|PALM|LRP1|ATP2B4|LIN7C|DAG1|ITGA1|CA4|BSG|AQP1|ABCA8|SYNJ2BP|CD81|FLOT1|STX4|SLC2A1|CD34|SLC1A5
GOBP_ANIMAL_ORGAN_MORPHOGENESIS	0.00747030844203216	0.0403812957888178	0.0901411906839067	0.376820479681114	1.48303347765405	96	RTN4|ASPN|FHL1|KRAS|MFAP5|YAP1|EGFR|DCN|NRP1|FBN1|THY1|EFEMP1|CAV1|ITGA6|DAG1|TGM2|COL1A2|LAMC1|LAMB2|BSG|AQP1|LAMB1|CRIP1|SFRP1|ABLIM1|HSPG2|PPP3CA|BASP1|RHOA|EFEMP2
GOMF_PROTEASE_BINDING	0.00751561605654132	0.0405008198602505	0.0829611944859524	0.516501179348689	1.65520315319716	33	PRNP|BIN1|ITGB1|CST3|ITGAV|ITGB3|NOL3|COL1A2|PARK7|VWF|FLOT1
GOBP_REGULATION_OF_POTASSIUM_ION_TRANSPORT	0.00755336617405583	0.0405790071996969	0.0803312685478409	0.627594853026772	1.73707397272933	18	PRNP|BIN1|FHL1|ITGB1|CAV1|DNM2
GOBP_NEGATIVE_REGULATION_OF_TRANSMEMBRANE_RECEPTOR_PROTEIN_SERINE_THREONINE_KINASE_SIGNALING_PATHWAY	0.00759247396018697	0.0406003605831449	0.0805831123793785	0.597378757460447	1.72151337067987	21	ASPN|RBBP7|FBN1|LRP1|CAV1|DNM2|NOMO3|SFRP1|TGFB1I1|CAV2|SNX6|GLG1|CD109
GOBP_REGULATION_OF_CATION_TRANSMEMBRANE_TRANSPORT	0.00760384760062336	0.0406003605831449	0.085713805946677	0.434000963262835	1.5712986225403	59	PRNP|GLRX|CACNA2D1|BIN1|FHL1|ITGB1|UBQLN1|ATP2B4|THY1|ITGB3|AHNAK|CAV1|DNM2
GOBP_RNA_STABILIZATION	0.00764718206578672	0.040707255752633	0.0688229551583881	-0.653498816095401	-1.69088072957822	17	SYNCRIP|HNRNPA0|HNRNPC|HNRNPU|DHX9|TARDBP|PABPC1|HNRNPD|YBX1|CSDE1|ELAVL1
GOBP_RESPONSE_TO_BACTERIUM	0.00777906304222094	0.041283416631361	0.0879262033413651	0.38026448027693	1.48694614526272	92	TF|RAB1A|DEFA3|SIRPA|S100A8|HP|PYGL|IGLC1|C3|MAOB|HLA-A|GPX1|CAV1|ST13|VIM|ADIPOQ|MRC1|IGLL5|ALAD|OPTN|S100A9|C4BPA|IGHG1|AQP1|RAB14|MMRN2|CD14|GRN|PPBP|RHOA|SNCA|SOD2|CFB|CD36|PF4|DCD|IGKC
GOBP_G_PROTEIN_COUPLED_RECEPTOR_SIGNALING_PATHWAY	0.0079499682001272	0.0420625590224912	0.0832385669419157	0.445748204485701	1.58588337734584	54	GNG2|C5|PALM|APOC3|GNAI1|GNAI2|C3|ATP2B4|SORT1|ITGB3|CAV1|TGM2|DNM2|APOE|GNG11|GNB1|GNAI3|SNCA|GNG12|PF4|DYNLT1|GNB2|AGRN|MRGPRF
GOBP_NEURON_DEVELOPMENT	0.00803585226394684	0.0423885137548374	0.0894419711521994	0.347597029855573	1.42682446105299	127	PAK2|RTN4|UGDH|ITGB1|SDC2|APOA4|NPTN|NRP1|C3|VAPA|THY1|NCKAP1|ITGA6|VIM|DAG1|ITGA1|DNM2|APOE|LAMB2|NTM|RAB6A|ACTR2|S100A9|APOD|EFNB1|EPB41L3|BSG|LAMB1|RAB21|SFRP1|ACTB|GRN|PPP3CA|PPT1|RHOA|CAMK1D|UCHL1|SOD2|FLOT1|DBN1|MAP2K1
GOMF_RRNA_BINDING	0.00822746521476104	0.0432685369426891	0.0660030804790516	-0.615020439652657	-1.67314240075461	21	RPL5|RPS14|NPM1|RPS5|RPLP0|TST|RPS4X|RPL3|RPS3|RPL23A|RPL12|RPL11
GOBP_POSITIVE_REGULATION_OF_CELL_MATRIX_ADHESION	0.00836023315761362	0.0437914281295666	0.0759526452805996	0.647410321481148	1.73614732265556	16	RRAS|S100A10|NRP1|LIMS1|THY1|ITGB3|DAG1|SFRP1|EFEMP2|CD36
GOBP_POSITIVE_REGULATION_OF_PHOSPHORYLATION	0.00837705440737413	0.0437914281295666	0.0848152682706567	0.37852413777817	1.48244653432234	93	PAK2|PRNP|TF|CD44|KRAS|HPX|EGFR|LIMCH1|NPTN|NRP1|C3|ATP2B4|RGCC|ITGB3|CAV1|ITGA6|DAG1|ADIPOQ|CLU|PECAM1|PARK7|ITGA5|RHOA|SNCA|VTN|EHD4|CD81|ENG|FLOT1|TNKS1BP1|CD36|MAP2K1
GOBP_REGULATION_OF_CANONICAL_WNT_SIGNALING_PATHWAY	0.00854763654175851	0.0444757080209976	0.0771462680939431	0.540442220577763	1.66792347193185	28	RUVBL2|YAP1|EGFR|IGFBP6|RPS12|CAV1|APOE|RUVBL1|SFRP1|RBX1|PPP1CA|ILK
GOBP_REGULATION_OF_PEPTIDASE_ACTIVITY	0.00855889913806139	0.0444757080209976	0.085713805946677	0.354073555823292	1.43357112388267	116	PAK2|PRNP|UBXN1|CD44|CRYAB|BIN1|C5|S100A8|ASPH|PI16|C3|PROS1|LRP1|CST3|GPX1|BCAP31|ARL6IP5|CAV1|IGBP1|NOL3|FAM162A|KNG1|S100A9|SERPINB1|AQP1|PARK7|GRN|RHOA|PCOLCE|SNCA|VTN|MGMT
GOBP_CALCIUM_ION_TRANSMEMBRANE_TRANSPORT	0.00869210573271138	0.0447681905879471	0.0780504084085427	0.483567403119667	1.61615788188022	40	PRNP|CACNA2D1|BIN1|UBQLN1|ATP2B4|THY1|ITGAV|ITGB3|AHNAK|CAV1|NOL3|PPP3CA|ATP2A2|SNCA
GOBP_RNA_CATABOLIC_PROCESS	0.00865205789601358	0.0447681905879471	0.0622353106078463	-0.48413835288227	-1.58297430956264	50	SYNCRIP|HNRNPA0|APEX1|HNRNPC|HNRNPU|RBM8A|NPM1|LRPPRC|SSB|DHX9|TARDBP|PABPC1|LSM7|HNRNPD|FTO|MAGOH|HNRNPM|SERBP1|YBX1|HNRNPAB|LSM2|CSDE1|RNH1|ELAVL1|LSM6|LSM5|CARHSP1
GOMF_CARGO_RECEPTOR_ACTIVITY	0.00867854663272391	0.0447681905879471	0.074410420628617	0.658027845038991	1.73339773949764	15	LYVE1|CD163|LGALS3BP|LRP1|MRC1|SURF4|CFI|VTN|CD36|SCARB2|STAB1
GOBP_POSITIVE_REGULATION_OF_CELLULAR_COMPONENT_BIOGENESIS	0.00880059626189657	0.045061117516925	0.0822796681254168	0.380627062862498	1.48365197815524	90	BIN1|CLIP1|S100A10|LIMCH1|PALM|NRP1|RHOC|PSMC6|LIMS1|THY1|LGALS3|RGCC|NCKAP1|CAV1|DAG1|DNM2|CD47|ACTR2|CLU|SFRP1|PARK7|RHOA|TPPP3|SNCA
GOCC_CHROMOSOME_TELOMERIC_REGION	0.00878947998426786	0.045061117516925	0.0635018426913477	-0.590702327518888	-1.65788718988967	24	APEX1|XRCC5|XRCC6|CBX3|PTGES3|SSB|SIRT2|PRKDC|HNRNPA2B1|DDB1|PML|RBBP4|PURA
GOMF_EXOGENOUS_PROTEIN_BINDING	0.00887370394096852	0.0453025938038919	0.0745103402148887	0.591123663966922	1.7034875755717	21	F11R|EGFR|ITGB1|LAMP1|ITGAV|ITGB3|ANPEP|DAG1|MRC1|BSG|ITGA5|CD81|ITGB5|SLC1A5|SCARB2|CD209
GOBP_NUCLEOSIDE_PHOSPHATE_BIOSYNTHETIC_PROCESS	0.00920598388952819	0.0467257205555704	0.0591437529692799	-0.429062963451639	-1.51902605426483	79	GCDH|AK2|PDHB|MT-ATP6|PDHA1|DLAT|SLC25A1|SHMT1|ACSS2|NAPRT|AK3|MTHFD1|HSD17B12|ATIC|PDHX|MPC2
GOBP_POSITIVE_REGULATION_OF_TRANSPORT	0.0091985549906342	0.0467257205555704	0.0869573383215577	0.320505697923624	1.36839138189856	171	PRNP|TF|GLRX|CES1|SORBS1|SIRPA|CACNA2D1|BIN1|FHL1|S100A8|S100A10|PLTP|ITGB1|LAMP1|GNAI2|C3|LRP1|RAB5A|THY1|CD151|LGALS3|BCAP31|RGCC|CAV1|EHD2|ADIPOQ|DNM2|CD47|APOE|ACSL3|BAG3|PSMD9|HUWE1|CLU|AQP1|RAB21|PARK7|ACTB|CD14|PPP3CA|ABCA8|PPT1|SNCA|LMAN2|VTN|CAMK1D|VAMP2|CD81
GOBP_REGULATION_OF_TRANSMEMBRANE_TRANSPORT	0.00930899682200411	0.0470628696989191	0.0792263748130051	0.391630947788866	1.49652068366703	80	PRNP|GLRX|SORBS1|CACNA2D1|BIN1|FHL1|ITGB1|C3|UBQLN1|ATP2B4|THY1|ITGB3|AHNAK|ARL6IP5|CAV1|ADIPOQ|DNM2
GOCC_CAVEOLA	0.0093482335634802	0.0470628696989191	0.072584835609899	0.589641696043984	1.69921687199814	21	SORBS1|PLVAP|ATP2B4|CAV1|EHD2|FLOT1|SLC2A1|CD36|CAV2
GOMF_G_PROTEIN_COUPLED_RECEPTOR_BINDING	0.00935327364577602	0.0470628696989191	0.0745103402148887	0.50547519283701	1.63060661065683	34	PRNP|C5|PALM|GNAI1|GNAI2|C3|DNM2|SAA1|SFRP1|GNAI3|PPBP|UCHL1|PF4
GOBP_CARBOHYDRATE_BIOSYNTHETIC_PROCESS	0.00940284546841924	0.0471763453674138	0.0601229115730593	-0.507705349124492	-1.59956478204758	41	PCK2|ACADM|GPT|MDH2|GOT1|SLC25A1|PC|AKR1B1|PTGES3|GBE1|GPI|DDB1|PCK1|TPI1|USP7|SORD
GOBP_ANTIGEN_RECEPTOR_MEDIATED_SIGNALING_PATHWAY	0.00952744812435827	0.0476645399000847	0.0721262255265074	0.579578138830494	1.68873744458126	22	PRNP|IGLC1|HLA-A|THY1|LGALS3|IGLL5|IGHG1|CD276|CD81|IGKC|RFTN1
GOBP_REGULATION_OF_CELL_JUNCTION_ASSEMBLY	0.00960336117641174	0.0479070531828997	0.0735287824963045	0.504604795500128	1.62779880589899	34	S100A10|F11R|LIMCH1|NRP1|LIMS1|THY1|CAV1|APOD|DMTN|SFRP1|RHOA|SNCA|FLOT1|AGRN
GOBP_REGULATION_OF_VASCULATURE_DEVELOPMENT	0.00969236124126483	0.0482132841232148	0.0757414898518233	0.43105111720752	1.54933224902192	57	C5|RRAS|SPARC|ITGB1|DCN|RHOB|NRP1|C3|ATP2B4|CMA1|RGCC|ITGB3|AQP1|HSPB6|SFRP1|ITGA5|GRN|HSPG2|SYNJ2BP|ENG|AGO2|PF4|CD34
GOMF_VITAMIN_BINDING	0.00972014706129232	0.048214138548342	0.0598085074926805	-0.547000209274379	-1.62667412627206	31	OGDH|GPT|ALDH1A2|GOT1|RBP1|PC|SHMT2|SHMT1|RBP7|FASN
GOBP_GLIOGENESIS	0.00979904105640999	0.0482224272599733	0.0745103402148887	0.448167444904566	1.57063326540541	50	RTN4|BIN1|KRAS|RRAS|S100A8|RRAS2|LRP1|ASPA|VIM|DAG1|LAMB2|S100A9|CLU|LAMB1|GRN|RHOA|VTN|CD9|MAP2K1|ILK|CSPG4|PHGDH|SOD1
GOBP_REGULATION_OF_CELLULAR_RESPONSE_TO_GROWTH_FACTOR_STIMULUS	0.00977097658067518	0.0482224272599733	0.0741130447673522	0.458873284756926	1.58061035514301	46	FSTL1|ASPN|RBBP7|DCN|NPTN|NRP1|FBN1|ATP2B4|ITGB3|CAV1|DNM2|SFRP1|MMRN2|ITGA5|TGFB1I1|VTN|ENG
GOCC_INTRINSIC_COMPONENT_OF_ORGANELLE_MEMBRANE	0.0098046745001664	0.0482224272599733	0.0736252052420612	0.475652903700004	1.59833407196487	41	RTN4|SLC35A4|CANX|SYPL1|RAB5A|HLA-A|BCAP31|RAB5B|SCO1|CHCHD3|LAMP2|MAL2|SYNJ2BP|STX12
GOBP_POSITIVE_REGULATION_OF_PROTEIN_LOCALIZATION_TO_MEMBRANE	0.00988062876728519	0.0484594882799998	0.0704592006441967	0.595387337919305	1.69394842137323	20	PRNP|SORBS1|EGFR|ITGB1|LRP1|ATP2B4|LGALS3|ACSL3
GOBP_REGULATION_OF_IMMUNE_EFFECTOR_PROCESS	0.0101364421861701	0.0494363912208183	0.0726776062678518	0.461126620899827	1.58160196406593	45	STX7|HPX|LAMP1|C3|HLA-A|LGALS3|CD47|C4BPA|CD59|GRN|CD81|VAMP3|STX4|CD36|BST2
GOBP_VESICLE_LOCALIZATION	0.0101098790828358	0.0494363912208183	0.0717654987632149	0.498145643223733	1.61678100977353	35	RAB11B|RAB1A|SLC2A4|DCTN2|TMED9|DNM2|PEF1|SNAP29|EXOC8|SNCA
GOBP_SMALL_GTPASE_MEDIATED_SIGNAL_TRANSDUCTION	0.0103126714207351	0.0500728628942624	0.0743108999544518	0.411579112516394	1.518249716752	66	KRAS|RRAS|RAB18|F11R|ITGB1|APOC3|RHOB|NRP1|RRAS2|RHOC|ITGAV|NCKAP1|KANK2|NUCB1|TGM2|COL1A2|DNM2|APOE|INF2|RAB21|PARK7|GNB1|RHOA|SYNJ2BP|FLOT1|MRAS
GOCC_EARLY_ENDOSOME_MEMBRANE	0.010324301627683	0.0500728628942624	0.0704592006441967	0.522834151815305	1.63939353947212	30	STX7|EGFR|RAB5C|VTI1B|RAB5A|HLA-A|CAV1|RAB5B|RAB14|RAB21|EHD4|STX12
GOBP_REGULATION_OF_CELL_SUBSTRATE_ADHESION	0.0104360295289182	0.0504745361703355	0.0726776062678518	0.435508730985385	1.5551817639601	55	RRAS|S100A10|LIMCH1|NRP1|LIMS1|THY1|ITGB3|DAG1|DNM2|NID1|APOD|DMTN|ABI3BP|BST1|SFRP1|ITGA5|RHOA|EFEMP2|ATXN3|VTN|PLG|CD36
GOCC_COPII_COATED_ER_TO_GOLGI_TRANSPORT_VESICLE	0.0105543428722205	0.0509057531903231	0.0686654933042213	0.567394424201539	1.67098268852236	23	VTI1B|HLA-A|TMED9|TMED7|PEF1|CD59|LMAN2|TMED10|SEC23A|SEC22B|SERPINA1|PDCD6
GOBP_ANATOMICAL_STRUCTURE_HOMEOSTASIS	0.0106328978654057	0.0511433599807116	0.0722172557812888	0.432265734727497	1.54834680988918	56	TF|ALDOA|KRAS|YAP1|F11R|ITGB1|TPP1|ITGB3|CAV1|LAMC1|BAG3|LAMP2|CFL2|PECAM1|ACTB|ATP2A2|PLG|SLC2A1|CD34|PFKM|IGKC
GOBP_ORGANELLE_LOCALIZATION	0.0107199810997578	0.0514205686818055	0.0756365672600395	0.363854572456077	1.44568572910592	102	STX7|RAB11B|RAB1A|LAMTOR1|BIN1|ITGB1|LAMP1|SLC2A4|VTI1B|ABCE1|DCTN2|TMED9|VAPB|DNM2|PEF1|RAB6A|ACTR2|SNAP29|EXOC8|ATP2A2|SNCA|UCHL1|VAMP2|STX12|VAMP3|STX4|DYNLT1|CAV2|TMED10|OPA1|MYH9|PDCD10|NSFL1C|PEX14|ACTN4|SNX6|COPG1
GOBP_EMBRYO_DEVELOPMENT	0.011048411048411	0.0527063543456986	0.0747113868481208	0.360858679448171	1.43977718745637	105	RTN4|RUVBL2|C5|RCN1|MFAP5|YAP1|EGFR|UGDH|ITGB1|NRP1|FBN1|ITGA7|ITGAV|ITGB3|EFEMP1|DAG1|ADIPOQ|PEF1|RUVBL1|EFNB1|LAMB1|RAB14|SFRP1|ITGA5|BASP1|TGFB1I1|VTN|LAMA4|SYNJ2BP|ENG|MBNL1|PLG|ITGB5|DBN1|MAP2K1|COL6A1|OPA1|LAMA2|PSMC4|MYH9
GOBP_REGULATION_OF_CELL_DIFFERENTIATION	0.011023786340242	0.0527063543456986	0.0809653398360285	0.308924487092126	1.3383172710999	193	RTN4|LGALS1|BIN1|KRAS|RRAS|S100A10|YAP1|F11R|EGFR|ITGB1|RBBP7|MTURN|PI16|NPTN|NRP1|FBN1|TNXB|OCIAD1|LIMS1|THY1|LGALS3|SORT1|ITGAV|RGCC|ITGB3|EFEMP1|CAV1|ASPA|DAG1|ADIPOQ|TGM2|NME2|DNM2|LAMC1|NID1|LAMB2|ACTR2|DMTN|LAMB1|RAB21|SFRP1|ACTB|GRN|PPP3CA|TGFB1I1|RHOA|EFEMP2|SOD2|ENG|CD36|PF4|CD34|DBN1|MAP2K1|DYNLT1
GOMF_SINGLE_STRANDED_DNA_BINDING	0.0111120422358166	0.0528654652417871	0.0558647907513478	-0.538321825217257	-1.61139227684825	32	TSN|HNRNPU|LRPPRC|DHX9|HNRNPA2B1|SUB1|LONP1|RPA3|HNRNPA1|PCBP2|PCBP1|RAD23A|PURA|HMGB1|YBX1
GOBP_TRANSMEMBRANE_TRANSPORT	0.0111648323684713	0.0529722753134534	0.0769250780867286	0.33135726786762	1.38183559203543	143	PRNP|GLRX|SORBS1|CACNA2D1|PCYOX1|BIN1|FHL1|SLC35A4|ITGB1|CYB5A|SLC2A4|C3|UBQLN1|ATP2B4|THY1|SORT1|ITGAV|SLC19A3|ITGB3|AHNAK|ARL6IP5|CAV1|ADIPOQ|NOL3|DNM2|APOL1|AQP1|PARK7|ACTB|PPBP|PPP3CA|ATP2A2|ABCA8|UQCRH|SNCA|VAMP2|SLC2A1|CD36|COX6B1|CYBRD1|SLC1A5|GNB2|TMED10|HSPA2|TMEM109|GC
GOBP_REGULATION_OF_GTPASE_ACTIVITY	0.011273424084812	0.0533425432305738	0.0676675328166719	0.502088699647853	1.60901626573197	33	BIN1|S100A10|F11R|ITGB1|LIMS1|THY1|ITGA6|TGM2|SFRP1|CAV2|AGRN|PBXIP1|SOD1|EIF2S1|PLXNB2
GOBP_CALCIUM_ION_TRANSPORT	0.0113597517683873	0.0535322730622627	0.0693018819327414	0.441611467698115	1.55380843047776	51	PRNP|CACNA2D1|BIN1|GNAI2|UBQLN1|ATP2B4|THY1|LGALS3|ITGAV|ITGB3|AHNAK|CAV1|NOL3|PPP3CA|ATP2A2|RHOA|SNCA
GOMF_CIS_TRANS_ISOMERASE_ACTIVITY	0.0113748415269756	0.0535322730622627	0.0566004846680837	-0.65885230612294	-1.65286318812794	15	GSTZ1|PPIA|FKBP2|FKBP4|PPIB|PPIL1|PPIF
GOBP_NEGATIVE_REGULATION_OF_CATALYTIC_ACTIVITY	0.0116079105760963	0.0544822899620004	0.0769250780867286	0.321120857174984	1.36206259754342	163	PAK2|PRNP|UBXN1|CD44|CRYAB|BIN1|C5|IPO7|F11R|HP|PALM|APOC3|GNAI2|PI16|C3|PROS1|LRP1|ATP2B4|CST3|ABCE1|THY1|LGALS3|GPX1|SORT1|AOC3|CAV1|IGBP1|ADIPOQ|NOL3|APOE|KNG1|APOC2|SERPINB1|AQP1|PPP1R1A|SFRP1|PARK7
GOBP_MRNA_CATABOLIC_PROCESS	0.0116445952116903	0.0545079443421212	0.0538173889008465	-0.486101755469415	-1.5639999327458	46	SYNCRIP|HNRNPA0|APEX1|HNRNPC|HNRNPU|RBM8A|NPM1|SSB|DHX9|TARDBP|PABPC1|LSM7|HNRNPD|FTO|MAGOH|HNRNPM|SERBP1|YBX1|HNRNPAB|LSM2|CSDE1|RNH1|ELAVL1|LSM6|LSM5|CARHSP1
GOBP_RETINOL_METABOLIC_PROCESS	0.0116963172406526	0.054603662840052	0.0557378907828716	-0.649240183493575	-1.65431735514145	16	ADH1B|DHRS4|ALDH1A2|AKR1B1
GOBP_REGULATION_OF_WNT_SIGNALING_PATHWAY	0.0118041314460061	0.0549600360126044	0.0662837916003033	0.496952498832612	1.60311335009507	34	RUVBL2|YAP1|EGFR|IGFBP6|LRP1|RPS12|CAV1|APOE|RUVBL1|SFRP1|RBX1|PPP1CA|ILK
GOBP_PLASMA_MEMBRANE_ORGANIZATION	0.0118517764948244	0.0550351110637324	0.0667116123243497	0.476563722210613	1.58428837842789	39	BIN1|S100A10|AHNAK|CAV1|EHD2|DNM2|S100A9|CLU|EPB41L3|ATP2A2|CD9|FLOT1|STX4|CAV2|SH3GLB1|MYH9|ANO6|SOD1|SLC4A1|CHMP5|SPTA1
GOBP_RIBOSOMAL_SMALL_SUBUNIT_BIOGENESIS	0.0118925675792983	0.0550780450754768	0.0549536189505428	-0.617951227546013	-1.64278111317904	19	XRCC5|RPS14|RPSA|RPS8|NPM1|RPS5|PRKDC|RPS27
GOBP_ADAPTIVE_IMMUNE_RESPONSE	0.0119681919194624	0.0551912095654321	0.0681227211721064	0.426168611645475	1.53178300017108	57	STX7|C5|HPX|IGLC1|C3|C1R|HLA-A|IGKV3D-7|IGLL5|C4BPA|CLU|IGHG1|CFI|CD81|C1RL|IGKC|RFTN1|C1QB
GOBP_ISOPRENOID_METABOLIC_PROCESS	0.0119812378913021	0.0551912095654321	0.0541625115597344	-0.567144647210826	-1.62186914751155	26	ADH1B|DHRS4|ALDH1A2|RBP1|AKR1B1|HTRA2|ADH5
GOBP_WOUND_HEALING	0.0120118325514686	0.0551912095654321	0.0718551755441514	0.355202694811558	1.42528714345828	109	CD44|S100A8|S100A10|YAP1|F11R|ITGB1|MCAM|PABPC4|RHOC|PROS1|CD151|GPX1|ITGB3|AHNAK|CAV1|DAG1|ACTN1|APOE|KNG1|SAA1|CD59|DMTN|AQP1|ACTB|VWF|ITGA5|PPP3CA|KLKB1|RHOA|VTN|CD9|PLG|CD36|PF4|CD34
GOMF_ISOMERASE_ACTIVITY	0.0122585794094174	0.0561771119392199	0.0518754994104815	-0.455995939947742	-1.53297124549625	58	ECHS1|ECH1|GSTZ1|PPIA|FKBP2|PTGES3|FKBP4|ERP44|PDIA4|GALM|GPI|ECI1|GNPDA1|PGM2|PPIB|TPI1|PPIL1|PPIF|PDIA3|ENOPH1|MPI|ERP29|RANBP2|GNPDA2|PGAM1|PTGES2
GOBP_REGULATION_OF_GROWTH	0.0123330491616937	0.0563704288908826	0.0691411369114756	0.379138408837289	1.46039868824939	84	RTN4|LAMTOR1|CRYAB|FHL1|S100A8|YAP1|EGFR|RBBP7|PI16|NRP1|FBLN5|DNM2|APOE|S100A9|EPB41L3|RAB21|SFRP1|BASP1|PPT1|RHOA|DBN1|BST2|NUBP1|RFTN1|DCUN1D3|AGRN|LAMTOR2|IGFBP7
GOBP_NEGATIVE_REGULATION_OF_NUCLEOBASE_CONTAINING_COMPOUND_METABOLIC_PROCESS	0.0125600619240262	0.0572581413037854	0.0489978626081352	-0.367707455742679	-1.41338990664536	141	SYNCRIP|HNRNPA0|HNRNPK|APEX1|PTBP1|HNRNPC|ILF3|XRCC5|RPS14|HNRNPU|PRDX5|XRCC6|HDGF|NPM1|LRPPRC|HNRNPL|CALR|YWHAZ|CBX3|OTUB1|DHX9|TARDBP|SIRT2|PDCD4|IFI16|HNRNPA2B1|MECP2|SUB1|PHB2|RBMX|PML|PABPC1|SFPQ|HNRNPA1|HNRNPD|NONO|YWHAQ|SET|RBBP4|PURA|HMGB1|YBX1|HNRNPAB|RPS3|EZR|SRSF2|TSPO|CSDE1|DAB2|RPL10|CCAR2|ELAVL1|TRIM28|FBP1|PA2G4|CBX1|STAT1|PPM1A|C1QBP
GOBP_CATION_TRANSMEMBRANE_TRANSPORT	0.0126589512787541	0.0575586690955851	0.0684313022422111	0.372902941851949	1.45112601922665	89	PRNP|GLRX|CACNA2D1|BIN1|FHL1|ITGB1|CYB5A|UBQLN1|ATP2B4|THY1|ITGAV|SLC19A3|ITGB3|AHNAK|CAV1|NOL3|DNM2|AQP1|PARK7|PPP3CA|ATP2A2|UQCRH|SNCA|VAMP2|COX6B1|SLC1A5|GNB2|HSPA2
GOCC_NUCLEOID	0.0128729737798774	0.0583797719991324	0.0531097480005484	-0.645484862716115	-1.64474848911278	16	SHMT2|HADHB|TUFM|HSPA9|LRPPRC|HADHA|LONP1|HSD17B10
GOBP_DNA_METABOLIC_PROCESS	0.0130003880712857	0.0585017463207857	0.0486845986958187	-0.382147413792017	-1.43426629043866	118	AIFM1|APEX1|HNRNPC|XRCC5|TSN|FH|HNRNPU|ANXA3|XRCC6|NPM1|PTGES3|OTUB1|DHX9|PRKDC|HNRNPA2B1|MECP2|SUB1|LONP1|RPA3|DDB1|NAP1L1|PML|HSP90AB1|SFPQ|HNRNPA1|RAD23A|HNRNPD|NONO|DUT|FTO|USP7|SET|RBBP4|PURA|HMGB1|RAN|HNRNPAB|RPS3
GOBP_POSITIVE_REGULATION_OF_ENDOCYTOSIS	0.0129980563654033	0.0585017463207857	0.0622353106078463	0.536500255498296	1.62663463109923	26	TF|BIN1|C3|LRP1|CD151|DNM2|APOE|CLU|RAB21|CD14|PPP3CA|PPT1|SNCA|VTN|FLOT1|CD36
GOBP_TERPENOID_METABOLIC_PROCESS	0.0129664067698292	0.0585017463207857	0.0521500943396134	-0.570492343554673	-1.6158447793943	25	ADH1B|DHRS4|ALDH1A2|RBP1|AKR1B1|HTRA2|ADH5
GOBP_REGULATION_OF_TRANSPORTER_ACTIVITY	0.0131215651213548	0.0588952511616591	0.0644550135163139	0.437010227737574	1.53761898349938	51	PRNP|GLRX|CACNA2D1|FHL1|ITGB1|UBQLN1|AHNAK|CAV1|ADIPOQ|DNM2|PARK7|ACTB|PPP3CA|SNCA|VAMP2
GOBP_POSITIVE_REGULATION_OF_CELL_CELL_ADHESION	0.0132969128485286	0.0592255352896196	0.0633779010471853	0.459226370807102	1.55873598248783	43	CD44|SIRPA|LGALS1|F11R|HLA-A|THY1|CAV1|CD47|EFNB1|DMTN|CD276|ACTB|PPP3CA|RHOA|CD81|FLOT1|PODXL
GOCC_CHROMATIN	0.0132931472081218	0.0592255352896196	0.0496427518650031	-0.447584829118132	-1.51906251400284	61	BANF1|HNRNPK|HNRNPC|UBA1|PSIP1|ARRB1|HNRNPL|CBX3|DHX9|HTRA2|SIRT2|CAPN2|HMGN3|MECP2|HP1BP3|RBMX|HMGN2|NAP1L1|PML|SFPQ|SET|RBBP4|RAN|WDR61|CCAR2|TMPO|TRIM28|ACTL6A|CBX1|STAT1|NUCKS1|PARP1|HMGB2|HMGN1|CTNNB1|HMGN4|IST1
GOCC_ER_TO_GOLGI_TRANSPORT_VESICLE_MEMBRANE	0.0132301196340605	0.0592255352896196	0.060603881778402	0.604155451838015	1.67219776549948	18	VTI1B|HLA-A|TMED7|PEF1|CD59|TMED10|SEC23A|SEC22B|PDCD6
GOBP_POSITIVE_REGULATION_OF_TRANSMEMBRANE_TRANSPORT	0.0133630289532294	0.0593685713799963	0.0630103563035005	0.464982618163163	1.56247876487338	41	GLRX|SORBS1|CACNA2D1|ITGB1|C3|THY1|CAV1|ADIPOQ|DNM2
GOBP_REGULATION_OF_INFLAMMATORY_RESPONSE	0.0135679457282171	0.0601259726940788	0.0636265093033623	0.430201960347844	1.53057293546344	54	GPX4|SIRPA|LGALS1|S100A8|C3|CMA1|GPX1|ADIPOQ|CD47|APOE|SAA1|S100A9|BST1|PARK7|GRN|KLKB1|SNCA|VAMP2|CD81|VAMP3
GOBP_REGULATION_OF_PROTEOLYSIS	0.0136435251919145	0.0603078354052725	0.0714101024193933	0.313212381439764	1.34064037869775	174	PAK2|PRNP|UBXN1|CD44|PSMC3|CRYAB|BIN1|C5|S100A8|S100A10|ASPH|PI16|C3|UBQLN1|PROS1|LRP1|CST3|PSMC6|GPX1|BCAP31|ARL6IP5|CAV1|GAS1|IGBP1|NOL3|APOE|FAM162A|ALAD|KNG1|S100A9|CLU|SERPINB1|AQP1|SH3D19|PARK7|GRN|KLKB1|RHOA|PCOLCE|SNCA|ATXN3|VTN|MGMT
GOCC_LATE_ENDOSOME	0.0137291377367883	0.0605330163849304	0.0628892453785353	0.43915588438973	1.53905163921025	50	STX7|TF|LAMTOR1|M6PR|EGFR|LAMP1|SLC2A4|RHOB|VTI1B|LAMP2|EXOC8|RAB14|GRN
GOBP_EXOCYTIC_PROCESS	0.0141171025225642	0.0619308065437114	0.0582586047414043	0.636581715821939	1.6769036683332	15	VTI1B|SNAP29|DMTN|EXOC8|SNCA|VAMP2|VAMP3|STX4|SNX6|NAPA
GOBP_POSITIVE_REGULATION_OF_CELL_CYCLE	0.0140817037368762	0.0619308065437114	0.0493171809830621	-0.513272734710337	-1.57569345585714	36	DDX39B|APEX1|HNRNPU|NUMA1|NPM1|CALR|SIRT2|MECP2|PHB2|RPS15A|SFPQ|EIF4E|RAD23A
GOBP_PROSTANOID_METABOLIC_PROCESS	0.0143058039202069	0.0624448341117033	0.0500664856979469	-0.61061649333769	-1.62328222347626	19	CBR1|AKR1B1|PTGES3|GSTP1|PTGR1|GSTM1|FABP5|ANXA1|AKR1C1|PTGES2|CES2|ACOX1
GOCC_POSTSYNAPSE	0.0143000947418285	0.0624448341117033	0.0655202485153037	0.355819129630784	1.41831849232076	104	PAK2|RTN4|PRNP|CRYAB|PALM|ITGB1|CANX|RTN3|DNAJB1|NPTN|NRP1|RAB5A|LIN7C|ITGB3|DAG1|CLTB|DNM2|ACTN1|CLTA|ACTR2|PALMD|DMTN|ACTB|PPP3CA|RHOA|SNCA|RPS25|SYNJ2BP|STX12
GOBP_ALCOHOL_METABOLIC_PROCESS	0.014415335067509	0.0627660225133932	0.0470745660132825	-0.41263261615338	-1.46958700964893	82	PCK2|ADH1B|EPHX2|ACAA2|ACO2|DHRS4|ALDH1A2|GOT1|FGF1|AKR1B1|ACSS2|ALDH1B1|SPR|ADH5|MECP2|IDH2|APOA1|PCK1|H6PD|TPI1|SORD|IDH1
GOBP_NEGATIVE_REGULATION_OF_GENE_EXPRESSION	0.0144732894229258	0.062861600329424	0.045109414924332	-0.350738146196516	-1.3772887313291	169	SYNCRIP|BANF1|HNRNPA0|HNRNPK|APEX1|PTBP1|HNRNPC|ILF3|TSN|PC|SHMT2|HNRNPU|SHMT1|ARRB1|RBM8A|NCL|NPM1|HNRNPL|CALR|CBX3|SSB|DHX9|PRKAR1A|SNX12|TARDBP|NDRG2|SIRT2|PDCD4|CPNE1|GAPDH|HNRNPA2B1|MECP2|RBMX|PML|HSP90AB1|APOA1|PABPC1|LSM7|EIF4E|HNRNPD|GSTP1|FTO|MAGOH|DDX17|ANXA4|PURA|HNRNPM|SERBP1|HMGB1|YBX1|RAN|ACACB|HNRNPAB|RAC1|RPS3|EZR
GOBP_MUSCLE_ADAPTATION	0.0148626367246464	0.064366820236152	0.0568671038826211	0.620815196523498	1.66482770747661	16	GATM|PI16|ATP2B4|DAG1|NOL3|PPP3CA|ATP2A2
GOCC_CHROMOSOMAL_REGION	0.0148935826892356	0.064366820236152	0.0472801515542882	-0.464572521588412	-1.52479707155193	51	APEX1|XRCC5|HNRNPU|XRCC6|CHMP4B|CBX3|PTGES3|SSB|SIRT2|PRKDC|HNRNPA2B1|DDB1|PML|SUGT1|BUB3|RBBP4|PURA|XPO1|PPP1R12A|PPP1CB|PAFAH1B1|ACTL6A|CBX1|PARP1|SEC13|ALYREF
GOBP_NCRNA_METABOLIC_PROCESS	0.0155622651206116	0.0670906540755254	0.0461329680001286	-0.457509934693398	-1.51822115911745	54	RPL5|TSN|RPS14|IARS2|RPL7A|RPS8|NCL|SSB|RPL27|PRKDC|THUMPD1|HNRNPA2B1|HSD17B10|RPS27
GOMF_STEROID_BINDING	0.0159679217975182	0.0686699297006571	0.05544509271736	0.567671931926029	1.63590487402799	21	PGRMC2|APOC3|APOA4|CAV1|PGRMC1|APOD|CD81|ERLIN2|GC|SCARB2
GOBP_ORGANELLE_FUSION	0.0161055641964778	0.0688054944334765	0.0567778161957994	0.482139036680204	1.56482998331665	35	STX7|VTI1B|CHCHD3|SNAP29|HUWE1|GNAI3|SNCA|VAMP2|STX12|VAMP3|STX4|CAV2|OPA1|SEC22B|FIS1
GOBP_PHAGOCYTOSIS	0.0161375382343635	0.0688054944334765	0.0581626699222969	0.428218185028782	1.51264910796003	52	SIRPA|ITGB1|IGLC1|C3|LRP1|RAB5A|ITGAV|ITGB3|ADIPOQ|TGM2|DNM2|CD47|IGLL5|C4BPA|IGHG1|RAB14|PECAM1|CD14|LMAN2|CAMK1D|CD36|IGKC
GOBP_REGULATION_OF_ALTERNATIVE_MRNA_SPLICING_VIA_SPLICEOSOME	0.0161570748669676	0.0688054944334765	0.0473579348152052	-0.635844331724239	-1.62018362369299	16	PTBP1|HNRNPU|RBM8A|HNRNPL|RBMX|HNRNPA1|MAGOH|DDX17|PUF60|SRSF2|TRA2B
GOBP_REGULATION_OF_CELL_SUBSTRATE_JUNCTION_ORGANIZATION	0.0160837676579487	0.0688054944334765	0.0550752722943546	0.586922884100702	1.64632988374949	19	S100A10|LIMCH1|NRP1|LIMS1|THY1|APOD|DMTN|SFRP1|RHOA
GOBP_CARBOHYDRATE_TRANSPORT	0.0163366568365866	0.0692325311569909	0.0544355348366556	0.604203377676146	1.64604610490772	17	SORBS1|SLC35A4|SLC2A4|C3|SORT1|ADIPOQ|AQP1|PPBP|SLC2A1
GOBP_TUBE_DEVELOPMENT	0.0163322594022138	0.0692325311569909	0.0636265093033623	0.32351078730517	1.35042248648704	144	C5|KRAS|RRAS|SPARC|YAP1|EGFR|TGFBI|ITGB1|MCAM|DCN|COL4A1|RHOB|NRP1|C3|LRP1|ATP2B4|THY1|CMA1|GPX1|ITGAV|RGCC|ITGB3|ANPEP|CAV1|DAG1|TGM2|COL15A1|TYMP|APOE|APOD|BSG|AQP1|HSPB6|SFRP1|MMRN2|ITGA5|GRN|HSPG2|BASP1|RHOA|EFEMP2|SYNJ2BP|ENG|AGO2|PODXL|PF4|CD34|MAP2K1
GOBP_EXTRINSIC_APOPTOTIC_SIGNALING_PATHWAY_VIA_DEATH_DOMAIN_RECEPTORS	0.0168016662809535	0.070788849554871	0.0533672295731271	0.627896697224241	1.65402531794386	15	LGALS3|GPX1|SORT1|BAG3|SFRP1|PARK7|STX4|FGA
GOBP_REGULATION_OF_CELL_MORPHOGENESIS	0.0168255283878989	0.070788849554871	0.0583067490557994	0.387458223150357	1.45398925257495	72	CD44|ALDOA|S100A10|SPARC|F11R|PALM|RHOB|NRP1|RHOC|ITGA7|LIMS1|ITGB3|DAG1|DNM2|ACTR2|PALMD|DMTN|EPB41L3|SH3D19|RAB21
GOCC_SPLICEOSOMAL_TRI_SNRNP_COMPLEX	0.0168244323071249	0.070788849554871	0.0463997814826853	-0.634236668276205	-1.61608716507733	16	SNRPD2|LSM7|SNRPA|SNRPD3|PRPF8|SNRPD1|LSM2|SNRPF|SNRPN|LSM6|LSM5
GOBP_NUCLEAR_TRANSPORT	0.0171801966577561	0.072107267702986	0.0432888396155227	-0.419588258624473	-1.46979326302319	74	DDX39B|RBM8A|HSPA9|NPM1|CALR|SSB|DHX9|TARDBP|UFM1|HNRNPA2B1|CAMK1|PHB2|PML|HSP90AB1|CHP1|HNRNPA1|MAGOH|KPNB1|RAN|XPO1|PPP1R12A|AHCYL1|LMNA|NOLC1|ELAVL1|TRIM28|SFN|PABPN1|PPM1A|HSP90AA1|RANBP2|PTPN11|SEC13|ALYREF
GOBP_POSITIVE_REGULATION_OF_EPITHELIAL_CELL_PROLIFERATION	0.017456176707219	0.0728924474555393	0.0537415785300163	0.518627419299146	1.58724887243615	27	RTN4|YAP1|EGFR|NRP1|ITGB3|NME2|LAMC1|LAMB1|SFRP1|GRN
GOBP_REGULATION_OF_EXTRINSIC_APOPTOTIC_SIGNALING_PATHWAY	0.0174561096383734	0.0728924474555393	0.0544355348366556	0.482342639290783	1.55598357223996	34	PAK2|YAP1|NRP1|LGALS3|GPX1|ITGAV|CAV1|ITGA6|NOL3|SFRP1|PARK7|STX4|PF4|PPP1CA
GOBP_REGULATION_OF_MRNA_CATABOLIC_PROCESS	0.0174925174592617	0.0728924474555393	0.0442562389112782	-0.510042569138169	-1.55653901132631	35	SYNCRIP|HNRNPA0|APEX1|HNRNPC|HNRNPU|RBM8A|NPM1|DHX9|TARDBP|PABPC1|HNRNPD|FTO|MAGOH|HNRNPM|SERBP1|YBX1|HNRNPAB
GOBP_ERK1_AND_ERK2_CASCADE	0.017912126161343	0.074254001298531	0.0556118440974287	0.413569837288907	1.48649907297647	57	TF|CD44|SIRPA|RRAS|EGFR|MTURN|GNAI2|NPTN|NRP1|ITGAV|ITGB3|ADIPOQ|APOE
GOBP_PROTEIN_AUTOPHOSPHORYLATION	0.0179468433837229	0.074254001298531	0.0521155337829122	0.581929938183894	1.63232457522692	19	PAK2|EGFR|THY1|CAV1|ADIPOQ|ENG|TNKS1BP1
GOBP_REGULATION_OF_CELL_DEVELOPMENT	0.0179287368004969	0.074254001298531	0.0570921631972434	0.372455830184843	1.42965152462259	82	RTN4|BIN1|KRAS|S100A10|YAP1|F11R|ITGB1|NPTN|NRP1|FBN1|LIMS1|THY1|ITGB3|ASPA|DAG1|ADIPOQ|TGM2|DNM2|ACTR2|DMTN|RAB21|GRN|PPP3CA
GOBP_CELLULAR_HORMONE_METABOLIC_PROCESS	0.0182306981433252	0.0752501157405339	0.0435704386674851	-0.528469416421155	-1.56150441230533	30	ADH1B|DHRS4|ALDH1A2|RBP1|AKR1B1|HSD17B12
GOBP_SUPEROXIDE_METABOLIC_PROCESS	0.0184665075129897	0.0759387984651907	0.0511746259958321	0.60015153029189	1.63500755753947	17	SOD3|APOA4|GNAI2|FBLN5|BST1|GNAI3|SOD2|CD36
GOCC_EXTRINSIC_COMPONENT_OF_PLASMA_MEMBRANE	0.0185280229932252	0.0759387984651907	0.053516037268348	0.451085673697044	1.52473881344219	42	TF|GNG2|KRAS|S100A10|GNAI1|GNAI2|GNG11|GNB1|GNAI3|PPP3CA|RHOA|PLG|GNG12|CAV2|GNB2
GOMF_ATPASE_BINDING	0.0184848126698972	0.0759387984651907	0.0514051173574783	0.570989979833131	1.62453500999606	20	UBXN1|RUVBL2|EGFR|DNAJB1|CAV1|RUVBL1|PPP3CA|ATXN3
GOBP_DNA_TEMPLATED_TRANSCRIPTION_ELONGATION	0.0188695340624094	0.077157392208353	0.0431500429359961	-0.555589272276897	-1.5736337835883	25	DDX39B|PSIP1|HNRNPU|HDGF|DHX9|HTATSF1
GOBP_REGULATION_OF_CALCIUM_ION_TRANSMEMBRANE_TRANSPORT	0.0189196532220219	0.0771815759945098	0.0519437454485281	0.49851144448431	1.56312750152786	30	PRNP|CACNA2D1|BIN1|UBQLN1|THY1|ITGB3|AHNAK|CAV1
GOBP_NEGATIVE_REGULATION_OF_CELLULAR_COMPONENT_ORGANIZATION	0.0192872772741482	0.0784978697451345	0.0579248744246933	0.32690367020572	1.35021366166989	133	PAK2|RTN4|PRNP|CRYAB|YAP1|F11R|CAPZA1|APOC3|APOA4|DNAJB1|NRP1|CST3|THY1|LGALS3|GPX1|ITGAV|ITGB3|CAV1|APOM|VIM|ADIPOQ|NOL3|DNM2|APOE|APOD|DMTN|HUWE1|CLU|APOC2
GOBP_ACTIVATION_OF_IMMUNE_RESPONSE	0.0194459681843116	0.0789596754646698	0.054008313873911	0.394056889888973	1.4536130315269	66	PAK2|PRNP|C5|IGLC1|C3|C1R|HLA-A|THY1|LGALS3|RGCC|CD47|IGLL5|C4BPA|CD59|CLU|IGHG1|CD276|CFI|CD81|CFB|C1RL|IGKC|RFTN1|C1QB
GOBP_SUPRAMOLECULAR_FIBER_ORGANIZATION	0.0195210029639219	0.0790804435615027	0.0601229115730593	0.304987369393295	1.31118322113338	181	PAK2|TF|ALDOA|SORBS1|CRYAB|BIN1|MFAP5|CLIP1|S100A10|F11R|LIMCH1|CAPZA1|ITGB1|RHOB|NRP1|RHOC|CST3|TNXB|DPT|GPX1|RGCC|NCKAP1|VIM|FBLN5|COL1A2|CD47|ACTN1|APOE|ACTR2|DMTN|CLU|CFL2|SFRP1|PARK7|RHOA|TPPP3|SPTAN1|PDLIM1|SNCA|EFEMP2
GOCC_EXTRINSIC_COMPONENT_OF_CYTOPLASMIC_SIDE_OF_PLASMA_MEMBRANE	0.0198007774538387	0.0800281422092647	0.0503446202749924	0.51966461521136	1.5755900411912	26	GNG2|KRAS|GNAI1|GNAI2|GNG11|GNB1|GNAI3|RHOA|GNG12|CAV2|GNB2
GOCC_PROTEASOME_ACCESSORY_COMPLEX	0.0198570855835672	0.0800703728150308	0.0495236261479077	0.576628660929254	1.61745439142121	19	PSMD2|PSMD11|PSMC3|PSMD13|PSMC6|PSMD1|PSMD9
GOMF_OXIDOREDUCTASE_ACTIVITY_ACTING_ON_NAD_P_H	0.019920054402813	0.0801392050398883	0.0413876559892258	-0.50088357550273	-1.53766003664968	36	AIFM1|DHRS4|CBR1|DCXR|CYB5R2|NDUFV1|CBR3|NDUFA9|AKR1A1|AKR1C1|NNT|NDUFA4|NDUFS1|NDUFA10
GOMF_CATALYTIC_ACTIVITY_ACTING_ON_A_NUCLEIC_ACID	0.0200830119615661	0.0806090549078033	0.0409074854456124	-0.475977588912693	-1.51388616338535	43	DDX39B|LACTB2|APEX1|XRCC5|IARS2|XRCC6|PTGES3|DHX9
GOBP_DEFENSE_RESPONSE_TO_OTHER_ORGANISM	0.020341767992113	0.0814603828308013	0.0578305629352307	0.313224055354134	1.32596241375012	160	PAK2|TF|RAB1A|DEFA3|SIRPA|C5|HPX|S100A8|IPO7|HP|APOA4|LAMP1|PDE12|IGLC1|C3|C1R|CRISP3|HLA-A|LGALS3|VIM|MRC1|CD47|IGLL5|APOE|OPTN|APOL1|ACTR2|S100A9|C4BPA|CLU|IGHG1|AQP1|RAB14|MMRN2|CD14|GRN|PPBP|CFI|SNCA|VAMP2|VAMP3|CFB|STX4|CD36|C1RL|PF4|DCD|IGKC|BST2|C1QB
GOCC_GLUTAMATERGIC_SYNAPSE	0.020591774228834	0.0822728553856844	0.0523939390807558	0.393534657767002	1.44818776675773	65	PAK2|BIN1|ITGB1|CANX|DNAJB1|NPTN|NRP1|ATP2B4|ITGB3|DAG1|DNM2|ACTN1|APOE|CTBP1|SPARCL1|MAL2|ACTB|PPP3CA|RHOA|PPP2R2A|FLOT1|PLG|STX4|DBN1
GOBP_POSITIVE_REGULATION_OF_PROTEIN_SECRETION	0.0206458716859075	0.082300666583549	0.041405113976515	-0.571744890702005	-1.5730448813773	22	PCK2|OXCT1|GLUD1|PPIA|MPC2
GOBP_LYMPHOCYTE_ACTIVATION	0.0207031139519756	0.0823408586791557	0.0531463052266954	0.368431762693471	1.41726533675661	83	PRNP|CD44|SIRPA|LGALS1|ITGB1|LAMP1|IGLC1|HLA-A|THY1|CD151|LGALS3|CAV1|IGBP1|CD47|IGLL5|IMPDH2|EFNB1|IGHG1|BST1|SFRP1|CD276|ACTB|PPP3CA|RHOA|VAMP2|CD81
GOBP_POSITIVE_REGULATION_OF_PHOSPHORUS_METABOLIC_PROCESS	0.0208563659724505	0.0827618522452239	0.0544355348366556	0.342874738019982	1.37581995591494	109	PAK2|PRNP|TF|CD44|KRAS|HPX|EGFR|LIMCH1|NPTN|NRP1|C3|ATP2B4|RGCC|ITGB3|CAV1|ITGA6|DAG1|ADIPOQ|ITGA1|ACSL3|CLU|APOC2|PECAM1|PARK7|ITGA5|RHOA|SNCA|VTN|EHD4|CD81|ENG|FLOT1|TNKS1BP1|CD36|MAP2K1
GOBP_RRNA_METABOLIC_PROCESS	0.0209511140671766	0.0829493087557604	0.0403945818064947	-0.502650354357455	-1.53397957926611	35	RPL5|RPS14|RPL7A|RPS8|NCL|RPL27|PRKDC|RPS27|DDX17|RPS6|NOLC1|PA2G4|RPL11|LSM6|RPL10A
GOBP_EXPORT_FROM_CELL	0.021079232941876	0.08324445961595	0.054008313873911	0.344808450593174	1.37789493703755	106	SYNGR2|RAB11B|RAB1A|SNCG|S100A10|M6PR|CANX|LAMP1|GNAI2|VTI1B|RAB5A|MAOB|LIN7C|RGCC|ADIPOQ|APOE|PSMD9|SAA1|AP1B1|SNAP29|DMTN|EXOC8|AQP1|RAB21|SFRP1|PARK7|PPP3CA|ATP2A2|PPT1|PFKL|SNCA|VAMP2|ENG|VAMP3|STX4|PFKM|SLC1A5|TMED10
GOMF_GUANYL_NUCLEOTIDE_BINDING	0.0211210169586861	0.08324445961595	0.0524642332652151	0.370594818072951	1.41613632333517	80	RAB11B|RAB1A|KRAS|RRAS|RAB18|GNAI1|RAB2A|TUBB6|RAB5C|GNAI2|RAB1B|RHOB|RRAS2|RHOC|RAB5A|EHD2|RAB5B|TGM2|NME2|DNM2|AK4|RAB6A|ATL3|RAB14|RAB21|EEF1A1|GNAI3|RHOA
GOBP_POSITIVE_REGULATION_OF_HYDROLASE_ACTIVITY	0.0212026218295811	0.0833778777352445	0.0527124869081949	0.364985273167042	1.40830658083992	85	BIN1|S100A8|S100A10|F11R|EGFR|ITGB1|ASPH|APOA4|RHOC|LIMS1|THY1|BCAP31|ARL6IP5|CAV1|ITGA6|TGM2|ITGA1|FAM162A|S100A9|APOC2|SFRP1|GRN|RHOA|PCOLCE|SNCA
GOBP_REGULATION_OF_LYMPHOCYTE_ACTIVATION	0.0213459432021586	0.0837528468111663	0.0508506113258284	0.410617565783353	1.47080452367087	56	PRNP|SIRPA|LGALS1|LAMP1|IGLC1|HLA-A|THY1|LGALS3|CAV1|CD47|IGLL5|EFNB1|IGHG1|BST1|SFRP1|CD276|ACTB|PPP3CA|RHOA|CD81
GOBP_NEGATIVE_REGULATION_OF_EXTRINSIC_APOPTOTIC_SIGNALING_PATHWAY	0.0215404543164864	0.0839204679196953	0.0479401736321752	0.538953018662776	1.58722244297642	23	YAP1|NRP1|LGALS3|GPX1|ITGAV|ITGA6|NOL3|PARK7|PF4
GOBP_NEURON_PROJECTION_GUIDANCE	0.0215559612413987	0.0839204679196953	0.0473319649457572	0.592000882675001	1.61280254800467	17	NPTN|NRP1|DAG1|LAMB2|EFNB1|BSG|LAMA2|PLXNB2
GOBP_VASCULAR_PROCESS_IN_CIRCULATORY_SYSTEM	0.021580922162625	0.0839204679196953	0.0490843408243875	0.466381195831774	1.52433381315635	36	SOD3|PLVAP|SLC2A4|LRP1|ATP2B4|GPX1|CAV1|ITGA1|APOE|KNG1|RHOA|SOD2|SLC2A1|CD36|SLC1A5
GOCC_PROTEASOME_CORE_COMPLEX	0.0215261800181273	0.0839204679196953	0.0408067142363679	-0.603588173162588	-1.58244231573419	18	PSMB9|PSMB8|PSMB10|PSMB4|PSMA2|PSMA6|PSMA4|PSMB3|PSMB2
GOBP_REGULATION_OF_CALCIUM_ION_TRANSPORT	0.0217706452351281	0.0842056254406867	0.0491132676406858	0.455131235294107	1.51303822160705	39	PRNP|CACNA2D1|BIN1|GNAI2|UBQLN1|THY1|LGALS3|ITGB3|AHNAK|CAV1
GOBP_REGULATION_OF_NERVOUS_SYSTEM_DEVELOPMENT	0.0217989362538318	0.0842056254406867	0.049823045060648	0.423633892340676	1.48465376329404	50	RTN4|BIN1|KRAS|S100A10|YAP1|ITGB1|NPTN|NRP1|THY1|ASPA|DAG1|TGM2|TYMP|ACTR2|RAB21|PPP3CA|DBN1|MAP2K1|DYNLT1|AGRN
GOMF_CATALYTIC_ACTIVITY_ACTING_ON_RNA	0.0217851996270238	0.0842056254406867	0.0399944899377015	-0.537691892889127	-1.55159083606883	27	DDX39B|LACTB2|APEX1|IARS2|DHX9
GOBP_COGNITION	0.0219724197700798	0.0846883993787181	0.0489404608626483	0.451591535306557	1.50928953123722	40	PRNP|KRAS|EGFR|ITGB1|GATM|SLC2A4|NPTN|ARL6IP5|APOE|ACTR2|ITGA5|PPT1
GOBP_RIBOSE_PHOSPHATE_BIOSYNTHETIC_PROCESS	0.0220978845126206	0.0849843752401666	0.0382107414242002	-0.418706043048819	-1.45022028853526	69	GCDH|AK2|PDHB|MT-ATP6|PDHA1|DLAT|SLC25A1|ACSS2|AK3|MTHFD1|HSD17B12|ATIC|PDHX|MPC2
GOBP_CYTOKINE_MEDIATED_SIGNALING_PATHWAY	0.0222326112929198	0.0851903451144799	0.0491132676406858	0.43131293392934	1.49192584306291	47	CD44|PLVAP|HPX|YAP1|LIMS1|CAV1|ADIPOQ|CNTFR|NOL3
GOBP_MYELOID_LEUKOCYTE_MIGRATION	0.0222490248408951	0.0851903451144799	0.048797824461623	0.444075413493971	1.5010430579633	42	SIRPA|C5|S100A8|LGALS3|ITGA1|CD47|CD99|SAA1|S100A9|BST1|BSG|PECAM1|CD99L2|PPBP|CAMK1D|CD81|CD9|PF4
GOBP_REGULATION_OF_COAGULATION	0.0223565838554746	0.0854148696097562	0.0474360984953415	0.508247155175969	1.55548028112764	27	PROS1|CAV1|APOE|KNG1|DMTN|KLKB1|VTN|CD9|PLG|CD36|CD34|ANO6|FGA|PROCR
GOCC_NEURON_SPINE	0.0225422213631641	0.0857488420481145	0.047023582160224	0.520913488559883	1.56538618244988	25	CRYAB|PALM|ITGB1|CANX|DNAJB1|ACTN1|PALMD|PPP3CA|RHOA|STX4|PPP1CA
GOCC_U2_TYPE_SPLICEOSOMAL_COMPLEX	0.0224937470425201	0.0857488420481145	0.0392878775477443	-0.531315431150111	-1.54599268686927	28	RBM8A|SNRNP70|HTATSF1|SF3B2|SNRPD2|LSM7|PPIL1|SNRPD3|PRPF8|SNRPD1|LSM2|SNRPF|SNRPN|LSM6|LSM5
GOBP_LIPID_BIOSYNTHETIC_PROCESS	0.0226482942011906	0.0859650471201712	0.0369885746098861	-0.380632753389559	-1.40215739732142	103	PCK2|GCDH|ACAA2|ALDH1A2|RBP1|SLC25A1|FGF1|CBR1|AKR1B1|ACSS2|GSTM2|PTGES3|FASN|HSD17B12|HMGCL|PCYT2|CAPN2|HSD17B10|HINT2|CYB5R2|APOA1|CHP1|PCK1|H6PD|GSTP1|HEXB|ALOX15|IDH1|GSTM1|MLYCD|ACACB|BPNT1|ACADL|TSPO|FABP5|DAB2|FABP3|GSTM4|ANXA1
GOBP_PEPTIDYL_AMINO_ACID_MODIFICATION	0.022886427298192	0.0866804816977077	0.0536284556066827	0.318047705225328	1.32467827813882	142	PAK2|PRNP|CD44|RUVBL2|HPX|S100A8|EGFR|DCN|VKORC1L1|ASPH|CLNS1A|NRP1|ATP2B4|THY1|BGN|ITGB3|EFEMP1|CAV1|ADIPOQ|NME2|PRDX4|CTBP1|RUVBL1|RAB6A|S100A9|DMTN|BST1|PECAM1|SFRP1|PARK7|ACTB|ITGA5|SNCA|VTN|CAMK1D|DPY30|EHD4|STT3A|CD81
GOBP_POSITIVE_REGULATION_OF_TRANSLATION	0.0229938683017862	0.0867112182611635	0.0385742323510467	-0.504313787699577	-1.52973610849427	34	SYNCRIP|RPL5|HNRNPU|NPM1|HNRNPL|DHX9|PRKDC|RPS4X|EEF2|EIF5A|PABPC1|HNRNPD
GOCC_FICOLIN_1_RICH_GRANULE	0.0229841638820282	0.0867112182611635	0.0511093328191352	0.352363743714378	1.38517254336042	95	PSMD2|PSMD11|ALDOA|PSMC3|SIRPA|LAMTOR1|PSMD13|PYGL|COMMD9|LAMP1|CST3|LGALS3|ASAH1|NME2|PRDX4|ALAD|IMPDH2|GYG1|ACTR2|LAMP2|HUWE1|A1BG|CCT8|EEF1A1|PFKL|RHOA
GOBP_BEHAVIOR	0.0230938014262205	0.0869003820909074	0.0495236261479077	0.3886177227116	1.43354881112484	66	PRNP|KRAS|SNCG|EGFR|ITGB1|GATM|SLC2A4|NPTN|ARL6IP5|CNTFR|APOE|DYNLRB1|APRT|ACTR2|PARK7|ITGA5|PPT1|SNCA|UCHL1|SOD2
GOBP_CARBOHYDRATE_TRANSMEMBRANE_TRANSPORT	0.0232585049757001	0.0873319348119835	0.045290518021206	0.613199099952512	1.61530844284665	15	SORBS1|SLC2A4|C3|SORT1|ADIPOQ|AQP1|PPBP|SLC2A1
GOBP_RESPONSE_TO_CORTICOSTEROID	0.0233350680746051	0.0874313923997005	0.0384332268777158	-0.514800873032641	-1.53091945148491	31	PCK2|AIFM1|GOT1|HNRNPU|CPN1|ANXA3|RPL27|ASS1|PCK1|EIF4E
GOCC_BASOLATERAL_PLASMA_MEMBRANE	0.0234559229341227	0.0876960202205102	0.0469727615539062	0.467357098414922	1.51685373901932	35	CD44|EGFR|PALM|LRP1|ATP2B4|LIN7C|DAG1|CA4|BSG|AQP1|ABCA8|SYNJ2BP|CD81|FLOT1|STX4|SLC2A1
GOCC_SM_LIKE_PROTEIN_FAMILY_COMPLEX	0.0236260393429325	0.0881433006255558	0.0383215087983257	-0.52943819733223	-1.54053041420818	28	DDX39B|SNRNP70|HTATSF1|SF3B2|SNRPD2|LSM7|SNRPA|SNRPD3|PRPF8|SNRPD1|LSM2|SNRPF|SNRPN|LSM6|LSM5
GOMF_TRANSCRIPTION_FACTOR_BINDING	0.0238865389400348	0.0889251534953109	0.0365333483260386	-0.404955474769335	-1.43098467390654	78	TACC2|APEX1|HNRNPU|ARRB1|NCL|HNRNPF|HDGF|NPM1|CALR|YWHAZ|CBX3|DHX9|FKBP4|SIRT2|PRKDC|CPNE1|HMGN3|IFI16|PHB2|PSMA6|EIF4E|CHCHD2|ANXA4|PURA|HMGB1|RPS3|YWHAH|NOLC1|FBP1|STAT1|C1QBP|SRI|NUCKS1|PARP1|ADD1|PTMA|HMGB2|CTNNB1|MAPK14
GOBP_SKELETAL_MUSCLE_ORGAN_DEVELOPMENT	0.0242275365460106	0.0894500993648038	0.0452677623952138	0.526296270122606	1.56541122123926	24	KRAS|ITGA7|GPX1|MYL6|CAV1|DAG1|CNTFR|CFL2|PPP3CA|BASP1|RHOA|FLOT1|CAV2|FLNB
GOBP_STRESS_FIBER_ASSEMBLY	0.0241670982219921	0.0894500993648038	0.0458706472230268	0.493744741794822	1.53499503899892	29	PAK2|SORBS1|S100A10|F11R|LIMCH1|ITGB1|NRP1|RHOC|RGCC|CD47|SFRP1|RHOA|PDLIM1|ITGB5
GOBP_SUBSTRATE_ADHESION_DEPENDENT_CELL_SPREADING	0.0240982115792664	0.0894500993648038	0.0464979437070196	0.4572714995026	1.50308176344578	37	RAB1A|S100A10|NRP1|LIMS1|ITGAV|ITGB3|DNM2|LAMC1|LAMB2|DMTN|LAMB1|RHOA|VAMP3
GOBP_TELOMERE_ORGANIZATION	0.0242324725083346	0.0894500993648038	0.037473904262315	-0.493629475559747	-1.51539071074297	36	APEX1|HNRNPC|XRCC5|HNRNPU|XRCC6|PTGES3|SIRT2|PRKDC|HNRNPA2B1|RPA3|PML|HSP90AB1|HNRNPA1|HNRNPD|USP7
GOMF_AMYLOID_BETA_BINDING	0.0243942796359768	0.0898574097983451	0.0446877419919651	0.558112669766174	1.58789751761053	20	PRNP|CRYAB|LRP1|CST3|PGRMC1|APOE|CLU|HSPG2|CD36|PFDN1|PFDN2
GOBP_NUCLEOBASE_CONTAINING_COMPOUND_TRANSPORT	0.0247788772378936	0.0910819361207627	0.0368514991446317	-0.47529191715968	-1.49744376968161	41	DDX39B|RBM8A|NPM1|LRPPRC|SSB|DHX9|TST|SLC25A6|HNRNPA2B1|HNRNPA1|MAGOH|KPNB1|YBX1|RAN|XPO1|PABPN1|RANBP2|MYO1C|SEC13|ALYREF|SRSF1
GOBP_GLIAL_CELL_DIFFERENTIATION	0.0248356831067182	0.0910989552611973	0.0456359671364489	0.464957822202916	1.50906665050507	35	BIN1|KRAS|S100A8|LRP1|ASPA|VIM|DAG1|LAMB2|S100A9|CLU|GRN|RHOA|VTN|MAP2K1|ILK|PHGDH|SOD1
GOBP_POTASSIUM_ION_TRANSPORT	0.0249289620095991	0.091249408110608	0.0444273562214755	0.538507151207587	1.56906744663294	22	PRNP|BIN1|FHL1|ITGB1|CAV1|DNM2|AQP1|VAMP2|GNB2
GOBP_PRIMARY_ALCOHOL_METABOLIC_PROCESS	0.0251090790551497	0.0915701443118255	0.0369510418061921	-0.505022115544425	-1.5218684594382	33	ADH1B|DHRS4|ALDH1A2|AKR1B1|ACSS2|ALDH1B1
GOBP_RECEPTOR_INTERNALIZATION	0.0251214771622935	0.0915701443118255	0.0446440307339099	0.508644606582459	1.54217807635601	26	ITGB1|LRP1|RAB5A|ITGB3|CAV1|DNM2|SNCA|CD81|CD9|FLOT1|CD36
GOBP_REGULATION_OF_NEURON_PROJECTION_DEVELOPMENT	0.0253227799836967	0.0921116121906966	0.0462779374940627	0.416510898628628	1.46549216452286	51	PAK2|RTN4|SDC2|NPTN|NRP1|THY1|ITGA6|VIM|APOE|ACTR2|S100A9|RAB21|SFRP1|GRN|PPP3CA|RHOA|CAMK1D|DBN1|MAP2K1|EHD1|SCARB2
GOBP_CELL_SURFACE_RECEPTOR_SIGNALING_PATHWAY_INVOLVED_IN_CELL_CELL_SIGNALING	0.0254932271333875	0.0925388244800302	0.0460370654901808	0.418035102744675	1.46503242469512	50	RUVBL2|YAP1|EGFR|IGFBP6|C3|LRP1|RAB5A|RPS12|CAV1|APOE|RUVBL1|SFRP1|PPP3CA|TGFB1I1|RHOA|SNCA|RBX1|PPP1CA|ILK
GOBP_GENERATION_OF_NEURONS	0.0256145224328951	0.0925941121487265	0.0510442863094905	0.312638593635924	1.31170969472632	150	PAK2|RTN4|BIN1|UGDH|ITGB1|SDC2|APOA4|RTN3|NPTN|NRP1|C3|VAPA|THY1|NCKAP1|ITGA6|VIM|DAG1|ITGA1|DNM2|APOE|ACSL3|LAMB2|NTM|RAB6A|ACTR2|S100A9|APOD|EFNB1|EPB41L3|BSG|LAMB1|RAB21|SFRP1|ACTB|GRN|PPP3CA|PPT1|RHOA|CAMK1D|UCHL1|SOD2|FLOT1
GOMF_HEPARIN_BINDING	0.0255882795644975	0.0925941121487265	0.0449526955710491	0.463403098989388	1.50402064237215	35	FSTL1|SOD3|NRP1|FBN1|TNXB|APOE|KNG1|SAA1|PRELP|SFRP1|PCOLCE|EFEMP2|VTN|PF4
GOBP_OLEFINIC_COMPOUND_METABOLIC_PROCESS	0.0261067157618882	0.0941783589261503	0.0360825478561917	-0.490479768607754	-1.50572144078861	36	ADH1B|EPHX2|DHRS4|ALDH1A2|CBR1|AKR1B1|GSTM2|PTGES3
GOBP_RESPONSE_TO_CATECHOLAMINE	0.0262143954615294	0.0943718236615057	0.0430909600091617	0.554097573302498	1.57647408636983	20	GNG2|PALM|ATP2B4|ADIPOQ|TGM2|DNM2|GNB1|GNAI3|SNCA|CAV2
GOBP_REGULATION_OF_ADAPTIVE_IMMUNE_RESPONSE	0.0267986705986987	0.096036984928242	0.0424001172516376	0.582410775160654	1.58667598250888	17	STX7|HPX|C3|HLA-A|C4BPA|CD81
GOBP_REGULATION_OF_PROTEIN_PHOSPHORYLATION	0.0267442228052983	0.096036984928242	0.0494053444106725	0.315717824619567	1.31277129415023	140	PAK2|PRNP|CD44|SIRPA|KRAS|HPX|IPO7|EGFR|LIMCH1|NPTN|NRP1|C3|LRP1|ATP2B4|TNXB|THY1|RGCC|ITGB3|CAV1|DAG1|ADIPOQ|APOE|DMTN|CLU|BST1|PECAM1|SFRP1|PARK7|ACTB|ITGA5|RHOA|SNCA|VTN|UCHL1|EHD4|CD81|ENG|FLOT1|TNKS1BP1|CD36|MAP2K1
GOCC_PERINUCLEAR_REGION_OF_CYTOPLASM	0.0268419522594399	0.096036984928242	0.049853283195443	0.311786701781679	1.30813548851244	150	STX7|PAK2|TF|PLVAP|SNCG|M6PR|EGFR|ITGB1|LAMP1|RAB1B|SLC2A4|UBQLN1|VTI1B|VAPA|LIMS1|BCAP31|SORT1|CAV1|EHD2|TGM2|NME2|DNM2|ACSL3|OPTN|APOD|CA4|DMTN|CLU|MAL2|EXOC8|INF2|LAMB1|RAB14|PARK7|TPPP3|SNCA|EHD4|VAMP2|CLINT1|VAMP3|STX4|S100A4|CD34|DCUN1D3|CAV2|GNB2|SEC23A|EHD1
GOBP_NEGATIVE_REGULATION_OF_RNA_METABOLIC_PROCESS	0.0270549055436032	0.0966009510820678	0.0333637292957762	-0.357641857087729	-1.36019280347271	130	SYNCRIP|HNRNPA0|HNRNPK|APEX1|PTBP1|HNRNPC|ILF3|XRCC5|RPS14|HNRNPU|PRDX5|XRCC6|HDGF|NPM1|LRPPRC|HNRNPL|CALR|YWHAZ|CBX3|DHX9|TARDBP|SIRT2|PDCD4|IFI16|HNRNPA2B1|MECP2|PHB2|RBMX|PML|PABPC1|SFPQ|HNRNPD|NONO|YWHAQ|SET|RBBP4|PURA|HMGB1|YBX1|HNRNPAB|EZR|SRSF2|CSDE1|DAB2|RPL10|CCAR2|ELAVL1|TRIM28|FBP1|PA2G4|CBX1|STAT1|PPM1A|C1QBP
GOBP_REGULATION_OF_NEUROGENESIS	0.0271414471975482	0.0967121771569778	0.0444058594768585	0.42373374464698	1.46570917421228	47	RTN4|BIN1|KRAS|S100A10|YAP1|ITGB1|NPTN|NRP1|THY1|ASPA|DAG1|TGM2|ACTR2|RAB21|PPP3CA|DBN1|MAP2K1|DYNLT1
GOBP_POSITIVE_REGULATION_OF_LIPID_TRANSPORT	0.027240426371891	0.0968671780963783	0.0418848551136961	0.592453987584666	1.58877202017496	16	CES1|PLTP|LRP1|CAV1|ADIPOQ|APOE|ABCA8
GOBP_POSITIVE_REGULATION_OF_LIPID_LOCALIZATION	0.0277704816256358	0.0985513433300001	0.0420667473635688	0.53328292359866	1.55384542877006	22	CES1|PLTP|C3|LRP1|CAV1|ADIPOQ|APOE|ABCA8|CD36|EHD1
GOBP_ACTIN_MEDIATED_CELL_CONTRACTION	0.0279849870982876	0.0991111307781139	0.0415279316276855	0.568970861392571	1.57481290644725	18	CACNA2D1|BIN1|LIMCH1|MYL6|CAV1|MYL1|ATP2A2
GOBP_MONOSACCHARIDE_METABOLIC_PROCESS	0.0282784485623408	0.0999477149592044	0.0338266224952885	-0.422452377420946	-1.43807408365306	62	PCK2|PDHB|ACADM|PDHA1|GPT|MDH2|DLAT|SLC25A1|PC|AKR1B1|GALM|GPI|GAPDH|DCXR|DDB1|PGM2|PCK1|H6PD|TPI1|USP7|SORD|MLYCD|ACACB
GOBP_FATTY_ACID_DERIVATIVE_METABOLIC_PROCESS	0.0283364760108946	0.0999504790202465	0.0355246729273656	-0.601116774921659	-1.55534600202375	17	GCDH|OXCT1|SLC25A1|HSD17B12|HMGCL|ACAT1|PTGR1|ALOX15
GOBP_CONNECTIVE_TISSUE_DEVELOPMENT	0.0284407073080252	0.100115876935105	0.0423067325584687	0.476361433266064	1.50579140842172	31	PGRMC2|CD44|OGN|TGFBI|BGN|ITGB3|EFEMP1
GOBP_REGULATION_OF_ACTOMYOSIN_STRUCTURE_ORGANIZATION	0.0285107094247714	0.10016035946811	0.0415103203853944	0.532304965685425	1.55099591800239	22	PAK2|S100A10|F11R|LIMCH1|NRP1|RHOC|RGCC|CD47|SFRP1|RHOA
GOBP_POSITIVE_REGULATION_OF_STRESS_FIBER_ASSEMBLY	0.0288817113701259	0.101057050204889	0.0408234585767023	0.578229889919063	1.57528589413589	17	S100A10|LIMCH1|NRP1|RHOC|RGCC|CD47|SFRP1|RHOA
GOMF_HYDROLASE_ACTIVITY_ACTING_ON_ESTER_BONDS	0.0288557364177211	0.101057050204889	0.0326898023256966	-0.373960239789322	-1.37939055112056	104	EPHX2|ACAA2|LACTB2|PGLS|APEX1|ACOT1|TSN|HIBCH|IARS2|PPA2|PPM1G|PAFAH1B3|FASN|PAFAH1B2|ABHD10|LYPLA1|ETHE1|CA3|H6PD|ESD|PHPT1|PTER|ACP1|NT5C|BPNT1|RPS3|PPP1CB|LHPP|PDIA3|NT5DC1|ACOT13|ENOPH1
GOBP_NUCLEAR_EXPORT	0.0289633896191273	0.101140156549993	0.0340406583797553	-0.470057525648196	-1.48095241631758	41	DDX39B|RBM8A|HSPA9|NPM1|CALR|SSB|DHX9|HNRNPA2B1|CAMK1|CHP1|HNRNPA1|MAGOH|RAN|XPO1|AHCYL1|SFN|PABPN1|PPM1A|RANBP2|PTPN11|ALYREF
GOBP_REGULATION_OF_RECEPTOR_MEDIATED_ENDOCYTOSIS	0.0293731778425656	0.102366404217803	0.0412487699331429	0.502254004878717	1.52280217869644	26	TF|APOC3|C3|ITGAV|ITGB3|ADIPOQ|DNM2|CLU|APOC2|RAB21|PPT1|VTN|FLOT1
GOBP_NADP_METABOLIC_PROCESS	0.0298616295421796	0.10349197391982	0.0344911075488644	-0.578975211752351	-1.53916603846341	19	PGLS|TALDO1|PC|ALDH1L1|DCXR|ME2|ME1|IDH2|H6PD|IDH1
GOBP_REGULATION_OF_SYNAPTIC_PLASTICITY	0.0298388460702119	0.10349197391982	0.0408067142363679	0.507607294078894	1.52540001691764	25	PRNP|KRAS|NPTN|RAB5A|APOE|SNCA|VAMP2|STX4|DBN1
GOBP_SPLICEOSOMAL_COMPLEX_ASSEMBLY	0.0298739718531439	0.10349197391982	0.0342187603441018	-0.542598466517754	-1.52287709898147	24	DDX39B|PSIP1|HTATSF1|SF3B2|RBMX|SNRPD2|SNRPD3|SNRPD1|PUF60|SNRPF
GOBP_NADH_METABOLIC_PROCESS	0.0299495641021197	0.103548393905547	0.0344097506922204	-0.570967603999308	-1.53592087786303	20	PCK2|OGDH|MDH2|PC|ME1|GPD1L|TPI1
GOBP_TRANSITION_METAL_ION_TRANSPORT	0.0303562233768665	0.104746968411085	0.0398065517352685	0.575878869139173	1.56888095046911	17	PGRMC2|TF|RAB11B|HPX|DNM2|ATOX1|CYBRD1|CP|STEAP4
GOBP_CYTOKINE_PRODUCTION	0.0305680662501816	0.105121137724046	0.0442562389112782	0.345230229465812	1.35713007800736	95	ORM1|PRNP|RAB1A|SIRPA|C5|F11R|NPTN|C3|HLA-A|CMA1|ITGAV|RGCC|ADIPOQ|CD47|SAA1|APOD|CLU|SERPINB1|PARK7|CD276|CD14|CD81|ORM2|FLOT1|CD36|PF4|CD34|BST2|RFTN1|TMED10
GOBP_POSITIVE_REGULATION_OF_LEUKOCYTE_CELL_CELL_ADHESION	0.0305850732896996	0.105121137724046	0.0409074854456124	0.464836488555409	1.48963613703307	33	CD44|SIRPA|LGALS1|HLA-A|THY1|CAV1|CD47|EFNB1|CD276|ACTB|PPP3CA|RHOA|CD81
GOBP_NEGATIVE_REGULATION_OF_CELLULAR_CATABOLIC_PROCESS	0.0308858739026337	0.10594643582318	0.032482415093039	-0.42603140573545	-1.43223620531717	58	SYNCRIP|RPL5|HNRNPA0|HNRNPC|HNRNPU|SNRNP70|CHMP4B|LRPPRC|DHX9|TARDBP|SIRT2|SGTA|PML|HSP90AB1|PABPC1|EIF4E|USP14|HNRNPD|CTSA|USP7|YBX1|ACACB|HNRNPAB
GOBP_CELLULAR_ALDEHYDE_METABOLIC_PROCESS	0.0309834990159964	0.106039543828868	0.0333083139025099	-0.512306718189341	-1.50294870437675	29	ALDH7A1|DHRS4|TALDO1|ALDH1A2|ADH5|GLO1|IDH2|ESD|ALDH9A1|TPI1|IDH1|AKR7A2|DAB2|PDXK|AKR1A1|TKT|AKR1C1
GOCC_AXON	0.0310344827586207	0.106039543828868	0.0434894297215584	0.354586909335935	1.36818418333537	85	PRNP|CRYAB|BIN1|SNCG|PALM|CANX|NPTN|NRP1|RAB5A|DCTN2|THY1|VIM|DAG1|DNM2|EPB41L3|EXOC8|BSG|AQP1|RAB21|PARK7|ACTB|BASP1|PPT1|RHOA|SNCA|UCHL1
GOBP_CELLULAR_METAL_ION_HOMEOSTASIS	0.0315955766192733	0.107745853080569	0.0421217715548543	0.381271959980989	1.40015160063424	64	PRNP|TF|HPX|S100A8|NPTN|ATP2B4|THY1|BCAP31|VAPB|ITGB3|CAV1|TGM2|SCO1|NOL3|APOE|S100A9|ATOX1
GOCC_LEADING_EDGE_MEMBRANE	0.0318791528755942	0.108500976453777	0.0400577197638127	0.462721253302436	1.48285755800855	33	CD44|EGFR|ITGB1|THY1|ITGAV|ITGB3|NCKAP1|DNM2|EPB41L3|EEF1A1|ITGA5|RHOA|STX4
GOBP_NEGATIVE_REGULATION_OF_TRANSFORMING_GROWTH_FACTOR_BETA_RECEPTOR_SIGNALING_PATHWAY	0.0320197044334975	0.108767322842192	0.0387886263008378	0.562213697606385	1.55611024614683	18	ASPN|RBBP7|FBN1|CAV1|DNM2|TGFB1I1|CAV2|SNX6|GLG1|CD109
GOBP_POSITIVE_REGULATION_OF_HORMONE_SECRETION	0.0324484800083335	0.109923808715133	0.0330622360268136	-0.575143271263215	-1.52897908651354	19	PCK2|OXCT1|GLUD1|AIMP1|MPC2
GOCC_POSTSYNAPTIC_MEMBRANE	0.0324860740532697	0.109923808715133	0.0384613065482787	0.57174872397831	1.55762909454456	17	CANX|NPTN|NRP1|LIN7C|ITGB3|DAG1|DNM2|SYNJ2BP|DBN1
GOBP_MUSCLE_ORGAN_DEVELOPMENT	0.0327931802472928	0.110748341802269	0.0400577197638127	0.433533892012593	1.45680176777035	41	CRYAB|FHL1|KRAS|ITGB1|ITGA7|GPX1|MYL6|CAV1|DAG1|CNTFR|CFL2|PPP3CA|BASP1|RHOA|EFEMP2|ENG|FLOT1|CAV2|COL6A3|LAMA2|FLNB
GOBP_REGULATION_OF_PLASMA_LIPOPROTEIN_PARTICLE_LEVELS	0.0330302957614719	0.111333776833069	0.0386168319319033	0.517934766203987	1.52532346317757	23	PLTP|APOC3|APOA4|APOM|ADIPOQ|APOE|ACSL3|APOC2|CD36|EHD1
GOBP_REGULATION_OF_ION_TRANSMEMBRANE_TRANSPORT	0.0332169274342123	0.111747120038795	0.0412660554839991	0.375364215639824	1.38862123475877	67	PRNP|GLRX|CACNA2D1|BIN1|FHL1|ITGB1|UBQLN1|ATP2B4|THY1|ITGB3|AHNAK|ARL6IP5|CAV1|DNM2
GOBP_CARBOHYDRATE_DERIVATIVE_BIOSYNTHETIC_PROCESS	0.0339095344214901	0.113413572852147	0.0300603224940884	-0.366350144530015	-1.35843835773398	108	GCDH|AK2|PDHB|MT-ATP6|PDHA1|DLAT|SLC25A1|SHMT1|ACSS2|AK3|MTHFD1|HSD17B12|ATIC|PDHX|MPC2|RPN2|DCXR|GNPDA1|CRYL1|PGM2|DLD|CHP1|NDUFV1|ACAT1|MTAP|TPI1|DUT|SORD|MLYCD|ACACB|PFAS|NDUFA9|DCTD|MPI|CMPK1|HEXA|AKR1A1|ADK|NDUFAB1|GUK1|GNPDA2|TKT|PARP1|IL33|ACLY|ACSL1|PRPS1|NDUFS1|CTNNB1
GOBP_PHOSPHOLIPID_TRANSPORT	0.0340370631011025	0.113413572852147	0.0376047661435368	0.558940267778227	1.54704995871995	18	PLTP|APOC3|APOA4|VAPA|APOE|APOC2|SCARB2|ANO6|SLC4A1
GOBP_POSITIVE_REGULATION_OF_PROTEIN_MODIFICATION_PROCESS	0.0339853601525497	0.113413572852147	0.0431697905180985	0.319080878443097	1.30678161282732	125	PAK2|PRNP|CD44|RUVBL2|KRAS|HPX|EGFR|LIMCH1|NPTN|NRP1|C3|UBQLN1|ATP2B4|RGCC|ITGB3|CAV1|DAG1|ADIPOQ|ITGA1|CTBP1|PEF1|HUWE1|CLU|PECAM1|PARK7|ITGA5|RHOA|SNCA|VTN|EHD4|CD81|ENG|FLOT1|TNKS1BP1|CD36|MAP2K1|DCUN1D3|HSPA2|RBX1|ILK|CSPG4|TXN|PDCD10|DCUN1D1
GOCC_CHAPERONE_COMPLEX	0.0338967025174329	0.113413572852147	0.0378303504849694	0.540133213500101	1.53674380704373	20	RUVBL2|STIP1|BAG3|RUVBL1|CCT3|CCT5|CCT8|CCT6A
GOMF_STRUCTURAL_CONSTITUENT_OF_MUSCLE	0.0338810460541541	0.113413572852147	0.0374349061942286	0.592667408147164	1.56122321160337	15	ASPH|MYL6|DAG1|SYNM|MYL1
GOBP_POSITIVE_REGULATION_OF_IMMUNE_EFFECTOR_PROCESS	0.0342053294975254	0.113757152957485	0.0382521686388984	0.490005229521477	1.499651231508	27	STX7|HPX|LAMP1|C3|HLA-A|CD81|VAMP3|STX4|CD36
GOBP_NEGATIVE_REGULATION_OF_RESPONSE_TO_WOUNDING	0.0347429499271711	0.114888618509168	0.0375522602600873	0.52185566625857	1.52054942247483	22	PROS1|APOE|KNG1|KLKB1|VTN|CD9|PLG|CD34|FGA|CD109|APCS|SERPINF2|FGB
GOBP_NEGATIVE_REGULATION_OF_WOUND_HEALING	0.0347429499271711	0.114888618509168	0.0375522602600873	0.52185566625857	1.52054942247483	22	PROS1|APOE|KNG1|KLKB1|VTN|CD9|PLG|CD34|FGA|CD109|APCS|SERPINF2|FGB
GOBP_RAS_PROTEIN_SIGNAL_TRANSDUCTION	0.0346323782310765	0.114888618509168	0.0396211935463296	0.40094198528384	1.42116182576479	53	KRAS|RRAS|F11R|ITGB1|APOC3|RHOB|NRP1|RRAS2|NCKAP1|KANK2|COL1A2|DNM2|APOE|RAB21|PARK7|GNB1|RHOA|SYNJ2BP|FLOT1|MRAS
GOBP_POSITIVE_REGULATION_OF_CELL_DIFFERENTIATION	0.0349242210298409	0.1152697351949	0.0430125534508282	0.313241917867975	1.29618433845951	135	LGALS1|BIN1|KRAS|RRAS|S100A10|YAP1|F11R|ITGB1|MTURN|NPTN|NRP1|LIMS1|LGALS3|RGCC|ITGB3|ASPA|DAG1|ADIPOQ|TGM2|NME2|DNM2|LAMC1|NID1|LAMB2|ACTR2|DMTN|LAMB1|RAB21|SFRP1|ACTB|PPP3CA|TGFB1I1|RHOA|EFEMP2|SOD2|ENG|CD36|PF4|CD34|DBN1|MAP2K1
GOBP_NUCLEAR_ENVELOPE_ORGANIZATION	0.0350059361687269	0.115321442548296	0.0318988181561603	-0.590025815194955	-1.52664894915614	17	BANF1|CHMP4B|TARDBP|SIRT2
GOMF_METALLOPEPTIDASE_ACTIVITY	0.0350724686136512	0.11532303239065	0.0311688274142269	-0.490469948916468	-1.47801595728846	33	RNPEP|CPN1|PMPCA|LTA4H|CNDP2|XPNPEP1|UQCRC2|EIF3F|IDE|NPEPPS
GOBP_GLUTAMINE_FAMILY_AMINO_ACID_METABOLIC_PROCESS	0.0356171031422778	0.116674412920107	0.0315002302564483	-0.562768350284763	-1.5138646265541	20	GOT1|NIT2|GLUD1|DDAH1|MECP2|ALDH4A1|ASS1|GLUL|MTHFS|PFAS|ALDH5A1
GOBP_POSITIVE_REGULATION_OF_EXOCYTOSIS	0.0355936125896783	0.116674412920107	0.0365092082787467	0.589741049032844	1.55351450396742	15	S100A10|LAMP1|RAB5A|SNCA|STX4|FGA
GOBP_REGULATION_OF_RESPONSE_TO_EXTERNAL_STIMULUS	0.0357847191297156	0.117003969289295	0.042779839738062	0.308279544764844	1.28559620856944	143	PAK2|GPX4|SIRPA|LGALS1|C5|HPX|S100A8|LAMP1|NRP1|C3|PROS1|HLA-A|CMA1|GPX1|CAV1|KANK2|ADIPOQ|CD47|APOE|OPTN|KNG1|SAA1|S100A9|DMTN|BST1|MMRN2|PARK7|CD14|GRN|KLKB1|SNCA|VTN|CAMK1D|VAMP2|CD81|CD9|VAMP3|PLG|STX4|CD36|CD34|MAP2K1
GOCC_NEURON_PROJECTION	0.035902249337937	0.117168836157081	0.0438575236240605	0.295881356611355	1.26645853575024	174	RTN4|PRNP|CRYAB|BIN1|SNCG|PALM|ITGB1|CANX|RTN3|DNAJB1|GNAI2|NPTN|NRP1|RHOC|ATP2B4|RAB5A|DCTN2|THY1|PGRMC1|VIM|DAG1|ITGA1|DNM2|ACTN1|APOE|BAG3|PALMD|APOD|CLU|EPB41L3|STRN3|EXOC8|BSG|AQP1|RAB21|PARK7|ACTB|GNB1|PPP3CA|BASP1|PPT1|RHOA|SNCA|UCHL1|VAMP2|SYNJ2BP|VAMP3|AGO2|STX4|S100A4
GOMF_DNA_BINDING_TRANSCRIPTION_FACTOR_BINDING	0.036119923857868	0.117659304208652	0.0298909859104368	-0.415739555358257	-1.41098252900403	61	TACC2|APEX1|NCL|NPM1|CALR|YWHAZ|DHX9|FKBP4|SIRT2|PRKDC|CPNE1|HMGN3|PHB2|PSMA6|EIF4E|CHCHD2|ANXA4|PURA|HMGB1|RPS3|YWHAH|FBP1|STAT1|SRI|NUCKS1|PARP1|ADD1|PTMA|HMGB2|CTNNB1|MAPK14
GOBP_POSITIVE_REGULATION_OF_CELLULAR_AMIDE_METABOLIC_PROCESS	0.0365726227795193	0.118251480320446	0.0303863785387782	-0.477026538645593	-1.46442143598029	36	SYNCRIP|RPL5|HNRNPU|NPM1|HNRNPL|DHX9|PRKDC|RPS4X|EEF2|EIF5A|PABPC1|HNRNPD
GOBP_POSITIVE_REGULATION_OF_CELL_CYCLE_PROCESS	0.0365385269025526	0.118251480320446	0.0307813284238409	-0.521175096290343	-1.49040956884929	26	DDX39B|APEX1|HNRNPU|NUMA1|NPM1|SIRT2|MECP2|PHB2|SFPQ
GOBP_TUMOR_NECROSIS_FACTOR_SUPERFAMILY_CYTOKINE_PRODUCTION	0.0365339691255449	0.118251480320446	0.0367650429483332	0.506041524975061	1.5051656767859	24	ORM1|SIRPA|ADIPOQ|CD47|CLU|PARK7|CD14|ORM2|CD36|PF4|CD34
GOMF_MODIFIED_AMINO_ACID_BINDING	0.0365110505390719	0.118251480320446	0.0311309487550662	-0.569429442515683	-1.5137892632201	19	GSTM2|FASN|GSTM3|CPNE1|GSTM1|HMGB1|MTHFS|GSTM4|GSS|ANXA6|LANCL1|PTGES2
GOBP_REGULATION_OF_SUPRAMOLECULAR_FIBER_ORGANIZATION	0.0368874368874369	0.119048918309547	0.0406900685281155	0.331468600588236	1.32251475900436	105	PAK2|CRYAB|BIN1|CLIP1|S100A10|F11R|LIMCH1|CAPZA1|NRP1|RHOC|TNXB|GPX1|RGCC|NCKAP1|CD47|APOE|DMTN|CLU|CFL2|SFRP1|PARK7|RHOA|SPTAN1|SNCA|EFEMP2
GOBP_ORGANIC_HYDROXY_COMPOUND_METABOLIC_PROCESS	0.0370086663963111	0.119219799867084	0.0287066069946136	-0.36302023330929	-1.34955625682213	110	PCK2|ADH1B|EPHX2|ACAA2|ACO2|DHRS4|ALDH1A2|GOT1|FGF1|AKR1B1|ACSS2|ALDH1B1|LDHD|SPR|ADH5|MECP2|HSD17B10|IDH2|CYB5R2|APOA1|PCK1|H6PD|PTGR1|TPI1|SORD|ALOX15|CTSB|IDH1
GOBP_NEGATIVE_REGULATION_OF_WNT_SIGNALING_PATHWAY	0.0371565918116161	0.119475891902545	0.0357833568779785	0.575372890904393	1.5429659845195	16	RUVBL2|IGFBP6|LRP1|CAV1|APOE|SFRP1|RBX1
GOBP_IN_UTERO_EMBRYONIC_DEVELOPMENT	0.0373130595708498	0.119538719285695	0.0370765888773156	0.452177841347699	1.45867529750732	34	RTN4|C5|RCN1|YAP1|EGFR|ITGB1
GOCC_CLATHRIN_COATED_PIT	0.0372606843608107	0.119538719285695	0.0358746385276161	0.56395024499195	1.53638350666142	17	TF|SLC2A4|LRP1|SORT1|CLTB|DNM2|CLTA
GOBP_RHYTHMIC_PROCESS	0.0374019339536581	0.11960398659906	0.0300398546373605	-0.476165449616865	-1.46177798298596	36	HNRNPU|HNRNPL|CBX3|DHX9|TARDBP|PRKDC|DDB1|PML|ASS1|SFPQ|HNRNPD|NONO|USP7|PPP1CB|NDUFA9|ANXA1|CCAR2
GOBP_REGULATION_OF_T_CELL_ACTIVATION	0.0376420271558498	0.119936541512427	0.037473904262315	0.418839888673876	1.42893081266602	44	PRNP|SIRPA|LGALS1|HLA-A|THY1|LGALS3|CAV1|CD47|EFNB1|CD276|ACTB|PPP3CA|RHOA|CD81
GOBP_TELOMERE_MAINTENANCE	0.0377120053209179	0.119936541512427	0.0299516268705829	-0.479291236743575	-1.46269263179111	35	APEX1|HNRNPC|XRCC5|HNRNPU|XRCC6|PTGES3|PRKDC|HNRNPA2B1|RPA3|PML|HSP90AB1|HNRNPA1|HNRNPD|USP7
GOCC_CELL_PROJECTION_MEMBRANE	0.0376716913438111	0.119936541512427	0.0381969616756722	0.388565096539295	1.39662423058474	57	CD44|EGFR|PALM|ITGB1|THY1|ITGAV|ITGB3|NCKAP1|CLTB|DNM2|SNAP29|CA4|DMTN|EPB41L3|AQP1|EEF1A1|ITGA5|RHOA|STX4|PODXL|CD36|CYBRD1|EHD1|CSPG4
GOBP_INORGANIC_ION_TRANSMEMBRANE_TRANSPORT	0.0381768824117731	0.121194248529011	0.0392132697456843	0.34401800979368	1.33872230295351	89	PRNP|GLRX|CACNA2D1|PCYOX1|BIN1|FHL1|ITGB1|CYB5A|UBQLN1|ATP2B4|THY1|ITGAV|ITGB3|AHNAK|CAV1|NOL3|DNM2|APOL1|AQP1|PARK7|PPP3CA|ATP2A2|UQCRH|SNCA|VAMP2
GOBP_CELLULAR_MODIFIED_AMINO_ACID_METABOLIC_PROCESS	0.0383196458360067	0.121426681723535	0.0291650303553446	-0.424296584549926	-1.4125126017237	55	ALDH7A1|ACADM|SHMT2|SHMT1|GSTZ1|GSTM2|MTHFD1|ATIC|ALDH1L1|GSTM3|ETHE1|GLO1|ALDH4A1|GSTK1|ASS1|GSTP1|ALDH9A1|CTSB|IDH1|GSTM1|MTHFS|TMLHE|CKM|ACADL|CPQ|GSTM4|CKB|GSS
GOMF_CHROMATIN_BINDING	0.0387267904509284	0.122494521969784	0.029040710258769	-0.42892022049071	-1.41860583183535	53	APEX1|HNRNPC|SHMT2|HNRNPU|NPM1|CBX3|DHX9|SIRT2|HMGN3|MECP2|HP1BP3|RBMX|HMGN2|SAFB|NAP1L1|SFPQ|HNRNPD|NONO|SET|RBBP4|YBX1|RAN|TRIM28|ACTL6A|CBX1|STAT1|NUCKS1|PARP1|HMGN1|CTNNB1|NUDT21|HMGN4|SETD7|SARNP
GOCC_ORGANELLE_ENVELOPE_LUMEN	0.0388302247888932	0.122599588573974	0.0296519451550497	-0.493738577232986	-1.46828420740953	31	AK2|SUOX|AIFM1|SHMT2|HTRA2|CAPN2|CACYBP
GOBP_POSITIVE_REGULATION_OF_SUPRAMOLECULAR_FIBER_ORGANIZATION	0.0389583278970853	0.122782022578179	0.0370639777029309	0.404355123016143	1.41143455548794	49	BIN1|CLIP1|S100A10|LIMCH1|NRP1|RHOC|TNXB|GPX1|RGCC|NCKAP1|CD47|APOE|CLU|CFL2|SFRP1|RHOA|EFEMP2
GOBP_NEGATIVE_REGULATION_OF_PROTEOLYSIS	0.0391844997108155	0.12327231800916	0.0389335207274443	0.340560934355553	1.33169358389265	92	PAK2|PRNP|UBXN1|CD44|CRYAB|BIN1|C5|PI16|C3|PROS1|LRP1|CST3|GPX1|GAS1|IGBP1|NOL3|ALAD|KNG1|SERPINB1|AQP1|PARK7
GOBP_REGULATION_OF_OXIDOREDUCTASE_ACTIVITY	0.0395902480957043	0.124324771897661	0.0351413469886656	0.515963881310323	1.5033823190406	22	EGFR|HP|GNAI2|ATP2B4|AOC3|CAV1|APOE|PARK7|GNAI3|SNCA
GOBP_NEGATIVE_REGULATION_OF_LOCOMOTION	0.0402120368387235	0.125824760430844	0.0369510418061921	0.384279126376771	1.38642095265155	58	C5|RRAS|LIMCH1|RBBP7|DCN|RHOB|NRP1|LRP1|ATP2B4|THY1|RGCC|DAG1|ADIPOQ|APOE|APOD|SFRP1|MMRN2|RHOA|SYNJ2BP|ENG
GOBP_PEPTIDYL_SERINE_MODIFICATION	0.0401610393459629	0.125824760430844	0.0354913347111741	0.467162587688111	1.46483033956342	30	PAK2|CD44|EGFR|DCN|ATP2B4|BGN|CAV1|DMTN|PARK7|SNCA|CAMK1D|TNKS1BP1|ILK|TXN|PDCD10
GOBP_CELLULAR_RESPONSE_TO_MECHANICAL_STIMULUS	0.0405693126591067	0.126715599110555	0.0341590900425564	0.582102901967541	1.53339385564415	15	F11R|ITGB3|DAG1|BAG3|AQP1|ENG|SLC2A1
GOBP_EPITHELIAL_CELL_PROLIFERATION	0.0406436584647514	0.126721120856171	0.0367527406710717	0.385691531826926	1.38629574215078	57	RTN4|SPARC|YAP1|EGFR|NRP1|LIMS1|GPX1|RGCC|ITGB3|CAV1|NME2|APOE|LAMC1|SERPINB1|LAMB1|SFRP1|MMRN2|GRN|SYNJ2BP|CD34|MAP2K1|CAV2
GOBP_REGULATION_OF_CYSTEINE_TYPE_ENDOPEPTIDASE_ACTIVITY	0.0408730054759347	0.127209033085529	0.0362467243014639	0.400427577442889	1.40332565577454	50	PAK2|CD44|CRYAB|S100A8|ASPH|CST3|GPX1|BCAP31|ARL6IP5|IGBP1|NOL3|FAM162A|S100A9|AQP1|PARK7|RHOA|SNCA|MGMT
GOCC_PLASMA_MEMBRANE_RAFT	0.040983007045859	0.127324431142473	0.0348959578162356	0.481422698567782	1.47338456670785	27	SORBS1|PLVAP|ATP2B4|CAV1|EHD2|DAG1|FLOT1|SLC2A1|CD36|CAV2
GOBP_REGULATION_OF_MUSCLE_ADAPTATION	0.0418884517472807	0.129906281972917	0.0336070192985924	0.580402317256827	1.52891412166997	15	PI16|ATP2B4|DAG1|NOL3|PPP3CA|ATP2A2
GOBP_HORMONE_METABOLIC_PROCESS	0.0421260356187618	0.130180633965236	0.0280203070450766	-0.441304050469152	-1.41986630883012	46	ADH1B|DHRS4|ALDH1A2|RBP1|AKR1B1|HSD17B12|CTSL|IDE|HSD17B10|H6PD|ALDH9A1|CTSB|TSPO|DAB2|CPQ|CTSZ|PTPN11|AKR1C1|SULT1A1|ADH1A|ALDH1A3|BCHE
GOMF_FLAVIN_ADENINE_DINUCLEOTIDE_BINDING	0.0420734268671763	0.130180633965236	0.0284705120868724	-0.494474132760676	-1.46105624296207	30	GCDH|ACADS|ETFA|AIFM1|ACADM|IVD|LDHD|ACADSB|CYB5R2|DLD|TXNRD1|AOX1|ACADL|DPYD
GOBP_POSITIVE_REGULATION_OF_VASCULATURE_DEVELOPMENT	0.0423313341462808	0.130583938903545	0.0346866124194211	0.451652950370687	1.44738757140315	33	C5|RRAS|ITGB1|RHOB|NRP1|C3|CMA1|ITGB3|AQP1|HSPB6|ITGA5|GRN|ENG|AGO2|CD34
GOBP_STEROL_HOMEOSTASIS	0.0425052172035789	0.130889081547529	0.0339721263323093	0.5056726698472	1.4892114573784	23	CES1|LAMTOR1|APOC3|APOA4|COMMD9|CAV1|APOM|APOE|APOC2
GOBP_TISSUE_MIGRATION	0.0428357249946455	0.131674605353259	0.0357833568779785	0.382115927364165	1.37861645787165	58	RTN4|FSTL1|RRAS|SPARC|ITGB1|DCN|RHOB|NRP1|ATP2B4|GPX1|RGCC|ITGB3|KANK2|APOE
GOBP_RESPONSE_TO_EXTRACELLULAR_STIMULUS	0.0433494757628473	0.133019656734502	0.027051909674104	-0.393644574575716	-1.37273271028961	72	PCK2|OXCT1|AIFM1|ACADM|GPT|ALDH1A2|TXN2|HNRNPL|SIRT2|IFI16|ASS1|PCK1|ACAT1|HNRNPA1|ENSA|SORD|PLEC|GLUL|ACACB|RRAGC
GOBP_ERBB_SIGNALING_PATHWAY	0.043511072329788	0.133281284715456	0.0332807070249886	0.534964144190395	1.50058462733923	19	RTN4|EGFR|EFEMP1|ITGA1
GOBP_NEGATIVE_REGULATION_OF_CELL_PROJECTION_ORGANIZATION	0.0441663243857064	0.135051492780111	0.0334380379346369	0.489239298844687	1.4702027402673	25	RTN4|PRNP|YAP1|NRP1|THY1|VIM|DNM2|APOE|PPP3CA|RHOA
GOBP_HYDROGEN_PEROXIDE_METABOLIC_PROCESS	0.0442887074633336	0.135188956697518	0.0333359879014972	0.495936937524515	1.47511067643906	24	HP|APOA4|HBZ|MAOB|GPX1|PRDX4|GPX3|PARK7|SNCA|SOD2
GOBP_CELL_REDOX_HOMEOSTASIS	0.0448550184584987	0.136440526530555	0.027992502805755	-0.551119932071641	-1.48253001386803	20	APEX1|PRDX5|TXN2|ERP44|PRDX3|DLD|GLRX5|TXNRD1
GOBP_NEGATIVE_REGULATION_OF_TRANSPORT	0.0448138675760159	0.136440526530555	0.0360476505069306	0.345363021106673	1.33029967747342	84	SIRPA|CRYAB|BIN1|APOC3|GNAI2|UBQLN1|MAOB|LGALS3|ITGAV|ITGB3|ARL6IP5|CAV1|ADIPOQ|CD47|APOE|BAG3|PSMD9|APOD|DMTN|APOC2|SFRP1|PARK7|PPP3CA|PFKL|SNCA
GOCC_RIBONUCLEOPROTEIN_GRANULE	0.0450348984771574	0.13674944824542	0.026691760818578	-0.408083244644828	-1.38499770145024	61	HNRNPK|HNRNPU|TUBA1A|NCL|HNRNPL|DHX9|TARDBP|RPLP0|EIF3B|PSMA2|RPS4X|PSMA6|PABPC1|EIF4E|RPL6|PCBP1|KPNB1|PSMA4|YBX1|HNRNPAB|RAC1|TUBB|RPS6|LSM2|CSDE1
GOBP_REGULATION_OF_HORMONE_LEVELS	0.0456237206128652	0.138057220433384	0.0262063737733198	-0.382102557821904	-1.35810156365505	81	PCK2|ADH1B|OXCT1|BCAT2|HADH|DHRS4|ALDH1A2|RBP1|GLUD1|AKR1B1|AIMP1|HSD17B12|MPC2|CTSL|HMGN3|IDE|HSD17B10|SERPINA7
GOCC_SPINDLE_POLE	0.0455521904493591	0.138057220433384	0.027998057260194	-0.596906188446905	-1.49745892437622	15	HNRNPU|NUMA1|NPM1|EML1
GOBP_CELL_CELL_SIGNALING_BY_WNT	0.046374867813572	0.140087403464527	0.0337210722425348	0.408233746845584	1.40018655732571	45	RUVBL2|YAP1|EGFR|IGFBP6|LRP1|RAB5A|RPS12|CAV1|APOE|RUVBL1|SFRP1|TGFB1I1|RHOA|RBX1|PPP1CA|ILK
GOBP_RESPONSE_TO_VIRUS	0.0469311719720243	0.14152301599854	0.0265334363619243	-0.444199997804635	-1.41281490161838	43	BANF1|ILF3|IFIT3|CALR|DHX9|PSMA2|IFI16|HNRNPUL1|EEF1G|PHB2|PML|EIF5A|RPS15A|PCBP2|DDX17
GOBP_ORGANELLE_MEMBRANE_FUSION	0.0471711976487877	0.141757161953155	0.0325597337710935	0.468118178943853	1.44471558395963	28	STX7|VTI1B|SNAP29|GNAI3|SNCA|VAMP2|STX12|VAMP3|STX4|CAV2|SEC22B
GOCC_VESICLE_COAT	0.0471339085214514	0.141757161953155	0.0319885000513067	0.521348317078054	1.48329852258238	20	TMED7|CLTB|PEF1|CLTA|AP1B1|CLINT1|SEC23A|COPG1|PDCD6|COPB1|AP2B1|COPA
GOCC_INCLUSION_BODY	0.0475715946567965	0.142714783970389	0.0318988181561603	0.513809109351845	1.48068413996941	21	PRNP|UBQLN1|PSMC6|GPX1|HSPB7|BAG3|CLU|SNCA|ATXN3
GOBP_NEGATIVE_REGULATION_OF_CYSTEINE_TYPE_ENDOPEPTIDASE_ACTIVITY	0.0476617220479683	0.142739908569044	0.0317696725712919	0.529292911895779	1.48467671259057	19	PAK2|CD44|CRYAB|CST3|GPX1|IGBP1|NOL3|AQP1|PARK7|SNCA
GOBP_REGULATION_OF_LEUKOCYTE_MIGRATION	0.0480249852801884	0.143091509043019	0.0329993016062137	0.416460679368008	1.39943073676126	41	C5|PLVAP|LYVE1|THY1|LGALS3|ITGB3|CD47|CD99|APOD|BST1|CD99L2|RHOA|CAMK1D|CD81|CD9
GOBP_REGULATION_OF_TRANSMEMBRANE_RECEPTOR_PROTEIN_SERINE_THREONINE_KINASE_SIGNALING_PATHWAY	0.0479464128327164	0.143091509043019	0.032751023040592	0.433138463608886	1.41568230400046	36	FSTL1|ASPN|RBBP7|FBN1|LRP1|CAV1|DNM2|NOMO3|SFRP1|TGFB1I1|ENG|CAV2|ILK|SNX6|GLG1|CD109|UBE2O|RBPMS
GOBP_RESPONSE_TO_DOPAMINE	0.0478824346216154	0.143091509043019	0.0313912058061364	0.572202623599957	1.50731422957339	15	GNG2|PALM|TGM2|DNM2|GNB1|GNAI3|CAV2
GOBP_MYOTUBE_DIFFERENTIATION	0.0484869809992963	0.143976647661176	0.0314067133443482	0.537688587544346	1.48822898459468	18	ITGB1|GPX1|SORT1|EHD2|PPP3CA|CD81|CD9|FLOT1|CAV2|EHD1|MYH9
GOBP_VESICLE_BUDDING_FROM_MEMBRANE	0.0484309900537052	0.143976647661176	0.031850209165799	0.491623143576693	1.46227976382312	24	RAB1A|S100A10|SLC2A4|VAPA|TMED9|VAPB|PEF1
GOCC_PIGMENT_GRANULE	0.0494444293515173	0.146570413663411	0.0335128330704845	0.370029251335509	1.3507127061228	62	RAB1A|CALU|ITGB1|CANX|RAB2A|RAB5C|SYPL1|LAMP1|RAB5A|TPP1|ITGB3|RAB5B
GOBP_ORGANOPHOSPHATE_CATABOLIC_PROCESS	0.0496681508863312	0.146984053300906	0.0261423455836178	-0.486841785707339	-1.43850442968829	30	SUCLG2|SUCLA2|SUCLG1|GPD1L|ACAT1|DUT|IDH1|MLYCD|NT5C|BPNT1|DPYD|DNPH1
GOBP_REGULATION_OF_CIRCADIAN_RHYTHM	0.0497883774433185	0.147090536406149	0.0267111374763132	-0.58097970795795	-1.48038405245962	16	TARDBP|PRKDC|DDB1|PML|SFPQ|HNRNPD|NONO|USP7|PPP1CB|CCAR2|PARP1
GOBP_ERAD_PATHWAY	0.0504548819217269	0.148807810532661	0.0310555923920473	0.502689239292134	1.46470352227859	22	UBXN1|CANX|UBQLN1|PSMC6|BCAP31|CAV1|ATXN3|ERLIN2|SEC61B|RCN3|YOD1
GOBP_PURINE_CONTAINING_COMPOUND_CATABOLIC_PROCESS	0.050719165451959	0.149335013286881	0.0264576422489962	-0.580033615823873	-1.47797333193314	16	SUCLG2|SUCLA2|SUCLG1|ACAT1|MLYCD|NT5C|DPYD|DNPH1
GOBP_RETINA_DEVELOPMENT_IN_CAMERA_TYPE_EYE	0.0510761397824578	0.150132895724194	0.0303722935422981	0.56832617709325	1.49710277171082	15	COL4A1|NRP1|ATP2B4|THY1|LAMB2|IMPDH2|GNB1
GOBP_POSITIVE_REGULATION_OF_MAPK_CASCADE	0.0523667285595113	0.153667744646902	0.0323886392864651	0.370405529394825	1.34548855512445	60	CD44|LAMTOR1|EGFR|IGFBP6|MTURN|GNAI2|NPTN|NRP1|ITGB3|ARL6IP5|ITGA1|APOE
GOBP_NEGATIVE_REGULATION_OF_CATABOLIC_PROCESS	0.0524707320513423	0.153714594230946	0.024514375153628	-0.387380134844747	-1.35088711178337	72	SYNCRIP|RPL5|HNRNPA0|HNRNPC|HNRNPU|SNRNP70|CHMP4B|LRPPRC|DHX9|SNX12|TARDBP|SIRT2|SGTA|PML|HSP90AB1|PABPC1|EIF4E|SNX3|USP14|HNRNPD|CTSA|USP7|YBX1|ACACB|HNRNPAB|TSPO|CSDE1|CCAR2|ELAVL1|FBP1|RPL11
GOMF_TUBULIN_BINDING	0.0525793909662605	0.153774902222933	0.0318179230660888	0.39354921274955	1.37371564385401	49	PRNP|ALDOA|CRYAB|S100A8|CLIP1|VAPA|VAPB|DAG1|DNM2|S100A9|CCT5|TBCA|TPPP3|SNCA
GOBP_RNA_LOCALIZATION	0.0527598985761654	0.15404478748158	0.0249097491091744	-0.42649650775743	-1.38330002799586	48	DDX39B|HNRNPU|RBM8A|NPM1|LRPPRC|SSB|DHX9|TST|HNRNPA2B1|HNRNPA1|MAGOH|KPNB1|YBX1|RAN|HNRNPAB|XPO1
GOBP_NCRNA_PROCESSING	0.0529918699186992	0.154463781098579	0.0248583397586448	-0.42930803205221	-1.3873491372825	47	RPL5|TSN|RPS14|RPL7A|RPS8|SSB|RPL27|PRKDC|THUMPD1|HNRNPA2B1|HSD17B10|RPS27|DDX17|RPS6|NOLC1|PA2G4|RPL11|LSM6|RPL10A
GOBP_GROWTH	0.0536691886571938	0.156177338992434	0.0342387184155873	0.308303673850232	1.26264404849457	125	RTN4|LAMTOR1|CRYAB|FHL1|S100A8|YAP1|EGFR|ITGB1|RBBP7|PI16|NRP1|GPX1|FBLN5|GAS1|DAG1|DNM2|APOE|LAMB2|S100A9|APOD|EPB41L3|RAB21|SFRP1|PPP3CA|BASP1|PPT1|RHOA|CD81|CD9|PLG|DBN1|BST2|NUBP1|RFTN1|DCUN1D3
GOBP_POSITIVE_REGULATION_OF_WNT_SIGNALING_PATHWAY	0.0538770581268433	0.156521370198783	0.0296061073719945	0.552271902121476	1.48101652450101	16	YAP1|EGFR|RPS12|CAV1|RUVBL1|SFRP1|ILK|PBXIP1|PPM1B
GOMF_CARBON_CARBON_LYASE_ACTIVITY	0.0548525413093495	0.159090593232765	0.0253115280407117	-0.556767798461919	-1.45969216014937	18	PCK2|GOT1|SHMT2|HMGCL|ME2|ME1|CSAD|PCK1|MLYCD|BCKDHA
GOBP_ORGANOPHOSPHATE_ESTER_TRANSPORT	0.0550633969292486	0.159437298571257	0.0296979898904503	0.496941172422605	1.44795517532382	22	PLTP|APOC3|APOA4|VAPA|CD47|APOE|APOC2
GOBP_PYRIDINE_CONTAINING_COMPOUND_METABOLIC_PROCESS	0.0552920472638901	0.15983429556747	0.0247020465300385	-0.474087218679174	-1.41911482489825	32	PGLS|TALDO1|PC|NAPRT|ALDH1L1|DCXR|ME2|ME1|GPD1L|IDH2|H6PD|MTAP|IDH1
GOBP_B_CELL_ACTIVATION	0.055757230645123	0.160912602820471	0.0294119671822208	0.504145833211998	1.45283671675329	21	LGALS1|ITGB1|IGLC1|IGBP1|IGLL5|IGHG1|BST1|SFRP1|CD81|IGKC|BST2
GOBP_POSITIVE_REGULATION_OF_CELL_SUBSTRATE_ADHESION	0.0559096843560402	0.161086318293146	0.0305354286391913	0.409956557296347	1.37757496791282	41	RRAS|S100A10|NRP1|LIMS1|THY1|ITGB3|DAG1|DNM2|NID1|DMTN|ABI3BP|SFRP1|ITGA5|EFEMP2|VTN|CD36
GOBP_RESPONSE_TO_GROWTH_FACTOR	0.0560758921849119	0.161299024307836	0.0331255228459195	0.315154981930903	1.27087156044764	113	PAK2|CD44|FSTL1|ASPN|EGFR|ITGB1|RBBP7|DCN|NPTN|NRP1|FBN1|ATP2B4|LIMS1|SORT1|ITGB3|CAV1|GAS1|COL1A2|DNM2|RAB14|SFRP1|MMRN2|EEF1A1|ITGA5|TGFB1I1|VTN|EHD4|ENG|ITGB5
GOBP_REGULATION_OF_INSULIN_SECRETION	0.0565713988595594	0.162456681593406	0.0248386478566835	-0.538067873570525	-1.44741956450008	20	PCK2|OXCT1|HADH|GLUD1|MPC2|HMGN3
GOBP_CHROMOSOME_SEGREGATION	0.0571333555038244	0.163801048784364	0.0241873532610987	-0.460600680400173	-1.40565311812649	35	BANF1|HNRNPU|NUMA1|CHMP4B|SIRT2|PHB2|SFPQ|BUB3|KPNB1|RAN|RPS3|ACTR3|ACTL6A|NUDC|PDCD6IP|MAPRE1
GOBP_NEGATIVE_REGULATION_OF_DNA_METABOLIC_PROCESS	0.0572968023665305	0.164000355626168	0.0248780765271044	-0.583908994556746	-1.46485285602014	15	HNRNPC|XRCC5|HNRNPU|OTUB1|SUB1|HNRNPA1|RPS3
GOBP_ENDOTHELIAL_CELL_MIGRATION	0.0575143462751383	0.164353598357433	0.0302463781556704	0.396684625486253	1.36639862811306	46	FSTL1|RRAS|SPARC|ITGB1|DCN|RHOB|NRP1|ATP2B4|GPX1|RGCC|ITGB3|APOE|MMRN2|GRN|RHOA|SYNJ2BP
GOMF_HYDROLASE_ACTIVITY_ACTING_ON_GLYCOSYL_BONDS	0.0577193970981828	0.164670044662463	0.0247837477663377	-0.583316616474312	-1.46336675675812	15	APEX1|GANAB|ABHD10|GBE1|HEXB|RPS3|DNPH1|MAN2C1|GAA|HEXA
GOBP_RIBOSOMAL_LARGE_SUBUNIT_BIOGENESIS	0.0578602620087336	0.164802638608889	0.0247525321802157	-0.583066013622221	-1.46273806922799	15	RPL5|RPL7A|NPM1|RPLP0|RPL6|RPL23A|RPL10|RPL38|RPL11|RPL10A
GOBP_METAL_ION_HOMEOSTASIS	0.0581019477828429	0.165221499721244	0.0311309487550662	0.350776571441597	1.31633640598524	72	PRNP|TF|HPX|S100A8|GNAI2|NPTN|ATP2B4|THY1|BCAP31|VAPB|ITGB3|CAV1|TGM2|SCO1|NOL3|APOE|S100A9|ATOX1|ATP2A2|SNCA|SOD2|CYBRD1|NUBP1|CAV2
GOBP_CELL_CELL_ADHESION_VIA_PLASMA_MEMBRANE_ADHESION_MOLECULES	0.0592212968894583	0.168130706291048	0.0285172804363283	0.5005644409546	1.44251593687995	21	ITGB1|NPTN|ADIPOQ|SPARCL1|BSG|PECAM1|ITGA5
GOBP_REGULATION_OF_PHOSPHORUS_METABOLIC_PROCESS	0.0593819290465632	0.168313065122239	0.0345524965474439	0.280487961854978	1.21377349378146	191	PAK2|PRNP|TF|CD44|SIRPA|KRAS|HPX|IPO7|EGFR|LIMCH1|GNAI2|NPTN|NRP1|C3|LRP1|ATP2B4|TNXB|THY1|LGALS3|RGCC|ITGB3|CAV1|ITGA6|IGBP1|DAG1|ADIPOQ|ITGA1|AK4|APOE|ACSL3|DMTN|CLU|APOC2|BST1|PECAM1|SFRP1|PARK7|ACTB|EEF1A1|ITGA5|RHOA|SNCA|VTN|UCHL1|EHD4|CD81|ENG|FLOT1|TNKS1BP1
GOBP_MUSCLE_STRUCTURE_DEVELOPMENT	0.0604217116531806	0.17085328942424	0.0315709035439653	0.319936852719682	1.27118958288683	102	LGALS1|CRYAB|BIN1|FHL1|KRAS|ITGB1|PI16|ITGA7|GPX1|SORT1|MYL6|CAV1|EHD2|DAG1|CNTFR|ACTN1|LAMC1|NID1|LAMB2|CFL2|LAMB1|ACTB|PPP3CA|ATP2A2|BASP1|RHOA|PDLIM1|EFEMP2|UCHL1|CD81|CD9|SOD2|ENG|MBNL1|FLOT1|PLG
GOCC_INTRINSIC_COMPONENT_OF_ENDOPLASMIC_RETICULUM_MEMBRANE	0.0604738447102979	0.17085328942424	0.0280481914342868	0.523426165621402	1.44875306825957	18	RTN4|CANX|HLA-A|BCAP31
GOMF_MOLECULAR_CARRIER_ACTIVITY	0.0610835737713003	0.17229712407866	0.0286292543489519	0.451386476137926	1.40330811225297	29	TF|HBZ|CSE1L|SCO1|BAG3|CLU|ATOX1|PARK7
GOBP_MUSCLE_HYPERTROPHY	0.0617728338868117	0.173960270913505	0.0276007799737901	0.543264728958426	1.4568621682097	16	PAK2|PI16|ATP2B4|PPP3CA|ATP2A2
GOCC_AZUROPHIL_GRANULE_MEMBRANE	0.0619784895402435	0.174258361895757	0.0278055298162662	0.505115444781168	1.43711405299362	20	LAMTOR1|RAB5C|LAMP1|VAPA|SNAP29|LAMP2|SURF4|MGST1|BST2
GOCC_LYSOSOMAL_LUMEN	0.0625209563849269	0.175500948308814	0.028948473581986	0.395757034463772	1.35739312074282	45	OGN|SDC2|DCN|TPP1|BGN|ASAH1|GYG1|LAMP2|PRELP|ACP2|HSPG2|PPT1|AGRN|GC|TXNDC5|CSPG4|FUCA1|SCARB2
GOBP_CELLULAR_TRANSITION_METAL_ION_HOMEOSTASIS	0.0632780829475401	0.177341144183636	0.027718785004987	0.484319141595322	1.42632508675892	23	PRNP|TF|HPX|S100A8|SCO1|S100A9|ATOX1|CYBRD1|NUBP1|CP|STEAP4|SOD1
GOBP_REGULATION_OF_ACTIN_FILAMENT_BUNDLE_ASSEMBLY	0.0642128279883382	0.179496368982609	0.0276918374992433	0.463986007086317	1.40677604481486	26	PAK2|S100A10|F11R|LIMCH1|NRP1|RHOC|RGCC|CD47|SFRP1|RHOA
GOCC_SMALL_RIBOSOMAL_SUBUNIT	0.0642527094009913	0.179496368982609	0.022881185278365	-0.474058754895503	-1.40073354192246	30	RPS14|RPSA|RPS8|NPM1|RPS5|RPS4X|RPS27|RPS15A|RPS3A|RPS3|RPS6
GOBP_ACTIN_FILAMENT_BASED_MOVEMENT	0.064909208664156	0.180875835761436	0.027358667590452	0.482787736584864	1.42181508251418	23	CACNA2D1|BIN1|LIMCH1|MYL6|CAV1|MYL1|ATP2A2
GOBP_INNATE_IMMUNE_RESPONSE	0.0649536935981789	0.180875835761436	0.0312832749035849	0.301048007910832	1.24081657291368	131	PAK2|DEFA3|SIRPA|C5|HPX|S100A8|IPO7|APOA4|LAMP1|PDE12|IGLC1|C3|C1R|CRISP3|HLA-A|LGALS3|VIM|MRC1|CD47|IGLL5|APOE|OPTN|APOL1|ACTR2|S100A9|C4BPA|CLU|IGHG1|CD14|GRN|CFI|SNCA|VAMP2|VAMP3|CFB|STX4|C1RL|IGKC|BST2|C1QB
GOBP_NEGATIVE_REGULATION_OF_EPITHELIAL_CELL_MIGRATION	0.0656560981254339	0.182540680457019	0.0267014440739119	0.551758573635477	1.45345986723633	15	DCN|ATP2B4|RGCC|APOE|MMRN2|RHOA|SYNJ2BP|PDCD10
GOBP_REGULATION_OF_PEPTIDE_TRANSPORT	0.0659828770026278	0.182577025747366	0.0226723722678549	-0.485662876305969	-1.40145328255964	27	PCK2|OXCT1|HADH|GLUD1|AIMP1|MPC2|HMGN3
GOBP_VACUOLE_ORGANIZATION	0.0658968946310944	0.182577025747366	0.0279758585734227	0.408680956250168	1.35861891977123	39	RAB1A|LAMTOR1|RAB1B|UBQLN1|RAB5A|TPP1|BAG3|RAB14|GRN|ACP2|ATP2A2|PPT1|STX12|SEC22B|MAP1LC3B|SH3GLB1|SCARB2|NSFL1C
GOCC_ORGANELLE_INNER_MEMBRANE	0.0657775316504377	0.182577025747366	0.0215870195238518	-0.362258259716469	-1.30549415121947	89	AIFM1|MT-ATP6|SLC25A1|SHMT2|HADHB|PMPCA|HSPA9|LRPPRC|CBX3|HADHA|UQCRC2|LDHD|SLC25A6|MPC2
GOBP_MULTICELLULAR_ORGANISMAL_SIGNALING	0.0664086324184846	0.183464354751067	0.0267305547938683	0.517761920619198	1.43307541806687	18	CACNA2D1|BIN1|ATP2B4|CAV1|TYMP|ATP2A2
GOBP_ACTIN_FILAMENT_ORGANIZATION	0.0665863574762837	0.183664739579133	0.0303441804866022	0.310233779400879	1.25102666921257	113	PAK2|TF|ALDOA|SORBS1|BIN1|S100A10|F11R|LIMCH1|CAPZA1|ITGB1|RHOB|NRP1|RHOC|RGCC|NCKAP1|CD47|ACTN1|ACTR2|DMTN|CFL2|SFRP1|RHOA|SPTAN1|PDLIM1
GOBP_POSITIVE_REGULATION_OF_CELL_ACTIVATION	0.0667223338465151	0.183749518763431	0.028166189924226	0.383905076411581	1.34005199892796	49	SIRPA|LGALS1|LAMP1|IGLC1|HLA-A|THY1|CAV1|CD47|IGLL5|EFNB1|IGHG1|BST1|CD276|ACTB|PPP3CA|RHOA|CD81|STX4|IGKC
GOBP_HEART_PROCESS	0.0669810847423611	0.184171612535689	0.0275476198201487	0.421540502602291	1.36815144070561	35	CACNA2D1|BIN1|YAP1|GNAI2|ATP2B4|GPX1|CAV1|HSPB7
GOBP_ORGANIC_ACID_BIOSYNTHETIC_PROCESS	0.0671031351082359	0.18421709732544	0.021484854432505	-0.37176858795671	-1.31371270362243	78	BCAT2|ALDH1A2|GOT1|RBP1|SUCLA2|CBR1|SHMT2|GLUD1|SHMT1|GSTM2|LTA4H|PTGES3|FASN|MTHFD1|HSD17B12|HSD17B10|CSAD|APOA1|ASS1|MTAP|GSTP1|ALOX15|GSTM1|MLYCD|GLUL|ACACB|ACADL|DPYD|FABP5|ENOPH1|GSTM4|ANXA1
GOBP_POSITIVE_REGULATION_OF_PEPTIDE_SECRETION	0.0690580771107858	0.189286346366455	0.022462983420319	-0.54361241429328	-1.42520235813897	18	PCK2|OXCT1|GLUD1|AIMP1|MPC2
GOMF_RNA_POLYMERASE_II_SPECIFIC_DNA_BINDING_TRANSCRIPTION_FACTOR_BINDING	0.069252892345905	0.189522805698981	0.0216878982976646	-0.427208929799955	-1.35877340186587	43	TACC2|APEX1|NPM1|CALR|DHX9|FKBP4|PRKDC|CPNE1|HMGN3|PHB2|PSMA6|ANXA4|HMGB1|YWHAH|FBP1|STAT1|PARP1|ADD1|CTNNB1|MAPK14
GOBP_T_CELL_MEDIATED_IMMUNITY	0.0694596038178398	0.189791030150154	0.0259842269072696	0.536228081349676	1.43799213092261	16	STX7|HLA-A|CD81|RFTN1
GOBP_REGULATION_OF_CELLULAR_COMPONENT_BIOGENESIS	0.0696026067385535	0.189884611508616	0.031367986325578	0.281882488539232	1.20721320025876	175	PAK2|CRYAB|BIN1|CLIP1|S100A10|YAP1|F11R|LIMCH1|PALM|CAPZA1|DNAJB1|RAB1B|NRP1|RHOC|PSMC6|RAB5A|LIMS1|THY1|LGALS3|RGCC|NCKAP1|CAV1|DAG1|DNM2|CD47|APOE|ACTR2|APOD|DMTN|CLU
GOBP_SENSORY_ORGAN_MORPHOGENESIS	0.0705893367036465	0.192276102784036	0.0258729571848506	0.525074372768306	1.43047301292215	17	MFAP5|FBN1|THY1|EFEMP1|AQP1
GOBP_MEMBRANE_DOCKING	0.0710449630325362	0.193215740583813	0.0261697309774967	0.47003387927459	1.39806483676514	24	STX7|VTI1B|VAPB|SNAP29|EXOC8|ATP2A2|STX12|VAMP3|STX4|CAV2
GOBP_REGENERATION	0.071596796985398	0.194413697568437	0.0264576422489962	0.429105493071696	1.36592293289086	32	YAP1|APOA4|THY1|GPX1|DAG1|LAMB2|APOD|GRN|PPP3CA|VTN|CD81|CD9|PLG|MAP2K1
GOBP_NEGATIVE_REGULATION_OF_COAGULATION	0.0717726054048924	0.194588461237488	0.0258332347281774	0.488823613819745	1.40868147148748	21	PROS1|APOE|KNG1|KLKB1|VTN|CD9|PLG|CD34|FGA|PROCR
GOBP_POSITIVE_REGULATION_OF_INFLAMMATORY_RESPONSE	0.0720467891422777	0.194727080251419	0.0257020837184417	0.505088151060029	1.41678189681088	19	LGALS1|S100A8|C3|CD47|S100A9|PARK7|GRN|SNCA|CD81
GOBP_RESPONSE_TO_OXIDATIVE_STRESS	0.0720162762169763	0.194727080251419	0.0290530730597417	0.309729395586469	1.24463271534289	110	PRNP|GPX4|SIRPA|CRYAB|PON2|SOD3|CYB5B|EGFR|HP|VKORC1L1|APOA4|RHOB|UBQLN1|GPX1|ARL6IP5|FBLN5|ADIPOQ|NOL3|PRDX4|GPX3|APOE|ALAD|APOD|ATOX1|AQP1|PARK7|ATP2A2|MGST1|PDLIM1|SNCA|MGMT|SOD2|STX4|CD36
GOMF_PHOSPHATIDYLINOSITOL_PHOSPHATE_BINDING	0.0722221259337574	0.194899276476569	0.0218800125512501	-0.523489599457717	-1.40820354696032	20	ANXA8|PFN1|SNX12|SNX3|ALOX15
GOBP_CELLULAR_ION_HOMEOSTASIS	0.0730402807955875	0.196802978810333	0.0278055298162662	0.338098522459776	1.28101384751365	76	PRNP|TF|HPX|S100A8|NPTN|ATP2B4|THY1|BCAP31|VAPB|ITGB3|CAV1|TGM2|SCO1|NOL3|APOE|S100A9|ATOX1|GRN|ATP2A2|PPT1|SNCA
GOBP_HYDROGEN_PEROXIDE_CATABOLIC_PROCESS	0.0739880634448805	0.198925350511557	0.0251510413695964	0.531591172708335	1.42555742567317	16	HP|APOA4|HBZ|GPX1|PRDX4|GPX3|SNCA
GOBP_T_CELL_RECEPTOR_SIGNALING_PATHWAY	0.074055829228243	0.198925350511557	0.0252700972943687	0.510758472333623	1.41369108488193	18	PRNP|HLA-A|THY1|LGALS3|CD276|CD81|RFTN1
GOBP_REGULATION_OF_AXONOGENESIS	0.0741738464039386	0.198936306945126	0.0251184809670279	0.531454962179503	1.42519215261974	16	PAK2|RTN4|NRP1|THY1
GOBP_NUCLEOSIDE_PHOSPHATE_CATABOLIC_PROCESS	0.0747872506369482	0.200273833760907	0.021484854432505	-0.521536407857346	-1.40294939990108	20	SUCLG2|SUCLA2|SUCLG1|ACAT1|DUT|MLYCD|NT5C|DPYD|DNPH1
GOBP_GASTRULATION	0.0751407378772138	0.200298821883382	0.0254665368383206	0.461225554955643	1.38601922694759	25	UGDH|ITGB1|ITGA7|ITGAV|ITGB3|DAG1|ADIPOQ|LAMB1|SFRP1|ITGA5|VTN|ITGB5|MAP2K1|COL6A1
GOBP_POSITIVE_REGULATION_OF_CELL_DEVELOPMENT	0.0750843032742304	0.200298821883382	0.0270770938429087	0.353028806777367	1.29300421916518	63	BIN1|KRAS|S100A10|F11R|ITGB1|NPTN|NRP1|LIMS1|ITGB3|ASPA|DAG1|ADIPOQ|TGM2|DNM2|ACTR2|DMTN
GOBP_POSITIVE_REGULATION_OF_ERK1_AND_ERK2_CASCADE	0.0749335206462295	0.200298821883382	0.0260021582623685	0.416291195996318	1.3511142963474	35	CD44|EGFR|MTURN|GNAI2|NPTN|NRP1|ITGB3|APOE
GOBP_TOLL_LIKE_RECEPTOR_SIGNALING_PATHWAY	0.0752603563989817	0.20031186322046	0.0248859838356548	0.542399125177265	1.42880491240011	15	RTN4|UBQLN1|CAV1|CD14|FLOT1|CD36|RFTN1
GOBP_NEPHRON_DEVELOPMENT	0.0759721073159201	0.201898476976555	0.0250376067321169	0.493191198723029	1.40318814207849	20	YAP1|ITGB3|ADIPOQ|NID1|LAMB2|AQP1|PECAM1|PPP3CA|BASP1|PODXL|CD34|ILK
GOBP_NEGATIVE_REGULATION_OF_LIPID_METABOLIC_PROCESS	0.076263904693342	0.202365923396011	0.0247603255014629	0.52976788426969	1.42066794949994	16	APOC3|APOE|APOD|APOC2|ACADVL|ERLIN2|SOD1|GPLD1|ATP1A1
GOBP_NUCLEIC_ACID_PHOSPHODIESTER_BOND_HYDROLYSIS	0.0765181005950646	0.202732327221522	0.021111706968687	-0.50050792608289	-1.39101276403797	23	LACTB2|APEX1|TSN
GOBP_ACTIN_FILAMENT_BASED_PROCESS	0.0770619698156918	0.203555520874732	0.0299922535723367	0.277829482473612	1.19442767902237	181	PAK2|TF|ALDOA|SORBS1|CACNA2D1|BIN1|KRAS|S100A10|F11R|LIMCH1|CAPZA1|ITGB1|RHOB|NRP1|RHOC|LRP1|TNXB|RGCC|ITGB3|NCKAP1|MYL6|CAV1|EHD2|CD47|ACTN1|ACTR2|DMTN|EPB41L3|BST1|MYL1|CFL2|INF2|AQP1|SFRP1|ACTB|ATP2A2|RHOA|SPTAN1|PDLIM1|ATXN3
GOCC_NEURON_TO_NEURON_SYNAPSE	0.0769556921772313	0.203555520874732	0.0263824693154535	0.367231016676151	1.30653485338089	54	PAK2|RTN4|PRNP|CRYAB|PALM|RTN3|DNAJB1|NPTN|LIN7C|DNM2|ACTR2|DMTN|MAL2
GOMF_MOLECULAR_ADAPTOR_ACTIVITY	0.0773858676418544	0.204102303478365	0.0277946437247726	0.313639419163297	1.24425987678239	101	STX7|PRNP|SORBS1|LAMTOR1|RUVBL2|SOD3|VTI1B|PSMC6|LGALS3|CAV1|ST13|VIM|COL1A2|PRDX4|CHCHD3|OPTN|PEF1|SNAP29|EPB41L3|GNB1|SNCA|VAMP2|STX12|VAMP3|STX4|MAP2K1|CAV2|GNB2|RBX1|SEC22B|LAMTOR2|NAPG|MYH9
GOBP_REGULATION_OF_CELLULAR_KETONE_METABOLIC_PROCESS	0.0790087463556851	0.208068282257958	0.0248859838356548	0.452732650068919	1.37265658251633	26	CES1|APOC3|APOA4|ATP2B4|CAV1|ADIPOQ|APOC2|ACADVL|PARK7|SNCA|ERLIN2
GOBP_REGULATION_OF_CELLULAR_LOCALIZATION	0.0793024134024512	0.208527129217891	0.0296716531806871	0.276493099231203	1.19107155336429	184	STX7|RTN4|PRNP|RAB11B|SORBS1|CRYAB|YAP1|EGFR|ITGB1|GNAI1|LAMP1|NPTN|VTI1B|LRP1|ATP2B4|REEP5|LGALS3|BCAP31|ITGB3|CAV1|EHD2|GAS1|DAG1|ADIPOQ|APOE|ACSL3|BAG3|PSMD9|SAA1|APOD|DMTN|HUWE1|CCT3|CCT5|RAB14|CCT8|RAB21|PECAM1|SFRP1|PARK7|ACTB
GOBP_NUCLEAR_TRANSCRIBED_MRNA_CATABOLIC_PROCESS	0.0799855478898199	0.210007167843046	0.0206624558246359	-0.504239507451022	-1.3873169469169	22	SYNCRIP|HNRNPU|RBM8A|SSB|DHX9|PABPC1|LSM7|HNRNPD|MAGOH|YBX1|HNRNPAB|CSDE1
GOBP_REGULATION_OF_CELLULAR_AMIDE_METABOLIC_PROCESS	0.0805368112082791	0.211137045600083	0.0192415544954873	-0.34578438357482	-1.2704091949862	101	SYNCRIP|RPL5|ILF3|RPS14|SHMT2|HNRNPU|SHMT1|RBM8A|NCL|ACO1|NPM1|LRPPRC|HNRNPL|CALR|DHX9|TARDBP|EIF3B|PRKDC|GAPDH|RPS4X|EEF2|EIF5A|PABPC1|EIF5|EIF4E|HNRNPD|FTO|MAGOH|PURA
GOBP_REGULATION_OF_CATION_CHANNEL_ACTIVITY	0.0807087084218821	0.211137671642374	0.024393998354806	0.47475265352719	1.38330369834766	22	CACNA2D1|ITGB1|UBQLN1|AHNAK|CAV1|PPP3CA|VAMP2
GOMF_ENZYME_REGULATOR_ACTIVITY	0.0807789030109427	0.211137671642374	0.0292403683831946	0.277595689634324	1.19150154193294	179	PAK2|PRNP|PSMD2|SIRPA|LAMTOR1|BIN1|C5|CYB5B|IPO7|EGFR|APOC3|APOA4|PI16|NRP1|C3|PROS1|ATP2B4|CST3|ABCE1|THY1|LGALS3|RGCC|CAV1|NUCB1|IGBP1|PSMD1|NOL3|ACAP1|APOE
GOBP_CELLULAR_AMINO_ACID_BIOSYNTHETIC_PROCESS	0.0813712208255449	0.212367939553664	0.0204420476931562	-0.497361633486432	-1.38226858051359	23	BCAT2|GOT1|SHMT2|GLUD1|SHMT1|MTHFD1|ASS1|MTAP|GLUL|DPYD|ENOPH1
GOBP_CELL_CYCLE_CHECKPOINT_SIGNALING	0.0817192562332723	0.212640568380467	0.0206811262127519	-0.5614938299672	-1.40861991874182	15	DDX39B|NAE1|PRKDC|PML|BUB3|CCAR2|BABAM1|PTPN11|MAPK14
GOCC_CELL_LEADING_EDGE	0.0815991558708013	0.212640568380467	0.0269618038955769	0.314444618562967	1.24167731599796	98	CD44|CLIP1|EGFR|ITGB1|RAB5A|THY1|ITGAV|ITGB3|NCKAP1|VIM|DAG1|NME2|DNM2|ACTN1|ACTR2|EPB41L3|EXOC8|ACTB|EEF1A1|ITGA5|ABLIM1|RHOA|FLOT1|STX4|PODXL|DBN1
GOBP_ION_TRANSMEMBRANE_TRANSPORT	0.0827979800997998	0.215126894723587	0.0270267930662074	0.306999172710406	1.23186558071752	109	PRNP|GLRX|CACNA2D1|PCYOX1|BIN1|FHL1|ITGB1|CYB5A|UBQLN1|ATP2B4|THY1|ITGAV|SLC19A3|ITGB3|AHNAK|ARL6IP5|CAV1|NOL3|DNM2|APOL1|AQP1|PARK7|PPP3CA|ATP2A2|UQCRH|SNCA|VAMP2|COX6B1|SLC1A5|GNB2|HSPA2|TMEM109
GOBP_NEGATIVE_REGULATION_OF_CELL_DIFFERENTIATION	0.084009873834339	0.21732942260957	0.0256674325925812	0.344953892697621	1.27247990472257	66	RTN4|KRAS|YAP1|EGFR|ITGB1|PI16|NRP1|FBN1|THY1|SORT1|ITGAV|ITGB3|EFEMP1|CAV1|ADIPOQ|DMTN|SFRP1|ACTB|PPP3CA|TGFB1I1|RHOA|SOD2|PF4|DYNLT1
GOBP_POSITIVE_REGULATION_OF_PEPTIDYL_SERINE_PHOSPHORYLATION	0.083915760240685	0.21732942260957	0.023521861723837	0.534650538324378	1.40839334009909	15	CD44|EGFR|ATP2B4|CAV1|PARK7|SNCA|TNKS1BP1|TXN|PDCD10
GOBP_REGULATION_OF_PROTEIN_SECRETION	0.0840191066789575	0.21732942260957	0.01986006343934	-0.452581707305924	-1.35474103711332	32	PCK2|OXCT1|HADH|GLUD1|PPIA|MPC2|HMGN3
GOCC_ENDOPLASMIC_RETICULUM_GOLGI_INTERMEDIATE_COMPARTMENT_MEMBRANE	0.0852920478536242	0.220295733065722	0.0234882705223204	0.501875837442902	1.3891054882928	18	RAB2A|RAB1B|BCAP31|TMED9|TMED7|CD59|SURF4|LMAN2|TMED10|SEC22B|SERPINA1
GOBP_NEUTROPHIL_MIGRATION	0.0855927195366978	0.220420189249372	0.0235387088343397	0.485961683230144	1.38261930297743	20	S100A8|LGALS3|ITGA1|CD99|SAA1|S100A9|BST1|BSG|PECAM1|CD99L2|PPBP|CAMK1D|PF4
GOCC_PRECATALYTIC_SPLICEOSOME	0.0855917637458984	0.220420189249372	0.0200353091447876	-0.521895562100141	-1.38742369017502	19	SF3B2|SNRPD2|LSM7|SNRPD3|PRPF8|SNRPD1|LSM2|SNRPF|LSM6|LSM5
GOBP_LIPID_STORAGE	0.0870044569551959	0.223725746456218	0.0232471337218774	0.500740204169632	1.38596225186878	18	CES1|C3|ITGAV|ITGB3|CAV1|APOE
GOBP_I_KAPPAB_KINASE_NF_KAPPAB_SIGNALING	0.0875576036866359	0.224817023583627	0.0240391988709994	0.405293354434695	1.32467254240502	36	SIRPA|LGALS1|RHOC|VAPA|ADIPOQ|PRDX4|OPTN|RHOA|S100A4|CD36|BST2
GOMF_PEPTIDASE_ACTIVITY	0.0881351829720285	0.225967737840179	0.0183431815213803	-0.343810997542381	-1.26151765445048	100	RNPEP|PREP|CPN1|PMPCA|PSMB9|LTA4H|PSMB8|OTUB1|SCRN2|PSMB10|HTRA2|CNDP2|XPNPEP1|UQCRC2|CAPN2|CTSL|CPNE1|EIF3F|IDE|LONP1|NPEPPS|PSMA6|USP14|CTSA|USP7|CTSB|USP5|PRPF8|DNPEP
GOCC_POLYSOME	0.0889393138041049	0.227361701174183	0.019454814691102	-0.480535531515283	-1.3610539013974	25	RPL7A|CALR|DHX9|RPL30|RPS4X|EEF2|PSMA6|RPL6|RPS3|RPS6|RPL38|RPL11|RPL10A|VBP1
GOMF_NUCLEASE_ACTIVITY	0.0888524085569179	0.227361701174183	0.0194883647411582	-0.486634315645852	-1.36580602527622	24	LACTB2|APEX1|TSN
GOBP_CHEMICAL_HOMEOSTASIS	0.0893841911764706	0.228164909055728	0.0272707337346971	0.281615732293892	1.19095005330113	159	RTN4|PRNP|TF|RAB11B|CES1|LAMTOR1|HPX|S100A8|PYGL|APOC3|APOA4|COMMD9|GNAI2|SLC2A4|NPTN|ATP2B4|THY1|CMA1|GPX1|BCAP31|VAPB|ITGB3|CAV1|APOM|ADIPOQ|TGM2|SCO1|NOL3|APOE|S100A9|APOC2|ATOX1|AQP1|SURF4|PARK7|GRN|PPP3CA|ATP2A2|PPT1|SNCA
GOBP_AUTOPHAGOSOME_ORGANIZATION	0.0899420872237324	0.229253845682682	0.0229405150651442	0.482795363907753	1.37361074455482	20	RAB1A|RAB1B|UBQLN1|RAB5A|BAG3|ATP2A2|STX12|SEC22B|MAP1LC3B|SH3GLB1|NSFL1C
GOMF_HELICASE_ACTIVITY	0.0901359346386815	0.229413034809239	0.0196423757182675	-0.554533778621461	-1.39115923362326	15	DDX39B|XRCC5|XRCC6|DHX9
GOBP_LIPID_HOMEOSTASIS	0.0902869372620262	0.22946114076378	0.0235151325124194	0.413661164940662	1.32563736916999	33	RTN4|CES1|LAMTOR1|APOC3|APOA4|COMMD9|CAV1|APOM|APOE|APOC2|SURF4
GOBP_MUSCLE_CONTRACTION	0.0904176774601835	0.22946114076378	0.0242129099907127	0.36381913815395	1.28516423175809	52	ALDOA|CACNA2D1|CRYAB|BIN1|ASPH|ATP2B4|MYL6|CAV1|SYNM|MYL1|ATP2A2|RHOA
GOBP_CALCIUM_ION_TRANSMEMBRANE_IMPORT_INTO_CYTOSOL	0.0907689714134335	0.230018322333607	0.0230541411612876	0.455965794884255	1.35622084429139	24	PRNP|CACNA2D1|ATP2B4|THY1|ITGB3|CAV1|NOL3|PPP3CA|SNCA
GOBP_LEUKOCYTE_MEDIATED_CYTOTOXICITY	0.0938655198241079	0.237520576250569	0.022693617650538	0.448017006127291	1.346326494315	25	STX7|LAMP1|HLA-A|IGHG1|VAMP2
GOBP_BIOLOGICAL_PROCESS_INVOLVED_IN_SYMBIOTIC_INTERACTION	0.0944870861112667	0.238653849432308	0.0244201860129012	0.326999523644646	1.24405608537818	78	PSMC3|LGALS1|F11R|EGFR|ITGB1|LAMP1|NRP1|RAB5A|VAPA|GPX1|ITGAV|ITGB3|ANPEP|CAV1|DAG1|MRC1|APOE|APOL1|BSG|EEF1A1|ITGA5|CD81|PLG|ITGB5|PF4|DCD|DYNLT1|SLC1A5|CAV2
GOBP_NEUTROPHIL_CHEMOTAXIS	0.0945867490304452	0.238653849432308	0.0221419364817884	0.514455626403869	1.37960537354851	16	S100A8|LGALS3|ITGA1|SAA1|S100A9|BST1|BSG|PPBP|CAMK1D|PF4
GOBP_SISTER_CHROMATID_SEGREGATION	0.0955898698678158	0.24083681499164	0.0187498704432978	-0.482214304695795	-1.35340065764537	24	HNRNPU|NUMA1|CHMP4B|PHB2|SFPQ|BUB3|KPNB1|RAN|ACTL6A|NUDC|PDCD6IP|MAPRE1|CTNNB1
GOCC_AZUROPHIL_GRANULE	0.0959524796242575	0.241402059688694	0.0240535387363297	0.33270511612084	1.24852083195735	72	STX7|DEFA3|LAMTOR1|RAB5C|LAMP1|C3|VAPA|PSMD1|ACTR2|TTR|SNAP29|LAMP2|CCT8|SURF4|GRN|MGST1|ORM2
GOBP_PROTEIN_KINASE_B_SIGNALING	0.0965711486651972	0.242608957653862	0.0225192732675685	0.430908139320945	1.32987722360316	28	RTN4|RRAS|EGFR|ITGB1|GPX1|DAG1|PARK7|ENG|ILK|TXN|RCN3|PDCD6
GOBP_RESPONSE_TO_TRANSFORMING_GROWTH_FACTOR_BETA	0.0974317055162958	0.24441919228657	0.0232928317115341	0.36103164187299	1.27531760704609	52	PAK2|ASPN|ITGB1|RBBP7|FBN1|LIMS1|CAV1|COL1A2|DNM2|SFRP1|TGFB1I1|ENG|ITGB5|CAV2
GOBP_POSITIVE_REGULATION_OF_MRNA_METABOLIC_PROCESS	0.097588843148786	0.244462152278021	0.0183733419564243	-0.452529764675252	-1.33712037495991	30	SYNCRIP|HNRNPU|NCL|SNRNP70|DHX9|TARDBP|RBMX|PABPC1|HNRNPD|FTO|YBX1
GOCC_INTERMEDIATE_FILAMENT_CYTOSKELETON	0.0977761007475886	0.244580332242535	0.0219377649085069	0.485758188746944	1.36256098385986	19	S100A8|CLIP1|NRP1|VIM|SYNM|CCT8
GOBP_RESPONSE_TO_RADIATION	0.0986024844720497	0.246294617865807	0.023332205997714	0.35097556775479	1.26626675144182	58	CRYAB|RUVBL2|KRAS|YAP1|EGFR|ITGB1|RHOB|NPTN|GPX1|ITGB3|RPL26|DNM2|DYNLRB1|ALAD|AQP1|CRIP1|SFRP1|MGMT|SOD2|TNKS1BP1|DCUN1D3|TMEM109|RBX1|PPP1CA|TXN|EEF1D
GOBP_AMEBOIDAL_TYPE_CELL_MIGRATION	0.0991303856795979	0.246982673375415	0.0239182893931187	0.322056880136749	1.23619788546254	82	RTN4|FSTL1|CD248|RRAS|SPARC|ITGB1|DCN|RHOB|NRP1|ATP2B4|GPX1|RGCC|ITGB3|KANK2|APOE|EFNB1|DMTN|AQP1|MMRN2|GRN|RHOA|PDLIM1|TNS1|SYNJ2BP|ENG|AGO2
GOMF_LIPID_TRANSPORTER_ACTIVITY	0.0991608556908167	0.246982673375415	0.02180367535191	0.476705737165897	1.35628502573425	20	PLTP|APOA4|APOM|APOE|APOD|ABCA8|SLC2A1|CD36
GOBP_CELL_KILLING	0.100697406050876	0.250452522741921	0.0223109481832537	0.401888960919028	1.30437041634362	35	STX7|DEFA3|LAMP1|C3|HLA-A|CD59|IGHG1
GOBP_REGULATION_OF_DEFENSE_RESPONSE	0.101394571543825	0.25139249507749	0.0238900920309356	0.312776405800778	1.22106615235803	91	PAK2|GPX4|SIRPA|LGALS1|HPX|S100A8|LAMP1|C3|HLA-A|CMA1|GPX1|ADIPOQ|CD47|APOE|OPTN|SAA1|S100A9|BST1|MMRN2|PARK7|GRN|KLKB1|SNCA|VAMP2|CD81|VAMP3
GOBP_REGULATION_OF_RESPONSE_TO_ENDOPLASMIC_RETICULUM_STRESS	0.101507278940224	0.25139249507749	0.0214278227322112	0.499452295690548	1.3606701588969	17	UBXN1|UBQLN1|BCAP31|CAV1|CLU|PARK7|ATXN3|OPA1
GOMF_MAGNESIUM_ION_BINDING	0.101343858046839	0.25139249507749	0.0177246073639193	-0.403189482196665	-1.29723523098668	46	EPHX2|SUCLG2|SUCLA2|PPA2|HMGCL|ME1|IDH2|PGM2|PCK1|DUT|IDH1|GLUL|RAN|RRAGC|ENOPH1|PDXK|CLYBL|GSS|PPM1A|TKT
GOBP_REGULATION_OF_RESPONSE_TO_WOUNDING	0.101884973488596	0.251970486842902	0.022305158904046	0.391889878486012	1.29575884644382	38	ITGB1|PROS1|CAV1|APOE|KNG1|DMTN|GRN|KLKB1|VTN|CD9|PLG|CD36|CD34|MAP2K1|ANO6|FGA|CD109|APCS
GOBP_MITOCHONDRIAL_TRANSPORT	0.103316431185284	0.254788826058623	0.0176010963820808	-0.413776879946372	-1.30363590994085	41	AIFM1|ACAA2|PMPCA|NMT1|HTRA2|SLC25A6|HSPA4|NPEPPS
GOMF_NADP_BINDING	0.103240860772621	0.254788826058623	0.0181018921387698	-0.495181858769312	-1.34712557595538	21	HIBADH|SPR|GAPDH|ME1|DECR1|H6PD|IDH1|CBR3|DPYD
GOBP_CELLULAR_RESPONSE_TO_ORGANIC_CYCLIC_COMPOUND	0.104400141559514	0.25709823295192	0.0238165238052651	0.304721701207174	1.20888180257582	101	PGRMC2|PAK2|CES1|DEFA3|GNG2|RUVBL2|YAP1|EGFR|PALM|GNAI1|PDE12|ATP2B4|ARL6IP5|CAV1|KANK2|DAG1|ADIPOQ|TGM2|DNM2|ACTR2|DMTN|STRN3|AQP1|SFRP1|PARK7|ACTB|GNB1|GNAI3|RHOA|SNCA|MGMT
GOBP_MORPHOGENESIS_OF_A_BRANCHING_STRUCTURE	0.105422765586571	0.259103987110838	0.0212290145976617	0.45843112951788	1.33574709311964	22	RTN4|KRAS|YAP1|COL4A1|NRP1|DAG1|TGM2|SFRP1|ENG|PPP1CA|ILK
GOBP_REGULATION_OF_SMALL_GTPASE_MEDIATED_SIGNAL_TRANSDUCTION	0.10554160470049	0.259103987110838	0.0214485119768061	0.431005588906686	1.31908400818897	27	KRAS|F11R|ITGB1|APOC3|NRP1|ITGAV|KANK2|TGM2|DNM2|APOE|INF2
GOMF_PROTEIN_PHOSPHATASE_BINDING	0.105659816049781	0.259103987110838	0.0216240306996521	0.409271350498142	1.30278715245255	32	SIRPA|EGFR|ATP2B4|LGALS3|IGBP1|ITGA1|STRN3
GOMF_ORGANIC_ACID_BINDING	0.105891328303806	0.259307516435407	0.0176761250554253	-0.460511839517837	-1.32887618271085	27	PC|SHMT2|GLUD1|SHMT1|DDAH1|PCCA|ASS1|PITPNA|GLUL|MTHFS|ACACB|FABP5|FABP3
GOMF_TRANSLATION_REGULATOR_ACTIVITY	0.106207541994094	0.25971760269144	0.0171881294955069	-0.390890311052911	-1.2829609455885	51	RPS14|SHMT2|SHMT1|TUFM|EIF3B|EIF3F|EEF1G|EEF2|EIF5A|PABPC1|EIF5|EIF4E|PURA|EIF3M|EIF3J|RPL10
GOBP_LAMELLIPODIUM_ORGANIZATION	0.107993197278912	0.263372679293446	0.0211539258586112	0.434759887592979	1.31816431049918	26	CD44|ITGB1|NCKAP1|DNM2|ACTR2|DMTN|ABLIM1
GOMF_PHOSPHATASE_BINDING	0.108052305574673	0.263372679293446	0.0216852264821861	0.383539310706776	1.28184835456386	40	SIRPA|EGFR|ATP2B4|LGALS3|IGBP1|ITGA1|CHCHD3|STRN3
GOMF_UBIQUITIN_LIKE_PROTEIN_LIGASE_BINDING	0.108154760053494	0.263372679293446	0.0166874259281561	-0.353202565023105	-1.25045493180568	79	RPL5|XRCC5|ARRB1|HSPA9|LRPPRC|CALR|SH3KBP1|YWHAZ|OTUB1|PRKAR1A|NAE1|GPI|CACYBP|UBE2D4|PML|HSP90AB1|PCBP2|PDLIM2|TPI1|USP7|UQCRC1|TUBB|VCL|CKB|TRIM28|PA2G4|RPL11|STAT1|HSP90AA1
GOBP_REGULATION_OF_PEPTIDYL_SERINE_PHOSPHORYLATION	0.108491672531081	0.263825153536585	0.0207186098669068	0.485627636313457	1.34413327867459	18	CD44|EGFR|ATP2B4|CAV1|DMTN|PARK7|SNCA|TNKS1BP1|TXN|PDCD10
GOBP_POSITIVE_REGULATION_OF_ION_TRANSMEMBRANE_TRANSPORT	0.108907454694201	0.264457397645201	0.0212845603477314	0.407563709081176	1.29735141086861	32	GLRX|CACNA2D1|ITGB1|THY1|CAV1|DNM2|PPP3CA|SNCA|HSPA2|ANO6|ACTN4
GOCC_APICAL_JUNCTION_COMPLEX	0.109054596967093	0.264457397645201	0.020553717011569	0.504618721403107	1.3532259419676	16	SORBS1|F11R|VAPA|LIN7C|ACTB|RHOA
GOBP_ACTIN_FILAMENT_BUNDLE_ORGANIZATION	0.110140859712043	0.266252337085794	0.0216878982976646	0.364006401612155	1.26500832158363	48	PAK2|SORBS1|S100A10|F11R|LIMCH1|ITGB1|NRP1|RHOC|RGCC|CD47|ACTN1|DMTN|SFRP1|RHOA|PDLIM1
GOBP_PROTEIN_LOCALIZATION_TO_MITOCHONDRION	0.110215817716779	0.266252337085794	0.0171727726442139	-0.434414066495966	-1.30909329668424	33	AIFM1|PMPCA|NMT1|HTRA2|AP3B1|HSPA4|NPEPPS
GOCC_COLLAGEN_TRIMER	0.110252256422125	0.266252337085794	0.0203992039891865	0.514543729472183	1.35542734895499	15	COL4A1|ADIPOQ|COL15A1|COL1A2|COL6A2|C1QB|COL6A1|COL6A3|COL18A1|COL4A2
GOBP_NERVOUS_SYSTEM_PROCESS	0.111241837755162	0.268271061768664	0.0230129248382455	0.303935522614327	1.20198933730726	99	PRNP|KRAS|EGFR|TGFBI|ITGB1|GATM|SLC2A4|NPTN|TPP1|GPX1|EFEMP1|ARL6IP5|DAG1|TYMP|APOE|LAMB2|ACTR2|SYNM|AQP1|ITGA5|ABLIM1|GNB1|PPP3CA|PPT1|SNCA|UCHL1|SOD2
GOBP_POSITIVE_REGULATION_OF_SYNAPTIC_TRANSMISSION	0.111911009962611	0.269051148438623	0.0202765906602434	0.502524089740481	1.34760881009257	16	PRNP|NPTN|APOE|SNCA|VAMP2|FLOT1|STX4|LAMA2
GOBP_TISSUE_HOMEOSTASIS	0.112181693048864	0.269051148438623	0.0212643144432208	0.381539088899782	1.27516330048861	40	TF|KRAS|YAP1|F11R|ITGB1|TPP1|ITGB3|LAMC1|PECAM1|ACTB|SLC2A1|CD34|IGKC
GOBP_TRANSMEMBRANE_RECEPTOR_PROTEIN_SERINE_THREONINE_KINASE_SIGNALING_PATHWAY	0.11207986867953	0.269051148438623	0.0218854942208198	0.341725851064778	1.24131036150845	60	TF|FSTL1|ASPN|ITGB1|RBBP7|FBN1|LRP1|CAV1|VIM|COL1A2|DNM2|NOMO3|SFRP1|TGFB1I1|ENG|ITGB5
GOMF_INTRAMOLECULAR_OXIDOREDUCTASE_ACTIVITY	0.112130737510985	0.269051148438623	0.017114480862425	-0.452102290672387	-1.31550260752522	28	ECHS1|ECH1|PTGES3|ERP44|PDIA4|GPI|ECI1|GNPDA1|TPI1|PDIA3|ENOPH1|MPI|ERP29|GNPDA2|PTGES2
GOBP_T_CELL_ACTIVATION	0.112456607733915	0.269340517288635	0.0218472040273368	0.341608179873318	1.24088292393311	60	PRNP|CD44|SIRPA|LGALS1|HLA-A|THY1|CD151|LGALS3|CAV1|CD47|EFNB1|CD276|ACTB|PPP3CA|RHOA|CD81
GOBP_POSITIVE_REGULATION_OF_I_KAPPAB_KINASE_NF_KAPPAB_SIGNALING	0.113075066435868	0.270450775338391	0.0206881398582647	0.426878595652243	1.30645342764905	27	LGALS1|RHOC|VAPA|ADIPOQ|RHOA|S100A4|CD36|BST2|EEF1D
GOBP_EPITHELIAL_CELL_APOPTOTIC_PROCESS	0.113350827895311	0.270458907426595	0.0201408230848552	0.501543080499649	1.34497805721381	16	CD248|YAP1|RGCC|ANO6|FGA|EIF2S1|FGB|ICAM1|CAST
GOBP_MESENCHYME_DEVELOPMENT	0.114162780511684	0.270458907426595	0.0211888738231775	0.370953693579816	1.26556036605482	44	RTN4|YAP1|NRP1|LIMS1|RGCC|DAG1|PEF1|EFNB1|CRELD1|SFRP1|BASP1|TGFB1I1|ENG|S100A4
GOBP_POSITIVE_REGULATION_OF_LEUKOCYTE_MIGRATION	0.113822513228152	0.270458907426595	0.0205193505879542	0.436933488175749	1.31301964733308	25	PLVAP|LYVE1|THY1|LGALS3|ITGB3|CD47|CD99|CD99L2|RHOA|CAMK1D
GOBP_REGULATION_OF_APOPTOTIC_SIGNALING_PATHWAY	0.113620384171893	0.270458907426595	0.0222360185854586	0.318786024338374	1.21816184798438	80	PAK2|CD44|S100A8|YAP1|GNAI2|NRP1|UBQLN1|LGALS3|GPX1|BCAP31|ITGAV|CAV1|ITGA6|RPL26|NOL3|S100A9|CLU|SFRP1|PARK7|GNAI3
GOCC_CYTOPLASMIC_SIDE_OF_MEMBRANE	0.113952456749211	0.270458907426595	0.0213507374710292	0.360554321126417	1.2585442819974	49	GNG2|KRAS|PALM|GNAI1|GNAI2|RAB5A|GNG11|RAB21|EEF1A1|GNB1|GNAI3|PPP3CA|RHOA|GNG12|CAV2|GNB2
GOCC_MICROBODY	0.113416575882008	0.270458907426595	0.0169347413636868	-0.436297946690805	-1.30599784138155	32	EPHX2|DHRS4|PRDX5|ECH1|ISOC1|HMGCL|IDE|IDH2|GSTK1|HSDL2|IDH1|MLYCD
GOCC_NUCLEAR_ENVELOPE	0.1141065830721	0.270458907426595	0.0223399587148362	0.314357987430128	1.2129596862798	85	PGRMC2|RTN4|PRNP|GPX4|BIN1|IPO7|EGFR|CSE1L|VAPA|SORT1
GOBP_AXON_EXTENSION	0.115571049929559	0.273101312735481	0.0202303177395438	0.452313481579923	1.31792188465605	22	RTN4|ITGB1|NRP1|DNM2|APOE|LAMB2|RAB21
GOCC_CYTOSOLIC_SMALL_RIBOSOMAL_SUBUNIT	0.115590990900069	0.273101312735481	0.0167953921000718	-0.446980727671235	-1.31130254920174	29	RPS14|RPSA|RPS8|RPS5|RPS4X|RPS27|RPS15A|RPS3A|RPS3|RPS6
GOBP_GLAND_DEVELOPMENT	0.117044142178878	0.276160908438273	0.0162616794577713	-0.37896380490503	-1.26159665082699	55	PCK2|MPST|ACO2|ACADM|ALDH1A2|FGF1|FASN|FKBP4|MSN|RPLP0|PHB2|PML|APOA1|ASS1|PCK1|ACAT1|HNRNPD
GOBP_TAXIS	0.117304585213661	0.27640189714312	0.0217603914136359	0.321059744104388	1.21645600544096	76	C5|S100A8|NPTN|NRP1|LGALS3|ITGAV|ITGB3|DAG1|ITGA1|TYMP|LAMB2|SAA1|S100A9|EFNB1|BST1|BSG|PPBP|RHOA|CAMK1D|STX4|PF4|MAP2K1
GOBP_VESICLE_MEDIATED_TRANSPORT_TO_THE_PLASMA_MEMBRANE	0.117952485917218	0.277553962818682	0.020283225357354	0.419566012971702	1.29487292889929	28	RAB11B|EHD2|DNM2|ACSL3|OPTN|EXOC8|RAB14|EHD4|VAMP2|STX12|VAMP3|EHD1
GOBP_REGULATION_OF_PROTEIN_CATABOLIC_PROCESS	0.118420680487598	0.278280630055647	0.0218254089517437	0.314841349873289	1.21111635025972	83	UBXN1|PSMD2|PSMC3|EGFR|UBQLN1|LRP1|CST3|PSMC6|GPX1|BCAP31|CAV1|PSMD1|APOE|ALAD|C4BPA|CLU|SH3D19|PARK7|EEF1A1|SNCA|ATXN3|CD81
GOBP_POSITIVE_REGULATION_OF_NEURON_PROJECTION_DEVELOPMENT	0.118828960155491	0.278864737139095	0.0201191631138297	0.428709274992127	1.29981923816223	26	NPTN|NRP1|ITGA6|APOE|ACTR2|S100A9|GRN|CAMK1D|DBN1|EHD1|SCARB2|NEGR1|CAPRIN1|PLXNB2
GOMF_CHOLESTEROL_BINDING	0.120319370516084	0.281605389974642	0.0194824324065129	0.507749970595416	1.33753101467603	15	APOC3|APOA4|CAV1|APOD|CD81|ERLIN2|SCARB2
GOMF_STEROL_BINDING	0.120319370516084	0.281605389974642	0.0194824324065129	0.507749970595416	1.33753101467603	15	APOC3|APOA4|CAV1|APOD|CD81|ERLIN2|SCARB2
GOBP_GRANULOCYTE_MIGRATION	0.120656021963731	0.282015280252576	0.0198663229804935	0.438728758228408	1.30495114672031	24	S100A8|LGALS3|ITGA1|CD99|SAA1|S100A9|BST1|BSG|PECAM1|CD99L2|PPBP|CAMK1D|PF4
GOBP_CELLULAR_MODIFIED_AMINO_ACID_BIOSYNTHETIC_PROCESS	0.121200020833695	0.282908070020898	0.0166539921147833	-0.498775585960178	-1.32596081341902	19	ALDH7A1|ACADM|MTHFD1|ATIC|ALDH9A1|MTHFS|TMLHE|CKM|CKB|GSS
GOBP_CELLULAR_OXIDANT_DETOXIFICATION	0.122978514869361	0.283331316034798	0.0203902163700682	0.364938877637027	1.25169100952886	45	GPX4|SOD3|HP|APOA4|HBZ|GPX1|APOM|FBLN5|PRDX4|GPX3|APOE|S100A9|PARK7|MGST1|SOD2|CD36|GSTT1
GOBP_CIRCADIAN_RHYTHM	0.123166362468735	0.283331316034798	0.0162725077126527	-0.446616132562641	-1.29953928363245	28	HNRNPU|HNRNPL|TARDBP|PRKDC|DDB1|PML|ASS1|SFPQ|HNRNPD|NONO|USP7|PPP1CB|NDUFA9
GOBP_EMBRYONIC_MORPHOGENESIS	0.122774008903964	0.283331316034798	0.0206998441585061	0.34732258189969	1.23570460557902	54	MFAP5|YAP1|UGDH|ITGB1|FBN1|ITGA7|ITGAV|ITGB3|EFEMP1|DAG1|ADIPOQ|LAMB1|SFRP1|ITGA5|TGFB1I1|VTN|ENG|MBNL1|ITGB5|MAP2K1|COL6A1|OPA1
GOBP_MEMBRANE_INVAGINATION	0.122688760941815	0.283331316034798	0.019397952517392	0.485850425748634	1.3236142504651	17	IGLC1|C3|IGLL5|IGHG1|RHOA|CD36|IGKC|MYH9|ANO6
GOBP_MULTICELLULAR_ORGANISM_GROWTH	0.12284645510265	0.283331316034798	0.0166360646296927	-0.522475629049155	-1.33131085035961	16	CLIC4|HTRA2|PPIB|FTO|PLEC|EZR
GOBP_POSITIVE_REGULATION_OF_ION_TRANSPORT	0.12227490594238	0.283331316034798	0.0204420476931562	0.370210458296676	1.25659238912204	43	GLRX|CACNA2D1|FHL1|ITGB1|THY1|LGALS3|CAV1|DNM2|ACTB|PPP3CA|SNCA
GOBP_PROTEIN_LOCALIZATION_TO_CELL_JUNCTION	0.123033747612197	0.283331316034798	0.0194469439695142	0.4696084460034	1.31726064745484	19	PAK2|F11R|DAG1|PECAM1|ACTB
GOBP_REGULATION_OF_CELLULAR_RESPONSE_TO_TRANSFORMING_GROWTH_FACTOR_BETA_STIMULUS	0.121619343496375	0.283331316034798	0.0197833136146055	0.438231573486531	1.30347232458505	24	ASPN|RBBP7|FBN1|CAV1|DNM2|TGFB1I1|ENG|CAV2|SNX6|GLG1|CD109
GOBP_REGULATION_OF_HORMONE_SECRETION	0.123103997318361	0.283331316034798	0.0162042564993301	-0.431279096838892	-1.29097460525924	32	PCK2|OXCT1|HADH|GLUD1|AIMP1|MPC2|HMGN3
GOBP_VIRAL_GENOME_REPLICATION	0.123078497944142	0.283331316034798	0.0163622868253477	-0.461133607862869	-1.30610049597811	25	BANF1|ILF3|PPIA|HTATSF1|IFI16|DDB1|PABPC1|PCBP2|PCBP1|RAD23A|PPIB
GOBP_VIRAL_LIFE_CYCLE	0.122027030777343	0.283331316034798	0.0212744305938522	0.321841670494463	1.21349589086321	74	RAB1A|LGALS1|F11R|EGFR|ITGB1|LAMP1|RAB1B|NRP1|PDE12|VAPA|VAPB|ITGAV|ITGB3|ANPEP|CAV1|DAG1|MRC1|APOE|CTBP1
GOBP_POSITIVE_REGULATION_OF_PROTEIN_KINASE_B_SIGNALING	0.123673324666115	0.284123190614522	0.0194175077287406	0.461522585501373	1.31308713730842	20	RTN4|EGFR|ITGB1|GPX1|PARK7|ENG
GOMF_MICROTUBULE_BINDING	0.123933006495284	0.284345636453043	0.0199292237176825	0.396941863031149	1.27205793441482	33	PRNP|CRYAB|S100A8|CLIP1|VAPA|VAPB|DNM2|S100A9
GOCC_FICOLIN_1_RICH_GRANULE_LUMEN	0.124134241792894	0.284423852057733	0.0212441228285626	0.314587388845853	1.20519288588255	81	PSMD2|PSMD11|ALDOA|PSMC3|PSMD13|PYGL|COMMD9|CST3|ASAH1|NME2|PRDX4|ALAD|IMPDH2|GYG1|ACTR2|HUWE1|A1BG|CCT8|EEF1A1|PFKL
GOMF_MANGANESE_ION_BINDING	0.124292897548712	0.284423852057733	0.0164795362979241	-0.512714786743456	-1.32661227736295	17	PCK2|XPNPEP1|HMGCL|ME1|PCK1|GLUL
GOBP_NEGATIVE_REGULATION_OF_IMMUNE_EFFECTOR_PROCESS	0.124477012173502	0.284472334103317	0.0193512433189662	0.461137401790915	1.31199124343108	20	HLA-A|LGALS3|CD47|C4BPA|CD59|GRN|BST2|RPS19
GOMF_MONOSACCHARIDE_BINDING	0.125792986345306	0.28710399236458	0.019220585368638	0.468104981671765	1.3130434013304	19	ALDOA|PYGL|GALK1|MRC1|BSG|PFKP|PFKL|LMAN2|ENG|PFKM|CD209|UGP2
GOCC_SITE_OF_DNA_DAMAGE	0.126055080853424	0.287326594216812	0.0162905982811316	-0.488792814608353	-1.31486810048038	20	XRCC5|CBX3|RPA3|DDB1|ARPC4|ACTR3|LMNA|CBX1|PARP1
GOBP_ION_HOMEOSTASIS	0.12637112816141	0.287671433858958	0.0211489465619328	0.31142065870572	1.19955749896808	84	PRNP|TF|HPX|S100A8|GNAI2|NPTN|ATP2B4|THY1|BCAP31|VAPB|ITGB3|CAV1|TGM2|SCO1|NOL3|APOE|S100A9|ATOX1|GRN|ATP2A2|PPT1|SNCA|SOD2|CYBRD1|NUBP1|CAV2
GOBP_REGULATION_OF_EPITHELIAL_CELL_DIFFERENTIATION	0.127814445536676	0.290578153524786	0.0189830086591614	0.483260082643781	1.31655731510914	17	KRAS|YAP1|F11R|CAV1|NME2
GOBP_CELL_FATE_COMMITMENT	0.129606836812893	0.291048200145581	0.0187658782522645	0.490769693672024	1.31608728103045	16	ITGB1|RBBP7|NRP1|TNXB|GAS1|SFRP1|TGFB1I1|RHOA
GOBP_MEMBRANE_FUSION	0.129534341960423	0.291048200145581	0.0197627125223096	0.372301653955075	1.25104338465382	41	STX7|VTI1B|VAPA|SNAP29|HUWE1|GNAI3|SNCA|VAMP2|STX12|CD9|VAMP3|STX4|CAV2|SEC22B|NAPG|NSFL1C
GOBP_NUCLEAR_CHROMOSOME_SEGREGATION	0.128320591447534	0.291048200145581	0.0158663723173176	-0.436575072158619	-1.28997796333198	30	HNRNPU|NUMA1|CHMP4B|SIRT2|PHB2|SFPQ|BUB3|KPNB1|RAN|ACTR3|ACTL6A|NUDC|PDCD6IP|MAPRE1
GOBP_POSITIVE_REGULATION_OF_CATALYTIC_ACTIVITY	0.12894806396194	0.291048200145581	0.0226391006722067	0.27102389133098	1.15095893566375	164	PAK2|PRNP|BIN1|S100A8|S100A10|F11R|EGFR|ITGB1|ASPH|APOA4|GNAI2|RHOC|ATP2B4|LIMS1|THY1|BCAP31|RGCC|ITGB3|ARL6IP5|CAV1|ITGA6|DAG1|ADIPOQ|TGM2|ITGA1|APOE|FAM162A|S100A9|CLU|APOC2|SFRP1|PARK7|GRN|SSBP1|GNAI3|RHOA|PCOLCE|SNCA
GOBP_POSITIVE_REGULATION_OF_RESPONSE_TO_EXTERNAL_STIMULUS	0.129238678626121	0.291048200145581	0.0204851452346851	0.329399507708449	1.21217363712303	65	PAK2|LGALS1|HPX|S100A8|LAMP1|NRP1|C3|CD47|OPTN|S100A9|MMRN2|PARK7|CD14|GRN|SNCA|VTN|CAMK1D|CD81|PLG|STX4
GOBP_RENAL_SYSTEM_PROCESS	0.129569816973272	0.291048200145581	0.0188464904822974	0.482417587774178	1.31426208563881	17	MCAM|GNAI2|ADIPOQ|AQP1|PPP3CA|RHOA|CD34
GOBP_RNA_DESTABILIZATION	0.128413621116594	0.291048200145581	0.0162436756507623	-0.519147418358649	-1.32283029594099	16	SYNCRIP|HNRNPU|DHX9|TARDBP|PABPC1|HNRNPD|FTO|YBX1|CSDE1
GOCC_CYTOPLASMIC_SIDE_OF_PLASMA_MEMBRANE	0.129799515538834	0.291048200145581	0.0198101850787887	0.367198986877029	1.24637065718233	43	GNG2|KRAS|PALM|GNAI1|GNAI2|GNG11|RAB21|GNB1|GNAI3|PPP3CA|RHOA|GNG12|CAV2|GNB2
GOCC_RUFFLE	0.129814403143256	0.291048200145581	0.0198413178925491	0.360614568895484	1.24215364185686	46	CLIP1|EGFR|ITGB1|RAB5A|ITGAV|ITGB3|NCKAP1|NME2|DNM2|ACTN1|EEF1A1|ITGA5|RHOA
GOMF_HYDROLASE_ACTIVITY_ACTING_ON_CARBON_NITROGEN_BUT_NOT_PEPTIDE_BONDS	0.129150462362804	0.291048200145581	0.0160549326026301	-0.480799987464734	-1.30800017925235	21	ACY1|NIT2|MTHFD1|ATIC|SIRT2|DDAH1|HINT2
GOMF_OXIDOREDUCTASE_ACTIVITY_ACTING_ON_NAD_P_H_QUINONE_OR_SIMILAR_COMPOUND_AS_ACCEPTOR	0.129854838438378	0.291048200145581	0.0157737521721756	-0.439725034948913	-1.29001660156688	29	DHRS4|CBR1|DCXR|NDUFV1|CBR3|NDUFA9|AKR1C1|NDUFA4|NDUFS1|NDUFA10
GOMF_CARBOXYLIC_ACID_BINDING	0.131121564743748	0.293510579541775	0.0155308745550464	-0.409520855617796	-1.27109402312454	38	RBP1|PC|SHMT2|SHMT1|GSTM2|RBP7|ADH5|PCCA|PCK1|GSTP1|PITPNA|GLUL|MTHFS|ACACB|AFM|FABP5|FABP3
GOCC_ACTIN_BASED_CELL_PROJECTION	0.131323814560197	0.293586914496933	0.0194508782190237	0.384240276671291	1.25586205306157	36	CD44|PALM|ITGB1|RHOC|ITGAV|AOC3|ITGB3|DAG1
GOBP_RESPONSE_TO_REACTIVE_OXYGEN_SPECIES	0.131565900373144	0.293751997508324	0.0197998378184843	0.353977799898122	1.2355883979535	49	SIRPA|CRYAB|SOD3|EGFR|HP|APOA4|RHOB|GPX1|FBLN5|APOE|APOD|AQP1|PARK7
GOBP_POSITIVE_REGULATION_OF_TRANSCRIPTION_BY_RNA_POLYMERASE_II	0.132615939592186	0.295032266570225	0.0148020216925651	-0.334372989475982	-1.21137693923865	92	HNRNPK|ARF4|APEX1|FGF1|HNRNPU|ARRB1|NCL|XRCC6|HDGF|NPM1|DHX9|SIRT2|AP3B1|PRKDC|HMGN3|IFI16|MECP2|SUB1|CAMK1|RBMX|EIF5A|PCK1|SFPQ|PCBP2|PCBP1|HEXB|CHCHD2|DDX17|ABHD14B|HMGB1|YBX1|PPP1R12A|TCEA1|DAB2|ACTR3
GOBP_TELOMERE_MAINTENANCE_VIA_TELOMERE_LENGTHENING	0.132646236688217	0.295032266570225	0.0157571684402535	-0.466772969382159	-1.29725649581612	23	HNRNPC|XRCC5|HNRNPU|PTGES3|HNRNPA2B1|HSP90AB1|HNRNPA1
GOMF_TETRAPYRROLE_BINDING	0.132457003046367	0.295032266570225	0.018871766669392	0.438124599277329	1.29028166224659	23	PGRMC2|CYB5B|CYB5A|HBZ|PGRMC1
GOBP_REGULATION_OF_SYSTEM_PROCESS	0.132876336715108	0.295168045680126	0.0202171512535703	0.325415141004805	1.20794704130124	68	CACNA2D1|BIN1|APOA4|GNAI2|PI16|ATP2B4|CAV1|DAG1|ADIPOQ|TYMP|NOL3|HSPB7|APOE|AQP1|PPP3CA|ATP2A2|RHOA
GOBP_NEGATIVE_REGULATION_OF_CELL_ADHESION	0.133268903074849	0.295663919655257	0.0194018591630106	0.375553905913961	1.24849135778267	39	PRNP|TGFBI|LGALS3|RGCC|ADIPOQ|KNG1|APOD|DMTN|RHOA|CD9|PLG|PODXL
GOBP_POSITIVE_REGULATION_OF_DEFENSE_RESPONSE	0.133917554330035	0.29672595159929	0.0192511070157817	0.383277435591282	1.25271507537878	36	PAK2|LGALS1|HPX|S100A8|LAMP1|C3|CD47|OPTN|S100A9|MMRN2|PARK7|GRN|SNCA|CD81
GOCC_SUPRAMOLECULAR_POLYMER	0.134860489149156	0.298436519714102	0.0226029622899045	0.263474059930345	1.13804095690434	188	ALDOA|CRYAB|BIN1|MFAP5|CLIP1|TUBB6|COL4A1|NRP1|FBN1|ATP2B4|DCTN2|NCKAP1|AHNAK|VIM|FBLN5|DAG1|SCO1|AK1|COL1A2|DNM2|ACTN1|DYNLRB1|BAG3|SAA1|SYNM|DMTN|CCT3|MYL1|CFL2|CCT5|CCT8|ACTB|TBCA|PPP3CA|TPPP3|PDLIM1|SNCA|EFEMP2|CCT6A|SLC2A1|DBN1|DYNLT1|COL6A1|COL6A3|DNAH8|OPA1|MAP1LC3B|ILK
GOBP_NEGATIVE_REGULATION_OF_SECRETION	0.135179114685282	0.298762954734812	0.0185022163241639	0.463038795520374	1.29883265255298	19	GNAI2|MAOB|ADIPOQ|APOE|PSMD9|SFRP1|PPP3CA|PFKL|SNCA|VAMP3
GOBP_REGULATION_OF_DNA_METABOLIC_PROCESS	0.135679657495435	0.299490116292074	0.0148545797293998	-0.354897693113342	-1.22626204167658	68	AIFM1|HNRNPC|XRCC5|HNRNPU|ANXA3|NPM1|PTGES3|OTUB1|DHX9|PRKDC|HNRNPA2B1|MECP2|SUB1|PML|HSP90AB1|HNRNPA1|HNRNPD|USP7|HMGB1|HNRNPAB|RPS3
GOBP_FORMATION_OF_PRIMARY_GERM_LAYER	0.135912559097505	0.299625414374045	0.0183750215624423	0.478920578017415	1.3047350960495	17	ITGB1|ITGA7|ITGAV|ITGB3|LAMB1|ITGA5|VTN|ITGB5|MAP2K1|COL6A1
GOBP_PROTEIN_MODIFICATION_BY_SMALL_PROTEIN_CONJUGATION_OR_REMOVAL	0.136724576973496	0.301035449427142	0.0144421703194702	-0.324010140206165	-1.19851707631331	106	RPL5|UBA1|SHMT2|ARRB1|PPIA|NPM1|OTUB1|UBE2M|UFM1|NAE1|EIF3F|UBA7|UBE2D4|SART3|NPEPPS|DDB1|PML|HSP90AB1|CHP1|UBA3|USP14|ATG3|USP7|BUB3|USP5|RPS3|COPS3|TSPO|BABAM1|TRIM28|RPL11|UBE2H|HSP90AA1|RANBP2
GOBP_KIDNEY_EPITHELIUM_DEVELOPMENT	0.137790288529205	0.302616697181204	0.0182634186579277	0.469254100084776	1.29881416318597	18	YAP1|KANK2|ADIPOQ|LAMB2|AQP1|PECAM1|SFRP1|BASP1|PODXL|CD34|ILK
GOBP_REGULATION_OF_PROTEIN_MATURATION	0.13813602958386	0.302616697181204	0.0182173310713478	0.477330543993814	1.30040332729759	17	PRNP|S100A10|GAS1|NOL3|KLKB1|MYH9|GLG1
GOMF_DOUBLE_STRANDED_RNA_BINDING	0.137966037541077	0.302616697181204	0.015451772678952	-0.469749212014422	-1.29242360623987	22	ILF2|ILF3|HNRNPU|DHX9|MSN
GOMF_MYOSIN_BINDING	0.137995599868932	0.302616697181204	0.0182271799127236	0.477535620050278	1.30096202103619	17	RAB11B|LIMCH1|RAB6A|RAB14|RHOA
GOCC_PHAGOCYTIC_VESICLE	0.13892075144656	0.303954426097361	0.0190032633685824	0.370768662715988	1.23916685189457	40	RAB11B|LAMP1|RAB5A|HLA-A|ITGAV|VIM|DNM2|LAMP2|RAB14|STX12|VAMP3|STX4|ITGB5|CD36
GOBP_EPITHELIUM_DEVELOPMENT	0.139171869865265	0.304122759430228	0.0216959193382219	0.270141096237851	1.14358055806302	160	RTN4|CD44|RAB1A|FSTL1|CES1|KRAS|YAP1|F11R|EGFR|ITGB1|COL4A1|RAB1B|RHOB|NRP1|RHOC|C3|TPP1|CD151|LGALS3|GPX1|LIN7C|CAV1|KANK2|VIM|DAG1|ADIPOQ|TGM2|ASAH1|COL15A1|NME2|LAMB2|FN3K|ACADVL|AQP1|PECAM1|SFRP1|MMRN2|ACTB|ITGA5|PPP3CA|BASP1|TGFB1I1|RHOA
GOBP_RESPONSE_TO_OSMOTIC_STRESS	0.139354770727595	0.304141787112977	0.0155404398968843	-0.513033360809471	-1.30725117472962	16	MYLK|XRCC5|AKR1B1|SERPINB6|HSP90AB1|SORD|CAB39|TSPO|NOLC1|FBP1|HSP90AA1|LETM1
GOBP_MYELOID_CELL_HOMEOSTASIS	0.139562557613341	0.304215013224586	0.0151378884414346	-0.423692735266735	-1.26826587625346	32	RPS14|HSPA9|MTHFD1|GPI|PRKDC|PRMT1|HMGB1|RPS6|ANXA1|STAT1|HMGB2|MAPK14|AHSP|SLC25A5
GOCC_TERTIARY_GRANULE_LUMEN	0.14067055393586	0.306247864304254	0.0184036400439488	0.418505523332516	1.26888211251027	26	ORM1|ALDOA|HP|CRISP3|CST3|ASAH1|PPBP|SPTAN1
GOBP_CENTRAL_NERVOUS_SYSTEM_DEVELOPMENT	0.141610969908061	0.3079112745448	0.0209864626823428	0.278465127169254	1.15227916844786	135	RTN4|BIN1|KRAS|S100A8|RAB18|EGFR|ITGB1|RBBP7|RTN3|COL4A1|DNAJB1|NRP1|C3|LRP1|ATP2B4|MAOB|TPP1|CMA1|NCKAP1|ASPA|VIM|DAG1|LAMB2|BAG3|S100A9|APOD|CLU|AQP1|LAMB1|SFRP1|ACTB|GRN|GNAI3|HSPG2|PPP3CA|BASP1|PPT1|RHOA
GOMF_ANION_TRANSMEMBRANE_TRANSPORTER_ACTIVITY	0.141940367840614	0.308243634638945	0.0152147577772006	-0.468030467290334	-1.2876948143703	22	CLIC5|SLC25A1|CLIC4|SLC25A6|MPC2
GOBP_GRANULOCYTE_CHEMOTAXIS	0.143954615293701	0.311655508903487	0.0179159923301204	0.451152214211039	1.28358218656878	20	S100A8|LGALS3|ITGA1|SAA1|S100A9|BST1|BSG|PPBP|CAMK1D|PF4
GOBP_RESPONSE_TO_LIGHT_STIMULUS	0.144046962018965	0.311655508903487	0.0184851160765754	0.382940554712993	1.24287148779506	35	RUVBL2|KRAS|EGFR|ITGB1|NPTN|GPX1|RPL26|DNM2|DYNLRB1|AQP1|CRIP1
GOMF_CATALYTIC_ACTIVITY_ACTING_ON_DNA	0.143729676720059	0.311655508903487	0.015111178687229	-0.467167146861305	-1.28531955609697	22	APEX1|XRCC5|XRCC6|PTGES3|DHX9
GOBP_CELLULAR_CARBOHYDRATE_METABOLIC_PROCESS	0.144238699765505	0.311684121027935	0.0145795400703304	-0.377707196952996	-1.23497918674273	50	PCK2|ACADM|GPT|GOT1|PTGES3|ABHD10|GBE1|MECP2|IDH2|DDB1|PGM2|PCK1|TPI1|USP7|SORD|IDH1|MLYCD|ACACB|BPNT1|NAGK|PPP1CB
GOBP_BLOOD_VESSEL_ENDOTHELIAL_CELL_MIGRATION	0.144917500417871	0.312763851334489	0.017948971140514	0.437314008522189	1.27421738632439	22	ITGB1|NRP1|ATP2B4|GPX1|RGCC|APOE|MMRN2|RHOA|MYH9|PDCD10|GPLD1
GOBP_RESPONSE_TO_INORGANIC_SUBSTANCE	0.145421793423503	0.313464754712885	0.0204014526334871	0.283020155338029	1.15541571428761	122	PRNP|TF|SIRPA|ASPN|CRYAB|SOD3|S100A8|EGFR|HP|APOA4|RHOB|ATP2B4|MAOB|GPX1|CAV1|FBLN5|DNM2|ALAD|PEF1|DMTN|BSG|AQP1|S100A16|CRIP1|PARK7|CD14
GOBP_CELLULAR_RESPONSE_TO_DNA_DAMAGE_STIMULUS	0.146498078213654	0.315225608134788	0.0139962173885907	-0.329168866444437	-1.19611395091182	94	DDX39B|HNRNPK|APEX1|XRCC5|UBA1|FH|XRCC6|NPM1|CBX3|OTUB1|DHX9|HTRA2|PRKDC|IFI16|UBA7|RPA3|DDB1|PML|SFPQ|RAD23A|NONO|FTO|USP7|HMGB1|RPS3|COPS3|CCAR2|BABAM1|TRIM28|ACTL6A|SFN|CBX1|PTPN11|MCTS1|NUCKS1|PARP1|RECQL|HMGB2|HMGN1|MAPK14|SETD7|UBA6
GOBP_SPINDLE_ASSEMBLY	0.146599767357072	0.315225608134788	0.0150230452740658	-0.485377942421263	-1.29034409354577	19	HNRNPU|NUMA1|CHMP4B|KPNB1|RPS3|TUBB|PDCD6IP|MAPRE1
GOBP_COLLAGEN_METABOLIC_PROCESS	0.147520928782173	0.316426955348493	0.017822679690733	0.430432546445247	1.26762848383424	23	ITGB1|CST3|TNXB|RGCC|VIM|COL1A2|PCOLCE|ENG
GOBP_REGULATION_OF_LIPID_METABOLIC_PROCESS	0.147367566690114	0.316426955348493	0.0190087978221013	0.329710545473085	1.20042518705473	61	CES1|SORBS1|LAMTOR1|APOC3|APOA4|C3|CAV1|ADIPOQ|ASAH1|APOE|ACSL3|APOD|APOC2|ACADVL
GOBP_SYNAPSE_ORGANIZATION	0.147890340544014	0.316830103791224	0.0188681500175935	0.333271658244344	1.20239372424787	58	PRNP|SNCG|PALM|COL4A1|NPTN|NRP1|C3|DAG1|ACTN1|APOE|LAMB2|SPARCL1|ACTR2|ACTB|RHOA|SNCA|DBN1|C1QB|AGRN
GOBP_NEGATIVE_REGULATION_OF_BIOSYNTHETIC_PROCESS	0.148227603881706	0.31710859512166	0.0134673321055915	-0.299767270389915	-1.16724120205752	157	SYNCRIP|HNRNPK|APEX1|HNRNPC|ILF3|XRCC5|RPS14|SHMT2|HNRNPU|PRDX5|SHMT1|NCL|XRCC6|HDGF|HNRNPL|CALR|YWHAZ|CBX3|DHX9|CYGB|TARDBP|SIRT2|PDCD4|IFI16|GAPDH|HNRNPA2B1|MECP2|PHB2|PML|PABPC1|SFPQ|EIF4E|HNRNPA1|HNRNPD|GSTP1|NONO|YWHAQ|FTO|SET|RBBP4|PURA|HMGB1|YBX1|RPS3|EZR|ACADL|SRSF2|TSPO|CSDE1|DAB2|RPL10|CCAR2|TRIM28|FBP1|PA2G4|CBX1|STAT1|PPM1A|C1QBP
GOBP_POSITIVE_REGULATION_OF_CELL_CYCLE_PHASE_TRANSITION	0.14838357515143	0.31710859512166	0.0150395877780947	-0.517570164790918	-1.29842859273015	15	DDX39B|APEX1|NPM1|MECP2|PHB2
GOBP_DENDRITE_MORPHOGENESIS	0.150376819735056	0.320975461194875	0.0174114934769626	0.470866867576021	1.2827941748433	17	ITGB1|SDC2|NRP1|ACTR2|RAB21|PPP3CA|DBN1
GOMF_METALLOEXOPEPTIDASE_ACTIVITY	0.150766506362958	0.321414310268283	0.0147945536242873	-0.483097322732284	-1.28428122193974	19	RNPEP|CPN1|LTA4H|CNDP2|XPNPEP1|NPEPPS
GOBP_SMOOTH_MUSCLE_CELL_MIGRATION	0.151784677550452	0.323190301223279	0.0172527587073057	0.47884661286696	1.2841133934808	16	NRP1|LRP1|ITGB3|ADIPOQ|RHOA|VTN
GOCC_VACUOLAR_LUMEN	0.152003410059676	0.323261819688422	0.0191920934668664	0.30460547099638	1.17330615919637	84	DEFA3|OGN|SDC2|DCN|C3|TPP1|BGN|ASAH1|PSMD1|GYG1|ACTR2|TTR|LAMP2|PRELP|CCT8|GRN|ACP2|HSPG2|PPT1|ORM2|AGRN|GC|TXNDC5|CSPG4|FUCA1|SCARB2
GOBP_ACTOMYOSIN_STRUCTURE_ORGANIZATION	0.152710532581951	0.324370547309108	0.0184340768527087	0.339285418757495	1.2026165951052	53	PAK2|SORBS1|S100A10|F11R|LIMCH1|ITGB1|NRP1|RHOC|RGCC|CD47|EPB41L3|CFL2|SFRP1|RHOA|PDLIM1
GOBP_REGULATION_OF_RAS_PROTEIN_SIGNAL_TRANSDUCTION	0.153203276104969	0.32500803551301	0.017424539947666	0.433240124110769	1.26234716436546	22	KRAS|F11R|ITGB1|APOC3|NRP1|KANK2|DNM2|APOE
GOBP_SKELETAL_SYSTEM_DEVELOPMENT	0.153382944594914	0.32500803551301	0.0183314894102407	0.342639367639548	1.20557543676796	51	CD44|OGN|TGFBI|FBN1|BGN|EFEMP1|TGM2|COL1A2|PRELP|SFRP1|RHOA|ENG
GOBP_REGULATION_OF_WOUND_HEALING	0.154708745170839	0.327023570300588	0.017796483644954	0.379164898190752	1.23061722069943	35	ITGB1|PROS1|CAV1|APOE|KNG1|DMTN|KLKB1|VTN|CD9|PLG|CD36|CD34|ANO6|FGA|CD109|APCS
GOBP_STRESS_ACTIVATED_PROTEIN_KINASE_SIGNALING_CASCADE	0.154667396660279	0.327023570300588	0.0177230867512988	0.384765313764043	1.23303641123574	33	SIRPA|CRYAB|EGFR|IGFBP6|MTURN|ARL6IP5|IGBP1|SFRP1|RHOA|MAP2K1|AMBP|GPS1|PDCD10
GOBP_PLATELET_ACTIVATION	0.155415623373082	0.328120530120195	0.017641502864944	0.387718401079712	1.23418008878779	32	F11R|ITGB3|ACTN1|APOE|SAA1|DMTN|ACTB|VWF|CD9|PF4|ILK|MYH9|FGA|MYL12A
GOBP_POSITIVE_REGULATION_OF_NUCLEOCYTOPLASMIC_TRANSPORT	0.156160632268575	0.329153951761504	0.0144984751045422	-0.473282880675614	-1.27314588861632	20	DHX9|TARDBP|CAMK1|HSP90AB1|RAN|TRIM28|SFN|PPM1A|HSP90AA1|MAPK14|FLNA
GOBP_REACTIVE_NITROGEN_SPECIES_METABOLIC_PROCESS	0.156282145481264	0.329153951761504	0.0174755323614783	0.402139245107848	1.24109009318938	28	SIRPA|CYB5B|ATP2B4|CAV1|DNM2|CD47|CLU|SOD2|CD36|CD34
GOBP_RESPONSE_TO_HORMONE	0.15708238546376	0.330440777132199	0.013037308628665	-0.298052898275312	-1.16056573757062	157	PCK2|OXCT1|AIFM1|HADH|GPT|APEX1|ECHDC3|GOT1|HNRNPU|ARPC1B|CPN1|TXN2|NCL|ANXA3|LTA4H|CALR|PTGES3|HADHA|FKBP4|UFM1|GPI|CTSL|RPL27|GSTM3|PRKDC|ME1|IDE|LONP1|PHB2|SAFB|ASS1|PCK1|ACAT1|EIF4E
GOBP_EMBRYONIC_ORGAN_MORPHOGENESIS	0.157799671592775	0.331550212516228	0.0169886621746837	0.459529826889475	1.27189905738196	18	MFAP5|YAP1|FBN1|EFEMP1
GOBP_MACROAUTOPHAGY	0.159091526528838	0.333461951163687	0.0182932171576636	0.324720208191812	1.18532172674596	62	RAB1A|DCN|RAB1B|UBQLN1|VTI1B|RAB5A|OPTN|BAG3|SNAP29|LAMP2|HUWE1|EXOC8|GNAI3|ATP2A2|UCHL1|STX12|SEC22B|MAP1LC3B|SH3GLB1|NSFL1C|SNX6|VPS26A|YOD1
GOBP_RESPONSE_TO_ORGANIC_CYCLIC_COMPOUND	0.15908417064734	0.333461951163687	0.0202545189248499	0.266184300541015	1.12847699027801	162	PGRMC2|PAK2|GPX4|CES1|DEFA3|GNG2|CRYAB|RUVBL2|YAP1|EGFR|PALM|RBBP7|GNAI1|APOA4|PDE12|ATP2B4|MAOB|GPX1|ARL6IP5|CAV1|KANK2|DAG1|ADIPOQ|TGM2|DNM2|ALAD|EPHX1|ACTR2|DMTN|STRN3|BSG|AQP1|SFRP1|PARK7|ACTB|GNB1|GNAI3|RHOA|SNCA|PPP2R2A|MGMT|SOD2|ENG|FLOT1
GOMF_CARBOHYDRATE_BINDING	0.159299918778002	0.333498391110781	0.0179316756741261	0.342612698999035	1.20070948552009	50	ALDOA|LGALS1|CD248|PYGL|CANX|GALK1|LGALS3|MRC1|BSG|NOMO3|PFKP|PFKL|LMAN2|VTN|ENG|CD34|PFKM|AMBP|MLEC
GOBP_REGULATION_OF_EPITHELIAL_CELL_MIGRATION	0.160157051940053	0.334891272679441	0.0176836763717247	0.358495780587058	1.2117707632707	42	RTN4|RRAS|SPARC|DCN|RHOB|NRP1|ATP2B4|RGCC|ITGB3|APOE|MMRN2|GRN|RHOA|SYNJ2BP
GOBP_MITOCHONDRIAL_MEMBRANE_ORGANIZATION	0.160498431804696	0.33513442246292	0.0141086216717498	-0.433945933330736	-1.25221626438795	27	ACAA2|NMT1|HSPA9|SLC25A6|AP3B1|HSPA4
GOBP_SENSORY_PERCEPTION_OF_MECHANICAL_STIMULUS	0.16075786097748	0.33513442246292	0.0143132885365267	-0.486222535186673	-1.27474186664637	18	ALDH7A1|CLIC5|WDR1|SERPINB6
GOBP_UBIQUITIN_DEPENDENT_ERAD_PATHWAY	0.160849167253108	0.33513442246292	0.0168151077606169	0.4578936822828	1.26737049218075	18	CANX|UBQLN1|PSMC6|BCAP31|CAV1
GOMF_RIBONUCLEOPROTEIN_COMPLEX_BINDING	0.161148921444227	0.335358780502526	0.0138577766698199	-0.394786522338181	-1.23182134615271	39	RPSA|HNRNPU|NPM1|DHX9|SRP19|OLA1|RPN2|EEF2|EIF5A|SNRPA|RPLP1|SERBP1|SNRPD1
GOMF_TRANSLATION_REGULATOR_ACTIVITY_NUCLEIC_ACID_BINDING	0.161516531769178	0.335723648177363	0.0137960914303356	-0.387263593423613	-1.22571564002907	42	SHMT2|SHMT1|TUFM|EIF3B|EIF3F|EEF1G|EEF2|EIF5A|PABPC1|EIF5|EIF4E|PURA|EIF3M|EIF3J
GOMF_GLUTATHIONE_TRANSFERASE_ACTIVITY	0.162205944499225	0.336755742087571	0.0143226998570327	-0.510167449198759	-1.27985739554263	15	GSTZ1|GSTM2|GSTM3|GSTK1|GSTP1|GSTM1|GSTM4|CLIC2|LANCL1
GOMF_CHANNEL_REGULATOR_ACTIVITY	0.163030729533193	0.337705171220494	0.0166938764720117	0.45677244811242	1.26426710998234	18	STX7|VTI1B|ATP2B4|CAV1
GOMF_CYSTEINE_TYPE_PEPTIDASE_ACTIVITY	0.163050091259379	0.337705171220494	0.0139616693303275	-0.428683934073406	-1.2473611497058	28	OTUB1|SCRN2|CAPN2|CTSL|EIF3F|USP14|USP7|CTSB|USP5|PDIA3|CTSZ
GOCC_ENDOPLASMIC_RETICULUM_GOLGI_INTERMEDIATE_COMPARTMENT	0.163865335407155	0.338991558792526	0.0172584101281376	0.37600348759195	1.22035654956887	35	RAB2A|RAB1B|BCAP31|TMED9|ANPEP|TMED7|NUCB1|CD59|CA4|SURF4|LMAN2|TMED10|SEC22B|SERPINA1|COPG1
GOBP_CYTOSOLIC_TRANSPORT	0.164609795687012	0.339110764782107	0.0174638408586185	0.352690695403238	1.20325359553971	44	CES1|LAMP1|VTI1B|RAB5A|TMED9|SORT1|RAB6A|ACTR2|RAB14|SURF4|RAB21
GOBP_NEGATIVE_REGULATION_OF_ION_TRANSPORT	0.165476730580959	0.339110764782107	0.0167197466872871	0.427594435707732	1.24589712119115	22	BIN1|UBQLN1|MAOB|ARL6IP5|CAV1|PPP3CA|SNCA
GOBP_PATTERN_RECOGNITION_RECEPTOR_SIGNALING_PATHWAY	0.165394161446638	0.339110764782107	0.0166335078439358	0.440633914753334	1.25365636244196	20	RTN4|UBQLN1|CAV1|CD14|FLOT1|CD36|RFTN1
GOBP_POSITIVE_REGULATION_OF_PHAGOCYTOSIS	0.165346833561692	0.339110764782107	0.0164782901989774	0.471755474145341	1.26509722846516	16	SIRPA|C3|DNM2|CD47|LMAN2|CAMK1D|CD36|ANO6|SOD1|AHSG
GOBP_TRIGLYCERIDE_METABOLIC_PROCESS	0.165330058040122	0.339110764782107	0.0168045848971872	0.417818424579664	1.24275562531565	24	APOC3|APOA4|C3|TNXB|GPX1|CAV1|APOE|APOC2
GOCC_DISTAL_AXON	0.164322592131031	0.339110764782107	0.0173595742658824	0.364199218938817	1.21074383782466	39	PRNP|BIN1|SNCG|RAB5A|DCTN2|THY1|DNM2|EXOC8|ACTB|BASP1|SNCA
GOMF_SIGNALING_RECEPTOR_REGULATOR_ACTIVITY	0.165232831491022	0.339110764782107	0.0171532817552726	0.377840164579213	1.21887024104305	34	OGN|C5|EGFR|FBN1|LGALS3|EFEMP1|ADIPOQ|TYMP|TTR|GRN|PPBP
GOMF_TRANSFERASE_ACTIVITY_TRANSFERRING_ONE_CARBON_GROUPS	0.165375604918005	0.339110764782107	0.0139432814386954	-0.445807718088751	-1.25122057344467	24	SHMT2|SHMT1|ATIC|ALDH1L1|PCMT1|PRMT1
GOBP_ANTIMICROBIAL_HUMORAL_RESPONSE	0.16595062817863	0.339683231887325	0.0164459811530649	0.471451119352627	1.26428104629911	16	TF|DEFA3|HLA-A|S100A9|PPBP|PF4|RPS19|FGA
GOBP_DNA_RECOMBINATION	0.167313723828092	0.340736111179461	0.0137875590129841	-0.430781474756284	-1.24308474317631	27	APEX1|XRCC5|TSN|XRCC6|PRKDC|RPA3|SFPQ|NONO|HMGB1|ACTL6A|NUCKS1|PARP1|ALYREF|RECQL|SWAP70|HMGB2
GOBP_REGULATION_OF_ACTIN_FILAMENT_ORGANIZATION	0.166861663602429	0.340736111179461	0.0180745504452816	0.307577245118281	1.16537246986488	76	PAK2|BIN1|S100A10|F11R|LIMCH1|CAPZA1|NRP1|RHOC|RGCC|NCKAP1|CD47|DMTN|CFL2|SFRP1|RHOA|SPTAN1
GOBP_REGULATION_OF_LAMELLIPODIUM_ORGANIZATION	0.167440769411213	0.340736111179461	0.0164559040740901	0.454839500498583	1.25891704540731	18	CD44|NCKAP1|DNM2|ACTR2|DMTN
GOCC_ENDOCYTIC_VESICLE_LUMEN	0.167414950242999	0.340736111179461	0.0163378899364014	0.480536063508763	1.26584328081713	15	HPX|SPARC|HP|APOE|SAA1
GOMF_PHOSPHORIC_ESTER_HYDROLASE_ACTIVITY	0.167052645312806	0.340736111179461	0.0135053875196774	-0.377095242228762	-1.21327875665664	46	EPHX2|APEX1|PPA2|PPM1G|CA3|PHPT1|ACP1|NT5C|BPNT1|PPP1CB|LHPP|PDIA3|NT5DC1|ENOPH1|FBP1|PPM1A|PTPN11
GOBP_POSITIVE_REGULATION_OF_TRANSPORTER_ACTIVITY	0.168051441369843	0.340921114575142	0.0166578405610522	0.41665967142625	1.23930903963383	24	GLRX|CACNA2D1|ADIPOQ|DNM2|PARK7|PPP3CA
GOBP_REGULATION_OF_CELL_CYCLE_PHASE_TRANSITION	0.168117456843756	0.340921114575142	0.0134680613236695	-0.378827134212911	-1.21399186298856	45	DDX39B|APEX1|PSME1|NPM1|PSME2|NAE1|SIRT2|PRKDC|MECP2|PHB2|DDB1|PML
GOBP_REGULATION_OF_LIPID_BIOSYNTHETIC_PROCESS	0.167879155299586	0.340921114575142	0.0170993032034756	0.368247941092244	1.21045541933903	37	CES1|SORBS1|APOC3|APOA4|C3|ASAH1|APOE|ACSL3|APOC2|ACADVL
GOBP_NEGATIVE_REGULATION_OF_VASCULATURE_DEVELOPMENT	0.168997476593637	0.342308113842797	0.0164212447301138	0.446011780273915	1.25107155004587	19	SPARC|DCN|ATP2B4|RGCC|HSPG2|SYNJ2BP|PF4|STAB1
GOCC_MITOCHONDRIAL_ENVELOPE	0.169567065929716	0.342309411079813	0.0126154671390902	-0.30233362184139	-1.15749813604735	137	AK2|SUOX|OGDH|AIFM1|MT-ATP6|ACADM|SLC25A1|SHMT2|HADHB|TUFM|PMPCA|HSPA9|HADHA|HTRA2|UQCRC2|LDHD|SLC25A6|MPC2|CAPN2|PHB2|HINT2|COQ9|NDUFV1|ASS1|CHCHD2|SORD|PLEC|PPIF|CYC1|UQCRC1|ACACB|RPS3|ACADL|NDUFA9|TSPO|TIMM8A
GOMF_CARBOXYLIC_ESTER_HYDROLASE_ACTIVITY	0.169198871554332	0.342309411079813	0.013720556163419	-0.434814120377522	-1.24344223331887	26	PGLS|ACOT1|IARS2|PAFAH1B3|PAFAH1B2|ABHD10|LYPLA1|H6PD|ESD
GOMF_RIBOSOME_BINDING	0.169586277539541	0.342309411079813	0.0138664229058191	-0.473820208263283	-1.25961864703881	19	RPSA|SRP19|OLA1|RPN2|EEF2|EIF5A|SERBP1
GOBP_DEVELOPMENTAL_CELL_GROWTH	0.170096807107483	0.342943447124325	0.0168441385029872	0.379055901709999	1.21473976988698	33	RTN4|ITGB1|PI16|NRP1|DNM2|APOE|LAMB2|RAB21
GOCC_RUFFLE_MEMBRANE	0.170429027301737	0.343216933874087	0.0163671780654261	0.437866500554228	1.24578273696271	20	EGFR|ITGB1|ITGAV|ITGB3|DNM2|EEF1A1|ITGA5|RHOA
GOBP_RNA_TEMPLATED_DNA_BIOSYNTHETIC_PROCESS	0.17298418459943	0.347953882732825	0.0136809110259967	-0.459786192838106	-1.25083285842246	21	HNRNPC|XRCC5|HNRNPU|PTGES3|HSP90AB1|HNRNPA1
GOCC_DENDRITIC_TREE	0.173179796159694	0.347953882732825	0.017821135806758	0.30154696292363	1.15523465771581	81	PRNP|CRYAB|BIN1|PALM|ITGB1|CANX|DNAJB1|GNAI2|NPTN|RAB5A|THY1|ACTN1|APOE|PALMD|APOD|CLU|STRN3|PPP3CA|PPT1|RHOA|AGO2|STX4|DBN1
GOBP_FIBROBLAST_PROLIFERATION	0.173862620503032	0.348924293561258	0.0163843286806317	0.409489902317541	1.23054950393541	25	GNG2|CD248|EGFR|GPX1|ITGB3|CAV1|AQP1|SFRP1|SOD2
GOBP_POSITIVE_REGULATION_OF_NEUROGENESIS	0.174336017606162	0.34947265986264	0.0166668296872662	0.374608329647504	1.20844470190904	34	BIN1|KRAS|ITGB1|NPTN|NRP1|ASPA|DAG1|TGM2|ACTR2|RAB21
GOBP_PRODUCTION_OF_MOLECULAR_MEDIATOR_INVOLVED_IN_INFLAMMATORY_RESPONSE	0.175064508562046	0.350530541226298	0.0160653923094283	0.451170855120173	1.24876286971375	18	SIRPA|APOD|GRN|VAMP2|VAMP3|CD36|RPS19|PBXIP1|SNX6
GOMF_UBIQUITIN_LIKE_PROTEIN_TRANSFERASE_ACTIVITY	0.175816802298574	0.351633604597147	0.0135230457153563	-0.452646692710683	-1.24536935024753	22	UBE2M|UBA7|UBE2D4|PML|UBA3|ATG3|TRIM28|UBE2H|RANBP2
GOBP_LIPOPROTEIN_METABOLIC_PROCESS	0.176360089588903	0.351924244336575	0.0162305071095924	0.412910905502321	1.22815874164341	24	APOC3|APOA4|ITGAV|ITGB3|APOM|APOE|APOL1|APOD|PPT1
GOBP_ZYMOGEN_ACTIVATION	0.176365242723083	0.351924244336575	0.0161556400014363	0.423364247347714	1.23357147085588	22	S100A10|HP|ASPH|C1R|KLKB1|C1RL|CYCS|FGA
GOBP_REGULATION_OF_CELLULAR_CATABOLIC_PROCESS	0.177107804750718	0.351979548440231	0.0122317541145185	-0.296306067727424	-1.14661786739162	149	SYNCRIP|RPL5|AIFM1|HNRNPA0|APEX1|HNRNPC|HNRNPU|RBM8A|SNRNP70|NPM1|CHMP4B|LRPPRC|DHX9|HTRA2|TARDBP|PAFAH1B2|SIRT2|IFI16|GAPDH|SGTA|PML|HSP90AB1|APOA1|PABPC1|EIF4E|USP14|RAD23A|HNRNPD|CTSA|FTO|USP7|MAGOH|IDH1|MLYCD|HNRNPM|SERBP1|HMGB1|USP5|YBX1|ACACB|HNRNPAB|XPO1|RRAGC
GOBP_REGULATION_OF_CELL_PROJECTION_ASSEMBLY	0.177361898549998	0.351979548440231	0.0165409103819763	0.3713590316202	1.20528250783429	35	YAP1|PALM|NRP1|RAB5A|NCKAP1|CAV1|DNM2|ACTR2|DMTN
GOBP_REGULATION_OF_DNA_BIOSYNTHETIC_PROCESS	0.177400917885111	0.351979548440231	0.013392765473406	-0.435658485883535	-1.23394555241085	25	HNRNPC|XRCC5|HNRNPU|PTGES3|HNRNPA2B1|HSP90AB1|HNRNPA1|HNRNPD
GOBP_RESPONSE_TO_INSULIN	0.177256440603771	0.351979548440231	0.0130219061273188	-0.36877571380231	-1.20112459866069	49	PCK2|HADH|GPT|ECHDC3|GOT1|NCL|HADHA|PRKDC|IDE|LONP1
GOCC_CONDENSED_CHROMOSOME	0.177219408157825	0.351979548440231	0.0132244685136579	-0.402372411389345	-1.22051711013474	34	BANF1|HNRNPU|CHMP4B|LRPPRC|CBX3|SUGT1|BUB3|HMGB1|XPO1|PPP1R12A|PAFAH1B1
GOBP_NUCLEOBASE_METABOLIC_PROCESS	0.179425503730043	0.355592428504715	0.0134680613236695	-0.477578059502115	-1.25207842702179	18	ALDH6A1|SHMT2|SHMT1
GOBP_REGULATION_OF_SECRETION	0.181107383480744	0.357637905417396	0.0172584101281376	0.307162942472865	1.15501635780776	73	CES1|SNCG|S100A8|S100A10|LAMP1|GNAI2|RAB5A|MAOB|RGCC|ADIPOQ|APOE|ACSL3|PSMD9|SAA1|AQP1|RAB21|SFRP1|PPP3CA|ATP2A2|PFKL|SNCA|VAMP2|VAMP3|STX4|PFKM
GOBP_SPINDLE_ORGANIZATION	0.18078983596225	0.357637905417396	0.013044019948625	-0.39565915773414	-1.21463211160723	36	TACC2|HNRNPU|NUMA1|CHMP4B|EML1|MECP2|KPNB1|RAN|RPS3|EZR|TUBB
GOCC_SARCOPLASMIC_RETICULUM	0.180952380952381	0.357637905417396	0.0157803988277056	0.448555558744933	1.24152418182061	18	CACNA2D1|CALU|ASPH|SLC2A4|REEP5|NOL3
GOCC_SPECIFIC_GRANULE	0.181276945185793	0.357637905417396	0.0165484683154541	0.351805810581589	1.18915763782049	42	ORM1|LAMTOR1|HP|CRISP3|ITGAV|PGRMC1|CD47|CD59|BST1|SPTAN1|ORM2|STX4|CD36|MLEC|LAMTOR2
GOBP_ANTIGEN_PROCESSING_AND_PRESENTATION	0.181897697263292	0.358457538850687	0.0131021053947226	-0.417668262106306	-1.22530888451079	29	PSME1|CALR|PSMB8|IFI30|AP3B1|CTSL|IDE|TAPBP
GOBP_DIVALENT_INORGANIC_CATION_HOMEOSTASIS	0.183410280880039	0.361030834742445	0.0164895143092245	0.344748676112709	1.18244134807268	45	S100A8|NPTN|ATP2B4|THY1|BCAP31|VAPB|ITGB3|CAV1|TGM2|NOL3|APOE|S100A9
GOBP_MITOTIC_SPINDLE_ORGANIZATION	0.184639450976434	0.363041082663124	0.01299256996488	-0.416478075842633	-1.22181724788093	29	TACC2|HNRNPU|NUMA1|CHMP4B|EML1|MECP2
GOBP_NEGATIVE_REGULATION_OF_IMMUNE_SYSTEM_PROCESS	0.186281859070465	0.365037178380507	0.0166835588568436	0.322647872542549	1.16406471264549	58	PRNP|C5|FBN1|HLA-A|THY1|LGALS3|GPX1|ADIPOQ|CD47|APOD|C4BPA|CD59|SFRP1|GRN
GOCC_APICAL_PLASMA_MEMBRANE	0.186131010668453	0.365037178380507	0.0163512960106112	0.348741329419206	1.18372047709494	43	TF|CD44|RAB18|THY1|ITGB3|CNTFR|CA4|MAL2|AQP1|FLOT1|SLC2A1|PODXL|CD36|CD34|PFKM|CYBRD1|BST2
GOMF_TRANSPORTER_ACTIVITY	0.186086550526715	0.365037178380507	0.0174813861745094	0.288882148626172	1.1369389951199	96	PGRMC2|CACNA2D1|SLC35A4|HPX|PLTP|APOA4|CYB5A|SLC2A4|ATP2B4|ITGAV|SLC19A3|APOM|APOE|APOL1|APOD|AQP1|PPBP|ATP2A2|ABCA8|UQCRH|SLC2A1|CD36|COX6B1|CYBRD1|SLC1A5|TMED10|TMEM109|GC
GOBP_STRIATED_MUSCLE_TISSUE_DEVELOPMENT	0.186557831406746	0.365168131879125	0.0129515185239368	-0.418966881135494	-1.21908699860987	28	ACADM|ALDH1A2|HNRNPU|CALR|PRKAR1A|SIRT2|PDLIM5|PRMT1|PLEC
GOBP_REGULATION_OF_NITRIC_OXIDE_METABOLIC_PROCESS	0.187062728336398	0.365337274804643	0.0156488798036845	0.419055133269412	1.22101585184705	22	SIRPA|ATP2B4|CAV1|DNM2|CD47|CLU|SOD2|CD36|CD34
GOCC_INNER_MITOCHONDRIAL_MEMBRANE_PROTEIN_COMPLEX	0.186907641022289	0.365337274804643	0.0126950395811809	-0.376568026651697	-1.19770581304806	43	MT-ATP6|HSPA9|UQCRC2|SLC25A6|MPC2|PHB2|NDUFV1|CYC1|UQCRC1|NDUFA9|NDUFAB1|COX7A2|NDUFA4|NDUFS1|NDUFA10|UQCRFS1
GOBP_NEGATIVE_REGULATION_OF_SMALL_MOLECULE_METABOLIC_PROCESS	0.188409867527969	0.36755712704339	0.0154193912710343	0.452456154623825	1.23263741726262	17	APOC3|ATP2B4|ADIPOQ|APOE|ACADVL|ERLIN2|FIS1|SOD1|SLC4A1
GOBP_PROTEIN_LOCALIZATION_TO_CHROMOSOME	0.189400601712567	0.367865587114421	0.0152814814604915	0.469796362185937	1.23755242027648	15	RUVBL2|TPP1|CCT3|CCT5|CCT8|CCT6A
GOBP_REGULATION_OF_ENDOTHELIAL_CELL_MIGRATION	0.189368185137619	0.367865587114421	0.0159994564870094	0.364215316393036	1.19041189269475	36	RRAS|SPARC|DCN|RHOB|NRP1|ATP2B4|RGCC|ITGB3|APOE|MMRN2|GRN|RHOA|SYNJ2BP
GOMF_LIPOPROTEIN_PARTICLE_RECEPTOR_BINDING	0.189053459847258	0.367865587114421	0.0152967552393047	0.470007769258995	1.23810931546764	15	APOC3|LRP1|APOE|CLU|HSPG2
GOMF_PEPTIDASE_REGULATOR_ACTIVITY	0.189410746171744	0.367865587114421	0.0166283974774587	0.317746354155591	1.15686541380072	61	PRNP|BIN1|C5|PI16|C3|PROS1|CST3|CAV1|NOL3|KNG1|SERPINB1|PCOLCE|SNCA|BST2|AMBP|COL6A3
GOBP_DEVELOPMENTAL_MATURATION	0.189650760070292	0.367922474536366	0.0129009944954079	-0.430824832891015	-1.22025486393518	25	ALDH1A2|PFN1|AKR1B1|YWHAZ|SIRT2|MECP2|DLD
GOBP_POLYOL_METABOLIC_PROCESS	0.190725609330261	0.369597018746543	0.0130279276361996	-0.479575596370675	-1.24086702884061	17	PCK2|GOT1|SPR|MECP2|PCK1|TPI1|SORD|BPNT1
GOMF_TRANSMEMBRANE_TRANSPORTER_BINDING	0.191579101348222	0.370839369128597	0.0156229280272192	0.393265903503946	1.2035824537541	27	PRNP|FHL1|S100A10|NPTN|CAV1|ACTN1
GOBP_PROCESS_UTILIZING_AUTOPHAGIC_MECHANISM	0.192331261489976	0.371883037166665	0.0171755620062306	0.28778314741612	1.13261371113357	96	RAB1A|S100A8|DCN|RAB1B|CISD1|UBQLN1|VTI1B|RAB5A|OPTN|BAG3|S100A9|SNAP29|LAMP2|HUWE1|CLU|EXOC8|PARK7|EEF1A1|GNAI3|ATP2A2|SNCA|UCHL1|STX12
GOBP_NEGATIVE_REGULATION_OF_RESPONSE_TO_EXTERNAL_STIMULUS	0.193472298409216	0.373341333376287	0.0165610857518461	0.311946214674813	1.15071984381381	66	SIRPA|C5|NRP1|PROS1|HLA-A|GPX1|ADIPOQ|APOE|KNG1|SAA1|GRN|KLKB1|VTN|CD9|PLG|CD34|RPS19|FGA|SOD1|NT5E|CD109|SAMHD1|APCS|YES1|PPM1B|DUSP3
GOBP_NEUTRAL_LIPID_METABOLIC_PROCESS	0.193513119533528	0.373341333376287	0.0155086166974233	0.396967153108719	1.20357914472151	26	APOC3|APOA4|C3|TNXB|GPX1|CAV1|APOE|APOC2|SNCA
GOMF_RNA_POLYMERASE_II_TRANSCRIPTION_REGULATORY_REGION_SEQUENCE_SPECIFIC_DNA_BINDING	0.194604976591841	0.375033431710103	0.0127517583958316	-0.439185472241422	-1.22058526115466	23	HNRNPU|HDGF|DHX9|TARDBP|SUB1|RBMX|SAFB|RBBP4|PURA|RPS3
GOBP_GLYCEROLIPID_BIOSYNTHETIC_PROCESS	0.195249576771149	0.375860817025827	0.0127075882685472	-0.433549467080771	-1.21681610884413	24	PCK2|PCYT2|CAPN2|APOA1|PCK1|ALOX15|BPNT1|FABP5|FABP3
GOBP_REGULATION_OF_CELL_SHAPE	0.196151723445888	0.376766676717845	0.0156651585879318	0.365164651715268	1.18517803450636	35	ALDOA|F11R|PALM|RHOB|RHOC|ITGA7|DAG1|PALMD|DMTN|EPB41L3
GOMF_ANTIOXIDANT_ACTIVITY	0.196077926093903	0.376766676717845	0.0158979495537022	0.345950969434863	1.17424925595395	43	GPX4|SOD3|HP|APOA4|HBZ|GPX1|APOM|PRDX4|GPX3|APOE|S100A9|PARK7|MGST1|SOD2
GOBP_CELL_CELL_RECOGNITION	0.196598639455782	0.377210136801974	0.0150845942003053	0.441435681754552	1.22181759412414	18	ALDOA|LGALS3|CCT3|CCT5|CCT8|CD81|CD9|CD209|FETUB
GOBP_REGULATION_OF_ATP_DEPENDENT_ACTIVITY	0.197010964452825	0.377586327041309	0.0127924862904926	-0.476903768764583	-1.2339538689379	17	PFN1|HNRNPU|SNRNP70|DHX9
GOBP_GLYCEROPHOSPHOLIPID_METABOLIC_PROCESS	0.198353951193132	0.377983312577109	0.0125111132149673	-0.414739589321967	-1.20678665526237	28	HADHA|PCYT2|CAPN2|MECP2|PHB2|APOA1|ALOX15|BPNT1|PAFAH1B1|FABP5|FABP3
GOBP_GLYCOPROTEIN_METABOLIC_PROCESS	0.1983674878548	0.377983312577109	0.0154256444531651	0.383269888144987	1.19154155396495	29	RAB1A|UGDH|DCN|RAB1B|CST3|BGN|MPDU1|PARK7|STT3A|AGO2|MLEC|PRKCSH
GOBP_POSITIVE_REGULATION_OF_ACTIN_FILAMENT_BUNDLE_ASSEMBLY	0.198865382342513	0.377983312577109	0.0150532474950974	0.425932921029178	1.21183027121422	20	S100A10|LIMCH1|NRP1|RHOC|RGCC|CD47|SFRP1|RHOA
GOBP_POSITIVE_REGULATION_OF_NERVOUS_SYSTEM_DEVELOPMENT	0.198359339722041	0.377983312577109	0.0155703001116011	0.364471317078038	1.18292774828959	35	BIN1|KRAS|ITGB1|NPTN|NRP1|ASPA|DAG1|TGM2|ACTR2|RAB21|DBN1|MAP2K1|AGRN
GOBP_REGULATION_OF_LIPASE_ACTIVITY	0.198949979529417	0.377983312577109	0.015203712657499	0.404660718478557	1.20361945440636	24	EGFR|APOC3|APOA4|RHOC|LRP1|SORT1|APOC2|PPT1|RHOA|SNCA
GOBP_REGULATION_OF_PHAGOCYTOSIS	0.198579332672932	0.377983312577109	0.015246000571717	0.399855329817602	1.20159685249436	25	SIRPA|C3|ITGAV|ADIPOQ|TGM2|DNM2|CD47|LMAN2|CAMK1D|CD36|ANO6|SOD1
GOBP_RHO_PROTEIN_SIGNAL_TRANSDUCTION	0.198482688637078	0.377983312577109	0.0152500443920804	0.399903329574447	1.2017410955554	25	F11R|ITGB1|APOC3|RHOB|NRP1|KANK2|COL1A2|APOE|RHOA|SYNJ2BP|FLOT1
GOCC_CYTOPLASMIC_STRESS_GRANULE	0.197780399801638	0.377983312577109	0.0126154671390902	-0.432483948183577	-1.21382558375569	24	HNRNPK|TARDBP|EIF3B|PABPC1|EIF4E|KPNB1|YBX1|CSDE1|ELAVL1
GOBP_CELLULAR_HOMEOSTASIS	0.199226667498207	0.37809756679551	0.0174638408586185	0.270276314779868	1.11398621426595	131	RTN4|PRNP|TF|RAB11B|ALDOA|HPX|S100A8|CLNS1A|NPTN|ATP2B4|THY1|CMA1|GPX1|BCAP31|VAPB|ITGB3|CAV1|TGM2|SCO1|NOL3|PRDX4|APOE|BAG3|S100A9|LAMP2|ATOX1|CFL2|AQP1|GRN|PPP3CA|ATP2A2|PPT1|SNCA
GOBP_ANION_TRANSPORT	0.200301283050231	0.379724256466562	0.0157826160551465	0.336017270000014	1.16229495893252	47	PRNP|RAB11B|CES1|PCYOX1|ITGB1|CLNS1A|ARL6IP5|CD47|APOL1|CA4|MGST1|SNCA|SLC2A1|CD36|SLC1A5
GOMF_NUCLEAR_RECEPTOR_BINDING	0.200523348729387	0.379732935880162	0.0127075882685472	-0.483455446513695	-1.23188421779685	16	TACC2|CALR|FKBP4|HMGN3|PHB2
GOBP_MONONUCLEAR_CELL_MIGRATION	0.201495158296122	0.380747344572541	0.0154381712194816	0.363466815218353	1.17966753804161	35	SIRPA|F11R|LGALS3|ITGB3|CD47|CD99|SAA1|APOD|PECAM1|CD99L2|RHOA|PLG
GOBP_RESPONSE_TO_AXON_INJURY	0.201469831016243	0.380747344572541	0.014865906739907	0.447000553495128	1.2177745890832	17	APOA4|THY1|DAG1|LAMB2|APOD|GRN|SOD2|MAP2K1
GOCC_CONTRACTILE_FIBER	0.201763384811601	0.380842021493032	0.0162857688035611	0.302738386585008	1.13837882209018	73	ALDOA|CRYAB|BIN1|ATP2B4|AHNAK|DAG1|SCO1|ACTN1|BAG3|SYNM|MYL1|CFL2|PPP3CA|PDLIM1
GOBP_HEMOSTASIS	0.203382905703546	0.383484398875153	0.0160607412788716	0.311707219592597	1.14468780359192	64	F11R|PABPC4|PROS1|ITGB3|CAV1|ACTN1|APOE|KNG1|SAA1|CD59|DMTN|ACTB|VWF|KLKB1|VTN|CD9|PLG|CD36|PF4|CD34|ILK|MYH9|SERPINA1|ANO6|FGA|MYL12A|SLC4A1|PROCR
GOBP_NEURON_PROJECTION_EXTENSION	0.204907677356657	0.385489572773523	0.0150327702873313	0.392994730635629	1.19153501259322	26	RTN4|ITGB1|NRP1|DNM2|APOE|LAMB2|RAB21
GOBP_POSITIVE_REGULATION_OF_APOPTOTIC_SIGNALING_PATHWAY	0.205329497525416	0.385489572773523	0.0150444624579357	0.388148468956204	1.18792064739098	27	PAK2|S100A8|BCAP31|CAV1|RPL26|S100A9|SFRP1|PARK7
GOBP_PROTEIN_PROCESSING	0.205288036985092	0.385489572773523	0.0155735085586433	0.334782273898021	1.15802306617044	47	PRNP|S100A10|HP|ASPH|C1R|CMA1|CPA3|GAS1|NOL3
GOBP_REGULATION_OF_MEMBRANE_POTENTIAL	0.204957102001907	0.385489572773523	0.0155192050010457	0.340728235811255	1.16244199289991	44	GLRX|CACNA2D1|BIN1|FHL1|DCN|ARL6IP5|CAV1|PARK7|PPP3CA|ATP2A2|SNCA|SOD2|CD36
GOBP_TRANSITION_METAL_ION_HOMEOSTASIS	0.206825972232497	0.387882005926896	0.0150787034471393	0.380130385234329	1.18178120416302	29	PRNP|TF|HPX|S100A8|SCO1|S100A9|ATOX1|SOD2|CYBRD1|NUBP1|CP|STEAP4|SOD1
GOBP_POSITIVE_REGULATION_OF_PROTEOLYSIS	0.207194083370686	0.388155439447658	0.0161438420644095	0.295741720230952	1.12810534166367	79	PSMC3|S100A8|S100A10|ASPH|UBQLN1|PSMC6|BCAP31|ARL6IP5|CAV1|APOE|FAM162A|S100A9|CLU|SH3D19|GRN|KLKB1|RHOA|PCOLCE|SNCA|ATXN3
GOBP_PROTEIN_MODIFICATION_BY_SMALL_PROTEIN_CONJUGATION	0.20773933858844	0.388759791184797	0.0114870817196215	-0.314045718943049	-1.14281052279399	95	RPL5|UBA1|ARRB1|PPIA|NPM1|OTUB1|UBE2M|UFM1|NAE1|UBA7|UBE2D4|NPEPPS|DDB1|PML|HSP90AB1|CHP1|UBA3|ATG3|USP7|BUB3|USP5|RPS3|COPS3|TSPO
GOBP_METENCEPHALON_DEVELOPMENT	0.208356017632286	0.389496367008535	0.0124350108272705	-0.47992481813827	-1.2228878864783	16	OGDH|ATIC|MECP2|HNRNPD|CKB|PTPN11|CRK|CRKL|MTPN|UQCRQ|ARCN1|HSPA5
GOMF_PHOSPHATIDYLINOSITOL_BINDING	0.209580937000478	0.391367182890732	0.011951912703836	-0.378498602166132	-1.1809994294532	39	ANXA8|PFN1|NUMA1|SNX12|SNX3|ALOX15|PITPNA
GOBP_MUSCLE_CELL_MIGRATION	0.209848804006928	0.391416465878968	0.0145375222958024	0.443441539276157	1.20807867921427	17	NRP1|LRP1|ITGB3|ADIPOQ|RHOA|VTN
GOBP_REACTIVE_OXYGEN_SPECIES_METABOLIC_PROCESS	0.210055686442493	0.391416465878968	0.0156358894525154	0.316737987815231	1.14274274262083	58	CRYAB|SOD3|HP|APOA4|GNAI2|HBZ|MAOB|GPX1|FBLN5|PRDX4|GPX3|BST1|PARK7|GNAI3|RHOA|SNCA|SOD2|CD36
GOBP_REGULATION_OF_TELOMERE_MAINTENANCE_VIA_TELOMERE_LENGTHENING	0.210472100006984	0.391774292763533	0.012322729015049	-0.471278186967444	-1.21939808456742	17	HNRNPC|XRCC5|HNRNPU|HNRNPA2B1|HNRNPA1
GOBP_T_CELL_DIFFERENTIATION	0.211895463069697	0.394003704493814	0.0121733492494101	-0.438047316508821	-1.20520200572183	22	AP3B1|CTSL|PRKDC|PCK1|HMGB1|RPS6|ANXA1|ACTL6A|IL18|CTNNB1|RPL22|PNP
GOBP_CELLULAR_MACROMOLECULE_CATABOLIC_PROCESS	0.212427312082982	0.394447579190594	0.0109170034717675	-0.284812749842563	-1.11841097169177	169	SYNCRIP|RPL5|AIFM1|HNRNPA0|APEX1|HNRNPC|UBA1|HNRNPU|ARRB1|RBM8A|NPM1|CHMP4B|LRPPRC|CALR|SSB|DHX9|TARDBP|SIRT2|PSMB4|CTSL|PSMA2|UBA7|UBE2D4|LONP1|DDB1|SGTA|PML|HSP90AB1|PSMA6|PABPC1|LSM7|PCBP2|USP14|RAD23A|HNRNPD|FTO|USP7|MAGOH|PSMA4|HNRNPM|SERBP1|USP5|YBX1|HNRNPAB|XPO1|COPS3|PSMB3|LSM2|ATE1|PSMB2|CSDE1|DAB2|RNH1
GOBP_CELL_CYCLE_PHASE_TRANSITION	0.212586009174312	0.394447579190594	0.0116247618661493	-0.343912343798749	-1.15995621194995	59	DDX39B|APEX1|PSME1|NPM1|CHMP4B|PSME2|NAE1|SIRT2|PRKDC|MECP2|PHB2|DDB1|PML|EIF4E|ENSA|NES|BUB3|RPS6|RDX|ANXA1|CCAR2|BABAM1|ACTL6A|CDKN2C
GOBP_DENDRITE_DEVELOPMENT	0.21330292287478	0.395357646857076	0.0148696875098467	0.368408930241081	1.17271443648008	32	PAK2|ITGB1|SDC2|NRP1|APOE|ACTR2|RAB21|PPP3CA|RHOA|CAMK1D|DBN1
GOBP_INSULIN_SECRETION	0.215029238763226	0.398134730520247	0.0120492596477678	-0.431330357057163	-1.19875430720792	23	PCK2|OXCT1|HADH|GLUD1|MPC2|HMGN3
GOMF_ENDOPEPTIDASE_ACTIVITY	0.215373343527013	0.39834942563365	0.0115376230635355	-0.343224210115135	-1.15763525733651	59	PREP|PMPCA|PSMB9|PSMB8|PSMB10|HTRA2|UQCRC2|CAPN2|CTSL|CPNE1|IDE|LONP1|PSMA6|USP14|USP7|CTSB|USP5
GOBP_DEVELOPMENTAL_GROWTH_INVOLVED_IN_MORPHOGENESIS	0.215806827478494	0.398728805055503	0.0147749974003101	0.367688536471585	1.17042128855642	32	RTN4|YAP1|ITGB1|NRP1|DNM2|APOE|LAMB2|RAB21|SFRP1
GOBP_REGULATION_OF_VIRAL_PROCESS	0.21626601607152	0.399154824588662	0.0119745775369072	-0.421040720858679	-1.19254264916652	25	BANF1|ILF3|PPIA|DHX9|IFI16|DDB1|PABPC1|SNX3|RAD23A|HMGB1
GOBP_VITAMIN_METABOLIC_PROCESS	0.216573470818584	0.399300190125922	0.0119805312851505	-0.42551589075569	-1.19426877381958	24	ALDH1A2|RBP1|CBR1|SHMT2|SHMT1
GOBP_REGULATION_OF_NUCLEOCYTOPLASMIC_TRANSPORT	0.217171801601498	0.399980976367316	0.0118071506301966	-0.391931989055196	-1.18107487579029	33	DHX9|TARDBP|UFM1|CAMK1|HSP90AB1|CHP1|RAN|XPO1|PPP1R12A|NOLC1|TRIM28|SFN|PPM1A|HSP90AA1|PTPN11
GOBP_POSITIVE_REGULATION_OF_INTRINSIC_APOPTOTIC_SIGNALING_PATHWAY	0.218074519787086	0.401220349365914	0.0141449606445856	0.456750945647173	1.20318777186595	15	S100A8|BCAP31|CAV1|RPL26|S100A9|PARK7|FIS1|SOD1
GOBP_MORPHOGENESIS_OF_AN_EPITHELIUM	0.218472517295854	0.401308471461608	0.0154496780571173	0.308570497762103	1.13316876586376	64	CD44|KRAS|YAP1|EGFR|ITGB1|COL4A1|RHOB|NRP1|RHOC|CD151|LIN7C|DAG1|TGM2|SFRP1|MMRN2|ACTB|ITGA5|TGFB1I1|RHOA|ENG|PODXL|OPA1|PPP1CA|ILK
GOBP_STRIATED_MUSCLE_CONTRACTION	0.218582105589914	0.401308471461608	0.0143725939179066	0.406440693045781	1.18426070854392	22	ALDOA|CACNA2D1|BIN1|CAV1|SYNM|ATP2A2
GOBP_REGULATION_OF_BODY_FLUID_LEVELS	0.219606959851343	0.402766546113913	0.0156858438507082	0.292185135896026	1.11936924246847	81	F11R|PABPC4|GNAI2|PROS1|ITGB3|CAV1|ACTN1|APOE|KNG1|APRT|SAA1|CD59|DMTN|AQP1|ACTB|VWF|PPP3CA|KLKB1|VTN|VAMP2|CD9|VAMP3|PLG|CD36|PF4|CD34|ILK|MYH9|SERPINA1|ANO6|FGA|MYL12A|SLC4A1|PROCR
GOBP_DNA_REPAIR	0.220063334447256	0.403180044013545	0.0113885649375345	-0.34099186275879	-1.15347508372747	60	APEX1|XRCC5|FH|XRCC6|NPM1|OTUB1|DHX9|PRKDC|RPA3|DDB1|PML|SFPQ|RAD23A|NONO|FTO|USP7|HMGB1|RPS3
GOBP_EPITHELIAL_TO_MESENCHYMAL_TRANSITION	0.220744550575557	0.403393055623437	0.0144958228709822	0.379268045581119	1.17050454478222	28	RTN4|LIMS1|RGCC|DAG1|PEF1|SFRP1|TGFB1I1|ENG|S100A4
GOBP_NEGATIVE_REGULATION_OF_NEURON_PROJECTION_DEVELOPMENT	0.220805369127517	0.403393055623437	0.0140480542846293	0.455571518599702	1.20008088787403	15	RTN4|NRP1|THY1|VIM|APOE|RHOA
GOBP_POSITIVE_REGULATION_OF_TUMOR_NECROSIS_FACTOR_SUPERFAMILY_CYTOKINE_PRODUCTION	0.220872715450175	0.403393055623437	0.0140725264027985	0.447556804812504	1.20020414044964	16	ORM1|CLU|CD14|ORM2|CD36|PF4
GOBP_SECOND_MESSENGER_MEDIATED_SIGNALING	0.221708598565222	0.404496565407395	0.0147084642767276	0.352177498459518	1.15763080796914	37	PRNP|EGFR|GNAI1|ATP2B4|BCAP31|APOE|DMTN|BST1|AQP1|PPP3CA|ATP2A2
GOBP_REGULATION_OF_MUSCLE_SYSTEM_PROCESS	0.222668205308314	0.405823263536864	0.0146182642915861	0.357176019446575	1.15925013747106	35	BIN1|PI16|ATP2B4|CAV1|DAG1|NOL3|PPP3CA|ATP2A2|RHOA
GOCC_TRANSFERASE_COMPLEX_TRANSFERRING_PHOSPHORUS_CONTAINING_GROUPS	0.223130106851037	0.406241049595319	0.011918649620166	-0.465702333073164	-1.20497096753435	17	XRCC5|XRCC6|PRKAR1A|PRKDC|CAB39|TCEA1|WDR61|PRPS1|PRKAR2A
GOBP_GLYCEROPHOSPHOLIPID_BIOSYNTHETIC_PROCESS	0.224021355438085	0.407014866383867	0.0119314982818217	-0.47335568950307	-1.20614920673286	16	PCYT2|CAPN2|APOA1|ALOX15|BPNT1|FABP5|FABP3
GOBP_REGULATION_OF_EXTENT_OF_CELL_GROWTH	0.223868370547208	0.407014866383867	0.0140285566365501	0.437635226908346	1.19226039979043	17	RTN4|NRP1|DNM2|APOE|RAB21|DBN1
GOBP_UROGENITAL_SYSTEM_DEVELOPMENT	0.22433205369335	0.40715568165134	0.0147731384766687	0.335879355449992	1.14589935992128	44	YAP1|COL4A1|NRP1|FBN1|ITGB3|KANK2|ADIPOQ|NID1|LAMB2|AP1B1|AQP1|PECAM1|CRIP1|SFRP1|PPP3CA|BASP1|RHOA|PODXL|CD34
GOBP_NEGATIVE_REGULATION_OF_INFLAMMATORY_RESPONSE	0.225220277466033	0.408136716219321	0.0141375077091139	0.403913660024795	1.17689760251849	22	SIRPA|GPX1|ADIPOQ|APOE|SAA1|GRN|RPS19|SOD1|NT5E|APCS|YES1
GOBP_POSITIVE_REGULATION_OF_MACROMOLECULE_BIOSYNTHETIC_PROCESS	0.225340088450988	0.408136716219321	0.0104144119358501	-0.276635108136766	-1.10571492527412	198	DDX39B|SYNCRIP|RPL5|HNRNPK|ILF2|ARF4|APEX1|ILF3|XRCC5|FGF1|HNRNPU|ARRB1|NCL|XRCC6|HDGF|NPM1|HNRNPL|PTGES3|DHX9|SIRT2|AP3B1|PRKDC|HMGN3|IFI16|MECP2|SUB1|CAMK1|RPS4X|RBMX|PML|HSP90AB1|EEF2|EIF5A|PABPC1|CHP1|PCK1|PRMT1|SFPQ|HNRNPA1|PCBP2|PCBP1|HNRNPD|HEXB|CHCHD2|DDX17
GOBP_DNA_BIOSYNTHETIC_PROCESS	0.226279089305217	0.409180051790015	0.0115648359087384	-0.398119697773704	-1.17635126155319	30	HNRNPC|XRCC5|HNRNPU|PTGES3|HNRNPA2B1|HSP90AB1|HNRNPA1|HNRNPD
GOBP_POSITIVE_REGULATION_OF_CELL_GROWTH	0.226384839650146	0.409180051790015	0.0142326802238508	0.385742427177495	1.16954649005415	26	S100A8|YAP1|EGFR|NRP1|S100A9|SFRP1|RHOA|DBN1
GOBP_XENOBIOTIC_METABOLIC_PROCESS	0.226895754733014	0.409679408235618	0.0116227519977064	-0.412960979065698	-1.18094858933552	26	CBR1|GSTM2|GSTM3|GSTP1|GSTM1|AOX1|CBR3|GSTM4|GUK1|AKR1C1|CMBL|SULT1A1|ACSL1|CES2|BCHE
GOMF_GTPASE_BINDING	0.23012026095842	0.41507228887748	0.0147029556312953	0.323931838256361	1.13524113960956	50	PAK2|LAMTOR1|BIN1|IPO7|CSE1L|NCKAP1|CAV1|OPTN|CLTA|STRN3|EXOC8|INF2|GNB1
GOBP_STEROID_METABOLIC_PROCESS	0.230563511781368	0.415176402544824	0.0110473693515063	-0.335947093727391	-1.14360063947878	62	EPHX2|ACAA2|DHRS4|FGF1|CBR1|AKR1B1|HSD17B12|MECP2|HSD17B10|HINT2|CYB5R2|APOA1|H6PD
GOBP_VIRAL_PROCESS	0.230653556969346	0.415176402544824	0.0154969919087959	0.283124837743551	1.10710152524453	92	RAB1A|PSMC3|LGALS1|F11R|EGFR|ITGB1|CANX|LAMP1|RAB1B|NRP1|PDE12|VAPA|VAPB|ITGAV|ITGB3|ANPEP|CAV1|DAG1|MRC1|APOE|CTBP1
GOMF_CHAPERONE_BINDING	0.234534142792635	0.421726687246076	0.0142066336669457	0.354018381583926	1.14900171112925	35	PRNP|BIN1|DNAJB1|BAG3|DNAJA2|CLU|HSPB6|VWF|GRN|TBCA|PLG|HSPA2|SCARB2|CP|SOD1
GOCC_LAMELLIPODIUM	0.23616146312429	0.424215961538076	0.0147527311630506	0.307884252147826	1.12095902314999	61	CD44|ITGB1|ITGAV|ITGB3|NCKAP1|DAG1|NME2|DNM2|ACTR2|ACTB|ABLIM1|RHOA|FLOT1|STX4|PODXL|DBN1|ILK|CSPG4
GOBP_HEART_MORPHOGENESIS	0.23797660568961	0.425741427183742	0.0136642275420527	0.404844519799781	1.16667230827661	21	RTN4|YAP1|NRP1
GOBP_MITOTIC_NUCLEAR_DIVISION	0.238260724975058	0.425741427183742	0.0111555899375771	-0.379886869717254	-1.159332119287	35	BANF1|HNRNPU|NUMA1|CHMP4B|SIRT2|PHB2|BUB3|KPNB1|RAN|ACTL6A|NUDC|PDCD6IP|MAPRE1
GOBP_REGULATION_OF_CELLULAR_RESPONSE_TO_STRESS	0.238174520588673	0.425741427183742	0.0154601587813905	0.274522304379211	1.09702326801235	106	UBXN1|CD44|SIRPA|RUVBL2|EGFR|IGFBP6|MTURN|DNAJB1|UBQLN1|THY1|GPX1|BCAP31|ARL6IP5|CAV1|FBLN5|IGBP1|RPL26|NOL3|RUVBL1|ACTR2|CLU|SFRP1|PARK7|ACTB|GRN|ATXN3|MGMT|SOD2|CD36|CD34|MAP2K1
GOCC_SARCOPLASM	0.238316983808061	0.425741427183742	0.0136250031075322	0.410608771528767	1.1682312270259	20	CACNA2D1|CALU|ASPH|SLC2A4|REEP5|NOL3
GOCC_SOMATODENDRITIC_COMPARTMENT	0.238473720381271	0.425741427183742	0.0154917156316942	0.273076847388792	1.09574878075136	109	PRNP|CRYAB|BIN1|SNCG|PALM|ITGB1|CANX|DNAJB1|GNAI2|NPTN|VTI1B|RAB5A|THY1|PGRMC1|ITGA1|ACTN1|APOE|PALMD|APOD|CLU|STRN3|PPP3CA|PPT1|RHOA|SNCA|UCHL1|AGO2|STX4
GOMF_PHOSPHATASE_ACTIVITY	0.238106224148444	0.425741427183742	0.0111013847688167	-0.370284913612946	-1.15537090284965	39	EPHX2|PPA2|PPM1G|CA3|PHPT1|ACP1|NT5C|BPNT1|PPP1CB|LHPP|NT5DC1|ENOPH1|FBP1|PPM1A|PTPN11
GOBP_SODIUM_ION_TRANSPORT	0.239794354173054	0.427661841048163	0.0135607688775175	0.41673852385663	1.16895950749316	19	GLRX|COMMD9|ATP2B4|DNM2|ANO6|ACTN4|UTRN|SLC3A2|ATP1A1
GOMF_PROTEIN_MACROMOLECULE_ADAPTOR_ACTIVITY	0.240533466978505	0.428542278922929	0.0148366920721285	0.293634511986634	1.10966553031115	75	STX7|PRNP|SORBS1|VTI1B|PSMC6|LGALS3|CAV1|ST13|COL1A2|OPTN|PEF1|SNAP29|EPB41L3|GNB1|VAMP2|STX12|VAMP3|STX4|MAP2K1|CAV2|GNB2|SEC22B|NAPG|MYH9
GOBP_REGULATION_OF_CELL_CYCLE_PROCESS	0.240882499377645	0.428726650268469	0.0106596785778706	-0.319502596845464	-1.12683809436582	77	DDX39B|APEX1|HNRNPU|PSME1|NUMA1|NPM1|CHMP4B|CALR|PSME2|NAE1|SIRT2|PRKDC|MECP2|PHB2|DDB1|PML
GOBP_REGULATION_OF_STRESS_ACTIVATED_PROTEIN_KINASE_SIGNALING_CASCADE	0.241875319989273	0.430055304176446	0.0137474092363498	0.376782300084788	1.15313471426493	27	SIRPA|EGFR|IGFBP6|MTURN|ARL6IP5|IGBP1
GOMF_TRANSFERASE_ACTIVITY_TRANSFERRING_ALKYL_OR_ARYL_OTHER_THAN_METHYL_GROUPS	0.242812655919343	0.431282703189393	0.0112547984101242	-0.426491086100556	-1.17340728505643	22	GSTZ1|GSTM2|FNTA|GSTM3|GSTK1|GSTP1|GSTM1
GOBP_REGULATION_OF_PROTEIN_SERINE_THREONINE_KINASE_ACTIVITY	0.243094065151789	0.431343737555918	0.0141433035461468	0.329272618480278	1.12936056280011	45	IPO7|EGFR|ATP2B4|TNXB|THY1|RGCC|CAV1|ADIPOQ|APOE|SFRP1|ACTB|RHOA|SNCA|UCHL1
GOBP_PROTEIN_NEDDYLATION	0.243522592359802	0.431665427675344	0.0113320446170085	-0.457510511114826	-1.18377522310707	17	RPL5|UBE2M|NAE1|UBA3
GOBP_REGULATION_OF_ACTIN_FILAMENT_BASED_PROCESS	0.244166494586861	0.432367849440831	0.0151876851743691	0.277042672061473	1.09687869597954	100	PAK2|BIN1|S100A10|F11R|LIMCH1|CAPZA1|RHOB|NRP1|RHOC|LRP1|RGCC|ITGB3|NCKAP1|CAV1|CD47|DMTN|BST1|CFL2|SFRP1|ATP2A2|RHOA|SPTAN1
GOMF_EXOPEPTIDASE_ACTIVITY	0.245420263135842	0.434147699529058	0.0110150875187441	-0.386187998048464	-1.15600060840118	32	RNPEP|CPN1|LTA4H|SCRN2|CNDP2|XPNPEP1|NPEPPS|CTSA|DNPEP|CPQ|CTSZ|LAP3|PRCP
GOBP_BIOLOGICAL_PROCESS_INVOLVED_IN_INTERACTION_WITH_HOST	0.246024816784401	0.434599055543942	0.0142487063756455	0.31559429719338	1.11864205810919	53	LGALS1|F11R|EGFR|ITGB1|LAMP1|NRP1|VAPA|ITGAV|ITGB3|ANPEP|CAV1|DAG1|MRC1|BSG|ITGA5|CD81|ITGB5|DYNLT1|SLC1A5|CAV2
GOBP_CELLULAR_RESPONSE_TO_EXTRACELLULAR_STIMULUS	0.246173233638579	0.434599055543942	0.0110115636241338	-0.391799339501909	-1.15767607047857	30	AIFM1|TXN2|HNRNPL|IFI16|PCK1|HNRNPA1|PLEC|GLUL|RRAGC
GOBP_POSITIVE_REGULATION_OF_LIPID_METABOLIC_PROCESS	0.246534410972324	0.434797052078463	0.0136370409910291	0.371598478618221	1.1468345755054	28	CES1|SORBS1|APOA4|ADIPOQ|APOE|ACSL3|APOC2
GOBP_VIRAL_GENE_EXPRESSION	0.246957376934019	0.435103511732389	0.0112785371773905	-0.464041685847663	-1.18241635980697	16	PTBP1|SSB|DHX9|TARDBP|EIF3B|EIF3F|PRMT1|PCBP2
GOMF_OXIDOREDUCTASE_ACTIVITY_ACTING_ON_A_SULFUR_GROUP_OF_DONORS	0.250575485171805	0.441033061602795	0.010897638132718	-0.390424773414373	-1.15361454687096	30	SUOX|TXN2|IFI30|PDIA4|PRDX3|DLD|TXNDC12|GLRX5|TXNL1|TXNRD1
GOBP_ERYTHROCYTE_HOMEOSTASIS	0.251368890691543	0.441983970944043	0.0109144166457775	-0.39693751039227	-1.15498713613904	28	RPS14|HSPA9|GPI|PRKDC|PRMT1|RPS6|STAT1|HMGB2|MAPK14|AHSP|SLC25A5
GOBP_SECONDARY_ALCOHOL_METABOLIC_PROCESS	0.251799520127966	0.442295736562805	0.0108129793643923	-0.378870496887472	-1.14922870178831	34	EPHX2|ACAA2|ACO2|FGF1
GOBP_CELL_CELL_JUNCTION_ASSEMBLY	0.254591836734694	0.446751102451031	0.0133348698797556	0.377278341685937	1.14388392150911	26	PAK2|F11R|RHOC|CAV1|EPB41L3|PECAM1|ACTB|RHOA|CD9
GOBP_INTERLEUKIN_1_PRODUCTION	0.255196117136156	0.446913159999727	0.0129845985352353	0.433617334100097	1.16282294037668	16	ORM1|SIRPA|SAA1|SERPINB1|ORM2|CD36|TMED10
GOBP_RESPONSE_TO_STEROID_HORMONE	0.255107868020305	0.446913159999727	0.0104217421928076	-0.331373027741039	-1.12465014863178	61	PCK2|AIFM1|GOT1|HNRNPU|CPN1|ANXA3|CALR|PTGES3|FKBP4|UFM1|GPI|RPL27|PHB2|SAFB|ASS1|PCK1|EIF4E
GOBP_NEURON_PROJECTION_ORGANIZATION	0.256937832377325	0.449106072204835	0.012935059205631	0.432932387519234	1.16098613281729	16	PRNP|APOE|ACTR2|DBN1|CAPRIN1|CDC42|LGMN|WASL
GOBP_NUCLEOSIDE_MONOPHOSPHATE_METABOLIC_PROCESS	0.256962752653282	0.449106072204835	0.0107739527045856	-0.395166109045208	-1.14983280903406	28	AK2|SHMT1|AK3|ATIC|TJP2|DUT|NT5C|PFAS|DPYD|DNPH1|DCTD|CMPK1|ADK|GUK1
GOBP_PROTEIN_POLYUBIQUITINATION	0.258335493907182	0.449758546990278	0.0108834892627095	-0.426788295810549	-1.16106319046846	21	PPIA|OTUB1|UBE2D4|NPEPPS
GOBP_RESPONSE_TO_CADMIUM_ION	0.257912776267581	0.449758546990278	0.0130366379834893	0.404112564216513	1.14974873769389	20	PRNP|EGFR|ALAD|SOD2|SOD1|CAT
GOMF_AMINOPEPTIDASE_ACTIVITY	0.258345554857183	0.449758546990278	0.0109477266654709	-0.451974107514546	-1.16945018084485	17	RNPEP|LTA4H|XPNPEP1|NPEPPS
GOMF_GTPASE_ACTIVATOR_ACTIVITY	0.258366450533361	0.449758546990278	0.0109364517908718	-0.445210636448285	-1.16721993878588	18	ARHGDIB|ARRB1|GDI1|ARHGDIA|GDI2
GOCC_PROTEIN_DNA_COMPLEX	0.258786448795605	0.450040975694349	0.0109913539052581	-0.466880106835475	-1.17126241296574	15	XRCC5|XRCC6|NPM1|PRKDC|HP1BP3|RPA3
GOBP_ENDOTHELIUM_DEVELOPMENT	0.259164323221263	0.450249660044104	0.0133812778696475	0.352337998347583	1.12911836250113	33	RAB1A|FSTL1|F11R|RAB1B|RHOB|NRP1|GPX1|COL15A1
GOMF_CIS_REGULATORY_REGION_SEQUENCE_SPECIFIC_DNA_BINDING	0.259481977271143	0.450353411844349	0.0109088169098167	-0.444623635753107	-1.16568098427896	18	HNRNPU|HDGF|DHX9|TARDBP|SUB1|RBMX|SAFB|RBBP4
GOBP_REGULATION_OF_BLOOD_VESSEL_ENDOTHELIAL_CELL_MIGRATION	0.260746383038016	0.451649984905135	0.0128283963495994	0.431616474253987	1.15745727450827	16	NRP1|ATP2B4|RGCC|APOE|MMRN2|RHOA
GOBP_REGULATION_OF_DENDRITE_DEVELOPMENT	0.260653491558487	0.451649984905135	0.0128309711984856	0.431669117137757	1.15759844587777	16	SDC2|ACTR2|RAB21|PPP3CA|RHOA|CAMK1D|DBN1|CAPRIN1|MGARP
GOBP_REGULATION_OF_FATTY_ACID_METABOLIC_PROCESS	0.261797514326817	0.452649260517529	0.0129107973066121	0.40907356548416	1.14745915307159	19	APOC3|APOA4|CAV1|ADIPOQ|APOC2|ACADVL|SNCA|ERLIN2
GOBP_RESPONSE_TO_INTERFERON_GAMMA	0.261841783002694	0.452649260517529	0.0131863466581682	0.367085164309798	1.13290549560639	28	SIRPA|HPX|PDE12|VIM|MRC1|CD47|ACTR2|SNCA|VAMP3|STX4|BST2
GOBP_REGULATION_OF_ORGANELLE_ASSEMBLY	0.26248752909877	0.45331674164832	0.0105375344714802	-0.373001789078132	-1.1383203503497	35	HNRNPU|FSCN1|NUMA1|NPM1|CHMP4B|MSN|GDI2
GOBP_NEPHRON_EPITHELIUM_DEVELOPMENT	0.263411247396436	0.454449321797336	0.012730255618893	0.439242521111475	1.15706652678316	15	YAP1|ADIPOQ|LAMB2|AQP1|PECAM1|BASP1|PODXL|CD34|ILK
GOMF_KINASE_INHIBITOR_ACTIVITY	0.263663896323426	0.454449321797336	0.0108715187132306	-0.465073806332272	-1.16673094577546	15	NPM1|PRKAR1A|CHP1|SFN|CDKN2C|YWHAB|PPP1R1B|PRKAR2A
GOBP_FIBROBLAST_MIGRATION	0.264909585155419	0.456146090415544	0.0128419290335437	0.401631674778297	1.14269030954164	20	CD248|ITGB1|ITGB3|DMTN|AQP1|PDLIM1|TNS1|ILK|LAMTOR2
GOBP_REGULATION_OF_CHROMOSOME_ORGANIZATION	0.265985083382217	0.457546754271282	0.0105043662786586	-0.380343220521396	-1.13850507148288	32	HNRNPC|XRCC5|HNRNPU|NUMA1|HNRNPA2B1|PML|SFPQ|HNRNPA1|HNRNPD|USP7|BUB3
GOBP_CELL_PROJECTION_ASSEMBLY	0.26733406472847	0.45896290758693	0.0138829685165145	0.297996133899717	1.09926022027761	66	RAB1A|YAP1|PALM|ITGB1|NRP1|RAB5A|NCKAP1|CAV1|EHD2|DNM2|ACTR2|SNAP29|DMTN|ABLIM1|EHD4|PODXL|AGRN|DNAH8|EHD1|CSPG4
GOMF_CYTOKINE_RECEPTOR_BINDING	0.267269081156829	0.45896290758693	0.0129363739823975	0.377267224618096	1.1337178120326	25	C5|ITGB3|NOL3|ITGA5|PPBP|ENG|PF4
GOBP_CELLULAR_RESPONSE_TO_INSULIN_STIMULUS	0.269465913023417	0.461880264102283	0.0103187010529225	-0.361615152474429	-1.12831932881612	39	PCK2|GPT|ECHDC3|GOT1|NCL|PRKDC|IDE|LONP1|PCK1
GOBP_LYMPHOCYTE_MIGRATION	0.269835697233535	0.461880264102283	0.012638338223429	0.420551469686246	1.14571870030377	17	F11R|ITGB3|CD99|SAA1|APOD|CD99L2|RHOA
GOBP_MICROTUBULE_ORGANIZING_CENTER_ORGANIZATION	0.269735340088864	0.461880264102283	0.0107100626293407	-0.455325719948043	-1.16020736224158	16	NPM1|CHMP4B|XPO1|PPP1R12A|PAFAH1B1|PDCD6IP|CTNNB1
GOMF_CYSTEINE_TYPE_ENDOPEPTIDASE_ACTIVITY	0.270091494644004	0.461880264102283	0.01062923245727	-0.433893752983155	-1.15347689389293	19	CAPN2|CTSL|USP14|USP7|CTSB|USP5|PDIA3|CTSZ|CAPNS1
GOMF_HEAT_SHOCK_PROTEIN_BINDING	0.272863366469866	0.466163833518969	0.010368013017889	-0.387164803494022	-1.13582121633737	29	OGDH|FGF1|HSPA9|PTGES3|FKBP4|HSP90AB1|APOA1|DNAJC8|KPNB1|RPS3
GOBP_MULTICELLULAR_ORGANISMAL_HOMEOSTASIS	0.274547108942013	0.467667563134396	0.0137197909374475	0.291103139344377	1.08934940014699	71	TF|KRAS|YAP1|F11R|ITGB1|GATM|TPP1|GPX1|ITGB3|CAV1|ADIPOQ|LAMC1|ACADVL|AQP1|PECAM1|ACTB|LAMA4|SLC2A1|CD36|CD34|IGKC
GOBP_NEGATIVE_REGULATION_OF_MITOTIC_CELL_CYCLE	0.274431151771053	0.467667563134396	0.0125341138019038	0.411349632605168	1.13854461527862	18	FHL1|RGCC|KANK2|GAS1|RPL26
GOBP_RESPONSE_TO_TOXIC_SUBSTANCE	0.274126260533223	0.467667563134396	0.0137466401068465	0.290024671525501	1.08835670579126	72	GPX4|CES1|PON2|SOD3|HP|APOA4|HBZ|MAOB|GPX1|APOM|FBLN5|PRDX4|GPX3|APOE|ALAD|EPHX1|S100A9
GOCC_NUCLEAR_PERIPHERY	0.274830756794988	0.467694445773928	0.0130574692050762	0.338192782105301	1.11166211728571	37	SORBS1|RUVBL2|S100A10|SPARC|VIM|DAG1|RUVBL1|CFL2|ACTB|BASP1|TGFB1I1|ATXN3
GOBP_CALCIUM_ION_HOMEOSTASIS	0.275751319109888	0.468494175768376	0.0130993890191418	0.332102592939295	1.10993880007018	40	NPTN|ATP2B4|THY1|BCAP31|VAPB|ITGB3|CAV1|TGM2|NOL3|APOE
GOMF_ZINC_ION_BINDING	0.275837349765115	0.468494175768376	0.00970967221257497	-0.301865634211356	-1.09690111425527	94	ADH1B|LACTB2|RNPEP|SHMT2|SHMT1|CPN1|LTA4H|CALR|SIRT2|ADH5|CA3|GLO1|IDE|NPEPPS|PML|RPS27|SORD|KPNB1|PTER|USP5|DNPEP|AFM|TCEA1|TIMM8A|DCTD|MPI|PDXK|S100B
GOBP_NEGATIVE_REGULATION_OF_CELL_ACTIVATION	0.276176604025884	0.468614529280072	0.0126154671390902	0.387022200668716	1.1276803563922	22	PRNP|LGALS3|APOE|SFRP1|GRN|CD9
GOBP_CHROMOSOME_LOCALIZATION	0.27746351002165	0.469884857902813	0.0104957201331403	-0.444968640669904	-1.15132404412117	17	HNRNPU|NUMA1|CHMP4B|KPNB1|ACTR3|LMNA|NUDC|PDCD6IP|MAPRE1
GOBP_RESPONSE_TO_TEMPERATURE_STIMULUS	0.277276709787146	0.469884857902813	0.0131389186043528	0.325776204663889	1.10577075866844	43	PLIN1|CRYAB|RBBP7|DNAJB1|BAG3|DNAJA2|ACADVL|HSPB6|CD14|ATXN3|SOD2|CD34|HSPA2|IGFBP7|SOD1|EIF2S1|PDCD6
GOBP_POSITIVE_REGULATION_OF_AUTOPHAGY	0.277861638141242	0.470103120343612	0.0123753168436278	0.425253189295079	1.14039298038421	16	DCN|OPTN|BAG3|PARK7|GNAI3|SH3GLB1
GOMF_MONOCARBOXYLIC_ACID_BINDING	0.27957955412393	0.47255169554732	0.0102665797023527	-0.391844635831468	-1.13072663761401	27	RBP1|PC|GSTM2|RBP7|ADH5|PCCA|GSTP1|PITPNA|ACACB|AFM|FABP5|FABP3|NDUFAB1|AKR1C1
GOBP_NEGATIVE_REGULATION_OF_CELLULAR_AMIDE_METABOLIC_PROCESS	0.280099364264819	0.472972427472315	0.0100314740598556	-0.349701514724733	-1.11637162871957	44	SYNCRIP|ILF3|SHMT2|HNRNPU|SHMT1|NCL|CALR|DHX9|TARDBP|GAPDH|PABPC1|EIF4E|HNRNPD|FTO|PURA|YBX1|RPS3
GOCC_TERTIARY_GRANULE_MEMBRANE	0.28060634112474	0.473370697201735	0.0122822144008761	0.432764918791948	1.14000302209611	15	SIRPA|CD47|CD59|RAB14|LAMTOR2|ANO6|COPB1|DYNLL1|LAMTOR3
GOCC_PHAGOCYTIC_VESICLE_MEMBRANE	0.281196076113935	0.473907672678504	0.0124160193336005	0.396381289606644	1.12775233369518	20	RAB11B|LAMP1|RAB5A|HLA-A|DNM2|LAMP2|VAMP3|STX4|SEC22B
GOBP_DEFENSE_RESPONSE_TO_SYMBIONT	0.28184109889733	0.474188540761664	0.0102875038929054	-0.408497289808099	-1.13529659489124	23	ILF3|IFIT3|DHX9|IFI16|PHB2|PML|PCBP2|DDX17|TRIM28|STAT1|HSP90AA1|C1QBP|IL33
GOMF_DEUBIQUITINASE_ACTIVITY	0.281905902239752	0.474188540761664	0.0104496307618798	-0.4582743651213	-1.14967318340138	15	OTUB1|EIF3F|USP14|USP7|USP5|PRPF8
GOBP_RESPONSE_TO_ACTIVITY	0.283525848711086	0.476454409864828	0.0104140264693261	-0.457726124447153	-1.14829781168285	15	OXCT1|HADH
GOBP_SIGNAL_RELEASE	0.284230455704857	0.477179207366039	0.0131055028987546	0.310657979990653	1.09304903430325	51	RAB11B|RAB1A|SNCG|RAB5A|MAOB|LIN7C|ADIPOQ|PSMD9|SNAP29|AQP1|SFRP1|PARK7|PPP3CA|ATP2A2|PPT1|PFKL|SNCA|VAMP2|VAMP3|STX4|PFKM
GOBP_NEGATIVE_REGULATION_OF_CELL_DEVELOPMENT	0.285526624442881	0.478894799497857	0.0122551990748759	0.407721595222214	1.12850283549088	18	RTN4|NRP1|FBN1|THY1|DMTN|PPP3CA|DYNLT1
GOBP_ALCOHOL_BIOSYNTHETIC_PROCESS	0.286706550395457	0.480412319568588	0.0100933685458176	-0.386251209826667	-1.1238927211164	28	PCK2|ACAA2|GOT1|FGF1|SPR|APOA1|PCK1|H6PD
GOBP_POSITIVE_REGULATION_OF_SUBSTRATE_ADHESION_DEPENDENT_CELL_SPREADING	0.288733238983905	0.483344424991273	0.0123332015245469	0.379241663540573	1.11687078249755	23	S100A10|NRP1|LIMS1|ITGB3|DNM2|DMTN
GOBP_CILIUM_ORGANIZATION	0.289577259475219	0.484293002915452	0.0124024143431313	0.366874843153231	1.11234117605008	26	RAB1A|YAP1|EHD2|DNM2|ACTR2|SNAP29|ABLIM1|EHD4|DNAH8|EHD1
GOCC_I_BAND	0.290036367387996	0.484596648286547	0.0128174679278653	0.319091609294802	1.0944410777951	45	ALDOA|CRYAB|BIN1|ATP2B4|ACTN1|BAG3|CFL2|PPP3CA|PDLIM1|SLC2A1|FLNB|ACTN4|MYL12A|SLC4A1
GOBP_CELLULAR_RESPONSE_TO_CALCIUM_ION	0.291766445978307	0.487021237741992	0.0102372303601859	-0.454451938428328	-1.14008385919106	15	CLIC4|CPNE3|CPNE1|ALOX15|PPIF
GOBP_MULTI_MULTICELLULAR_ORGANISM_PROCESS	0.293170200284924	0.488897010217266	0.00990856100803438	-0.372697623648739	-1.11561902975957	32	CLIC5|ARHGDIB|CALR|FKBP4|CAPN2|PRDX3|HEXB|CTSB
GOBP_CELLULAR_RESPONSE_TO_STEROID_HORMONE_STIMULUS	0.294313774036478	0.489203620803502	0.00979373470924919	-0.357389593524611	-1.10928605960917	38	PCK2|AIFM1|HNRNPU|CALR|PTGES3|FKBP4|UFM1|PHB2|SAFB|ASS1|PCK1|EIF4E|DDX17
GOBP_POSITIVE_REGULATION_OF_CYTOSKELETON_ORGANIZATION	0.29422007380841	0.489203620803502	0.0127689001461068	0.313103115763807	1.08810736624625	48	BIN1|CLIP1|S100A10|LIMCH1|NRP1|RHOC|RGCC|NCKAP1|CD47|CFL2|SFRP1|RHOA
GOMF_PEPTIDE_BINDING	0.29419123245948	0.489203620803502	0.0130993890191418	0.295060058682281	1.08068773272633	63	PRNP|CRYAB|LRP1|CST3|HLA-A|TPP1|CMA1|ANPEP|PGRMC1|CLTB|APOE|CLTA|CLU|CRIP1|CD14|HSPG2|PPP3CA
GOMF_PROTEIN_C_TERMINUS_BINDING	0.294474802671524	0.489203620803502	0.00975580123746187	-0.351461112057296	-1.1073052865714	41	BANF1|XRCC5|NCL|NUMA1|XRCC6|CORO1A|PRDX3|PHB2|PABPC1|USP7|VTA1|DBNL|EZR
GOBP_CELLULAR_RESPONSE_TO_ABIOTIC_STIMULUS	0.295887770400514	0.491078082805353	0.0129429529969569	0.299414407961589	1.08024188729081	58	RAB11B|CRYAB|RUVBL2|YAP1|F11R|PALM|SLC2A4|RHOB|ITGB3|DAG1|RPL26|DNM2|BAG3|AQP1|CRIP1|SFRP1|MGMT|ENG|TNKS1BP1|SLC2A1
GOBP_CELLULAR_RESPONSE_TO_INTERFERON_GAMMA	0.296165647877455	0.491078082805353	0.012206151098004	0.368611246213004	1.10770591315017	25	SIRPA|HPX|PDE12|VIM|MRC1|CD47|ACTR2|VAMP3|STX4
GOBP_NEGATIVE_REGULATION_OF_ION_TRANSMEMBRANE_TRANSPORT	0.2973171019974	0.492519601601006	0.0120278815600785	0.391311868161597	1.11332922136612	20	BIN1|UBQLN1|ARL6IP5|CAV1|PPP3CA
GOBP_POSITIVE_REGULATION_OF_PROTEIN_CATABOLIC_PROCESS	0.299992262257873	0.4964800852154	0.0125755412972705	0.317069304895299	1.08750484712606	45	PSMC3|UBQLN1|LRP1|PSMC6|BCAP31|CAV1|APOE|C4BPA|CLU|SH3D19|ATXN3|CD81|RBX1|SEC22B|PSMC4|PSMC2|GPLD1
GOBP_POSITIVE_REGULATION_OF_PROTEOLYSIS_INVOLVED_IN_PROTEIN_CATABOLIC_PROCESS	0.300491515795194	0.496835403956826	0.0122586395224052	0.350638610483576	1.09945892157275	30	PSMC3|UBQLN1|PSMC6|BCAP31|CAV1|CLU|ATXN3|RBX1|PSMC4|PSMC2
GOCC_INTRACELLULAR_PROTEIN_CONTAINING_COMPLEX	0.301145542664121	0.497445711912541	0.00898300207106416	-0.281221517438937	-1.0739583109788	134	SYNCRIP|XRCC5|TSN|HNRNPU|PSME1|PSMB9|XRCC6|PSMB8|PSME2|PTGES3|PSMB10|AIMP1|DHX9|PRKAR1A|FNTA|PSMB4|PSMA2|PRKDC|CACYBP|UBE2D4|HSD17B10|DDB1|HSP90AB1|PSMA6|SUGT1|TXNL1|EIF4E|MAT2B|USP14|RAD23A|ATG3
GOBP_CHROMATIN_ORGANIZATION	0.302339532093581	0.498653680030373	0.00952905715021546	-0.336842932211451	-1.09711761545409	49	BANF1|HNRNPC|HNRNPU|NPM1|CBX3|SIRT2|HMGN3|IFI16|MECP2|HP1BP3|SART3|HMGN2|SAFB|NAP1L1|SET|RBBP4|HMGB1|LMNA|BABAM1|TRIM28|ACTL6A|CBX1
GOBP_REGULATION_OF_JNK_CASCADE	0.30260263071666	0.498653680030373	0.0118396439795969	0.409675175394004	1.11608814457197	17	SIRPA|EGFR|MTURN|SFRP1|AMBP
GOCC_OUTER_MEMBRANE	0.302733620178806	0.498653680030373	0.0125032690872225	0.318350206155917	1.08609621742348	44	KRAS|CYB5B|CYB5A|CISD1|MAOB|MAOA|PGRMC1|RETSAT|CHCHD3|ACSL3
GOCC_TRANSFERASE_COMPLEX	0.303350060185402	0.499198119777297	0.00929777364255539	-0.309795273604738	-1.08519482302337	74	OGDH|XRCC5|XRCC6|PRKAR1A|HSD17B12|FNTA|PRKDC|CACYBP|RPN2|UBE2D4|HSD17B10|DDB1|DLD|SNRPD2|SUGT1|PRMT1|MAT2B|ATG3|RBBP4|SNRPD3|SNRPD1|DLST|CAB39|SNRPF|TCEA1
GOBP_CELLULAR_RESPONSE_TO_ALCOHOL	0.304624672782586	0.499882216803003	0.0118459586821113	0.395364322189717	1.10900446416673	19	CES1|GNG2|GNAI1|DAG1|SFRP1|GNB1|SOD2|LANCL2
GOBP_REGULATION_OF_PROTEIN_KINASE_ACTIVITY	0.304207754370238	0.499882216803003	0.0130716292676955	0.280090252876012	1.06840289618458	79	PAK2|PRNP|IPO7|EGFR|ATP2B4|TNXB|THY1|RGCC|ITGB3|CAV1|DAG1|ADIPOQ|APOE|CLU|SFRP1|PARK7|ACTB|RHOA|SNCA|UCHL1
GOBP_SIGNAL_TRANSDUCTION_BY_P53_CLASS_MEDIATOR	0.304443263080274	0.499882216803003	0.00981988418008613	-0.401433810039831	-1.11566575588919	23	RPL5|HNRNPK|NPM1|IFI16|PML|EIF5A|USP7
GOBP_RESPONSE_TO_KETONE	0.305438639927375	0.50027754719812	0.00957420941186269	-0.354653208184583	-1.10079271182734	38	PCK2|AIFM1|CALR|MSN|RPLP0|GPI|RPL27|ASS1|PCK1|EIF4E|MTAP|HNRNPD
GOBP_RNA_PHOSPHODIESTER_BOND_HYDROLYSIS	0.305386277023586	0.50027754719812	0.00994406516160442	-0.442294442317315	-1.12700259566633	16	LACTB2|APEX1
GOMF_PHOSPHOPROTEIN_BINDING	0.30665462942065	0.501798484506518	0.0098502561131015	-0.421621844215707	-1.120852862987	19	PFN1|YWHAZ|FKBP4|PAFAH1B1|SFN|YWHAB|PTPN11|CRK|MAPK1|CRKL
GOBP_REGULATION_OF_ANATOMICAL_STRUCTURE_SIZE	0.307432041642568	0.502599573696558	0.0132279482162094	0.271835537608647	1.06295703584577	92	RTN4|BIN1|SOD3|CAPZA1|CLNS1A|NRP1|RAB5A|GPX1|NCKAP1|CAV1|ITGA1|DNM2|APOE|KNG1|DMTN|CFL2|AQP1|RAB21|RHOA|SPTAN1
GOCC_MICROTUBULE_ORGANIZING_CENTER	0.309572147142597	0.505624853985945	0.009002889512408	-0.293387374955636	-1.07470256871624	99	ACADS|CLIC5|TACC2|APEX1|NIT2|CLIC4|HNRNPU|NUMA1|NPM1|DHX9|PRKAR1A|SIRT2|PSMB4|OLA1|MECP2
GOBP_POSITIVE_REGULATION_OF_EPITHELIAL_CELL_MIGRATION	0.310106899902818	0.506024903953571	0.0119272115645693	0.361017784903556	1.09458294818784	26	RTN4|RRAS|SPARC|RHOB|NRP1|ITGB3
GOBP_NEGATIVE_REGULATION_OF_LYMPHOCYTE_ACTIVATION	0.311756537838463	0.508241750761865	0.0115628514667446	0.421638485962171	1.11069342120123	15	PRNP|LGALS3|SFRP1
GOBP_REGULATION_OF_FIBROBLAST_PROLIFERATION	0.313485403616594	0.510107655838372	0.0116676752765899	0.386698413931561	1.10020339047869	20	CD248|EGFR|ITGB3|CAV1|AQP1|SFRP1|SOD2
GOBP_REGULATION_OF_MAP_KINASE_ACTIVITY	0.313225387070086	0.510107655838372	0.0116732573898066	0.3867671623162	1.10039898788262	20	EGFR|TNXB|CAV1|ADIPOQ|APOE|SFRP1|UCHL1
GOCC_LATE_ENDOSOME_MEMBRANE	0.313948798253731	0.51038603514992	0.0116829147774185	0.381082257154483	1.0981947262558	21	LAMTOR1|LAMP1|RHOB|VTI1B|LAMP2
GOBP_ACTION_POTENTIAL	0.315993590487913	0.512755398691352	0.0114958749547217	0.411929824576769	1.10466397944469	16	CACNA2D1|BIN1|CAV1|ATP2A2|CD36
GOBP_RESPONSE_TO_CYTOKINE	0.315706783433468	0.512755398691352	0.00866576054549033	-0.275870220527498	-1.06421008903709	145	PCK2|SYNCRIP|BCAT2|ALDH1A2|XRCC5|SHMT2|HNRNPU|SHMT1|NCL|IFIT3|HDGF|CORO1A|FASN|DHX9|HTRA2|ATIC|RPLP0|CAPN2|CPNE1|IFI16|GAPDH|CACYBP|RBMX|PML|HSP90AB1|EIF5A|APOA1|ASS1
GOBP_POSITIVE_REGULATION_OF_PRODUCTION_OF_MOLECULAR_MEDIATOR_OF_IMMUNE_RESPONSE	0.319208516547096	0.517225505533487	0.0114057997284683	0.418889983944591	1.10345323034883	15	HPX|HLA-A|CD81|VAMP3|STX4|CD36
GOCC_FILOPODIUM	0.319340833313344	0.517225505533487	0.0116418804277432	0.370288990657824	1.09050506446264	23	PALM|ITGB1|ITGAV|ITGB3|DAG1
GOBP_HINDBRAIN_DEVELOPMENT	0.320752096390562	0.519029805651457	0.00958374332491055	-0.417168362474439	-1.10901358608889	19	OGDH|ALDH1A2|ATIC|MECP2|HNRNPD
GOBP_LAMELLIPODIUM_ASSEMBLY	0.321604503870514	0.519130570230107	0.0114457800545521	0.39604559519271	1.09618568747887	18	ITGB1|NCKAP1|DNM2|ACTR2|DMTN|ABLIM1
GOBP_NEGATIVE_REGULATION_OF_INTRACELLULAR_SIGNAL_TRANSDUCTION	0.321806437242455	0.519130570230107	0.0126204033358129	0.280558061840374	1.06024870294994	75	PRNP|CD44|SIRPA|ITGB1|ATP2B4|GPX1|CAV1|IGBP1|DAG1|ADIPOQ|NOL3|APOE|OPTN|CLU|SFRP1|PARK7|RHOA|UCHL1|SYNJ2BP|SOD2
GOBP_PHOSPHOLIPID_BIOSYNTHETIC_PROCESS	0.322003669850634	0.519130570230107	0.0094887350231955	-0.396292767826425	-1.10137775970245	23	PCYT2|CAPN2|APOA1|CHP1|HEXB|ALOX15|IDH1|BPNT1|FABP5|FABP3
GOBP_STEROID_BIOSYNTHETIC_PROCESS	0.321118708102777	0.519130570230107	0.00935644581359879	-0.362910530079084	-1.09361961055896	33	ACAA2|FGF1|AKR1B1|HSD17B12|HSD17B10|HINT2|CYB5R2|APOA1|H6PD
GOBP_STEM_CELL_PROLIFERATION	0.322386955909283	0.519269026769011	0.00963688852513	-0.443763516523642	-1.11326980854381	15	XRCC5|HNRNPU|SART3|NES|BABAM1|FERMT2|SFN|CDKN2C|HMGB2|CTNNB1
GOBP_POSITIVE_REGULATION_OF_ORGANELLE_ORGANIZATION	0.323429592140518	0.520468265324741	0.0130682542517507	0.262339014224075	1.05167922564563	108	BIN1|RUVBL2|CLIP1|S100A10|LIMCH1|DCN|NRP1|RHOC|TMED9|RGCC|NCKAP1|CD47|FAM162A|RUVBL1|ATL3|CCT3|CFL2|CCT5|CCT8|SURF4|SFRP1|PARK7|GRN|SSBP1|RHOA|SNCA
GOBP_PROTEIN_FOLDING	0.324398896334253	0.521547396868882	0.012642677034886	0.275619041033392	1.05590408021721	81	CRYAB|RUVBL2|STIP1|CANX|DNAJB1|VAPA|TTC1|ST13|PRDX4|BAG3|DNAJA2|CLU|CCT3|MPDU1|CCT5|CCT8|HSPB6|GRN|TBCA
GOBP_ESTABLISHMENT_OF_ORGANELLE_LOCALIZATION	0.325117172059405	0.522221326969384	0.0126470196304915	0.274990509885562	1.05553617329478	82	RAB11B|RAB1A|ITGB1|LAMP1|SLC2A4|ABCE1|DCTN2|TMED9|DNM2|PEF1|RAB6A|SNAP29|EXOC8|SNCA|UCHL1|VAMP2|VAMP3|DYNLT1|TMED10|OPA1|MYH9|PDCD10|NSFL1C|PEX14|ACTN4|SNX6|COPG1
GOBP_CELLULAR_RESPONSE_TO_NITROGEN_COMPOUND	0.325990368183937	0.522296526309882	0.0133256380602016	0.25468499978156	1.04750611315995	129	PRNP|SORBS1|CACNA2D1|LAMTOR1|GNG2|EGFR|PALM|COL4A1|GNAI2|SLC2A4|FBN1|PDE12|LRP1|ATP2B4|ITGB3|CAV1|VIM|ADIPOQ|TGM2|COL1A2|DNM2|APRT|ACTR2|DMTN|AQP1|SFRP1|ACTB|GNB1|GNAI3
GOBP_PROTEIN_HOMOTETRAMERIZATION	0.326082811931296	0.522296526309882	0.00947724048899368	-0.409648552802756	-1.10196753796366	20	ALDH1A2|SHMT2|SHMT1|ME1|HSD17B10|ALDH9A1|ACACB|ACOT13
GOBP_REGULATION_OF_SUBSTRATE_ADHESION_DEPENDENT_CELL_SPREADING	0.325596703805739	0.522296526309882	0.0116207429859683	0.353786343659557	1.08275604829339	27	S100A10|NRP1|LIMS1|ITGB3|DNM2|DMTN
GOBP_RESPONSE_TO_IONIZING_RADIATION	0.326360544217687	0.522296526309882	0.0115817375819488	0.3571101265494	1.08273517674648	26	CRYAB|YAP1|RHOB|GPX1|RPL26|DNM2|ALAD|SFRP1|MGMT|SOD2|TNKS1BP1|DCUN1D3|TMEM109|EEF1D
GOBP_ANATOMICAL_STRUCTURE_MATURATION	0.328408479313877	0.523804668499892	0.00944571419823859	-0.41460624371808	-1.10220236844736	19	ALDH1A2|AKR1B1|SIRT2|MECP2|DLD
GOBP_APOPTOTIC_SIGNALING_PATHWAY	0.328957528957529	0.523804668499892	0.0129271777151468	0.263192655621197	1.0501029989051	105	PAK2|CD44|S100A8|YAP1|GNAI2|NRP1|UBQLN1|LGALS3|GPX1|BCAP31|SORT1|ITGAV|ARL6IP5|CAV1|ITGA6|RPL26|NOL3|FAM162A|BAG3|S100A9|CLU|CRIP1|SFRP1|PARK7|GNAI3
GOBP_CELLULAR_RESPONSE_TO_PEPTIDE_HORMONE_STIMULUS	0.329702938534582	0.523804668499892	0.00896924759340445	-0.322942927173002	-1.07509928403803	55	PCK2|GPT|APEX1|ECHDC3|GOT1|NCL|PRKDC|IDE|LONP1|ASS1|PCK1
GOBP_DEPHOSPHORYLATION	0.328124750610506	0.523804668499892	0.00896842378341607	-0.320750985300851	-1.07551787016613	57	EPHX2|PTBP1|PPIA|PPM1G|HSP90AB1|CHP1|ENSA|PHPT1|ACP1|NT5C|BPNT1|PPP1R12A|PPP1CB|LHPP|HSP90B1|PPP1R2|PPP1R7|FBP1|YWHAB|PPM1A|PPP1R1B|PTPN11
GOBP_ENDOTHELIAL_CELL_PROLIFERATION	0.32798833819242	0.523804668499892	0.0115484892811352	0.356647120430377	1.08133137165992	26	SPARC|NRP1|RGCC|ITGB3|CAV1|APOE|MMRN2|SYNJ2BP|CD34|CAV2
GOBP_NEGATIVE_REGULATION_OF_EPITHELIAL_CELL_PROLIFERATION	0.329464602292873	0.523804668499892	0.0113367678466059	0.38188232929737	1.08650105177629	20	SPARC|RGCC|CAV1|APOE|SFRP1|MMRN2|SYNJ2BP|CAV2|PDCD10|CD109
GOBP_RESPONSE_TO_VITAMIN	0.329509300759388	0.523804668499892	0.011219647770542	0.407343708274633	1.09236548299637	16	GPX1|KANK2|ALAD|SFRP1|DCPS|MGMT|SOD2
GOMF_CATION_TRANSMEMBRANE_TRANSPORTER_ACTIVITY	0.329193937734863	0.523804668499892	0.0116849504277416	0.336159791581857	1.07727294583534	33	CACNA2D1|CYB5A|ATP2B4|ITGAV|SLC19A3|AQP1|ATP2A2|UQCRH|COX6B1|SLC1A5|COX4I1|ANO6|SLC3A2|ATP1A1|COX5A|ATP6V1A
GOBP_RESPONSE_TO_ABIOTIC_STIMULUS	0.330523055746731	0.524630232121629	0.0139962173885907	0.240955154390567	1.0391830462465	186	PLIN1|RAB11B|CRYAB|RUVBL2|SOD3|KRAS|YAP1|F11R|EGFR|PALM|ITGB1|RBBP7|DNAJB1|SLC2A4|RHOB|NPTN|UBQLN1|ATP2B4|GPX1|RGCC|ITGB3|CAV1|DAG1|ADIPOQ|RPL26|NOL3|DNM2|AK4|FAM162A|DYNLRB1|ALAD|BAG3
GOBP_OSTEOBLAST_DIFFERENTIATION	0.332034972166034	0.526551372753766	0.00916409094044527	-0.360128483647191	-1.08523600004553	33	SYNCRIP|HNRNPC|HNRNPU|FASN|DHX9
GOBP_RESPONSE_TO_MECHANICAL_STIMULUS	0.332866220493368	0.527390581652831	0.0114134801531704	0.359497883195942	1.08031953737787	25	F11R|ITGB3|DAG1|BAG3|AQP1|RHOA|ENG|SLC2A1
GOBP_ANTIGEN_PROCESSING_AND_PRESENTATION_OF_PEPTIDE_ANTIGEN	0.333786516070557	0.528369226708244	0.00937426943041889	-0.419043938014668	-1.09861804646011	18	CALR|IFI30|CTSL|IDE|TAPBP
GOBP_PROTEIN_TARGETING_TO_MITOCHONDRION	0.336017631601255	0.530938266765421	0.00917619935896755	-0.375869376533211	-1.08462762392456	27	AIFM1|PMPCA|HTRA2|HSPA4|NPEPPS
GOBP_SODIUM_ION_TRANSMEMBRANE_TRANSPORT	0.335942035716774	0.530938266765421	0.01109375723997	0.405188959651343	1.08658713666917	16	GLRX|ATP2B4|DNM2|ANO6|ACTN4|UTRN|SLC3A2|ATP1A1
GOBP_CELLULAR_RESPONSE_TO_IONIZING_RADIATION	0.336750456396574	0.531615096626056	0.0111288590657186	0.398623808225117	1.08598063350142	17	CRYAB|YAP1|RHOB|RPL26|DNM2|SFRP1|MGMT|TNKS1BP1|TMEM109|EEF1D
GOBP_REGULATION_OF_SODIUM_ION_TRANSPORT	0.338579032631335	0.534018962036415	0.0110208196586187	0.41257322166615	1.08681341557968	15	GLRX|ATP2B4|DNM2
GOBP_GLYCOSYL_COMPOUND_METABOLIC_PROCESS	0.340575857870458	0.536553770562544	0.0091646667325283	-0.390655652890527	-1.08571107707955	23	AKR1B1|ATIC|ABHD10|PGM2|MTAP|DPYD|DNPH1|AKR7A2|AKR1A1|ADK|AKR1C1
GOBP_POSITIVE_REGULATION_OF_GROWTH	0.340800762631077	0.536553770562544	0.0115066447206201	0.328619337724383	1.06656659935598	35	S100A8|YAP1|EGFR|NRP1|S100A9|SFRP1|BASP1|RHOA|DBN1|RFTN1|AGRN
GOBP_CELLULAR_RESPONSE_TO_TOXIC_SUBSTANCE	0.341155996202932	0.536629161594883	0.0118349134341915	0.299163356671651	1.05677245951917	52	GPX4|SOD3|HP|APOA4|HBZ|GPX1|APOM|FBLN5|PRDX4|GPX3|APOE|S100A9|PARK7|MGST1|SOD2|CD36|GSTT1
GOBP_CELLULAR_RESPONSE_TO_ACID_CHEMICAL	0.341839020823998	0.537219559278759	0.0110807748119501	0.384234119214053	1.07778403254374	19	LAMTOR1|EGFR|COL4A1|COL1A2
GOBP_CELLULAR_RESPONSE_TO_KETONE	0.342494166450609	0.537765121063637	0.00917764318965584	-0.399626391820958	-1.08717014509931	21	PCK2|AIFM1|MSN|RPLP0|ASS1|PCK1|EIF4E
GOBP_CARBOHYDRATE_DERIVATIVE_CATABOLIC_PROCESS	0.344342659074028	0.540181745501575	0.00888578838242856	-0.3454791508114	-1.07231775301905	38	SUCLG2|SUCLA2|SUCLG1|ABHD10|CTSL|GNPDA1|GPD1L|ACAT1|MTAP|HEXB|DUT|MLYCD|NT5C|NAGK|DPYD
GOBP_REGULATION_OF_DNA_BINDING	0.345092796749944	0.540872552177201	0.00915977504145072	-0.409063015375695	-1.08746607467371	19	SIRT2|CPNE1|IFI16|HMGB1|TRIM28|SRI|PARP1|HMGB2|CTNNB1
GOBP_EMBRYO_DEVELOPMENT_ENDING_IN_BIRTH_OR_EGG_HATCHING	0.34639737116294	0.541808874686608	0.011820226134336	0.293594551471556	1.05163595133998	56	RTN4|C5|RCN1|YAP1|EGFR|ITGB1
GOBP_PROTEIN_TARGETING_TO_MEMBRANE	0.346621141480493	0.541808874686608	0.00912483802627469	-0.403035656880519	-1.08417863919085	20	GDI1|CHMP4B|NACA|SRP19|SGTA|CHP1|ATG3
GOBP_REGULATION_OF_SIGNAL_TRANSDUCTION_BY_P53_CLASS_MEDIATOR	0.346221288564038	0.541808874686608	0.00914112446488531	-0.408678362834285	-1.08644350217608	19	RPL5|HNRNPK|NPM1|PML|EIF5A|USP7
GOBP_ORGANELLE_ASSEMBLY	0.347641446834864	0.542917679940674	0.00821411390220058	-0.276391763883638	-1.05029409974881	129	RPL5|ARF4|XRCC5|RPS14|RPSA|HNRNPU|WDR1|FSCN1|NUMA1|NPM1|CHMP4B|CORO1A|PRKAR1A|MSN|RPS5|RPLP0|GDI2|AP3B1|SYNPO2|PRKDC|RPS27|RPL6|ATG3|VTA1|PLEC|KPNB1|DBNL|RPS3|EZR|TUBB|RPL23A|PAFAH1B1|RDX|CSDE1|ACTR3|RPL10
GOBP_TRANSFORMING_GROWTH_FACTOR_BETA_RECEPTOR_SIGNALING_PATHWAY	0.348078744592069	0.543114824001567	0.0115007672323708	0.315175201041204	1.05908165080867	41	ASPN|ITGB1|RBBP7|FBN1|CAV1|COL1A2|DNM2|TGFB1I1|ENG|ITGB5|CAV2
GOBP_POSITIVE_REGULATION_OF_RNA_METABOLIC_PROCESS	0.348634051103732	0.543495583238497	0.00801667031374929	-0.265574180561221	-1.04627483903186	174	DDX39B|SYNCRIP|HNRNPK|ILF2|ARF4|APEX1|ILF3|FGF1|HNRNPU|ARRB1|NCL|SNRNP70|XRCC6|HDGF|NPM1|DHX9|TARDBP|SIRT2|AP3B1|PRKDC|HMGN3|IFI16|MECP2|SUB1|CAMK1|RBMX|PML|EIF5A|PABPC1|PCK1|SFPQ|PCBP2|PCBP1|HNRNPD|HEXB|FTO|CHCHD2|DDX17|RBBP4|ABHD14B|HMGB1|YBX1|HNRNPAB
GOBP_PROTON_MOTIVE_FORCE_DRIVEN_ATP_SYNTHESIS	0.349151602336343	0.543816857876231	0.00908341137530284	-0.402370883627451	-1.08239037815593	20	MT-ATP6|NDUFV1|NDUFA9|NDUFAB1|NDUFS1|NDUFA10|MT-ATP8
GOBP_JNK_CASCADE	0.349715821993727	0.544210182888634	0.0109338538647629	0.38200794814588	1.07153958023978	19	SIRPA|EGFR|MTURN|SFRP1|AMBP|GPS1
GOBP_DETOXIFICATION	0.352448590205639	0.544579857078802	0.0116484422126488	0.294822367498472	1.04891929385342	54	GPX4|SOD3|HP|APOA4|HBZ|GPX1|APOM|FBLN5|PRDX4|GPX3|APOE|S100A9|PARK7|MGST1|SOD2|CD36|GSTT1
GOBP_GLAND_MORPHOGENESIS	0.350944009660714	0.544579857078802	0.0108129793643923	0.400520473343342	1.07406775022203	16	EGFR|NRP1|CAV1|DAG1|TGM2|CRIP1|SFRP1
GOBP_MESENCHYMAL_CELL_DIFFERENTIATION	0.352233807747926	0.544579857078802	0.0113623566445766	0.319880285481017	1.05766372766833	38	RTN4|NRP1|LIMS1|RGCC|DAG1|PEF1|EFNB1|SFRP1|TGFB1I1|ENG|S100A4
GOBP_MUSCLE_CELL_DEVELOPMENT	0.35229787125817	0.544579857078802	0.0113775871353564	0.317952881679098	1.05700252003075	39	BIN1|ITGB1|PI16|GPX1|ACTN1|CFL2|PPP3CA|ATP2A2|EFEMP2|UCHL1|ENG|CAV2
GOBP_NEGATIVE_REGULATION_OF_TRANSMEMBRANE_TRANSPORT	0.351082881635187	0.544579857078802	0.0109887244487947	0.366485531782703	1.06784193356149	22	BIN1|UBQLN1|ARL6IP5|CAV1|PPP3CA
GOBP_PLASMA_LIPOPROTEIN_PARTICLE_CLEARANCE	0.351238121986612	0.544579857078802	0.0108574510766065	0.394303717637148	1.07421130458352	17	APOC3|APOM|ADIPOQ|APOE|APOC2|CD36|EHD1|GPLD1
GOBP_POSITIVE_REGULATION_OF_PROTEIN_LOCALIZATION	0.351902729876659	0.544579857078802	0.0123314545499228	0.26412438063222	1.04126346879029	97	RTN4|PRNP|SORBS1|YAP1|EGFR|ITGB1|GNAI1|NPTN|LRP1|ATP2B4|LGALS3|BCAP31|ACSL3|BAG3|PSMD9|HUWE1|CCT3|CCT5|CCT8|PECAM1|PARK7
GOMF_CELL_ADHESION_MEDIATOR_ACTIVITY	0.35108074121527	0.544579857078802	0.0109477266654709	0.371056861314164	1.06930375420511	21	SIRPA|ITGB1|NPTN|ITGA1|CD47|BCAM|BSG|PDLIM1
GOBP_MITOTIC_CYTOKINESIS	0.354431844480444	0.546676678854113	0.0107282244777684	0.407649438510442	1.07384303042618	15	RHOB|RHOC|EXOC8|RHOA
GOBP_NEGATIVE_REGULATION_OF_APOPTOTIC_SIGNALING_PATHWAY	0.354392996519355	0.546676678854113	0.0115782528547851	0.296944730467626	1.04893532633392	52	CD44|YAP1|GNAI2|NRP1|LGALS3|GPX1|ITGAV|ITGA6|NOL3|CLU|PARK7|GNAI3|SOD2|PF4
GOBP_EPITHELIAL_TUBE_MORPHOGENESIS	0.359545826412475	0.554075033465297	0.0110771999202558	0.332146234417677	1.05728350251775	32	KRAS|YAP1|COL4A1|RHOB|NRP1|DAG1|SFRP1|MMRN2|RHOA|ENG|PODXL|OPA1|PPP1CA|ILK
GOCC_CENTROSOME	0.360094248353775	0.554430826830415	0.00832950920822153	-0.299339957898337	-1.05088839028035	75	ACADS|APEX1|NIT2|CLIC4|HNRNPU|NUMA1|NPM1|DHX9|PRKAR1A|SIRT2|OLA1|MECP2
GOBP_REGULATION_OF_RHO_PROTEIN_SIGNAL_TRANSDUCTION	0.360495255727841	0.554559221586617	0.0106211483776395	0.405887791413949	1.06920244398615	15	F11R|ITGB1|APOC3|NRP1|KANK2|APOE
GOBP_NEGATIVE_REGULATION_OF_CELL_DEATH	0.362676650139971	0.55742379502147	0.0131437101626346	0.239971943671216	1.02914660490001	177	PAK2|PRNP|CD44|GPX4|FSTL1|CRYAB|KRAS|YAP1|EGFR|ITGB1|GNAI2|NRP1|PDE12|LGALS3|GPX1|ITGAV|ITGB3|CAV1|KANK2|ITGA6|IGBP1|CNTFR|NME2|NOL3|APOE|BAG3|CLU|AQP1|HSPB6|SFRP1|PARK7|ITGA5|GRN|GNAI3|DCPS|PPT1|RHOA|SNCA|CAMK1D|MGMT
GOBP_GERM_CELL_DEVELOPMENT	0.364533137788952	0.559734842703532	0.00888121603773908	-0.415147980748671	-1.0741652521506	17	SIRT2|DLD|HEXB|RPS6|PAFAH1B1|HMGB2|CTNNB1
GOBP_RESPIRATORY_SYSTEM_DEVELOPMENT	0.364821449597147	0.559734842703532	0.00866907684226091	-0.362138153550519	-1.06240080279991	29	ALDH1A2|FGF1|LTA4H|YWHAZ|PTGES3|AP3B1|ASS1|EIF4E
GOBP_HOMEOSTASIS_OF_NUMBER_OF_CELLS	0.366211382113821	0.561374076532688	0.00846187879435382	-0.326618917375469	-1.05549963990865	47	RPS14|FH|HSPA9|CORO1A|MTHFD1|AP3B1|GPI|PRKDC|SART3
GOMF_FATTY_ACID_BINDING	0.36761054879425	0.563024577363825	0.00880267414966109	-0.402066802834273	-1.06886712169084	19	RBP1|GSTM2|RBP7|ADH5|GSTP1|PITPNA|AFM|FABP5|FABP3|NDUFAB1
GOCC_FIBRILLAR_CENTER	0.368947377558638	0.56457679335441	0.00878241909959426	-0.401637566086648	-1.06772602512747	19	PAFAH1B2|NONO|TXNRD1|EZR|DAB2|NOLC1
GOBP_REGULATION_OF_TELOMERE_MAINTENANCE	0.369414661673421	0.564796847006824	0.00869108381261547	-0.378323699290496	-1.06181740864282	24	HNRNPC|XRCC5|HNRNPU|HNRNPA2B1|PML|HNRNPA1|HNRNPD|USP7
GOBP_NEGATIVE_REGULATION_OF_CELL_CELL_ADHESION	0.370315784387156	0.565184754842635	0.010723263959194	0.349810179231047	1.05120722168753	25	PRNP|LGALS3|RGCC|ADIPOQ|CD9|PLG|PODXL
GOMF_AMIDE_BINDING	0.370021689971849	0.565184754842635	0.00810661644442176	-0.289574852962807	-1.04356013077263	89	GCDH|ALDH6A1|PC|GSTM2|PPIA|FKBP2|CALR|FASN|HADHA|FKBP4|RPLP0|GSTM3|PCCA|IDE|TAPBP|PHB2|NPEPPS|HSP90AB1|APOA1|PPIB|PITPNA|PPIL1|GSTM1|KPNB1|PPIF|MTHFS|ACACB
GOMF_ENDOPEPTIDASE_REGULATOR_ACTIVITY	0.372297010811957	0.567712297709761	0.011284607771404	0.291688759009776	1.03777053865189	54	PRNP|BIN1|C5|C3|PROS1|CST3|NOL3|KNG1|SERPINB1|SNCA|BST2|AMBP|COL6A3|SERPINA1|RENBP|CD109|FETUB|AHSG|UBE2O|SERPINA3|PSMF1|SERPINH1
GOBP_POSITIVE_REGULATION_OF_CALCIUM_ION_TRANSMEMBRANE_TRANSPORT	0.373496231802649	0.569043997144351	0.0104698823099868	0.387672400435032	1.05614544422217	17	CACNA2D1|THY1|CAV1|PPP3CA|SNCA|HSPA2
GOMF_UBIQUITIN_LIKE_PROTEIN_PEPTIDASE_ACTIVITY	0.374484950066345	0.57005294055435	0.00873079144200457	-0.411879677752579	-1.0657087554923	17	OTUB1|EIF3F|USP14|USP7|USP5|PRPF8
GOBP_UNSATURATED_FATTY_ACID_METABOLIC_PROCESS	0.375298804780877	0.570794175215514	0.00855632614711016	-0.366059137072492	-1.05631870231315	27	CBR1|AKR1B1|GSTM2|PTGES3|GSTP1|PTGR1|ALOX15|GSTM1|FABP5|ANXA1|AKR1C1|PTGES2|CES2|ACOX1
GOBP_EPITHELIAL_CELL_DEVELOPMENT	0.381226634333637	0.577295493101933	0.0108214164861727	0.316392000256248	1.04000150064589	37	RAB1A|YAP1|F11R|RAB1B|GPX1|VIM|ADIPOQ|COL15A1|LAMB2
GOBP_POSITIVE_REGULATION_OF_SMALL_MOLECULE_METABOLIC_PROCESS	0.380806608357629	0.577295493101933	0.0105821468530957	0.34424688635216	1.04373465110173	26	CES1|SORBS1|APOA4|ADIPOQ|APOE|APOC2|PARK7|SNCA
GOBP_PROTEIN_ACYLATION	0.380298113972825	0.577295493101933	0.00846648835492573	-0.361375780664594	-1.05151155295787	28	OGDH|ARRB1|NMT1|MECP2|CAMK1|HINT2|PML|DLD|SET|GLUL|DLST
GOBP_REGULATION_OF_DEVELOPMENTAL_GROWTH	0.381024552894817	0.577295493101933	0.0108247957540216	0.316422854579405	1.0401029208536	37	RTN4|YAP1|PI16|NRP1|DNM2|APOE|RAB21|BASP1|DBN1|AGRN
GOBP_RESPONSE_TO_PEPTIDE_HORMONE	0.380348281996068	0.577295493101933	0.00803602280472488	-0.296062572021125	-1.03938251985458	75	PCK2|HADH|GPT|APEX1|ECHDC3|GOT1|NCL|LTA4H|HADHA|PRKDC|IDE|LONP1|ASS1|PCK1
GOBP_POSITIVE_REGULATION_OF_CELL_POPULATION_PROLIFERATION	0.383506854333954	0.580245205950679	0.0120371885579232	0.250818907655194	1.02395572145432	122	RTN4|CD248|KRAS|YAP1|EGFR|ITGB1|GNAI2|NRP1|HLA-A|ITGAV|ITGB3|CNTFR|NME2|CD47|LAMC1|EFNB1|DNAJA2|BST1|AQP1|LAMB1|SFRP1|CD276|ACTB|GRN|GNAI3|PPP3CA
GOBP_TUBE_FORMATION	0.385494435836033	0.582747432874211	0.00861734603722462	-0.422239943046211	-1.05927360644025	15	PFN1|YWHAZ|MTHFD1
GOBP_RESPONSE_TO_UV	0.385864555017137	0.582802346937649	0.0103292755258012	0.366565509016916	1.04292286009824	20	RUVBL2|EGFR|GPX1|RPL26|AQP1|CRIP1|DCUN1D3|RBX1|CAT|EIF2S1
GOBP_RESPIRATORY_ELECTRON_TRANSPORT_CHAIN	0.386227642276423	0.582846554377385	0.0081739695978082	-0.32266594005564	-1.04272522325461	47	ETFA|ETFB|UQCRC2|DLD|COQ9|NDUFV1|CHCHD2|PLEC|CYC1|UQCRC1|NDUFA9|NDUFAB1|COX7A2|NDUFA4|NDUFS1|NDUFA10|UQCRFS1
GOBP_POSTSYNAPSE_ORGANIZATION	0.386804842522505	0.583213519036524	0.0103767951846302	0.357417859112229	1.04142113307247	22	PRNP|NRP1|ACTN1|APOE|ACTR2|ACTB|DBN1
GOBP_MUSCLE_CELL_DIFFERENTIATION	0.388785302988758	0.583512587164638	0.0112242575895739	0.276686934209274	1.02706703355228	68	BIN1|KRAS|ITGB1|PI16|GPX1|SORT1|EHD2|ACTN1|LAMC1|NID1|LAMB2|CFL2|LAMB1|PPP3CA|ATP2A2|EFEMP2|UCHL1|CD81|CD9|SOD2|ENG|FLOT1|CAV2|EHD1|LAMA2|MYH9
GOBP_NEGATIVE_REGULATION_OF_MITOTIC_CELL_CYCLE_PHASE_TRANSITION	0.388081462624393	0.583512587164638	0.0101641604185067	0.397199447170956	1.0463153330769	15	FHL1|RGCC|KANK2|RPL26
GOBP_POSITIVE_REGULATION_OF_RESPONSE_TO_DNA_DAMAGE_STIMULUS	0.389008391443092	0.583512587164638	0.0102792717750866	0.36576831107198	1.04065473628314	20	RUVBL2|EGFR|RPL26|RUVBL1|ACTR2|ACTB|MGMT
GOBP_REGULATION_OF_MITOTIC_CELL_CYCLE_PHASE_TRANSITION	0.388880595777148	0.583512587164638	0.00824385765147108	-0.339639293999215	-1.04265700614026	36	APEX1|PSME1|PSME2|NAE1|SIRT2|PRKDC|MECP2|PHB2|DDB1|PML|BUB3|RDX|ANXA1|BABAM1|ACTL6A|CDKN2C
GOCC_MICROTUBULE_CYTOSKELETON	0.388342368611021	0.583512587164638	0.00741960206250787	-0.259923789058128	-1.02894739113994	181	ACADS|CLIC5|TACC2|APEX1|NIT2|CLIC4|SHMT2|HNRNPU|TUBA1A|NUMA1|NPM1|CHMP4B|LRPPRC|CBX3|DHX9|PRKAR1A|FKBP4|FNTA|SIRT2|PSMB4|EML1|OLA1|GAPDH|MECP2|DCXR
GOMF_PASSIVE_TRANSMEMBRANE_TRANSPORTER_ACTIVITY	0.387819842431848	0.583512587164638	0.00852837556165601	-0.402157059049256	-1.05434529055846	18	CLIC5|MT-ATP6|CLIC4
GOBP_RESPONSE_TO_LIPID	0.389942108276608	0.584411091030865	0.0122055836694308	0.244750088922791	1.02066384782743	143	PGRMC2|GPX4|CES1|DEFA3|SIRPA|GNG2|CRYAB|RUVBL2|S100A8|YAP1|EGFR|RBBP7|GNAI1|APOA4|MAOB|GPX1|CAV1|KANK2|VIM|DAG1|ADIPOQ|MRC1|GPX3|ALAD|S100A9|STRN3|AQP1|SFRP1|PARK7|CD14|GNB1|PPBP|RHOA|MGST1|SNCA
GOBP_REGULATION_OF_ESTABLISHMENT_OF_PROTEIN_LOCALIZATION	0.390520108859994	0.584775394570797	0.00773114565488332	-0.280204405431717	-1.0306877163423	102	PCK2|OXCT1|HADH|GLUD1|GDI1|PPIA|NMT1|HTRA2|SNX12|TARDBP|UFM1|LYPLA1|MPC2|HMGN3|CAMK1|NPEPPS|HSP90AB1|CHP1|SNX3|ENSA|GLUL|RAN|XPO1|EZR|NOLC1|LCP1|TRIM28|SFN|PPM1A|HSP90AA1|SRI|ERP29|PTPN11
GOBP_AMINE_METABOLIC_PROCESS	0.391807103966814	0.586199831641865	0.00842663281195884	-0.385297387904772	-1.04818857234656	21	GCDH|ALDH7A1
GOBP_RESPONSE_TO_XENOBIOTIC_STIMULUS	0.392295305338784	0.586427742398558	0.00783190206448642	-0.289788622024019	-1.03207933110227	82	OXCT1|HADH|APEX1|XRCC5|CBR1|TXN2|GSTM2|CALR|HADHA|GSTM3|RPN2|HSP90AB1|ASS1|GSTP1|SORD|GSTM1|AOX1|ACACB|CBR3|PPP1R12A|PFAS|TSPO|GSTM4|FBP1|STAT1|HSP90AA1|GUK1|AKR1C1|CMBL|SULT1A1|ACSL1|CTNNB1|CES2|BCHE
GOBP_NEGATIVE_REGULATION_OF_CELL_POPULATION_PROLIFERATION	0.393172385573157	0.587236086578899	0.0115722850389892	0.259298043908963	1.02223649329495	97	PRNP|OGN|SPARC|IGFBP6|ASPH|DPT|RGCC|CAV1|KANK2|ADIPOQ|ITGA1|PRDX4|APOE|CTBP1|APOD|SFRP1|MMRN2|TGFB1I1|RHOA|EFEMP2|SYNJ2BP|CD9|SOD2|PLG|MAP2K1|CAV2
GOCC_ACROSOMAL_VESICLE	0.393581198764543	0.587344250464011	0.0100994632701098	0.387892903451741	1.04020464836602	16	RAB2A|CAV1|ITGA1|RAB6A|BSG|CAV2
GOBP_NEGATIVE_REGULATION_OF_PHOSPHORUS_METABOLIC_PROCESS	0.394336785833612	0.587969281012371	0.011231642893537	0.270833453214387	1.02349872109319	75	PAK2|PRNP|SIRPA|IPO7|GNAI2|LRP1|THY1|LGALS3|CAV1|ADIPOQ|APOE|DMTN|SFRP1|PARK7|SNCA|UCHL1|ENG
GOBP_BRANCHING_MORPHOGENESIS_OF_AN_EPITHELIAL_TUBE	0.395169217806488	0.588495814481377	0.0101224849988123	0.381617632843632	1.03965029212905	17	KRAS|YAP1|COL4A1|NRP1|DAG1|ENG|PPP1CA|ILK
GOBP_TISSUE_MORPHOGENESIS	0.395701080298474	0.588495814481377	0.0112090626403037	0.270605572243806	1.02263754283333	75	CD44|KRAS|YAP1|EGFR|ITGB1|COL4A1|RHOB|NRP1|RHOC|CD151|LIN7C|ITGB3|DAG1|TGM2|SFRP1|MMRN2|ACTB|ITGA5|TGFB1I1|RHOA|EFEMP2|ENG|PODXL
GOBP_T_CELL_MIGRATION	0.395626012497107	0.588495814481377	0.0100470423502098	0.394987543258199	1.0404886659058	15	F11R|ITGB3|CD99|APOD|CD99L2|RHOA
GOBP_CELLULAR_RESPONSE_TO_OXIDATIVE_STRESS	0.396822358346095	0.589661138444495	0.0110736278182434	0.278068748029339	1.02327902070609	65	SIRPA|SOD3|EGFR|VKORC1L1|APOA4|RHOB|UBQLN1|GPX1|ARL6IP5|FBLN5|NOL3|AQP1|PARK7|ATP2A2|MGST1|SNCA|MGMT|SOD2|STX4|CD36
GOBP_CELLULAR_RESPONSE_TO_TOPOLOGICALLY_INCORRECT_PROTEIN	0.398035447362802	0.590960791747833	0.0101616122369659	0.358931406528917	1.03436087704772	21	VAPB|OPTN|BAG3|ATXN3|HSPA2|YOD1|EIF2S1
GOBP_CYTOPLASMIC_TRANSLATIONAL_INITIATION	0.398755567880479	0.591090677672776	0.00834596612227913	-0.387855809115613	-1.04334436953773	20	EIF3B|EIF3F|EIF5|EIF3M|EIF3J|SH3BGRL|EIF4H|MCTS1|DENR|EIF3I|EIF3C
GOBP_POSITIVE_REGULATION_OF_CELL_PROJECTION_ORGANIZATION	0.398800010480258	0.591090677672776	0.0107672723794705	0.29204410800387	1.02348842204325	50	PALM|NPTN|NRP1|NCKAP1|ITGA6|DNM2|APOE|ACTR2|S100A9|RAB21|GRN|CAMK1D|DBN1|MAP2K1|AGRN|EHD1|SCARB2
GOBP_ACTIVATION_OF_PROTEIN_KINASE_ACTIVITY	0.400826734167809	0.592702599592726	0.00998894750406982	0.385880872577708	1.03480902537524	16	PRNP|EGFR|RGCC|ITGB3|PARK7|MAP2K1|TXN
GOBP_MICROTUBULE_BASED_MOVEMENT	0.402172766585803	0.592702599592726	0.0107543573876117	0.289004327188244	1.02088643827329	52	RAB1A|PLTP|LAMP1|ATP2B4|IGBP1|DYNLRB1|BAG3|RAB6A|ACTR2|RAB21|UCHL1|DYNLT1|DNAH8|OPA1|PEX14|SOD1|COPG1
GOBP_NEGATIVE_REGULATION_OF_SUPRAMOLECULAR_FIBER_ORGANIZATION	0.402317146361193	0.592702599592726	0.010685824000869	0.292519324603965	1.02106257443793	49	PAK2|CRYAB|F11R|CAPZA1|APOE|DMTN|CLU|SPTAN1|SNCA
GOBP_REGULATION_OF_EPITHELIAL_TO_MESENCHYMAL_TRANSITION	0.401573709789401	0.592702599592726	0.00995689076244127	0.39316139141011	1.03567815901111	15	RGCC|DAG1|SFRP1|TGFB1I1|ENG|GLIPR2|PHLDB1|LRG1|COL1A1
GOBP_REGULATION_OF_INTRINSIC_APOPTOTIC_SIGNALING_PATHWAY	0.401149306808226	0.592702599592726	0.0106251885896646	0.3019091021458	1.0247594887205	43	CD44|S100A8|UBQLN1|GPX1|BCAP31|CAV1|RPL26|NOL3|S100A9|CLU|PARK7
GOBP_RESPONSE_TO_ACID_CHEMICAL	0.402283770651118	0.592702599592726	0.0102416758477482	0.33969806334099	1.02994290922485	26	LAMTOR1|EGFR|COL4A1|ATP2B4|COL1A2|ALAD
GOBP_SIGNAL_TRANSDUCTION_IN_RESPONSE_TO_DNA_DAMAGE	0.402603254935265	0.592702599592726	0.00829400509103938	-0.386725020483135	-1.04030251242201	20	DDX39B|NPM1|PRKDC|PML|COPS3|CCAR2|BABAM1|PTPN11
GOMF_SULFUR_COMPOUND_BINDING	0.402128061449348	0.592702599592726	0.00778825836454864	-0.297629490867868	-1.02838579741974	68	GCDH|ALDH6A1|OGDH|PC|FGF1|GSTM2|PPIA|HDGF|HADHA|HSD17B12
GOBP_POSITIVE_REGULATION_OF_ESTABLISHMENT_OF_PROTEIN_LOCALIZATION	0.403252926848433	0.593158896611089	0.00776519156915272	-0.298242818061715	-1.02870319258303	67	PCK2|OXCT1|GLUD1|PPIA|NMT1|HTRA2|TARDBP|MPC2|CAMK1|NPEPPS|HSP90AB1|CHP1
GOBP_INORGANIC_ANION_TRANSPORT	0.405448085274378	0.593898694360438	0.00991990432149474	0.384582426788709	1.03132700924824	16	PRNP|PCYOX1|CLNS1A|APOL1
GOBP_MITOTIC_CELL_CYCLE_PHASE_TRANSITION	0.405324340537298	0.593898694360438	0.00790207812006794	-0.316092077808127	-1.02953083917191	49	APEX1|PSME1|CHMP4B|PSME2|NAE1|SIRT2|PRKDC|MECP2|PHB2|DDB1|PML|EIF4E|ENSA|NES|BUB3|RPS6|RDX|ANXA1|BABAM1|ACTL6A|CDKN2C
GOBP_PROTEIN_TARGETING	0.405700166818797	0.593898694360438	0.00774124759428509	-0.298376621588645	-1.02683754475391	66	AIFM1|GDI1|PMPCA|CHMP4B|YWHAZ|HTRA2|NACA|AP3B1|SRP19|HSPA4|NPEPPS|SGTA|CHP1|ATG3|YWHAQ
GOBP_REGULATION_OF_PRODUCTION_OF_MOLECULAR_MEDIATOR_OF_IMMUNE_RESPONSE	0.405796759663231	0.593898694360438	0.0100075234458618	0.366720633131554	1.02865837006352	19	HPX|HLA-A|CD81|VAMP3|STX4|CD36|BST2
GOBP_REGULATION_OF_PROTEIN_STABILITY	0.404742625795257	0.593898694360438	0.011309439819079	0.26027883538907	1.01776692551826	92	RTN4|PRNP|TF|CRYAB|RUVBL2|KRAS|ASPH|LAMP1|BAG3|RUVBL1|LAMP2|CLU|CCT3|CCT5|CCT8|RAB21|PARK7|GRN|SNCA|CD81|STX12|CCT6A|FLOT1
GOBP_STEROID_HORMONE_MEDIATED_SIGNALING_PATHWAY	0.404331526540748	0.593898694360438	0.0101048480698617	0.353216253634173	1.02917876569736	22	PGRMC2|DEFA3|YAP1|KANK2|STRN3|SFRP1|PARK7|RHOA
GOBP_PHENOL_CONTAINING_COMPOUND_METABOLIC_PROCESS	0.406237662850375	0.594046029595272	0.00990821773706213	0.384348742419654	1.03070034254519	16	MAOB|MAOA|PARK7|SNCA
GOBP_NEGATIVE_REGULATION_OF_PHOSPHORYLATION	0.406884185932788	0.594493546977948	0.0108702380290588	0.279124431166582	1.0188840866101	62	PAK2|PRNP|SIRPA|IPO7|LRP1|THY1|CAV1|ADIPOQ|APOE|DMTN|SFRP1|PARK7|SNCA|UCHL1|ENG
GOBP_PLATELET_AGGREGATION	0.410688052404691	0.599549614965377	0.0100619552975347	0.344048631554374	1.02333537032623	24	F11R|ITGB3|ACTN1|DMTN|ACTB|CD9|ILK|MYH9|FGA|MYL12A
GOBP_REGULATION_OF_BLOOD_PRESSURE	0.411988536473762	0.600945684781276	0.0100427909065603	0.343804758090183	1.02260999513533	24	CMA1|CPA3|ANPEP|ADIPOQ|COL1A2|RHOA|SOD2|CD34|SOD1|LNPEP|RENBP|ATP1A1
GOBP_CELL_CYCLE_PROCESS	0.412711926605505	0.601498350461779	0.00729490576476341	-0.266377785798866	-1.01884967291137	136	DDX39B|BANF1|TACC2|APEX1|HNRNPU|PSME1|NUMA1|NPM1|CHMP4B|CALR|PSME2|NAE1|SIRT2|EML1|PRKDC|MECP2|PHB2|DDB1|PML|SFPQ|EIF4E|ENSA|NES|BUB3|PLEC|KPNB1|RAN|XPO1|RPS3|EZR|TUBB|PPP1R12A|RPS6|PAFAH1B1|RDX|ACTR3|LMNA|ANXA1|CCAR2|BABAM1|ACTL6A|CDKN2C|NUDC|PDCD6IP|PTPN11|MAPRE1
GOBP_SINGLE_FERTILIZATION	0.413381408343084	0.601971592132631	0.00997079926532911	0.350888023860067	1.0223949197658	22	ALDOA|CCT3|CCT5|CCT8|PARK7|CD9|MYH9|FETUB|SLIRP
GOCC_AUTOPHAGOSOME	0.413980142914416	0.602341107940476	0.00988732978856619	0.364509475017113	1.02245602938111	19	LAMP1|UBQLN1|OPTN|SNAP29|LAMP2|MAP1LC3B|SH3GLB1
GOCC_METHYLTRANSFERASE_COMPLEX	0.414458558788695	0.602535090462166	0.00978839038669984	0.382012961683922	1.02443652601942	16	RUVBL2|RBBP7|CLNS1A|RUVBL1|ERH|DPY30
GOBP_RESPONSE_TO_HEAT	0.415645475916571	0.602754984178017	0.0102187559194182	0.315946128808845	1.01920698294933	34	CRYAB|RBBP7|DNAJB1|BAG3|DNAJA2|HSPB6|CD14|ATXN3|CD34|HSPA2|IGFBP7|SOD1|EIF2S1|PDCD6
GOCC_APICAL_PART_OF_CELL	0.415393515475032	0.602754984178017	0.0105331769117395	0.288139180319118	1.01381671509684	51	TF|CD44|RAB18|THY1|ITGB3|CNTFR|CA4|MAL2|AQP1|FLOT1|SLC2A1|PODXL|CD36|CD34|PFKM|CYBRD1|BST2
GOCC_TRANSPORTER_COMPLEX	0.41500516910353	0.602754984178017	0.00784143607625319	-0.325210643613842	-1.02460116516159	41	CLIC5|CLIC4|UQCRC2|CHP1|NDUFV1|CYC1|CLIC1|UQCRC1|NDUFA9|TIMM8A|NDUFAB1|CLIC2|NDUFA4|NDUFS1|NDUFA10|UQCRFS1
GOBP_MAMMARY_GLAND_DEVELOPMENT	0.416801666280954	0.603930049233647	0.00973432219942133	0.388723479362064	1.0239876708803	15	RTN4|GPX1|CAV1|APRT|MGMT
GOBP_PROTEIN_EXPORT_FROM_NUCLEUS	0.421121769942097	0.609178633238526	0.00803842125327943	-0.377227079382697	-1.02623356970781	21	HSPA9|CALR|CAMK1|CHP1|RAN|XPO1|AHCYL1|SFN|PPM1A|PTPN11
GOBP_PROTEIN_MATURATION	0.420866465588155	0.609178633238526	0.0107141838776328	0.272405536868325	1.01117440718381	68	PRNP|S100A10|HP|ASPH|C1R|CMA1|CPA3|GAS1|NOL3|PRDX4
GOMF_METAL_CLUSTER_BINDING	0.421571494933159	0.609324362709682	0.00800821967302182	-0.372725338051065	-1.02548128495028	22	ACO2|ACO1|NDUFV1|GLRX5|AOX1|RPS3|NFU1|DPYD
GOMF_SERINE_HYDROLASE_ACTIVITY	0.421937806712535	0.609349388354083	0.0100417286965154	0.326579446940852	1.01529755855412	29	HP|C1R|TPP1|CMA1|CFI|KLKB1|CFB|PLG|C1RL
GOBP_NEGATIVE_REGULATION_OF_CYTOKINE_PRODUCTION	0.424219460442558	0.611632682025357	0.0101550665960727	0.308568595732577	1.0142854508147	37	ORM1|PRNP|SIRPA|NPTN|RGCC|ADIPOQ|APOD|SERPINB1
GOBP_RESPONSE_TO_OXYGEN_LEVELS	0.423926576217079	0.611632682025357	0.0075865430990016	-0.302408530928202	-1.01663971472821	58	AIFM1|ACAA2|MT-ATP6|TXN2|CYGB|SIRT2|DDAH1|CAPN2|MECP2|HP1BP3|LONP1|PHB2|NPEPPS|PML
GOBP_CELL_ACTIVATION_INVOLVED_IN_IMMUNE_RESPONSE	0.424580729616914	0.611648476824366	0.0100134986943392	0.323870163176266	1.01552404580968	30	LGALS1|LAMP1|LRP1|LGALS3|GRN|VAMP2|CD81|VAMP3|STX4
GOBP_CELLULAR_RESPONSE_TO_RADIATION	0.425488890532909	0.611946954588517	0.00999104644181339	0.325912526666747	1.0132241809047	29	CRYAB|RUVBL2|YAP1|RHOB|RPL26|DNM2|AQP1|CRIP1|SFRP1|MGMT|TNKS1BP1|TMEM109|RBX1
GOMF_PROTEIN_HOMODIMERIZATION_ACTIVITY	0.425412753048247	0.611946954588517	0.00710954271547419	-0.263219768218308	-1.01349390116275	143	GGCT|EPHX2|BANF1|SHMT2|SHMT1|GSTZ1|GSTM2|PAFAH1B3|NPM1|CHMP4B|CORO1A|AIMP1|XPNPEP1|GCA|ATIC|PAFAH1B2|S100A1|GALM|GSTM3|CACYBP|IDE|PHB2|GPD1L|CRYL1|PML|HSP90AB1|APOA1|COQ9
GOBP_CELL_CELL_JUNCTION_ORGANIZATION	0.426374230980843	0.612577262622452	0.0100633782544472	0.314071058423861	1.01315821496125	34	PAK2|F11R|RHOC|LIMS1|CAV1|EPB41L3|PECAM1|ACTB|RHOA|CD9
GOBP_CHROMATIN_REMODELING	0.426628838115064	0.612577262622452	0.00781599438000933	-0.342609384906428	-1.01885486037487	31	HNRNPC|NPM1|CBX3|SIRT2|MECP2|HP1BP3|SART3|NAP1L1|SET|RBBP4|HMGB1|LMNA|TRIM28|ACTL6A
GOBP_NEGATIVE_REGULATION_OF_PROTEIN_SERINE_THREONINE_KINASE_ACTIVITY	0.427046680741262	0.612673380915566	0.00967052626211824	0.366294283479523	1.01383920394369	18	IPO7|CAV1|ADIPOQ|APOE|SFRP1|UCHL1
GOBP_REGULATION_OF_HEART_CONTRACTION	0.427627569056733	0.613003066972952	0.00989211479018205	0.330709605315248	1.01213015086975	27	CACNA2D1|BIN1|ATP2B4|CAV1|HSPB7
GOBP_DIGESTION	0.428452796165801	0.613593285817115	0.0097185298133363	0.351273584021166	1.01229272736421	21	F11R|APOA4|TYMP|AQP1|PPP3CA|PIR|CD36
GOBP_ENDOSOMAL_TRANSPORT	0.428953784184863	0.613593285817115	0.0103813841344895	0.283043184436866	1.00701130537892	54	RAB11B|LAMTOR1|VTI1B|TMED9|SORT1|EHD2|RAB6A|RAB14|SURF4|DPY30|EHD4|STX12|VAMP3
GOBP_LEUKOCYTE_DIFFERENTIATION	0.429093586473481	0.613593285817115	0.0103315447941834	0.28615509576347	1.00683572041068	51	TF|LGALS1|RRAS|ITGB1|FBN1|LGALS3|ADIPOQ|SFRP1|ACTB|PPP3CA|RHOA|CD81|PIR|PF4
GOBP_LEARNING	0.433860811735019	0.617880079355092	0.00960863230196055	0.359758275333611	1.00912882365357	19	KRAS|ITGB1|NPTN|ACTR2|PPT1
GOBP_NEGATIVE_REGULATION_OF_PROTEIN_MODIFICATION_PROCESS	0.432858364206327	0.617880079355092	0.0107806429515757	0.260321394384986	1.00445787761418	85	PAK2|PRNP|UBXN1|SIRPA|IPO7|GNAI2|LRP1|ATP2B4|THY1|LGALS3|CAV1|ADIPOQ|APOE|CTBP1|DMTN|SFRP1|PARK7|SNCA|UCHL1|U2AF2|ENG
GOBP_PATTERN_SPECIFICATION_PROCESS	0.432469400749947	0.617880079355092	0.0096275560317067	0.360105478545421	1.01010273528458	19	ASPH|NRP1|C3|AP1B1|EFNB1|SFRP1|BASP1|ENG
GOBP_TUMOR_NECROSIS_FACTOR_MEDIATED_SIGNALING_PATHWAY	0.433787389411599	0.617880079355092	0.009565013644529	0.370974153007997	1.0106539985408	17	PLVAP|LIMS1|ADIPOQ|NOL3
GOBP_VESICLE_MEDIATED_TRANSPORT_BETWEEN_ENDOSOMAL_COMPARTMENTS	0.433212424285111	0.617880079355092	0.00798663332441511	-0.407119015527496	-1.02133972621585	15	CORO1A|SNX12|MSN|SNX3|EZR|RDX|DAB2
GOCC_NADH_DEHYDROGENASE_COMPLEX	0.434449693542439	0.618214478341563	0.00795767709174839	-0.39981255793934	-1.01875526225664	16	NDUFV1|NDUFA9|NDUFAB1|NDUFA4|NDUFS1|NDUFA10
GOCC_PROTEASOME_COMPLEX	0.435196409687653	0.61877274537023	0.0101264541493298	0.292987404843874	1.00490718589052	45	PSMD2|PSMD11|PSMC3|PSMD13|UBQLN1|PSMC6|PSMD1|PSMD9
GOMF_PROTEIN_SERINE_THREONINE_PHOSPHATASE_ACTIVITY	0.435906837069628	0.619278549653027	0.00790903815627039	-0.392675399359489	-1.01601907976442	17	PPA2|PPM1G
GOMF_TRANSITION_METAL_ION_BINDING	0.437407525602716	0.620905316831172	0.00694350043973285	-0.260675599561262	-1.00811706068219	148	PCK2|ADH1B|SUOX|ACO2|LACTB2|RNPEP|SHMT2|SHMT1|CPN1|LTA4H|CALR|XPNPEP1|CYGB|HMGCL|SIRT2|ADH5|ETHE1|CA3|GLO1|ME1|IDE|NPEPPS|PML|RPS27|PCK1|FTO|SORD|ALOX15|KPNB1|AOX1|PTER|GLUL|USP5|NFU1|FTH1|DNPEP|TMLHE|AFM|TCEA1|TIMM8A|DCTD|MPI|PDXK|S100B
GOBP_POSITIVE_REGULATION_OF_PLASMA_MEMBRANE_BOUNDED_CELL_PROJECTION_ASSEMBLY	0.438340621675925	0.621724391101677	0.00956184731416418	0.353730253130087	1.00640501690158	20	PALM|NRP1|NCKAP1|DNM2|ACTR2
GOBP_REGULATION_OF_MITOTIC_CELL_CYCLE	0.438701634942705	0.6217313754951	0.00741699413497644	-0.301793264042794	-1.00885331644462	56	APEX1|HNRNPU|PSME1|PSME2|NAE1|SIRT2|PRKDC|MECP2|PHB2|RPA3|DDB1|PML|EIF4E|BUB3|PAFAH1B1|RDX|ANXA1|BABAM1|ACTL6A|CDKN2C
GOBP_ENDOCYTIC_RECYCLING	0.439725041220594	0.622171735795103	0.00943986763512306	0.375134191772959	1.00598986619978	16	RAB11B|EHD2|RAB14|EHD4|STX12|EHD1|VPS26A
GOBP_PROTEIN_TETRAMERIZATION	0.439491099369004	0.622171735795103	0.00775705862663603	-0.360369924658308	-1.01142767495429	24	ALDH1A2|SHMT2|SHMT1|ME1|HSD17B10|ALDH9A1|ACACB|ACOT13
GOBP_CALCIUM_MEDIATED_SIGNALING	0.441107540650898	0.623622482572038	0.00965367413944625	0.333903745543504	1.00340713193487	25	PRNP|ATP2B4|BCAP31|DMTN|BST1|PPP3CA|ATP2A2
GOBP_CELLULAR_RESPONSE_TO_PEPTIDE	0.441847796480906	0.624163634834679	0.010368013017889	0.272637195983447	1.00121028141616	64	PRNP|SORBS1|CACNA2D1|GNAI2|SLC2A4|FBN1|LRP1|ITGB3|CAV1|VIM|ADIPOQ
GOBP_HEAD_DEVELOPMENT	0.442567370082422	0.624674719615125	0.0108003531802117	0.254083144451401	1.0016776782186	97	RTN4|KRAS|RRAS|RAB18|EGFR|ITGB1|RBBP7|ASPH|RTN3|COL4A1|DNAJB1|NRP1|ATP2B4|MAOB|CMA1|BAG3|APOD|AQP1|LAMB1|SFRP1|ACTB|GNAI3|HSPG2|PPP3CA|BASP1|PPT1|RHOA
GOBP_EMBRYO_IMPLANTATION	0.443988589942245	0.626123041229671	0.00785703025513341	-0.40384361963784	-1.01312273852036	15	ARHGDIB|CALR|FKBP4
GOBP_RIBONUCLEOSIDE_MONOPHOSPHATE_METABOLIC_PROCESS	0.444669284722103	0.626123041229671	0.00771081859430416	-0.362873253638806	-1.00849817002892	23	AK2|AK3|ATIC|TJP2|NT5C|PFAS|DPYD|CMPK1|ADK|GUK1|PRPS1
GOMF_IRON_ION_BINDING	0.444574436969874	0.626123041229671	0.00772892670777802	-0.36671846783049	-1.00895454967509	22	ACO2|CALR|CYGB|ETHE1|FTO|ALOX15|AOX1|NFU1|FTH1|TMLHE
GOBP_RESPONSE_TO_METAL_ION	0.445661354806014	0.627014283232313	0.0105205245977252	0.260687172647684	0.99869968427047	81	PRNP|TF|SOD3|S100A8|EGFR|MAOB|CAV1|ALAD|PEF1|DMTN|BSG|AQP1|S100A16|CRIP1|PARK7|CD14|PPP3CA|SNCA|SOD2
GOBP_INOSITOL_LIPID_MEDIATED_SIGNALING	0.446540152742421	0.627459720380074	0.00933060061440996	0.380237860232731	1.00163458487046	15	EGFR|DCN
GOBP_QUINONE_METABOLIC_PROCESS	0.446696696696697	0.627459720380074	0.00778069062522025	-0.389706207520544	-1.00833651150379	17	CBR1|AKR1B1|COQ9|NDUFA9|AKR7A2|AKR1A1|AKR1C1
GOBP_POSITIVE_REGULATION_OF_CELL_MORPHOGENESIS_INVOLVED_IN_DIFFERENTIATION	0.449872798676118	0.631413108109729	0.00966760476862664	0.318874468891492	0.999859596754087	30	S100A10|NRP1|LIMS1|ITGB3|DNM2|ACTR2|DMTN|RAB21
GOBP_PEPTIDE_TRANSPORT	0.450913071602727	0.632364837765752	0.00746646816290328	-0.326344638339741	-1.00184380780754	36	PCK2|OXCT1|HADH|GLUD1|AIMP1|MPC2|HMGN3|TAPBP
GOBP_EMBRYONIC_ORGAN_DEVELOPMENT	0.452083590948436	0.632886992589678	0.00964624155815522	0.315687243909654	0.997895938737728	31	MFAP5|YAP1|EGFR|FBN1|EFEMP1
GOBP_MITOCHONDRION_ORGANIZATION	0.452354658638791	0.632886992589678	0.0069852648443126	-0.272711159485594	-1.0006368170766	100	GGCT|AIFM1|ACAA2|PMPCA|NMT1|HSPA9|HTRA2|HMGCL|SLC25A6|AP3B1|HSPA4|PRDX3|LONP1|PHB2|NPEPPS|HSD17B10
GOCC_CELL_BODY	0.452372833191248	0.632886992589678	0.0104851319197257	0.25869228798419	0.996453720399715	84	CRYAB|SNCG|CANX|DNAJB1|GNAI2|VTI1B|RAB5A|THY1|PGRMC1|ITGA1|APOE|APOD|STRN3|CCT3|CCT5|CCT8|PARK7|PPT1|SNCA|UCHL1
GOBP_BIOLOGICAL_PROCESS_INVOLVED_IN_INTERACTION_WITH_SYMBIONT	0.452998639792259	0.633255104145144	0.0096343119961031	0.315529506490202	0.99739732647735	31	PSMC3|RAB5A|VAPA|GPX1|APOE|APOL1|EEF1A1|PLG|PF4|DCD|CAV2
GOBP_RESPONSE_TO_ALCOHOL	0.453419841803236	0.63333683503076	0.00989177282785523	0.288688150411879	0.994399750662778	46	CES1|GNG2|S100A8|GNAI1|SLC2A4|MAOB|DAG1|ADIPOQ|ALAD|ACTR2|SFRP1|CD14|GNB1|RHOA|MGMT|SOD2
GOBP_REGULATION_OF_CELL_CYCLE	0.454810670097695	0.634620947872208	0.00690316052680339	-0.267197519955621	-0.99953448406111	115	DDX39B|APEX1|HNRNPU|PPM1G|PSME1|NUMA1|NPM1|CHMP4B|CALR|PSME2|HTRA2|TARDBP|NAE1|SIRT2|PRKDC|MECP2|PHB2|RPA3|DDB1|PML|HSP90AB1|UBA3|RPS15A|SFPQ|EIF4E|RAD23A
GOCC_MITOTIC_SPINDLE	0.455066109241698	0.634620947872208	0.00754437510553292	-0.349680857250711	-0.999985800164828	26	HNRNPU|NUMA1|SIRT2|EML1|RPS3|TUBB|NUDC|MAPRE1
GOBP_CYTOSKELETON_DEPENDENT_CYTOKINESIS	0.456683607138636	0.635860907547096	0.00932311729521156	0.349169328600684	0.99342863931588	20	RHOB|RHOC|ACTR2|EXOC8|RHOA
GOBP_STEM_CELL_DIFFERENTIATION	0.456436801632531	0.635860907547096	0.00962659177041579	0.310505776406387	0.995060922884779	33	PSMD11|YAP1|ITGB1|RBBP7|NRP1|OCIAD1|PEF1|EFNB1|SFRP1
GOBP_REGULATION_OF_CALCIUM_ION_TRANSMEMBRANE_TRANSPORTER_ACTIVITY	0.458929792703346	0.638479217577723	0.00928145628147333	0.353579082361333	0.991796069516193	19	CACNA2D1|UBQLN1|AHNAK|PPP3CA|HSPA2
GOBP_CELLULAR_GLUCOSE_HOMEOSTASIS	0.459731947765945	0.639085971973996	0.00755516395231225	-0.363072680367889	-0.998923874456306	22	PCK2|OXCT1|MPC2|HMGN3|PCK1
GOBP_ENSHEATHMENT_OF_NEURONS	0.462208256374583	0.642017196205268	0.00933839747875623	0.335793352728043	0.988915039338026	23	ASPA|DAG1|TYMP|CLU|EPB41L3|MAL2|CD9|ILK|SOD1|ATRN
GOCC_9PLUS2_MOTILE_CILIUM	0.464143116411719	0.644192274447426	0.00752978054102299	-0.366004458263973	-0.995702806775863	21	AK2|PRKAR1A|GSTM3
GOBP_CELLULAR_RESPONSE_TO_CARBOHYDRATE_STIMULUS	0.468591909179771	0.64933450272054	0.00744034115762387	-0.35704148592026	-0.992290507950742	23	PCK2|OXCT1|MPC2|HMGN3|PCK1
GOBP_POSITIVE_REGULATION_OF_PROTEIN_KINASE_ACTIVITY	0.468448403860431	0.64933450272054	0.00964011138466397	0.29395907419468	0.987789205939422	41	PAK2|PRNP|EGFR|ATP2B4|RGCC|ITGB3|DAG1|ADIPOQ|CLU|PARK7|RHOA|SNCA
GOBP_ICOSANOID_METABOLIC_PROCESS	0.469492243790794	0.650066183710331	0.00737200371958515	-0.343308775317534	-0.990669111379995	27	CBR1|AKR1B1|LTA4H|PTGES3|GSTP1|PTGR1|ALOX15|GSTM1|FABP5|ANXA1|AKR1C1|PTGES2|CES2|ACOX1
GOMF_KINASE_BINDING	0.472203473031846	0.653302110866564	0.0106969000054033	0.242332516218894	0.991331486490814	124	PAK2|SIRPA|EGFR|ITGB1|RHOB|NRP1|RHOC|UBQLN1|ATP2B4|DCTN2|LIMS1|THY1|ITGAV|RGCC|ITGB3|CAV1|DNM2|ACSL3|AP1B1|PARK7|ACTB|EEF1A1|PFKL|RHOA
GOBP_FATTY_ACID_BIOSYNTHETIC_PROCESS	0.473962988711226	0.655217243301505	0.00720252799862802	-0.320207453468186	-0.988459197497089	37	CBR1|GSTM2|PTGES3|FASN|HSD17B12|APOA1|GSTP1|ALOX15|GSTM1|MLYCD|ACACB|ACADL|FABP5|GSTM4|ANXA1
GOBP_REGULATION_OF_LEUKOCYTE_PROLIFERATION	0.47731706097134	0.658883232219973	0.00939368951092814	0.30455508406247	0.982460742720447	34	PRNP|HLA-A|LGALS3|EFNB1|BST1|CD276|PPP3CA|CD81|BST2
GOMF_PROTEIN_KINASE_ACTIVITY	0.477369581190301	0.658883232219973	0.00927228722673635	0.318103452559978	0.981737167869924	28	PAK2|EGFR|NRP1|EFEMP1|NME2|CAMK1D|ENG|MAP2K1|ILK
GOBP_MACROMOLECULE_DEACYLATION	0.479328074376673	0.659501038504075	0.00745968465528468	-0.393538993467592	-0.987271516469628	15	ABHD10|LYPLA1|FNTA|SIRT2|SFPQ|RBBP4
GOBP_ORGANIC_HYDROXY_COMPOUND_BIOSYNTHETIC_PROCESS	0.479060851328768	0.659501038504075	0.00709734568349561	-0.311227217595052	-0.985055333594718	42	PCK2|ACAA2|GOT1|FGF1|SPR|HSD17B10|CYB5R2|APOA1|PCK1|H6PD|ALOX15
GOBP_POSITIVE_REGULATION_OF_CATABOLIC_PROCESS	0.479059536053023	0.659501038504075	0.0101641604185067	0.254303815535357	0.985337667062334	87	PSMC3|DCN|APOA4|PDE12|UBQLN1|LRP1|PSMC6|BCAP31|CAV1|APOE|OPTN|BAG3|C4BPA|CLU|APOC2|SH3D19|PARK7|GNAI3|DCPS|SNCA|ATXN3|CD81|AGO2|TNKS1BP1
GOMF_SH3_DOMAIN_BINDING	0.478834044760984	0.659501038504075	0.00903876270785148	0.348793027781639	0.978371095140081	19	SIRPA|GPX1|DNM2
GOBP_REGULATION_OF_MACROAUTOPHAGY	0.480136124879781	0.660092656724486	0.00927849632217525	0.315447362395733	0.980689201028414	29	DCN|UBQLN1|OPTN|BAG3|EXOC8|GNAI3|UCHL1|SEC22B|SH3GLB1|SNX6|VPS26A
GOBP_APOPTOTIC_MITOCHONDRIAL_CHANGES	0.482812816872845	0.663181455661558	0.007214000018191	-0.337489486041037	-0.982008514575404	28	GGCT|ACAA2|NMT1|SLC25A6
GOBP_POSITIVE_REGULATION_OF_ENDOTHELIAL_CELL_MIGRATION	0.483441673561045	0.663181455661558	0.00899763211370025	0.343132671670033	0.976253625964429	20	RRAS|SPARC|RHOB|NRP1|ITGB3
GOCC_MULTIVESICULAR_BODY	0.483522332793335	0.663181455661558	0.0088774544000698	0.37011603856983	0.974971362451613	15	EGFR|LAMP1|SLC2A4
GOBP_REGULATION_OF_PROTEIN_DEPHOSPHORYLATION	0.484452510586812	0.663935701322271	0.00731081973139984	-0.360831249493467	-0.981629266477304	21	PTBP1|PPIA|HSP90AB1|ENSA|PPP1R12A|HSP90B1|PPP1R2|PPP1R7|YWHAB|PPP1R1B|SWAP70
GOBP_PROTEIN_CONTAINING_COMPLEX_LOCALIZATION	0.485633537447009	0.665032279515669	0.00924343293732755	0.307264566611691	0.978080506486441	32	STX7|NPTN|ABCE1|ITGB3|DAG1
GOBP_MICROTUBULE_CYTOSKELETON_ORGANIZATION_INVOLVED_IN_MITOSIS	0.486286990135964	0.665405238853756	0.00710661880422422	-0.322895753659005	-0.979440391476856	34	TACC2|HNRNPU|NUMA1|CHMP4B|EML1|MECP2
GOBP_POSITIVE_REGULATION_OF_DNA_REPAIR	0.488247712878255	0.667565001319838	0.00889872609957521	0.351425310598369	0.972684459495889	18	RUVBL2|EGFR|RUVBL1|ACTR2|ACTB|MGMT
GOBP_POSITIVE_REGULATION_OF_PROTEIN_CONTAINING_COMPLEX_ASSEMBLY	0.491355988972767	0.671289168033217	0.00939825411395573	0.28597955881349	0.975659230249238	44	BIN1|CLIP1|RHOC|PSMC6|LGALS3|NCKAP1|CLU|PARK7|RHOA|TPPP3|SNCA|CD36
GOBP_NUCLEUS_ORGANIZATION	0.493555559270466	0.673767010544358	0.00704876832968026	-0.32342291116232	-0.974624897420598	33	BANF1|NUMA1|CHMP4B|TARDBP|SIRT2|PML|PLEC|SERBP1|PAFAH1B1|LMNA|NOLC1
GOBP_REGULATION_OF_STEROID_METABOLIC_PROCESS	0.494376610553187	0.674360595332707	0.00897666930735789	0.326030089343994	0.96974116917422	24	CES1|LAMTOR1|APOA4|ASAH1|APOE|ACADVL
GOBP_REGULATION_OF_CELL_MORPHOGENESIS_INVOLVED_IN_DIFFERENTIATION	0.496823888360926	0.676238008889109	0.00916293959560114	0.300916965072465	0.970724576515809	34	S100A10|NRP1|LIMS1|ITGB3|DNM2|ACTR2|DMTN|RAB21|DBN1|ILK|FGA|ACTN4
GOBP_REGULATION_OF_LYMPHOCYTE_DIFFERENTIATION	0.496914871365823	0.676238008889109	0.0072246197327484	-0.371268281820552	-0.973363405323901	18	XRCC6|AP3B1|PRKDC|PCK1|HMGB1|ANXA1|ACTL6A|IL18
GOCC_MOTILE_CILIUM	0.496766928838312	0.676238008889109	0.00711832769953051	-0.343210625334978	-0.972099106054046	25	AK2|PRKAR1A|GSTM3|DLD|SORD|PAFAH1B1|ANXA1|HSP90AA1
GOBP_NEGATIVE_REGULATION_OF_TRANSCRIPTION_BY_RNA_POLYMERASE_II	0.49746750764526	0.676462825816685	0.00676960417419876	-0.289557317800385	-0.976626211749674	59	RPS14|HNRNPU|HDGF|CALR|YWHAZ|CBX3|SIRT2|IFI16|HNRNPA2B1|MECP2|SFPQ|RBBP4|PURA|HMGB1|YBX1|EZR|DAB2|RPL10|TRIM28|FBP1|CBX1|STAT1|PPM1A|C1QBP|PARP1|IL33|HMGB2|SORBS3|CTNNB1
GOBP_STEROL_METABOLIC_PROCESS	0.497993855658334	0.676651573524865	0.00702512696381752	-0.327358293777132	-0.973501028846445	31	EPHX2|ACAA2|FGF1
GOBP_DOUBLE_STRAND_BREAK_REPAIR	0.500343585016341	0.679315629423431	0.00699343827895389	-0.324519244705686	-0.971403684768543	32	XRCC5|XRCC6|OTUB1|PRKDC|RPA3|PML|SFPQ|HMGB1|BABAM1|ACTL6A|NUCKS1|PARP1|RECQL|HMGB2
GOBP_BONE_DEVELOPMENT	0.506801324023291	0.679947108884274	0.00885522385542785	0.320600747568807	0.963430572156546	25	OGN|FBN1|BGN|TGM2|RHOA|ENG
GOBP_CELLULAR_RESPONSE_TO_HORMONE_STIMULUS	0.504111321948134	0.679947108884274	0.00643164197137495	-0.26389360332574	-0.977464391535428	107	PCK2|AIFM1|GPT|APEX1|ECHDC3|GOT1|HNRNPU|NCL|CALR|PTGES3|FKBP4|UFM1|CTSL|PRKDC|IDE|LONP1|PHB2|SAFB|ASS1|PCK1|EIF4E
GOBP_DNA_CONFORMATION_CHANGE	0.506383800776242	0.679947108884274	0.00716744057705595	-0.379136622823541	-0.966071280017909	16	XRCC5|XRCC6|DHX9|HNRNPA2B1|PURA|HMGB1|ANXA1|RECQL|HMGB2
GOBP_FOREBRAIN_DEVELOPMENT	0.505416862929816	0.679947108884274	0.00901564576897791	0.303720649600618	0.96679955670639	32	RTN4|KRAS|EGFR|DNAJB1|NRP1|ATP2B4
GOBP_INTRACELLULAR_RECEPTOR_SIGNALING_PATHWAY	0.505719986697705	0.679947108884274	0.00690087735743829	-0.316964011760266	-0.967305239492068	35	ALDH1A2|CALR|PTGES3|FKBP4|UFM1|PHB2|SAFB|PML|DDX17|ALOX15|YWHAH|FABP5|DAB2|C1QBP|PRCP|PARP1
GOBP_LONG_CHAIN_FATTY_ACID_METABOLIC_PROCESS	0.502436772174627	0.679947108884274	0.00707289568622856	-0.345162026229799	-0.968744619860075	24	ACOT1|CBR1|GSTM2|PTGES3|GSTP1|ALOX15|GSTM1|ACADL|GSTM4|ACSF2|ACSL1|CPT2|PTGES2
GOBP_MODULATION_BY_HOST_OF_VIRAL_PROCESS	0.505289519262276	0.679947108884274	0.00869467763753035	0.352803002212763	0.961149886029503	17	PSMC3|RAB5A|VAPA|APOE|EEF1A1|CAV2
GOBP_NEGATIVE_REGULATION_OF_MAPK_CASCADE	0.504574486449163	0.679947108884274	0.00899514410439936	0.310906114195165	0.966570987974853	29	SIRPA|CAV1|IGBP1|DAG1|ADIPOQ|APOE|SFRP1|UCHL1|SYNJ2BP|AMBP
GOBP_ORGANIC_ANION_TRANSPORT	0.501397304315568	0.679947108884274	0.00904715016388877	0.306492670596102	0.968831643157112	31	CES1|ITGB1|ARL6IP5|CD47|CA4|MGST1|SNCA|SLC2A1|CD36|SLC1A5
GOBP_PRODUCTION_OF_MOLECULAR_MEDIATOR_OF_IMMUNE_RESPONSE	0.503128850660804	0.679947108884274	0.00889602737690506	0.321475239262334	0.966058488775674	25	HPX|HLA-A|IGKV3D-7|CD81|VAMP3|STX4|CD36|BST2
GOBP_PYRIMIDINE_CONTAINING_COMPOUND_METABOLIC_PROCESS	0.503538311371401	0.679947108884274	0.00715784687854037	-0.369352714950192	-0.968341315413833	18	ALDH6A1|SHMT1|AK3|DUT|NT5C|DPYD|DCTD|CMPK1
GOBP_REGULATION_OF_PROTEIN_IMPORT_INTO_NUCLEUS	0.506658300216133	0.679947108884274	0.00712678695924534	-0.368506713471199	-0.966123332028709	18	TARDBP|UFM1|HSP90AB1|CHP1|RAN|NOLC1|TRIM28|HSP90AA1|MAPK14|FLNA
GOCC_CHROMOSOME_CENTROMERIC_REGION	0.504813912459044	0.679947108884274	0.00696167554849359	-0.327471356900811	-0.967601819168889	30	HNRNPU|CHMP4B|CBX3|SUGT1|BUB3|XPO1|PPP1R12A|PAFAH1B1|ACTL6A|CBX1
GOCC_CONDENSED_CHROMOSOME_CENTROMERIC_REGION	0.506287001177213	0.679947108884274	0.00702327552647347	-0.340979207245521	-0.965778906823977	25	HNRNPU|CHMP4B|CBX3|SUGT1|BUB3|XPO1|PPP1R12A|PAFAH1B1|ACTL6A
GOCC_UBIQUITIN_LIGASE_COMPLEX	0.506083106741965	0.679947108884274	0.0071324944254132	-0.36864892649352	-0.966496175491147	18	CACYBP|UBE2D4|DDB1|SUGT1|ATG3
GOMF_PHOSPHOPROTEIN_PHOSPHATASE_ACTIVITY	0.507039596659407	0.679947108884274	0.00704149169173052	-0.347461237586403	-0.96566506003957	23	PPA2|PPM1G|PHPT1|ACP1|PPP1CB|PPM1A|PTPN11|PPP2CA|TNS2|PTK2|CPPED1|PPM1F
GOBP_REGULATION_OF_BLOOD_CIRCULATION	0.508989736614319	0.681612108563263	0.0089621133760946	0.305106580494692	0.964450174758859	31	CACNA2D1|BIN1|ATP2B4|CAV1|HSPB7|ATP2A2|RHOA
GOBP_RESPONSE_TO_ESTRADIOL	0.509061964241979	0.681612108563263	0.00890656244120114	0.312294544013817	0.963809599405549	28	GPX4|CRYAB|RUVBL2|EGFR|GPX1|STRN3|SFRP1
GOBP_LEUKOCYTE_PROLIFERATION	0.510974697583245	0.682886370657273	0.00917879861532707	0.281457696757085	0.965361846001908	45	PRNP|HLA-A|CD151|LGALS3|IMPDH2|EFNB1|CLU|BST1|CD276|PPP3CA|CD81
GOBP_POSITIVE_REGULATION_OF_PROTEIN_BINDING	0.511186991093388	0.682886370657273	0.00874142851080386	0.329342972633767	0.959618337431812	22	NRP1|LRP1|CAV1|APOE|VTN|FLOT1
GOBP_REGULATION_OF_UBIQUITIN_PROTEIN_TRANSFERASE_ACTIVITY	0.510811381884773	0.682886370657273	0.00713682386083636	-0.38419486425209	-0.963829893723708	15	RPL5
GOBP_ESTABLISHMENT_OF_ENDOTHELIAL_BARRIER	0.512596762843068	0.683723413234528	0.00862769012535584	0.3456376056531	0.956665093540645	18	RAB1A|F11R|RAB1B
GOBP_PROTEIN_CONTAINING_COMPLEX_DISASSEMBLY	0.51246708581869	0.683723413234528	0.0093976452135552	0.267150091487113	0.967215758253969	59	CAPZA1|ASPH|UBQLN1|VTI1B|ABCE1|SNAP29|DMTN|LAMP2|CFL2|ATP2A2|SPTAN1|CAPZA2|MAP1LC3B|PPP1CA|PEX14|SH3GL1|NAPA|CHMP5|SPTA1|TMOD2|KLC1|GSPT1|APEH
GOBP_MITOTIC_CELL_CYCLE_PROCESS	0.514662133446664	0.685107225913153	0.00636947006078619	-0.265717512694268	-0.971658499743109	98	BANF1|TACC2|APEX1|HNRNPU|PSME1|NUMA1|CHMP4B|PSME2|NAE1|SIRT2|EML1|PRKDC|MECP2|PHB2|DDB1|PML|EIF4E|ENSA|NES|BUB3|KPNB1|RAN|RPS6|PAFAH1B1|RDX|ANXA1|BABAM1|ACTL6A|CDKN2C|NUDC|PDCD6IP|MAPRE1
GOBP_REGULATION_OF_CATABOLIC_PROCESS	0.514197756473334	0.685107225913153	0.0060073159483922	-0.245628565462533	-0.978218795993463	191	SYNCRIP|RPL5|AIFM1|HNRNPA0|APEX1|HNRNPC|HNRNPU|RBM8A|SNRNP70|PSME1|NPM1|CHMP4B|LRPPRC|PSME2|DHX9|HTRA2|SNX12|TARDBP|MSN|PAFAH1B2|SIRT2|IFI16|GAPDH|IDE|DDB1|SGTA|PML|HSP90AB1|APOA1|PABPC1|EIF4E|SNX3|USP14|RAD23A|HNRNPD|CTSA|FTO|USP7|MAGOH|IDH1|MLYCD|HNRNPM|SERBP1|HMGB1|USP5|YBX1|ACACB|HNRNPAB|XPO1|RRAGC|EZR
GOMF_QUATERNARY_AMMONIUM_GROUP_BINDING	0.514811386253182	0.685107225913153	0.00852960823635008	0.362101288635646	0.953858654952538	15	PLTP|APOA4|ILVBL
GOCC_CELL_CELL_JUNCTION	0.519957100205803	0.691428101263772	0.00975812081703615	0.247859185873356	0.970712180350428	93	PAK2|SORBS1|F11R|ITGB1|VAPA|LIMS1|LIN7C|ITGB3|AHNAK|DAG1|ACTN1|SYNM|EPB41L3|PECAM1|CD99L2|PARK7|ACTB|ITGA5|PPP3CA|RHOA|PDLIM1|FLOT1|TNKS1BP1|SLC2A1|PODXL|DBN1
GOBP_CELL_CYCLE_G1_S_PHASE_TRANSITION	0.52292815592657	0.694849741436675	0.0089117047154914	0.293179575625276	0.958236619414729	36	FHL1|EGFR|ITGB1|ATP2B4|RGCC|KANK2|RPL26
GOBP_POSITIVE_REGULATION_OF_KINASE_ACTIVITY	0.525060916498546	0.696623374017068	0.00911316263608621	0.273848151456145	0.95971945583506	50	PAK2|PRNP|EGFR|ATP2B4|RGCC|ITGB3|DAG1|ADIPOQ|CLU|PARK7|RHOA|SNCA|CD81
GOBP_REGULATION_OF_G_PROTEIN_COUPLED_RECEPTOR_SIGNALING_PATHWAY	0.52476719072943	0.696623374017068	0.00844373446489562	0.353363450001319	0.947607703010623	16	GNAI2|C3|ATP2B4|ITGB3|DNM2|SNCA|DYNLT1|MGLL
GOBP_MUSCLE_CELL_PROLIFERATION	0.527629719612267	0.69949999274337	0.00877403086519406	0.299658344354931	0.953868480350861	32	OGN|YAP1|GNAI2|ITGB3|ADIPOQ|APOE|APOD|GNAI3|RHOA|EFEMP2|SOD2
GOBP_SMOOTH_MUSCLE_CELL_PROLIFERATION	0.528902650120682	0.700655559264575	0.00866780102330835	0.310938338019612	0.951620581661006	27	OGN|GNAI2|ITGB3|ADIPOQ|APOE|APOD|GNAI3|RHOA|EFEMP2|SOD2
GOBP_CELLULAR_COMPONENT_DISASSEMBLY	0.531569310731794	0.703654296086211	0.00973761964560963	0.243361271006114	0.966935537282792	102	CAPZA1|ASPH|C3|UBQLN1|VTI1B|LRP1|CST3|ABCE1|CMA1|LAMC1|OPTN|SNAP29|DMTN|LAMP2|HUWE1|EXOC8|CFL2|PARK7|ATP2A2|SPTAN1|FLOT1|PLG|C1QB|CAPZA2|HSPA2|MAP1LC3B|PPP1CA
GOCC_SPECIFIC_GRANULE_LUMEN	0.53251388724737	0.704370641768113	0.0084604242380078	0.332533589670453	0.94609796581227	20	ORM1|HP|CRISP3
GOBP_LEUKOCYTE_CHEMOTAXIS	0.533353478884944	0.704947141660191	0.00880109222289115	0.291381483537379	0.952359683137608	36	C5|S100A8|LGALS3|ITGA1|SAA1|S100A9|BST1|BSG|PPBP|CAMK1D|PF4
GOBP_CELLULAR_RESPONSE_TO_REACTIVE_OXYGEN_SPECIES	0.534405096682677	0.705802797888013	0.00872431902153049	0.296706971244109	0.950840644736029	33	SIRPA|SOD3|EGFR|APOA4|RHOB|FBLN5|AQP1|PARK7|SOD2|CD36|TXN|PDCD10|SOD1|CAT
GOBP_GENE_SILENCING_BY_RNA	0.535408600843765	0.706072338377755	0.00683220048983087	-0.35633028550463	-0.947279715593923	19	TSN|DHX9|HNRNPA2B1|PABPC1|DDX17|RAN
GOBP_HOMOTYPIC_CELL_CELL_ADHESION	0.536631152936587	0.706072338377755	0.00858772164610631	0.309520636474176	0.947281734358092	27	F11R|ITGB3|ACTN1|CD99|DMTN|ACTB|CD9|ILK|MYH9|FGA|MYL12A
GOBP_NEGATIVE_REGULATION_OF_CELL_CYCLE_PROCESS	0.535798192512819	0.706072338377755	0.00676787101817275	-0.340966505450589	-0.947614885748366	23	DDX39B|NPM1|NAE1|PRKDC|PML
GOBP_REGULATION_OF_LEUKOCYTE_DIFFERENTIATION	0.53651726671565	0.706072338377755	0.00861407170388684	0.30705871081132	0.947650667403105	28	LGALS1|FBN1|LGALS3|ADIPOQ|SFRP1|ACTB|PPP3CA|RHOA|PF4
GOBP_REGULATION_OF_RESPONSE_TO_CYTOKINE_STIMULUS	0.536574370655088	0.706072338377755	0.00843939195772485	0.327615492423789	0.944115343248987	21	HPX|CAV1|ADIPOQ|NOL3
GOCC_SITE_OF_DOUBLE_STRAND_BREAK	0.537767162501537	0.707034236240725	0.00686727536197916	-0.370391309480448	-0.943787502754187	16	RPA3|DDB1|ARPC4|ACTR3|LMNA|PARP1
GOBP_CELLULAR_RESPONSE_TO_UNFOLDED_PROTEIN	0.542037120015093	0.711913986232294	0.00835138815997295	0.334954030466873	0.939552443733536	19	VAPB|OPTN|BAG3|HSPA2|YOD1|EIF2S1
GOMF_TAU_PROTEIN_BINDING	0.542294159042928	0.711913986232294	0.00831990142350429	0.338844645667185	0.937863355552491	18	BIN1|APOE|CLU|ACTB|SNCA|HSPA2
GOBP_CYTOKINESIS	0.54365889212828	0.712710190509127	0.00849719105981865	0.311009182315166	0.942960047752127	26	RHOB|RHOC|ACTR2|EXOC8|RHOA|SH3GLB1|MYH9|ANXA11|CHMP5|CETN2|CDC42|SPTBN1
GOBP_POSITIVE_REGULATION_OF_LIPID_BIOSYNTHETIC_PROCESS	0.543717052553355	0.712710190509127	0.00825144334833178	0.348752957630735	0.935243837746628	16	SORBS1|APOA4|APOE|ACSL3|APOC2
GOBP_REGULATION_OF_GENERATION_OF_PRECURSOR_METABOLITES_AND_ENERGY	0.544963899349948	0.713808678368349	0.00841439320620518	0.318783385989905	0.938820504144506	23	SORBS1|PDE12|CISD1|AK4|PARK7|RHOA|SNCA
GOBP_CELLULAR_KETONE_METABOLIC_PROCESS	0.547399726710072	0.715925035832049	0.00634920144451014	-0.287135625528701	-0.949669084000507	53	OXCT1|DHRS4|CBR1|AKR1B1|NMT1|GLO1|HSD17B10|APOA1|COQ9|H6PD|TPI1|MLYCD|ACACB|ACADL|NDUFA9|FABP5|AKR7A2|DAB2|FABP3|ANXA1
GOBP_PURINE_NUCLEOSIDE_MONOPHOSPHATE_METABOLIC_PROCESS	0.547307485657833	0.715925035832049	0.00671561263018183	-0.349324587896565	-0.939694168185911	20	AK2|AK3|ATIC|TJP2|NT5C|PFAS|ADK|GUK1
GOBP_HORMONE_MEDIATED_SIGNALING_PATHWAY	0.550477590007348	0.716729211150506	0.0084730478618333	0.304540084895113	0.939877634278184	28	PGRMC2|DEFA3|YAP1|KANK2|STRN3|SFRP1|PARK7|RHOA
GOBP_MONOCARBOXYLIC_ACID_BIOSYNTHETIC_PROCESS	0.549704180482413	0.716729211150506	0.00638199595326033	-0.292160859773007	-0.947595392113156	48	ALDH1A2|RBP1|CBR1|GSTM2|PTGES3|FASN|HSD17B12|HSD17B10|APOA1|GSTP1|ALOX15|GSTM1|MLYCD|ACACB|ACADL|FABP5|GSTM4|ANXA1
GOBP_PROTEIN_DEPHOSPHORYLATION	0.548973789136545	0.716729211150506	0.00641420776011292	-0.297268929097713	-0.945488462163618	43	PTBP1|PPIA|PPM1G|HSP90AB1|ENSA|PHPT1|ACP1|PPP1R12A|PPP1CB|HSP90B1|PPP1R2|PPP1R7|YWHAB|PPM1A|PPP1R1B|PTPN11
GOBP_REGULATION_OF_CYTOSKELETON_ORGANIZATION	0.548703812680026	0.716729211150506	0.00983234441008531	0.234780849707776	0.964840547543525	128	PAK2|BIN1|S100A8|CLIP1|S100A10|F11R|LIMCH1|CAPZA1|GNAI1|RHOB|NRP1|RHOC|LRP1|RGCC|ITGB3|NCKAP1
GOBP_RESPONSE_TO_ETHANOL	0.549463931803529	0.716729211150506	0.00834502390652474	0.321793932210502	0.937622429754635	22	S100A8|SLC2A4|MAOB|ADIPOQ|ALAD|ACTR2|CD14|RHOA|MGMT|SOD2
GOMF_KINASE_ACTIVITY	0.550323298706805	0.716729211150506	0.00891143390892321	0.26676680370361	0.949103182836953	54	PAK2|EGFR|NRP1|GALK1|EFEMP1|AK1|NME2|AK4|FN3K|PFKP|FN3KRP|PFKL|NME3|CAMK1D|ENG|PFKM|MAP2K1
GOBP_NEGATIVE_REGULATION_OF_PROTEIN_BINDING	0.553176052052614	0.71970595147829	0.00820068754725641	0.340869858334824	0.928640129008395	17	CAV1|ADIPOQ|PARK7|ACTB|ATP2A2|PPP1CA|PEX14
GOBP_HORMONE_TRANSPORT	0.554850617141539	0.721347116551844	0.00640344070004083	-0.301426870709385	-0.940518565438179	39	PCK2|OXCT1|HADH|GLUD1|AIMP1|MPC2|HMGN3|SERPINA7
GOMF_PROTEIN_DIMERIZATION_ACTIVITY	0.556035949194829	0.722350273284353	0.005678855286531	-0.243160585519613	-0.960834207277997	178	GGCT|EPHX2|AIFM1|BANF1|SHMT2|SHMT1|GSTZ1|GSTM2|PAFAH1B3|NPM1|CHMP4B|CORO1A|AIMP1|XPNPEP1|GCA|ATIC|PAFAH1B2|NAE1|S100A1|GALM|GSTM3|CACYBP|IDE|PHB2|GPD1L|CRYL1|PML|HSP90AB1|APOA1|COQ9|UBA3|SFPQ|TPI1|IDH1|GSTM1|AOX1|RAN|RRAGC|YWHAH|LHPP|DPYD|PAFAH1B1|DNPH1|CPQ|GSTM4|PDXK|S100B|NOLC1|GSS|ELAVL1|HEXA|LSM6|STAT1|LSM5|HSP90AA1|SRI|ERP29|PDCD6IP
GOBP_MITOCHONDRIAL_RESPIRATORY_CHAIN_COMPLEX_ASSEMBLY	0.556969760458133	0.723025428817769	0.00666573837726202	-0.359612815717945	-0.930472045595975	17	AIFM1|NDUFA9|NDUFAB1|NDUFS1|NDUFA10|UQCRFS1
GOMF_PROTEIN_TYROSINE_KINASE_BINDING	0.558723025792258	0.724762557974206	0.00814720531662992	0.339690045055424	0.925425934707555	17	SIRPA|ITGB1
GOBP_NEGATIVE_REGULATION_OF_PROTEIN_MODIFICATION_BY_SMALL_PROTEIN_CONJUGATION_OR_REMOVAL	0.559139227378792	0.724763987381864	0.0065976109093836	-0.34227551725495	-0.931149021620976	21	RPL5|ARRB1|PPIA|OTUB1
GOBP_PROTEIN_LOCALIZATION_TO_NUCLEUS	0.559780897815274	0.725057453698419	0.00614099666749151	-0.273801148642289	-0.946052797926355	68	HNRNPU|HDGF|NPM1|CALR|TARDBP|UFM1|PHB2|PML|HSP90AB1|CHP1|KPNB1|GLUL|RAN|XPO1|LMNA|NOLC1|CTNNA1|ELAVL1|TRIM28|FERMT2|RPL11|HSP90AA1|RANBP2|PARP1|SEC13
GOBP_REGULATION_OF_PROTEOLYSIS_INVOLVED_IN_PROTEIN_CATABOLIC_PROCESS	0.561797752808989	0.727130375392509	0.0087958235504749	0.265267987832576	0.943770694334128	54	UBXN1|PSMC3|UBQLN1|PSMC6|GPX1|BCAP31|CAV1|APOE|ALAD|CLU|PARK7
GOBP_AXO_DENDRITIC_TRANSPORT	0.563184131632155	0.728048401557423	0.00660334321750708	-0.354039899349699	-0.928195321080828	18	HNRNPU|AP3B1|SFPQ|PURA|PAFAH1B1
GOBP_REGULATION_OF_REPRODUCTIVE_PROCESS	0.563341002579656	0.728048401557423	0.00660198479746105	-0.353987684201521	-0.928058427311742	18	ARHGDIB|CALR|SIRT2|DDB1
GOBP_RESPONSE_TO_HYDROGEN_PEROXIDE	0.56583068235062	0.730725126763449	0.00836059882170496	0.29958277701977	0.931368048241339	29	SIRPA|CRYAB|HP|RHOB|GPX1|AQP1|PARK7|SOD2|TXN|PDCD10|SOD1|CAT
GOBP_CARDIOCYTE_DIFFERENTIATION	0.566701908244796	0.730769225845948	0.00654550649475933	-0.344575753422849	-0.926919653550394	20	ACADM|HNRNPU|CALR|PDCD4|PDLIM5|PLEC
GOBP_DIGESTIVE_SYSTEM_PROCESS	0.566619751348815	0.730769225845948	0.00808426922390953	0.333083098738917	0.921916390462695	18	F11R|APOA4|TYMP|AQP1|PPP3CA|CD36
GOBP_REGULATION_OF_NEURON_DIFFERENTIATION	0.568310071758668	0.732302129365782	0.00801493538014223	0.342395166988476	0.918194277621744	16	BIN1|ITGB1|SFRP1|RHOA
GOBP_REGULATION_OF_PROTEIN_BINDING	0.569724560644981	0.733583394458803	0.00849132488491972	0.281489785463858	0.93578460753977	39	NRP1|LRP1|CAV1|ADIPOQ|APOE|PARK7|ACTB|ATP2A2|VTN|FLOT1
GOBP_NEGATIVE_REGULATION_OF_NEURON_DEATH	0.571791697614921	0.735702508500849	0.00626653988385881	-0.2997328755919	-0.93032787334858	38	HDGF|CHMP4B|CORO1A|HTRA2|GBE1|GPI|MECP2|HSP90AB1|NONO|NES|SET
GOBP_CARDIAC_MUSCLE_CONTRACTION	0.573596501595556	0.737481216337144	0.00805985346034376	0.323480187830147	0.920339951191	20	CACNA2D1|BIN1|CAV1|ATP2A2
GOBP_NEGATIVE_REGULATION_OF_RESPONSE_TO_BIOTIC_STIMULUS	0.578054318248782	0.742245497109915	0.00644930010444201	-0.341622027107765	-0.918974036525796	20	BANF1|SIRT2|IFI16|PCBP2
GOBP_RESPONSE_TO_PURINE_CONTAINING_COMPOUND	0.578152277244836	0.742245497109915	0.00643525388644075	-0.337821975867213	-0.919033312208869	21	APEX1|GSTM2|RPLP0|ASS1|EZR|HSP90B1|FBP1|STAT1
GOMF_GROWTH_FACTOR_RECEPTOR_BINDING	0.579178015224527	0.743016028348291	0.00647535501409271	-0.353788700740449	-0.915402571038797	17	ARF4|FGF1
GOBP_REGULATION_OF_MICROTUBULE_POLYMERIZATION_OR_DEPOLYMERIZATION	0.580407790520012	0.744046991371469	0.00649350761741886	-0.35848639099111	-0.913452791858013	16	NUMA1|FKBP4|MECP2|RAC1|RPS3
GOBP_PROTEASOMAL_PROTEIN_CATABOLIC_PROCESS	0.581566357568956	0.744966234942854	0.00921302885261256	0.23897270304188	0.949498652996086	102	UBXN1|PSMD2|PSMD11|PSMC3|PSMD13|CANX|UBQLN1|PSMC6|GPX1|BCAP31|CAV1|PSMD1|APOE|ALAD|HUWE1|CLU
GOBP_REGULATION_OF_CELL_CYCLE_G1_S_PHASE_TRANSITION	0.581978204159251	0.744966234942854	0.0081474294792639	0.301156114629417	0.921682282087515	27	FHL1|EGFR|ATP2B4|RGCC|KANK2|RPL26
GOBP_REGULATION_OF_MICROTUBULE_POLYMERIZATION	0.582793351176222	0.745463143702332	0.00648632423234235	-0.363824645638584	-0.912727113681074	15	NUMA1|FKBP4|MECP2|RAC1|RPS3
GOBP_POSITIVE_REGULATION_OF_SECRETION	0.584284689151282	0.746277298652625	0.0061060486706749	-0.288265431252301	-0.92747477255285	46	PCK2|OXCT1|GLUD1|PPIA|AIMP1|MPC2
GOBP_T_CELL_PROLIFERATION	0.584236915553141	0.746277298652625	0.00819637340127639	0.294333738852644	0.922909928986729	30	PRNP|HLA-A|CD151|LGALS3|EFNB1|CD276|PPP3CA|CD81
GOBP_MALE_GAMETE_GENERATION	0.585896342381215	0.747788752776025	0.00826481075471174	0.284717818155854	0.924079870616856	35	GPX4|ATP2B4|BCAP31|DNM2|PRDX4|RUVBL1
GOBP_CHAPERONE_MEDIATED_PROTEIN_FOLDING	0.588792741325716	0.749841084139096	0.00621157558510336	-0.310021124570624	-0.916040434663671	30	FKBP2|HSPA9|PTGES3|FKBP4|PDIA4
GOMF_PROTEIN_N_TERMINUS_BINDING	0.58857025598933	0.749841084139096	0.00629752371993279	-0.325902694277404	-0.914690660289911	24	BANF1|NPM1|MECP2|PHB2|EIF5A|YWHAQ
GOMF_TRANSLATION_FACTOR_ACTIVITY_RNA_BINDING	0.588042506703744	0.749841084139096	0.00614609160663877	-0.298177322735136	-0.920453643256266	37	TUFM|EIF3B|EIF3F|EEF1G|EEF2|EIF5A|EIF5|EIF4E
GOBP_LYMPHOCYTE_ACTIVATION_INVOLVED_IN_IMMUNE_RESPONSE	0.591703108379624	0.752998270576402	0.00789534068292771	0.319725301818174	0.909656849909999	20	LGALS1|LAMP1|LGALS3|VAMP2|CD81
GOBP_NUCLEOTIDE_PHOSPHORYLATION	0.593103959295576	0.753682323821016	0.0081157240405774	0.292721952776085	0.917856028678671	30	ALDOA|GALK1|AK1|NME2|AK4|PFKP|PFKL|NME3|PFKM
GOBP_ORGANELLE_TRANSPORT_ALONG_MICROTUBULE	0.592821956368754	0.753682323821016	0.00784517306030216	0.327335258617	0.90600736344146	18	RAB1A|LAMP1|RAB6A|UCHL1|OPA1|PEX14|COPG1|MGARP|CDC42
GOBP_CELLULAR_RESPONSE_TO_STARVATION	0.597960418287097	0.759301011148561	0.00627304956731587	-0.333242349303946	-0.906574592321524	21	HNRNPL|IFI16|PCK1|HNRNPA1|GLUL|RRAGC
GOBP_REGULATION_OF_DOUBLE_STRAND_BREAK_REPAIR	0.598704003702847	0.759692725628757	0.00772288139346504	0.34101529462517	0.898313263327578	15	RUVBL2|RUVBL1|ACTR2|ACTB|MGMT
GOBP_RESPONSE_TO_CARBOHYDRATE	0.599174713212841	0.759737871655498	0.00604347689193049	-0.294689863504844	-0.914675086843406	38	PCK2|OXCT1|TXN2|MPC2|HMGN3|ME1
GOBP_NEGATIVE_REGULATION_OF_UBIQUITIN_DEPENDENT_PROTEIN_CATABOLIC_PROCESS	0.600102127060149	0.760361621079115	0.0063449627045767	-0.359001825390861	-0.900628101540812	15	RPL5|SGTA|PML|HSP90AB1|USP14|USP7
GOBP_POSITIVE_REGULATION_OF_CYSTEINE_TYPE_ENDOPEPTIDASE_ACTIVITY	0.601706442438482	0.761841514501515	0.00804584381660055	0.288944328610744	0.913360858269204	31	S100A8|ASPH|BCAP31|ARL6IP5|FAM162A|S100A9|RHOA|SNCA
GOBP_IMPORT_INTO_NUCLEUS	0.60219485549707	0.761907404128902	0.00603303651384335	-0.295543764512866	-0.912324023477738	37	TARDBP|UFM1|PHB2|PML|HSP90AB1|CHP1|HNRNPA1|KPNB1|RAN|LMNA|NOLC1|ELAVL1|TRIM28|HSP90AA1|RANBP2|SEC13|MAPK14|FLNA
GOBP_ELECTRON_TRANSPORT_CHAIN	0.604588669757209	0.763829100865475	0.00576945311197547	-0.267384492419511	-0.922266235233287	67	ETFA|AKR1B1|ETFB|UQCRC2|ADH5|ME2|ME1|ALDH4A1|DLD|COQ9|NDUFV1|CHCHD2|PLEC|CYC1|UQCRC1
GOBP_REGULATION_OF_MICROTUBULE_CYTOSKELETON_ORGANIZATION	0.604497821735547	0.763829100865475	0.00609120419197864	-0.308731974158401	-0.905723669213248	29	HNRNPU|NUMA1|CHMP4B|FKBP4|MECP2|RAC1|RPS3|PAFAH1B1
GOBP_ADAPTIVE_THERMOGENESIS	0.606187883501858	0.764742806787749	0.00620762074493195	-0.331173934672996	-0.900947539953413	21	HADH|FH|HNRNPU|DECR1|ACADL|FABP5|ACOT13|IL18|ACSL1|CPT2|GNAS|SLC25A5|DYNC1H1|ALDH1A1|FABP4
GOBP_CELLULAR_BIOGENIC_AMINE_METABOLIC_PROCESS	0.605838396536071	0.764742806787749	0.00625852167625887	-0.347026182160213	-0.897905045306376	17	GCDH
GOBP_ADP_METABOLIC_PROCESS	0.606889019574897	0.765074532980339	0.0060673332945441	-0.306324174133315	-0.905116804571647	30	AK2|OGDH|AK3|GPI|GAPDH
GOBP_AMYLOID_FIBRIL_FORMATION	0.611306591602158	0.76980860781578	0.00768480892600189	0.323147142454385	0.894415382491076	18	CRYAB|APOE|CLU|SNCA|CD36|PFDN1|PFDN2
GOBP_DEVELOPMENTAL_GROWTH	0.61216847795484	0.76980860781578	0.00865531914526918	0.243285481008822	0.932033327928532	81	RTN4|YAP1|ITGB1|PI16|NRP1|GPX1|GAS1|DAG1|DNM2|APOE|LAMB2|APOD|RAB21|SFRP1|PPP3CA|BASP1|CD81|CD9|PLG|DBN1
GOBP_INTRACELLULAR_PROTEIN_TRANSPORT	0.61284877712711	0.76980860781578	0.00980712476169615	0.220310098522934	0.951599999654663	188	STX7|PRNP|RAB1A|RAB18|M6PR|IPO7|RAB5C|RAB1B|RHOB|VTI1B|CSE1L|RAB5A|BCAP31|TMED9|SORT1|TMED7|RAB5B|CLTB|ADIPOQ|BAG3|CLTA|RAB6A|AP1B1|APOD|DMTN|LAMP2|HUWE1|CLU|RAB14|SURF4|RAB21|PARK7|PPP3CA|VAMP2|SYNJ2BP|CD81|STX12|STX4|CD36|RFTN1|TMED10|SEC23A|EHD1|SH3GLB1|PITRM1|NAPG|SEC61B|SCARB2|TXN|PDCD10|FIS1
GOBP_SEXUAL_REPRODUCTION	0.612450848296533	0.76980860781578	0.00852271009543892	0.250935934799776	0.928311632031982	67	GPX4|ALDOA|ITGB1|ATP2B4|BCAP31|DNM2|PRDX4|RUVBL1|CCT3|CCT5|CCT8|PARK7|UCHL1|CD9
GOBP_SUBSTANTIA_NIGRA_DEVELOPMENT	0.612631505970848	0.76980860781578	0.00617018157225062	-0.333444440833932	-0.896976071316336	20	GLUD1|NDRG2|S100A1|SIRT2|YWHAQ|YWHAH|CKB|GNB4
GOBP_REGULATION_OF_PROTEIN_TARGETING	0.615034485961775	0.771444118167571	0.00760115610058165	0.331431074806658	0.888792090700684	16	PRNP|BAG3|DMTN|HUWE1
GOBP_RESPONSE_TO_MONOSACCHARIDE	0.614614933378027	0.771444118167571	0.00599542233424484	-0.301768931315491	-0.903303753508943	32	PCK2|OXCT1|TXN2|MPC2|HMGN3
GOBP_MYELOID_LEUKOCYTE_DIFFERENTIATION	0.615598347386987	0.77159706714837	0.00780241014775209	0.299341274542359	0.899544176329532	25	TF|FBN1|ADIPOQ|SFRP1|PPP3CA|CD81|PIR|PF4|MYH9|CD109|APCS
GOBP_POSITIVE_REGULATION_OF_DNA_METABOLIC_PROCESS	0.620066540544067	0.776640014196514	0.00582504845151496	-0.28244336445273	-0.908742661465989	46	XRCC5|ANXA3|PTGES3|DHX9|PRKDC|HNRNPA2B1|MECP2|PML|HSP90AB1|HNRNPA1|HNRNPD|USP7|HMGB1|HNRNPAB|RPS3|BABAM1|TRIM28|ACTL6A|HSP90AA1|PARP1
GOBP_ACTIN_NUCLEATION	0.620668618838458	0.776836851965554	0.00613497179788323	-0.338933907959331	-0.888591562988644	18	ARPC1B|CORO1A|ARPC4
GOBP_EPITHELIAL_CELL_DIFFERENTIATION	0.621522650758963	0.777348530247242	0.00883656849199538	0.235213848563155	0.934563778765985	102	RAB1A|FSTL1|CES1|KRAS|YAP1|F11R|COL4A1|RAB1B|NRP1|TPP1|LGALS3|GPX1|CAV1|VIM|ADIPOQ|ASAH1|COL15A1|NME2|LAMB2|FN3K|ACADVL|PECAM1|PPP3CA|BASP1|TGFB1I1|RHOA
GOBP_POSITIVE_REGULATION_OF_CALCIUM_ION_TRANSPORT	0.622440505848578	0.777382777690713	0.00765026352978092	0.30940218706797	0.891628628074162	21	CACNA2D1|THY1|LGALS3|CAV1|PPP3CA|SNCA|HSPA2
GOMF_CELL_CELL_ADHESION_MEDIATOR_ACTIVITY	0.622056827224641	0.777382777690713	0.00758284978009214	0.324863003929909	0.885032262322224	17	SIRPA|NPTN|CD47|BSG|PDLIM1|PPP1CA
GOBP_MITOCHONDRIAL_ELECTRON_TRANSPORT_NADH_TO_UBIQUINONE	0.624819875345058	0.779796642139008	0.00608446333883775	-0.333985992115163	-0.887878938426902	19	DLD|COQ9|NDUFV1|NDUFA9|NDUFAB1|NDUFA4|NDUFS1|NDUFA10
GOBP_CARBOXYLIC_ACID_TRANSPORT	0.626972945867857	0.780691115783532	0.00764571986336063	0.305870325329307	0.891225249820749	22	CES1|ITGB1|ARL6IP5|SNCA|CD36|SLC1A5
GOBP_MEMBRANE_LIPID_METABOLIC_PROCESS	0.629113631103911	0.780691115783532	0.0074668453702924	0.333817730917157	0.87935321360412	15	VAPA|ASAH1|ABCA8|PPT1|FUCA1|KDSR|GPLD1
GOBP_POSITIVE_REGULATION_OF_INNATE_IMMUNE_RESPONSE	0.628158971567061	0.780691115783532	0.00611375827128892	-0.345726675975566	-0.880939989148718	16	XRCC5|XRCC6|DHX9|PRKDC|IFI16|SFPQ|NONO|HMGB1
GOBP_POSITIVE_REGULATION_OF_PEPTIDASE_ACTIVITY	0.62712995278177	0.780691115783532	0.00802231409527959	0.268272612425138	0.906802606688113	42	S100A8|ASPH|BCAP31|ARL6IP5|CAV1|FAM162A|S100A9|GRN|RHOA|PCOLCE|SNCA
GOBP_REGULATION_OF_HISTONE_MODIFICATION	0.629038112522686	0.780691115783532	0.00603147286184438	-0.325778851901951	-0.886270398906012	21	ARRB1|OTUB1|MECP2|CAMK1|SART3|SET|LMNA|WDR61|CTNNB1|SETD7|TTLL12|SF3B1
GOMF_ACTIN_BINDING	0.627404023829586	0.780691115783532	0.00531293754794929	-0.244640813915415	-0.927564871258498	127	ANXA8|CNN3|MYLK|PFN1|HNRNPU|ARPC1B|WDR1|PLS3|FSCN1|LRPPRC|CORO1A|MSN|CAP1|TAGLN
GOMF_NUCLEOSIDE_TRIPHOSPHATASE_REGULATOR_ACTIVITY	0.629070030973786	0.780691115783532	0.00790608391626893	0.275755854755835	0.901288425298713	36	SIRPA|LAMTOR1|IPO7|NRP1|THY1|NUCB1|ACAP1
GOMF_UNFOLDED_PROTEIN_BINDING	0.626870866689871	0.780691115783532	0.00825144334833178	0.254969937031749	0.916441531420963	57	CRYAB|RUVBL2|CANX|DNAJB1|TTC1|NAP1L4|DNAJA2|CLU|CCT3|CCT5|CCT8|HSPB6
GOBP_REGULATION_OF_STEROID_BIOSYNTHETIC_PROCESS	0.629599629715344	0.78073931355326	0.00746288650939288	0.333639147095512	0.878882782458866	15	CES1|ASAH1|APOE|ERLIN2|IGFBP7|SOD1|SF1|ATP1A1
GOBP_AMIDE_TRANSPORT	0.631106942456106	0.781498384062667	0.00578410422143883	-0.286590014003624	-0.898588655846157	40	PCK2|OXCT1|HADH|GLUD1|AIMP1|MPC2|HMGN3|TAPBP
GOBP_SKIN_DEVELOPMENT	0.630771461016212	0.781498384062667	0.0076754476783532	0.296503470266019	0.891016350308054	25	YAP1|EGFR|ITGA6|ASAH1|NME2|COL1A2
GOBP_REGIONALIZATION	0.631779123820256	0.781776293543705	0.00609888445270096	-0.350423071588748	-0.879106576568145	15	ALDH1A2|FGF1|PRKDC
GOBP_NEGATIVE_REGULATION_OF_ORGANELLE_ORGANIZATION	0.632907217790062	0.782063695867975	0.00555271523320718	-0.26239692115103	-0.911089920118999	70	ACAA2|HNRNPC|PFN1|HNRNPU|NPM1|CHMP4B|CORO1A|FKBP4|GDI2|SLC25A6
GOMF_DISULFIDE_OXIDOREDUCTASE_ACTIVITY	0.632860597122425	0.782063695867975	0.00596546126240204	-0.318910498992047	-0.886316782544193	23	TXN2|PDIA4|TXNDC12|GLRX5|TXNL1|TXNRD1
GOBP_METHYLATION	0.634264196214343	0.782917259965385	0.00581936710505958	-0.294320791771922	-0.892763897469207	34	MECP2|PCMT1|HSD17B10|SNRPD2|PRMT1|MTAP|SNRPD3|SNRPD1|SNRPF|LMNA|WDR61|TRIM28|PARP1|CTNNB1|SETD7|TTLL12|PRMT5|GAMT|METTL7A
GOBP_RESPONSE_TO_ENDOPLASMIC_RETICULUM_STRESS	0.634494801174696	0.782917259965385	0.00812262413764957	0.256895776218318	0.910581789291106	53	UBXN1|CANX|UBQLN1|PSMC6|BCAP31|VAPB|CAV1|CLU|PARK7|ATP2A2|ATXN3|FLOT1|ERLIN2|OPA1|SEC61B
GOBP_MAINTENANCE_OF_LOCATION	0.638841796507091	0.786762035947345	0.00817690434411865	0.251170922654719	0.912371914004946	60	CES1|S100A8|FBN1|C3|THY1|ITGAV|ITGB3|CAV1|NOL3|APOE|S100A9
GOBP_POSITIVE_REGULATION_OF_MITOTIC_CELL_CYCLE	0.63829045527435	0.786762035947345	0.00600201106354023	-0.334547198111991	-0.877090815296873	18	APEX1|MECP2|PHB2|EIF4E|PAFAH1B1|RDX|ANXA1|PTPN11
GOCC_ENDOPEPTIDASE_COMPLEX	0.638962524039711	0.786762035947345	0.00799029471815258	0.26060767901912	0.905673310050856	48	PSMD2|PSMD11|PSMC3|PSMD13|UBQLN1|PSMC6|PSMD1|PSMD9
GOBP_ENDOTHELIAL_CELL_DEVELOPMENT	0.641224303773178	0.788896333030302	0.0075530423648205	0.300003537497057	0.883513648126697	23	RAB1A|F11R|RAB1B|GPX1|COL15A1
GOBP_REGULATION_OF_DEPHOSPHORYLATION	0.641599537745148	0.788896333030302	0.00585818788347405	-0.309171330437105	-0.884140306352286	26	PTBP1|PPIA|HSP90AB1|CHP1|ENSA|PPP1R12A|HSP90B1|PPP1R2|PPP1R7|YWHAB|PPP1R1B|SWAP70
GOMF_ENZYME_ACTIVATOR_ACTIVITY	0.643845886101368	0.791101278770576	0.00810816992466482	0.252897792782046	0.908993598258212	57	PAK2|CYB5B|EGFR|APOA4|NRP1|THY1|RGCC|CAV1|ACAP1|APOE
GOBP_CELLULAR_RESPONSE_TO_OXYGEN_LEVELS	0.644517937784344	0.791364307375947	0.00577933664305878	-0.297419973092692	-0.884470182393906	31	AIFM1|ACAA2|SIRT2|DDAH1|HP1BP3|PHB2|NPEPPS
GOBP_REGULATION_OF_PHOSPHATASE_ACTIVITY	0.64496644295302	0.791364307375947	0.00733973944888001	0.329992590495221	0.869276907851052	15	GNAI2|LGALS3|ITGA1
GOBP_NEGATIVE_REGULATION_OF_CELL_CYCLE	0.648596512921974	0.794211057736438	0.00765184517024872	0.280888755495496	0.88789697320259	31	FHL1|IPO7|RHOB|RGCC|KANK2|GAS1|RPL26
GOCC_SPINDLE	0.648428646672945	0.794211057736438	0.00551538590568362	-0.268098065569771	-0.8989660942329	57	HNRNPU|NUMA1|NPM1|CHMP4B|CBX3|SIRT2|EML1|RPS3|TUBB|PAFAH1B1|ACOT13|CCAR2|CBX1|NUDC|MAPRE1|CTNNB1|MAPK14|MAPK1|TTLL12|SLC25A5|PPP2CA
GOMF_MODIFICATION_DEPENDENT_PROTEIN_BINDING	0.648651184611776	0.794211057736438	0.00737955836462296	0.314755719189316	0.871189374697022	18	UBXN1|UBQLN1|OPTN
GOBP_MEMBRANE_BIOGENESIS	0.652507158321112	0.797127704986152	0.00590583962487703	-0.335084815760052	-0.867007626927707	17	BANF1|CHMP4B|SIRT2
GOCC_MEMBRANE_COAT	0.652240926715314	0.797127704986152	0.00748594188764953	0.294967745767186	0.877349594402473	24	TMED7|CLTB|PEF1|CLTA|AP1B1|CLINT1|SEC23A|COPG1|PDCD6|COPB1|AP2B1|COPA
GOCC_TRANSCRIPTION_REGULATOR_COMPLEX	0.652859460555668	0.797127704986152	0.00575024501549124	-0.302485610441659	-0.880156144935815	28	APEX1|XRCC6|HDGF|CBX3|PRKDC|SUB1|SFPQ|NONO|RBBP4|HMGB1|HNRNPAB|TCEA1|TRIM28|STAT1|PARP1
GOMF_PROTEIN_SERINE_KINASE_ACTIVITY	0.65153899560287	0.797127704986152	0.00728823405748148	0.328430002916703	0.865160690282463	15	PAK2|CAMK1D|MAP2K1|ILK|NEK9
GOBP_ESTABLISHMENT_OF_CELL_POLARITY	0.656441403784143	0.800381767463069	0.00576908753000629	-0.308710240599367	-0.874381288817838	25	FSCN1|NUMA1|MSN|HSP90AB1|EZR|PAFAH1B1|HSP90AA1|MAPRE1|CRK|SLC9A3R1|CRKL|RAB10|PTK2
GOBP_MITOTIC_CELL_CYCLE	0.656348396824693	0.800381767463069	0.00510535228130115	-0.241537267723161	-0.915797658837193	127	BANF1|TACC2|APEX1|HNRNPU|TUBA1A|PSME1|NUMA1|CHMP4B|PSME2|NAE1|SIRT2|EML1|PRKDC|MECP2|PHB2|RPA3|DDB1|PML|SUGT1|UBA3|EIF4E|ENSA|NES|BUB3|KPNB1|RAN|TUBB|PPP1R12A|RPS6|PAFAH1B1|RDX|ANXA1|NOLC1|BABAM1|ACTL6A|CDKN2C|NUDC|PDCD6IP|PTPN11|MAPRE1
GOBP_PALLIUM_DEVELOPMENT	0.657713248638839	0.800814039137665	0.00582109534309593	-0.318968708408357	-0.86774363280245	21	OGDH|TACC2|ANXA3|ATIC
GOBP_REGULATION_OF_CELL_SIZE	0.657376035612712	0.800814039137665	0.0075822669428397	0.279436629467737	0.883306763450402	31	RTN4|CLNS1A|NRP1|DNM2|APOE|AQP1|RAB21|RHOA
GOBP_MYELOID_LEUKOCYTE_MEDIATED_IMMUNITY	0.65831455134526	0.800987600452142	0.00590407373571337	-0.34311761282213	-0.860779367639052	15	WDR1|ANXA3
GOMF_OXIDOREDUCTASE_ACTIVITY_ACTING_ON_PEROXIDE_AS_ACCEPTOR	0.658994118839992	0.801256080428013	0.00570646527085371	-0.301190763608784	-0.876388470185793	28	PRDX5|GSTZ1|GSTM2|CYGB|PRDX3|GSTK1|GSTP1|TXNRD1
GOMF_SMAD_BINDING	0.660017184923713	0.801941548278916	0.00724024801339199	0.321545949709058	0.862283348249607	16	IPO7|RGCC|COL1A2|TGFB1I1
GOBP_TRANSLATIONAL_INITIATION	0.661719616413334	0.803450938983089	0.00552133527813506	-0.275461664530781	-0.886279508256772	46	NPM1|RPS5|EIF3B|EIF3F|EIF5|EIF4E|RPS3A|RPS3|EIF3M|CSDE1|EIF3J|SH3BGRL|EIF4H|MCTS1
GOMF_ENZYME_INHIBITOR_ACTIVITY	0.663675688314725	0.805265984570889	0.00841726976627041	0.232628691328628	0.91709730655377	97	PRNP|BIN1|C5|APOC3|PI16|C3|PROS1|ATP2B4|CST3|ABCE1|LGALS3|NOL3|KNG1|APOC2|SERPINB1
GOBP_CELLULAR_RESPONSE_TO_LIPID	0.665743689141169	0.807214223083668	0.00522302334148828	-0.250464098447343	-0.902614107044467	89	PCK2|AIFM1|ALDH1A2|XRCC5|HNRNPU|HADHB|CALR|PTGES3|HTRA2|FKBP4|MSN|RPLP0|UFM1|CAPN2|PDCD4|PHB2|SAFB|ASS1|PCK1|EIF4E|HNRNPD|GSTP1
GOBP_CEREBRAL_CORTEX_DEVELOPMENT	0.668121966512622	0.80729477753013	0.00717863408695674	0.319626208167	0.857135215716272	16	RTN4|EGFR|LAMB1|RHOA|SLC2A1
GOBP_DE_NOVO_PROTEIN_FOLDING	0.667638432763738	0.80729477753013	0.0058255428691954	-0.335666225562251	-0.855305134525688	16	HSPA9|PTGES3
GOBP_NEURON_DEATH	0.667974069837119	0.80729477753013	0.008003676777501	0.245691645723251	0.902257672027666	64	PRNP|KRAS|SNCG|NRP1|RRAS2|GPX1|ARL6IP5|ITGA1|CNTFR|APOE|FAM162A|CLU|PARK7|GRN|PPT1|RHOA|SNCA|SOD2
GOBP_REGULATION_OF_MITOCHONDRION_ORGANIZATION	0.666402868801781	0.80729477753013	0.00751199521033622	0.277854310132203	0.87830500912178	31	DCN|GPX1|NOL3|FAM162A|HUWE1|CLU|INF2|PARK7|SSBP1
GOMF_ELECTRON_TRANSFER_ACTIVITY	0.667874181288914	0.80729477753013	0.0054392838161032	-0.270676151833104	-0.885022622174441	50	ETFA|AKR1B1|ETFB|ADH5|ME2|ME1|ALDH4A1|NDUFV1|CYC1|UQCRC1|NDUFA9|AKR7A2
GOBP_NEGATIVE_REGULATION_OF_DNA_BINDING_TRANSCRIPTION_FACTOR_ACTIVITY	0.668809833353032	0.80756706018976	0.00726291384804118	0.30315905507439	0.862523890015719	20	PRNP|MTURN
GOCC_PEPTIDASE_COMPLEX	0.669602362619977	0.807965255794388	0.0078199136900006	0.253018355842569	0.893768652625182	52	PSMD2|PSMD11|PSMC3|PSMD13|UBQLN1|PSMC6|PSMD1|PSMD9
GOBP_NEURAL_NUCLEUS_DEVELOPMENT	0.671039668135857	0.809140373318513	0.00572702846202039	-0.315913077869853	-0.859430892793518	21	GLUD1|NDRG2|S100A1|SIRT2|YWHAQ|YWHAH|CKB|GNB4
GOBP_SPROUTING_ANGIOGENESIS	0.671722136404063	0.809404313430983	0.00719091405852443	0.31384506958599	0.855015833118052	17	ITGB1|NRP1|MMRN2|ITGA5|RHOA|SYNJ2BP|ENG|PDCD10|GPLD1
GOBP_REGULATION_OF_RESPONSE_TO_DNA_DAMAGE_STIMULUS	0.672972661206598	0.809971293804998	0.00549122164063428	-0.280362305436427	-0.874792458586868	39	DDX39B|HNRNPK|NPM1|OTUB1|DHX9|PRKDC|PML|HMGB1|RPS3|COPS3|CCAR2|BABAM1|TRIM28|ACTL6A
GOBP_RESPONSE_TO_TOPOLOGICALLY_INCORRECT_PROTEIN	0.673120473832218	0.809971293804998	0.00749258133977325	0.273382334033384	0.876093452276459	33	DNAJB1|VAPB|HSPB7|OPTN|BAG3|CLU|ATXN3|HSPA2
GOBP_RESPONSE_TO_PEPTIDE	0.676107502385863	0.813005302455728	0.00515486587142242	-0.249804371768435	-0.896258612765332	86	PCK2|HADH|GPT|APEX1|ECHDC3|GOT1|NCL|LTA4H|HNRNPL|HADHA
GOBP_NEUROMUSCULAR_PROCESS	0.677348922383434	0.81393752132242	0.00577006249048283	-0.337715512362664	-0.847227114873082	15	GSTM2|MECP2|HEXB|PAFAH1B1|GAA|HEXA|HSP90AA1|ALDH1A3
GOBP_PROTEIN_LOCALIZATION_TO_ORGANELLE	0.677921779361476	0.814065630512474	0.0048270596828693	-0.234069309418039	-0.9139531264743	161	AIFM1|ARF4|XRCC5|HNRNPU|PMPCA|NMT1|NUMA1|HDGF|NPM1|CHMP4B|CALR|SSB|DHX9|HTRA2|TARDBP|MSN|UFM1|GDI2|AP3B1|SRP19|HSPA4|PHB2|NPEPPS|SGTA|PML|HSP90AB1|CHP1|ANK2|BUB3|KPNB1|GLUL|YBX1|RAN|XPO1|EZR|TSPO|TIMM8A|RDX|LMNA|NOLC1|CTNNA1|ELAVL1|TRIM28|FERMT2|RPL11
GOBP_POSITIVE_REGULATION_OF_VIRAL_PROCESS	0.680289477391182	0.815786694728711	0.0057497599443739	-0.336897133592634	-0.845174047546221	15	PPIA|DHX9|DDB1|PABPC1|RAD23A|HMGB1
GOMF_PROTEIN_SERINE_THREONINE_KINASE_ACTIVITY	0.679975473433484	0.815786694728711	0.00716761522763346	0.304244071146028	0.85341042213541	19	PAK2|EGFR|CAMK1D|ENG|MAP2K1|ILK|NEK9
GOBP_STEROL_BIOSYNTHETIC_PROCESS	0.681547566779649	0.816734421137452	0.00572883735658572	-0.331928797832175	-0.84578186145257	16	ACAA2|FGF1|CYB5R2|APOA1
GOBP_RIBONUCLEOSIDE_DIPHOSPHATE_METABOLIC_PROCESS	0.682805062115407	0.817680136113512	0.00545400672348373	-0.28223822648796	-0.866441749961215	36	AK2|OGDH|AK3|GPI|GAPDH|TJP2
GOMF_ACTIN_FILAMENT_BINDING	0.686717847891895	0.821802167525188	0.00514598078664331	-0.252905353523063	-0.887871107229184	75	ANXA8|ARPC1B|WDR1|PLS3|FSCN1|LRPPRC|CORO1A|TAGLN
GOBP_POSITIVE_REGULATION_OF_INTRACELLULAR_TRANSPORT	0.689164869728757	0.823601548628617	0.00530587534172943	-0.268238445141626	-0.873668689958308	49	NMT1|NUMA1|DHX9|HTRA2|TARDBP|MSN|CAMK1|NPEPPS|HSP90AB1|CHP1|RAN|EZR|RDX|DAB2|TRIM28|SFN|PPM1A|HSP90AA1
GOBP_RESPONSE_TO_CALCIUM_ION	0.68910531361962	0.823601548628617	0.00547647550002111	-0.292381428721467	-0.857756250071945	29	CLIC4|GDI1|CPNE3|CPNE1|HNRNPD|ALOX15|PPIF
GOBP_MODULATION_BY_HOST_OF_SYMBIONT_PROCESS	0.69467511142388	0.829618840318806	0.00703355375791734	0.304708429053701	0.843380213887521	18	PSMC3|RAB5A|VAPA|APOE|EEF1A1
GOBP_GLUTATHIONE_METABOLIC_PROCESS	0.695311971878591	0.82981182699933	0.00545670988764782	-0.293671180942609	-0.854508398332713	28	GSTZ1|GSTM2|GSTM3|ETHE1|GLO1|GSTK1|GSTP1|IDH1|GSTM1
GOCC_CELL_CELL_CONTACT_ZONE	0.697266668214858	0.831576231354605	0.00696482354624931	0.312550796892156	0.838161226680377	16	ITGB1|AHNAK|ACTN1|FLOT1|SLC2A1
GOBP_CELL_CHEMOTAXIS	0.698327359617682	0.832272743953907	0.00752326898909783	0.253700045556883	0.87755693042713	47	C5|S100A8|NRP1|LGALS3|ITGA1|SAA1|S100A9|BST1|BSG|PPBP|CAMK1D|PF4
GOBP_NEGATIVE_REGULATION_OF_PROTEIN_LOCALIZATION	0.698819839894363	0.832291569205701	0.00532426257252215	-0.277034769257656	-0.859876205498408	38	HADH|GDI1|SNX12|UFM1|GDI2|LYPLA1|CHP1|SNX3
GOBP_CELLULAR_RESPONSE_TO_HYDROGEN_PEROXIDE	0.700679673193408	0.833369693048835	0.00561177101020165	-0.331361374324772	-0.831286484844908	15	AIFM1|APEX1
GOBP_REGULATION_OF_PROTEASOMAL_UBIQUITIN_DEPENDENT_PROTEIN_CATABOLIC_PROCESS	0.700399137268513	0.833369693048835	0.0072704388110651	0.270461181307698	0.860928456917262	32	UBXN1|UBQLN1|BCAP31|CAV1|CLU|PARK7
GOCC_MICROVILLUS	0.701797500351074	0.834130997694333	0.00697145928871087	0.307064029178003	0.836542078148793	17	CD44|ITGAV|AOC3|ITGB3
GOBP_LYTIC_VACUOLE_ORGANIZATION	0.703132017492022	0.835148641184402	0.00701134658193249	0.295853379074322	0.841738365132661	20	LAMTOR1|TPP1|RAB14|GRN|ACP2|PPT1
GOBP_REGULATION_OF_MUSCLE_CELL_DIFFERENTIATION	0.703885186131302	0.835474870826141	0.00691787029872655	0.311087015300438	0.834235832834943	16	PI16|LAMC1|NID1|LAMB2|LAMB1|EFEMP2|SOD2|ENG|LAMA2
GOBP_CORTICAL_CYTOSKELETON_ORGANIZATION	0.710176473341759	0.841226677377688	0.00691247022098837	0.305266320074579	0.831644535075085	17	RHOB|RHOC|NCKAP1|EHD2|EPB41L3|RHOA
GOBP_ESTABLISHMENT_OF_PROTEIN_LOCALIZATION_TO_PLASMA_MEMBRANE	0.71009025688498	0.841226677377688	0.00685726753340811	0.314264896619456	0.827846519734048	15	ACSL3|OPTN|VAMP2|VAMP3
GOBP_POSITIVE_REGULATION_OF_NEURON_DEATH	0.709389006293398	0.841226677377688	0.0068792541807252	0.309652461921571	0.830388819703875	16	PRNP|ITGA1|CLU|GRN|RHOA|SNCA
GOBP_AGING	0.712074225979093	0.842331706341122	0.00723100552416251	0.265961048131556	0.857960686114964	34	GPX4|CRYAB|CANX|GPX1|DAG1|APOD|PPP3CA|SOD2
GOBP_POSITIVE_REGULATION_OF_CHROMOSOME_ORGANIZATION	0.711872792725163	0.842331706341122	0.00539166313295636	-0.296783675796591	-0.840600857423097	25	XRCC5|NUMA1|HNRNPA2B1|PML|SFPQ|HNRNPA1|HNRNPD
GOBP_POSITIVE_REGULATION_OF_RESPONSE_TO_WOUNDING	0.713042458362656	0.842905979892482	0.00690364995270409	0.30058604877378	0.831970178487442	18	ITGB1|DMTN|GRN|VTN|PLG|CD36|ANO6
GOBP_ANION_TRANSMEMBRANE_TRANSPORT	0.715560314061385	0.844587023581498	0.00534974985725022	-0.293176108018625	-0.838398610868251	26	CLIC5|SLC25A1|CLIC4|SLC25A6|MPC2
GOBP_NEGATIVE_REGULATION_OF_NEURON_APOPTOTIC_PROCESS	0.716399416909621	0.844587023581498	0.0070550405790932	0.278307547239829	0.843810771378146	26	KRAS|NRP1|CNTFR|APOE|PARK7|GRN|PPT1|RHOA|SNCA|SOD2
GOBP_OXIDATIVE_PHOSPHORYLATION	0.714956764839737	0.844587023581498	0.00514827863136443	-0.264889308647958	-0.859142762962377	48	MT-ATP6|SHMT2|UQCRC2|DLD|COQ9|NDUFV1|CHCHD2|PPIF|CYC1|UQCRC1|NDUFA9|NDUFAB1|COX7A2|NDUFA4|NDUFS1|NDUFA10|UQCRFS1
GOBP_SEQUESTERING_OF_CALCIUM_ION	0.71629715793677	0.844587023581498	0.00544377366242336	-0.311186288107743	-0.827267483250736	19	GSTM2|CALR|CORO1A|ANK2|HSP90B1|SRI|CLIC2|LETM1|ANXA6
GOBP_PHOSPHOLIPID_METABOLIC_PROCESS	0.71915490632995	0.846692155395881	0.00519207596967111	-0.273326676781563	-0.84836681807919	38	HADHA|PCYT2|CAPN2|MECP2|PHB2|APOA1|CHP1|HEXB|ALOX15|IDH1|BPNT1|PAFAH1B1|FABP5|FABP3
GOBP_PROTEIN_LOCALIZATION_TO_EXTRACELLULAR_REGION	0.719119616607232	0.846692155395881	0.00508822242210785	-0.261803868651171	-0.859279775901039	51	PCK2|OXCT1|HADH|GLUD1|PPIA|MPC2|PDIA4|HMGN3
GOBP_MICROTUBULE_POLYMERIZATION_OR_DEPOLYMERIZATION	0.72108105558569	0.847816513840144	0.00687455535815989	0.295264447135471	0.828222405525584	19	CRYAB|CLIP1|TPPP3|SNCA
GOBP_NEGATIVE_REGULATION_OF_ESTABLISHMENT_OF_PROTEIN_LOCALIZATION	0.72079527678256	0.847816513840144	0.00526859428589695	-0.285766508354152	-0.838350129397304	29	HADH|GDI1|SNX12|UFM1|LYPLA1|CHP1|SNX3
GOBP_MICROTUBULE_POLYMERIZATION	0.721593686709966	0.847848302150471	0.00543569553298299	-0.317313156317878	-0.821024748698569	17	NUMA1|FKBP4|MECP2|RAC1|RPS3
GOMF_HISTONE_BINDING	0.72224032377	0.84803739428542	0.00534854299749433	-0.298708609632391	-0.830171645789035	23	NPM1|CBX3|CTSL|SART3|NAP1L1|SET|RBBP4
GOBP_REGULATION_OF_MICROTUBULE_BASED_PROCESS	0.726887263052877	0.852920135275755	0.00517679406248058	-0.275351420877882	-0.840312660852529	35	HNRNPU|NUMA1|NPM1|CHMP4B|FKBP4|MECP2|RAC1|XPO1|RPS3|PAFAH1B1
GOBP_NEURON_APOPTOTIC_PROCESS	0.728380902447816	0.853416578597848	0.00509956567402469	-0.267613063807537	-0.847013567387395	42	AIFM1|HDGF|CORO1A|UBE2M|NAE1|GBE1|GPI|GAPDH|MECP2|HSP90AB1|NONO|NES|SET
GOBP_ORGANELLE_FISSION	0.728776700280293	0.853416578597848	0.00501928059459654	-0.259419781750682	-0.854682584127044	52	BANF1|HNRNPU|NUMA1|CHMP4B|CALR|SIRT2|AP3B1|PHB2
GOBP_TELENCEPHALON_DEVELOPMENT	0.727868123599925	0.853416578597848	0.00529958397927429	-0.295019940270983	-0.828013970745087	24	OGDH|TACC2|ANXA3|ATIC
GOBP_POSITIVE_REGULATION_OF_PROTEIN_MODIFICATION_BY_SMALL_PROTEIN_CONJUGATION_OR_REMOVAL	0.731122448979592	0.855589675548504	0.00695356882191541	0.275461143069513	0.835180655082599	26	UBQLN1|CAV1|PEF1|HUWE1|DCUN1D3|RBX1|DCUN1D1|PDCD6|FKBP1A|UBE2V1
GOBP_ORGAN_GROWTH	0.733075299085151	0.857300383256982	0.00676676850503062	0.295976971028618	0.819213048707308	18	YAP1|PI16|BASP1
GOBP_ESTABLISHMENT_OR_MAINTENANCE_OF_CELL_POLARITY	0.734991869918699	0.858591740236632	0.00502323326864026	-0.262302860595625	-0.847656275179623	47	ARF4|CLIC4|WDR1|FSCN1|NUMA1|MSN|CAP1
GOBP_INSULIN_RECEPTOR_SIGNALING_PATHWAY	0.735163030729533	0.858591740236632	0.00675277817623963	0.295479072393381	0.817834951426622	18	SORBS1|GNAI2
GOBP_DNA_REPLICATION	0.736169160380858	0.858618138961242	0.00700782533108011	0.265770714653678	0.8401084361338	31	RUVBL2|EGFR|RBBP7|RUVBL1|RBMS1|SSBP1
GOBP_NEGATIVE_REGULATION_OF_INTRACELLULAR_PROTEIN_TRANSPORT	0.735894468872946	0.858618138961242	0.00668157279327849	0.30769767858044	0.810546946487349	15	ADIPOQ|BAG3|APOD|DMTN|PARK7|CD36|TXN|YOD1
GOBP_SELECTIVE_AUTOPHAGY	0.738707110424566	0.861003080641717	0.00671809998435102	0.298680510360381	0.813702651881029	17	UBQLN1|OPTN|BAG3|HUWE1
GOBP_NEGATIVE_REGULATION_OF_PROTEOLYSIS_INVOLVED_IN_PROTEIN_CATABOLIC_PROCESS	0.741951253579161	0.864207397431097	0.00530706962558304	-0.31197271005344	-0.807206731812419	17	RPL5|SGTA|PML|HSP90AB1|USP14|USP7
GOBP_ENDOSOME_ORGANIZATION	0.742880912352462	0.864713381978266	0.00526751872436	-0.302159486332675	-0.812818556170285	20	ANXA8|CHMP4B
GOBP_NEURAL_CREST_CELL_DIFFERENTIATION	0.745591298310576	0.867290077848278	0.00661755975313889	0.305311423499986	0.804260997961754	15	NRP1|PEF1|EFNB1|SFRP1|ENG
GOBP_NEGATIVE_REGULATION_OF_KINASE_ACTIVITY	0.747177636126258	0.868556692860483	0.00710627495956091	0.252045594810389	0.846947550914519	41	PAK2|IPO7|THY1|CAV1|ADIPOQ|APOE|SFRP1|PARK7|SNCA|UCHL1
GOMF_PROTEIN_DOMAIN_SPECIFIC_BINDING	0.749390541199415	0.870549490974171	0.00798900207514948	0.219422012520524	0.894549379700312	121	SIRPA|M6PR|F11R|SDC2|LAMP1|ATP2B4|VAPA|GPX1|VAPB|LIN7C|EHD2|VIM|DAG1|NOL3|DNM2|ACTN1|ACSL3|CTBP1|RAB6A|LAMP2|STRN3|GNAI3|BASP1|RHOA|U2AF2|CCT6A|TNKS1BP1|PLG|GNG12
GOBP_ATP_SYNTHESIS_COUPLED_ELECTRON_TRANSPORT	0.75578003724272	0.873976161850073	0.00495673492800766	-0.26533433849185	-0.8279018748811	39	UQCRC2|DLD|COQ9|NDUFV1|CHCHD2|CYC1|UQCRC1|NDUFA9|NDUFAB1|COX7A2|NDUFA4|NDUFS1|NDUFA10|UQCRFS1
GOBP_IRON_ION_HOMEOSTASIS	0.754520742229051	0.873976161850073	0.00666282453671357	0.284650596151991	0.809865103412671	20	TF|HPX|SOD2|CYBRD1|NUBP1|CP|STEAP4|SOD1|EPB42|ATP6V1A
GOBP_POSITIVE_REGULATION_OF_CELLULAR_CATABOLIC_PROCESS	0.754459915152834	0.873976161850073	0.00736281052065422	0.235807634199224	0.863669649834659	63	DCN|APOA4|PDE12|UBQLN1|BCAP31|CAV1|APOE|OPTN|BAG3|CLU|APOC2|SH3D19|PARK7|GNAI3|DCPS|SNCA|AGO2|TNKS1BP1
GOBP_POSITIVE_REGULATION_OF_COLD_INDUCED_THERMOGENESIS	0.753574447105226	0.873976161850073	0.00527451492760723	-0.316977565284393	-0.79520181420331	15	HADH|FH|DECR1|ACADL|FABP5|IL18|ACSL1|CPT2|GNAS
GOBP_POSITIVE_REGULATION_OF_DNA_BIOSYNTHETIC_PROCESS	0.755829094255109	0.873976161850073	0.00519577319015565	-0.301354572828143	-0.80113053999128	19	XRCC5|PTGES3|HSP90AB1|HNRNPA1
GOBP_POSITIVE_REGULATION_OF_LEUKOCYTE_PROLIFERATION	0.755844217865756	0.873976161850073	0.00670381950115548	0.279334339995422	0.813906405199356	22	HLA-A|EFNB1|BST1|CD276|PPP3CA|CD81|BST2|CD209
GOMF_CALMODULIN_BINDING	0.754448813649693	0.873976161850073	0.00501543283196076	-0.271187455517132	-0.822593498320862	34	CNN3|MYLK
GOBP_FERTILIZATION	0.757026226428726	0.874370692549831	0.00673805663422457	0.274505356521689	0.816486435081955	24	ALDOA|CCT3|CCT5|CCT8|PARK7|CD9|MYH9|FETUB|SLIRP
GOBP_POSITIVE_REGULATION_OF_PROTEASOMAL_UBIQUITIN_DEPENDENT_PROTEIN_CATABOLIC_PROCESS	0.757186991486451	0.874370692549831	0.00663426276657715	0.28733145261831	0.805970204606148	19	UBQLN1|BCAP31|CAV1|CLU
GOBP_HEART_DEVELOPMENT	0.762078625161311	0.879437726061896	0.0047084005711341	-0.245610422436008	-0.845247197308436	66	OXCT1|ACADM|ALDH1A2|HNRNPU|CALR|MTHFD1|PRKAR1A|PDCD4|PRKDC|CACYBP|PDLIM5|PRMT1|ANK2|PDLIM2|PLEC
GOBP_PROTEIN_COMPLEX_OLIGOMERIZATION	0.765545494872531	0.881977094754055	0.00708040235124096	0.242316898875196	0.845826910513693	49	PRNP|ALDOA|UGDH|NOL3|COL1A2|ALAD|ATL3|SSBP1|SNCA|EHD4|SOD2|SLC1A5|OPA1|EHD1
GOBP_REGULATION_OF_CELLULAR_CARBOHYDRATE_METABOLIC_PROCESS	0.765794545044185	0.881977094754055	0.00513555203424423	-0.298666972488129	-0.793985738133887	19	ACADM|GPT|DDB1|USP7|MLYCD|ACACB
GOCC_NEURON_PROJECTION_CYTOPLASM	0.765146761486439	0.881977094754055	0.00515758746770253	-0.301899737244137	-0.791498144870823	18	HNRNPU|AP3B1|SFPQ|PURA|HNRNPAB|PAFAH1B1
GOBP_SENSORY_PERCEPTION_OF_LIGHT_STIMULUS	0.766401151854346	0.882093876821153	0.00650041035530107	0.295738074958771	0.793074886221025	16	TGFBI|EFEMP1|LAMB2|ABLIM1|PPT1|OPA1|OAT|COL18A1
GOBP_PROTEIN_DNA_COMPLEX_SUBUNIT_ORGANIZATION	0.767724855437635	0.883035308033011	0.00649204053708919	0.295328877038984	0.791977548336065	16	RUVBL2|PSMC6|RUVBL1|NAP1L4
GOBP_MICROTUBULE_CYTOSKELETON_ORGANIZATION	0.769710446925637	0.883747643430469	0.00460838862834558	-0.239877247107746	-0.849245493600054	79	TACC2|HNRNPU|TUBA1A|NUMA1|NPM1|CHMP4B|FKBP4|EML1|GAPDH|MECP2|CHP1|KPNB1|RAN|RAC1|XPO1|RPS3|EZR|TUBB|PPP1R12A|PAFAH1B1
GOBP_NEGATIVE_REGULATION_OF_INTRINSIC_APOPTOTIC_SIGNALING_PATHWAY	0.76960061852183	0.883747643430469	0.00667310945484756	0.269469409700189	0.809776862764245	25	CD44|GPX1|NOL3|CLU|PARK7|SOD2|OPA1
GOMF_UBIQUITIN_LIKE_PROTEIN_BINDING	0.769862637833759	0.883747643430469	0.00505468251149978	-0.287542922847891	-0.799139943737793	23	OTUB1|SIRT2|PML|RAD23A|BUB3|SERBP1|USP5
GOBP_REGULATION_OF_PROTEIN_UBIQUITINATION	0.771963168070256	0.884414495702537	0.00483345639986933	-0.259746926765923	-0.822116708084717	42	RPL5|ARRB1|PPIA|NPM1|OTUB1
GOBP_REGULATION_OF_RESPONSE_TO_OXIDATIVE_STRESS	0.771114525469803	0.884414495702537	0.00655667670842764	0.28080732236876	0.798930528316131	20	UBQLN1|GPX1|FBLN5|NOL3|PARK7|SOD2|CD36|TXN|SOD1
GOMF_CALCIUM_DEPENDENT_PROTEIN_BINDING	0.771823431346493	0.884414495702537	0.00665899387851828	0.268984222347014	0.808318836440797	25	S100A8|S100A10|PEF1|S100A9|S100A16|VAMP2|S100A4
GOCC_NUCLEAR_PORE	0.772929821241161	0.884941290417749	0.00505141468837522	-0.288902355807308	-0.794858650092238	22	CHMP4B|EIF5A|KPNB1|RAN|RANBP2|MYO1C|SEC13
GOMF_ATP_HYDROLYSIS_ACTIVITY	0.773469227342993	0.884978552385888	0.00704927651240119	0.240615188929733	0.843252280350975	50	PSMC3|RUVBL2|ATP2B4|PSMC6|RUVBL1|CLU|CCT3|CCT5|CCT8|ATP2A2|CCT6A
GOCC_CORTICAL_ACTIN_CYTOSKELETON	0.77470747225813	0.885814830754875	0.0049284806130203	-0.271390874558829	-0.807064615819465	31	WDR1|CORO1A|CAP1|CAPN2|DSTN|PDLIM2|DBNL|RDX
GOBP_RESPONSE_TO_TUMOR_NECROSIS_FACTOR	0.776830063719833	0.887660530925935	0.00681191263424968	0.253642833049356	0.82322292951416	35	PLVAP|SLC2A4|LIMS1|IGBP1|ADIPOQ|ASAH1|NOL3|SFRP1|CD14
GOBP_POSITIVE_REGULATION_OF_UBIQUITIN_DEPENDENT_PROTEIN_CATABOLIC_PROCESS	0.778964101834057	0.889516888032873	0.00652562899317156	0.276103836393643	0.795670150824093	21	UBQLN1|BCAP31|CAV1|CLU
GOBP_INTRINSIC_APOPTOTIC_SIGNALING_PATHWAY_IN_RESPONSE_TO_DNA_DAMAGE	0.779788049919822	0.889608309980827	0.00507054715766297	-0.297912107352194	-0.781043675149466	18	HNRNPK|HTRA2|PRKDC|IFI16|PML
GOCC_RESPIRASOME	0.780063185899568	0.889608309980827	0.00485319058786264	-0.265040861019134	-0.808847074213605	35	UQCRC2|NDUFV1|CYC1|UQCRC1|NDUFA9|NDUFAB1|COX7A2|NNT|NDUFA4|NDUFS1|NDUFA10|UQCRFS1
GOBP_LOCOMOTORY_BEHAVIOR	0.780932131725821	0.890017951692744	0.00660168299113145	0.267197878260534	0.802950731349473	25	SNCG|APOE|PARK7|PPT1|SNCA|UCHL1|SOD2|SOD1|NEGR1
GOBP_NEGATIVE_REGULATION_OF_CYTOSKELETON_ORGANIZATION	0.781762793436244	0.890383455537953	0.00688071359716504	0.246599166372711	0.828645944691278	41	PAK2|F11R|CAPZA1|DMTN|SPTAN1|SNCA|NUBP1|CAPZA2
GOCC_MIDBODY	0.782412663935101	0.890542706147774	0.00479175688798749	-0.259372046130525	-0.813248078816692	40	CLIC4|HNRNPU|GDI1|CHMP4B|SIRT2|SAFB|RAN|RDX|HSP90B1|NUDC|PDCD6IP|LAP3
GOBP_POSITIVE_REGULATION_OF_TRANSFERASE_ACTIVITY	0.783355607528678	0.891035107977246	0.00729147832350098	0.227386586560081	0.859309947777255	75	PAK2|PRNP|EGFR|APOA4|ATP2B4|RGCC|ITGB3|DAG1|ADIPOQ|APOE|CLU|PARK7|RHOA|SNCA|CD81
GOBP_REGULATION_OF_INNATE_IMMUNE_RESPONSE	0.784533342249118	0.891363495815306	0.00485153451188777	-0.266515993732313	-0.803137669247985	33	BANF1|XRCC5|XRCC6|DHX9|PRKDC|IFI16|SFPQ|NONO
GOMF_ALCOHOL_BINDING	0.784665345399843	0.891363495815306	0.00652119276434997	0.273071450460036	0.79565800112562	22	APOC3|APOA4|CAV1|APOD|CD81|ERLIN2|SCARB2
GOBP_STRIATED_MUSCLE_CELL_DEVELOPMENT	0.78543540402984	0.891658137474708	0.0050374529877134	-0.29632981571861	-0.776895341321624	18	WDR1|PRKAR1A
GOBP_POSITIVE_REGULATION_OF_DNA_BINDING_TRANSCRIPTION_FACTOR_ACTIVITY	0.786956811516929	0.892357736386182	0.00482241344304998	-0.264554428697511	-0.802473523650192	34	PPIA|ANXA3|NPM1|DHX9|PRDX3|PHB2|PSMA6
GOMF_NAD_P_H_DEHYDROGENASE_QUINONE_ACTIVITY	0.787073833925957	0.892357736386182	0.00502790016727863	-0.295895108359052	-0.775755658088399	18	NDUFV1|CBR3|NDUFA9|NDUFA4|NDUFS1|NDUFA10
GOCC_ROUGH_ENDOPLASMIC_RETICULUM	0.788281047446202	0.893146469072724	0.00498246587618132	-0.288014554479435	-0.783533899143493	21	UBA1|RPL27|RPN2|RPL6|RPL4|GLUL
GOBP_POSITIVE_REGULATION_OF_PROTEIN_SERINE_THREONINE_KINASE_ACTIVITY	0.789664744821696	0.894134010673593	0.00645946830363661	0.273687644101259	0.788707219374781	21	EGFR|ATP2B4|RGCC|ADIPOQ|RHOA|SNCA|MAP2K1
GOBP_NEGATIVE_REGULATION_OF_TRANSFERASE_ACTIVITY	0.791193112728806	0.894704128772341	0.00467309907536221	-0.250737010043595	-0.816665467074226	49	RPL5|HNRNPU|PPIA|NPM1|PRKAR1A|PDCD4|PRDX3|CHP1|GSTP1|BUB3|PLEC|PHPT1
GOCC_NUCLEAR_CHROMOSOME	0.790908934500972	0.894704128772341	0.00494606780697444	-0.284365008466073	-0.782375021246167	22	HNRNPU|LRPPRC|DHX9|RPA3
GOBP_NEGATIVE_REGULATION_OF_ACTIN_FILAMENT_DEPOLYMERIZATION	0.793518673990741	0.896753142257498	0.00648881491684866	0.268695805436661	0.791312040112244	23	CAPZA1|DMTN|SPTAN1|CAPZA2|SPTA1|TMOD2|SPTBN1|TMOD1|CAPG|ADD3|TMOD3
GOBP_ESTABLISHMENT_OF_PROTEIN_LOCALIZATION_TO_MEMBRANE	0.794792593191558	0.897312363303263	0.00464085931886751	-0.249629099449358	-0.816205634185078	50	GDI1|NMT1|CHMP4B|NACA|LYPLA1|AP3B1|SRP19|HSPA4|SGTA|CHP1|ATG3
GOBP_INTRINSIC_APOPTOTIC_SIGNALING_PATHWAY	0.795041366569386	0.897312363303263	0.00702007967198712	0.233441363464634	0.839061118816871	57	CD44|S100A8|UBQLN1|GPX1|BCAP31|ARL6IP5|CAV1|RPL26|NOL3|S100A9|CLU|CRIP1|PARK7|SOD2|TMEM109|OPA1|HINT1|PDCD10|FIS1|CYCS|SOD1
GOBP_RESPONSE_TO_CAMP	0.795970388993645	0.897780555027716	0.00498407297523665	-0.296748250741724	-0.767814548943229	17	APEX1|RPLP0|ASS1|EZR|FBP1|STAT1
GOBP_WATER_SOLUBLE_VITAMIN_METABOLIC_PROCESS	0.797277785603606	0.898281603629689	0.00501543283196076	-0.304023959552271	-0.762705095486271	15	SHMT2|SHMT1
GOMF_UBIQUITIN_BINDING	0.797443577105394	0.898281603629689	0.00638285146779271	0.277785791130364	0.779194442076731	19	UBXN1|UCHL1
GOBP_ORGANIC_HYDROXY_COMPOUND_CATABOLIC_PROCESS	0.798416639177764	0.898797841395471	0.0049442759612489	-0.28966150842235	-0.770045327267769	19	ALDH1B1|LDHD|TPI1|SORD|BPNT1
GOBP_ATP_METABOLIC_PROCESS	0.799175697395013	0.89907265956939	0.00454213860990199	-0.242917384886952	-0.8217179982079	60	AK2|OGDH|MT-ATP6|GPI|OLA1|GAPDH
GOBP_POSITIVE_REGULATION_OF_NF_KAPPAB_TRANSCRIPTION_FACTOR_ACTIVITY	0.800795045467729	0.899734973865286	0.00485085278270924	-0.276518297816559	-0.783201830807855	25	PPIA|NPM1|DHX9|PRDX3|PSMA6
GOBP_REGULATION_OF_HEMOPOIESIS	0.800297680147814	0.899734973865286	0.00677701824023112	0.242444584703935	0.819499908691924	42	LGALS1|MTURN|FBN1|LGALS3|ADIPOQ|SFRP1|ACTB|PPP3CA|RHOA
GOBP_NEGATIVE_REGULATION_OF_INTRACELLULAR_TRANSPORT	0.801730812243002	0.899892253059054	0.00488389418509669	-0.281509186447256	-0.774517782323912	22	GDI1|SNX12|UFM1|CHP1|ARHGAP1|SNX3
GOBP_PROTEIN_STABILIZATION	0.802294334878605	0.899892253059054	0.0044670800202062	-0.23900429897891	-0.824376885245892	67	RPL5|PFN1|NPM1|CALR|PTGES3|IFI30|GAPDH|PHB2|HSP90AB1|APOA1|SUGT1|CHP1|ANK2|PPIB|CPN2|USP7
GOBP_RESPONSE_TO_MOLECULE_OF_BACTERIAL_ORIGIN	0.802481235975342	0.899892253059054	0.00678856196446315	0.239779921538037	0.822412711953399	45	DEFA3|SIRPA|S100A8|MAOB|VIM|MRC1|ALAD|S100A9|CD14|PPBP|RHOA|SNCA|SOD2|CD36|PF4
GOBP_MEIOTIC_CELL_CYCLE	0.806940517377637	0.904312030385978	0.00494825886483927	-0.297361180206253	-0.757700730280531	16	NUMA1|CALR|SIRT2
GOBP_FAT_CELL_DIFFERENTIATION	0.808934741114789	0.905965399606428	0.00643063123864903	0.26128067523641	0.785169068835183	25	YAP1|SLC2A4|GPX1|SORT1|ADIPOQ|CTBP1|SFRP1|TGFB1I1|SOD2
GOBP_POSITIVE_REGULATION_OF_PROTEIN_LOCALIZATION_TO_NUCLEUS	0.810225028646659	0.906247853950715	0.0064666019691163	0.25773306330472	0.788786899606574	27	YAP1|BAG3|CCT3|CCT5|CCT8|PARK7|CCT6A
GOBP_REGULATION_OF_REACTIVE_OXYGEN_SPECIES_METABOLIC_PROCESS	0.810069740605088	0.906247853950715	0.00660636363825485	0.24762932219879	0.803705484611213	35	CRYAB|HP|GNAI2|FBLN5|BST1|PARK7|GNAI3|RHOA|SNCA|SOD2|CD36
GOBP_RETROGRADE_TRANSPORT_ENDOSOME_TO_GOLGI	0.810972232256822	0.906502892138547	0.00640286729672435	0.263060251483275	0.782444210440648	24	VTI1B|TMED9|RAB6A|SURF4|VAMP3|SNX6|VPS26A|UBE2O|SNX5|YKT6|SNX1
GOBP_RESPONSE_TO_ORGANOPHOSPHORUS	0.81318814277072	0.908398270811054	0.00484015398823993	-0.281476996539716	-0.765748692862364	21	APEX1|RPLP0|ASS1|EZR|HSP90B1|FBP1|STAT1|AKR1C1
GOBP_REGULATION_OF_CARBOHYDRATE_METABOLIC_PROCESS	0.814169949933761	0.908913511882575	0.0048135220220917	-0.278288005762392	-0.765655330082152	22	ACADM|GPT|DDB1|USP7|MLYCD|ACACB
GOBP_PROTEIN_MODIFICATION_BY_SMALL_PROTEIN_REMOVAL	0.817241671611427	0.91175971797671	0.00472909211069673	-0.268157468156173	-0.773808710372973	27	SHMT2|OTUB1|EIF3F|SART3|USP14|USP7|USP5|COPS3|BABAM1
GOBP_GLYCEROLIPID_METABOLIC_PROCESS	0.822443993970581	0.916832504175141	0.00670505919059929	0.23453080695983	0.815050013290757	48	APOC3|APOA4|C3|TNXB|GPX1|CAV1|APOE|ACSL3|APOC2
GOBP_NUCLEOSIDE_TRIPHOSPHATE_BIOSYNTHETIC_PROCESS	0.822838793838744	0.916832504175141	0.00653021844678516	0.245122892372728	0.795570618432553	35	ALDOA|AK1|NME2|AK4|IMPDH2
GOBP_REGULATION_OF_MYELOID_CELL_DIFFERENTIATION	0.823414681717337	0.916889052473514	0.00638855973093322	0.254671124963512	0.779415898385469	27	MTURN|FBN1|ADIPOQ|SFRP1|PPP3CA|PF4
GOCC_MICROTUBULE	0.824530525654121	0.917546397573037	0.00434227348971166	-0.2355589771455	-0.81249323422442	67	HNRNPU|TUBA1A|NUMA1|CHMP4B|LRPPRC|FKBP4|SIRT2|EML1|DCXR
GOBP_POSITIVE_REGULATION_OF_RESPONSE_TO_BIOTIC_STIMULUS	0.825219309495716	0.91772797094237	0.00472407567581271	-0.271820784548324	-0.762902354797337	24	XRCC5|XRCC6|DHX9|PRKDC|IFI16|SFPQ|NONO|HMGB1
GOBP_NEGATIVE_REGULATION_OF_PROTEIN_CONTAINING_COMPLEX_DISASSEMBLY	0.826433542855767	0.917909011339802	0.00631191860336825	0.25936052678801	0.77143978027033	24	CAPZA1|DMTN|SPTAN1|CAPZA2|SPTA1|TMOD2|SPTBN1|TMOD1|CAPG|ADD3|TMOD3|MAP1B
GOBP_POSITIVE_REGULATION_OF_REACTIVE_OXYGEN_SPECIES_METABOLIC_PROCESS	0.826359000950653	0.917909011339802	0.00476675536418192	-0.277985303748618	-0.756249660175751	21	DHRS4|CBR1
GOBP_CELLULAR_RESPONSE_TO_CHEMICAL_STRESS	0.829710043029502	0.918626338065637	0.00705249655153733	0.2200313791312	0.840795426880165	80	SIRPA|SOD3|EGFR|VKORC1L1|APOA4|SLC2A4|RHOB|UBQLN1|GPX1|ARL6IP5|CAV1|FBLN5|NOL3|AQP1|PARK7|ATP2A2|MGST1|SNCA|MGMT|SOD2|STX4|SLC2A1|CD36
GOBP_GLYCOPROTEIN_BIOSYNTHETIC_PROCESS	0.828511913120816	0.918626338065637	0.00616316798660199	0.275895888198251	0.751629945988494	17	UGDH|MPDU1|STT3A|AGO2|MLEC|NUDT14|DDOST
GOBP_POSITIVE_REGULATION_OF_MITOCHONDRION_ORGANIZATION	0.829298773432076	0.918626338065637	0.00610498647361795	0.282660039520415	0.744592006622407	15	DCN|FAM162A|PARK7|SSBP1
GOBP_POSITIVE_REGULATION_OF_WOUND_HEALING	0.829497689324447	0.918626338065637	0.00612028346489404	0.278410692127718	0.746608389916275	16	ITGB1|DMTN|VTN|PLG|CD36|ANO6
GOBP_REGULATION_OF_CELLULAR_RESPONSE_TO_INSULIN_STIMULUS	0.828514579518242	0.918626338065637	0.00483957117785955	-0.293959449954404	-0.737456254029276	15	ECHDC3|NCL|LONP1
GOBP_ACTIVATION_OF_CYSTEINE_TYPE_ENDOPEPTIDASE_ACTIVITY_INVOLVED_IN_APOPTOTIC_PROCESS	0.835346159247297	0.919566706326119	0.00612401706056382	0.273760283875208	0.745811866667108	17	S100A8|FAM162A|S100A9|SNCA|CYCS|PDCD6
GOBP_CELLULAR_RESPONSE_TO_BIOTIC_STIMULUS	0.833924188710117	0.919566706326119	0.00640803098510976	0.246004032335021	0.783076783624129	32	DEFA3|SIRPA|VIM|MRC1|CD14|PPBP|RHOA|CD36|PF4
GOBP_INTRINSIC_APOPTOTIC_SIGNALING_PATHWAY_IN_RESPONSE_TO_OXIDATIVE_STRESS	0.833075878855966	0.919566706326119	0.00613697905198824	0.274444826691786	0.747676783479068	17	UBQLN1|GPX1|ARL6IP5|NOL3|PARK7|SOD2|PDCD10|SOD1
GOBP_MUSCLE_TISSUE_DEVELOPMENT	0.833168501434848	0.919566706326119	0.00443723292933223	-0.243023375254147	-0.791541696327062	49	ACADM|ALDH1A2|MYLK|HNRNPU|CALR|PRKAR1A|SIRT2|PDLIM5|PRMT1|DDX17|PLEC
GOBP_NUCLEOSIDE_DIPHOSPHATE_METABOLIC_PROCESS	0.834138061730633	0.919566706326119	0.00450621430865822	-0.249790031766411	-0.77940019675355	39	AK2|OGDH|AK3|GPI|GAPDH|TJP2
GOBP_PROTEIN_REFOLDING	0.835162712281133	0.919566706326119	0.00479108447899624	-0.288625360202382	-0.735441142825498	16	SNRNP70|HSPA9
GOBP_REGULATION_OF_CELLULAR_COMPONENT_SIZE	0.834949022229651	0.919566706326119	0.0069734522312659	0.220338691764852	0.83483628748303	76	RTN4|BIN1|CAPZA1|CLNS1A|NRP1|RAB5A|NCKAP1|DNM2|APOE|DMTN|CFL2|AQP1|RAB21|RHOA|SPTAN1
GOMF_KINASE_REGULATOR_ACTIVITY	0.831313845478704	0.919566706326119	0.00634256280773135	0.25294809156481	0.774142589035655	27	PAK2|EGFR|RGCC
GOMF_PRIMARY_ACTIVE_TRANSMEMBRANE_TRANSPORTER_ACTIVITY	0.835826095612573	0.919566706326119	0.00641550182115158	0.244765165604055	0.784385573739705	33	CYB5A|ATP2B4|ATP2A2|ABCA8|UQCRH|COX6B1|CYBRD1|COX4I1|NDUFV2|ATP1A1|COX5A|ATP6V1A
GOMF_PROTEIN_HETERODIMERIZATION_ACTIVITY	0.833532034427006	0.919566706326119	0.00446851033258164	-0.245837826016997	-0.787813473339262	45	PAFAH1B3|GCA|PAFAH1B2|NAE1|PHB2|UBA3|RAN|RRAGC|YWHAH|PAFAH1B1|NOLC1|HEXA|LSM6|LSM5|SRI|ADD1
GOBP_POSITIVE_REGULATION_OF_TRANSMEMBRANE_RECEPTOR_PROTEIN_SERINE_THREONINE_KINASE_SIGNALING_PATHWAY	0.837212987744753	0.919933213720792	0.00479185295487337	-0.291210674515561	-0.730560399384661	15	NUMA1|HSP90AB1|DAB2|C20orf27|PARP1
GOBP_RESPONSE_TO_ALKALOID	0.837164784601605	0.919933213720792	0.00478014836718973	-0.287999216330309	-0.733845676770375	16	GSTM2|GPI|HSP90AB1|UQCRC1|PPP1R1B|HSP90AA1
GOBP_POSITIVE_REGULATION_OF_T_CELL_PROLIFERATION	0.838717889377459	0.921007191731474	0.00605132553829913	0.279690562639432	0.736769716803224	15	HLA-A|EFNB1|CD276|PPP3CA|CD81|CD209|SPTA1
GOBP_NEGATIVE_REGULATION_OF_PROTEIN_CATABOLIC_PROCESS	0.843098378560027	0.925235555603901	0.0045461374942603	-0.257276995861452	-0.760193781776313	30	SNRNP70|SNX12|SIRT2|SGTA|HSP90AB1|SNX3|USP14|CTSA|USP7
GOBP_RESPONSE_TO_NUTRIENT	0.843828039889382	0.925454621637476	0.00453070651532505	-0.254915571565822	-0.763054671067339	32	OXCT1|ALDH1A2
GOBP_CELLULAR_RESPONSE_TO_HEAT	0.844567822146298	0.925684505629275	0.00613671135830957	0.260744223342344	0.75140714530865	21	RBBP7|DNAJB1|BAG3|ATXN3|CD34|EIF2S1|PDCD6
GOBP_POSITIVE_REGULATION_OF_TELOMERE_MAINTENANCE	0.845762912185321	0.926412826019806	0.00611216192938498	0.262209484283499	0.746017447269463	20	RUVBL2|RUVBL1|CCT3|CCT5|CCT8|CCT6A
GOBP_FATTY_ACID_TRANSPORT	0.847017087862876	0.92662395702292	0.00472672515748334	-0.284693585330285	-0.725422657259157	16	RBP1|RBP7|FABP5|FABP3|ANXA1|ACSL1|CPT2|CRABP2|FABP4
GOBP_PROTEOLYSIS_INVOLVED_IN_PROTEIN_CATABOLIC_PROCESS	0.846845792683819	0.92662395702292	0.0038904520640358	-0.21781162755819	-0.835795553760075	139	RPL5|UBA1|ARRB1|PSME1|PSMB9|CHMP4B|CALR|PSMB8|PSME2|PSMB10|SIRT2|CAPN2|PSMB4|CTSL|PSMA2|UBA7|UBE2D4|IDE|LONP1|DDB1|SGTA|PML|HSP90AB1|PSMA6|PCBP2|USP14|RAD23A|USP7|CTSB|PSMA4|USP5|XPO1|COPS3|PSMB3|ATE1|PSMB2|DAB2|CTSZ|HSP90B1
GOBP_POSITIVE_REGULATION_OF_GENE_EXPRESSION	0.849026299939771	0.928240400560326	0.0037870051468872	-0.215410648405109	-0.842909885169492	164	SYNCRIP|EPHX2|RPL5|HNRNPA0|ALDH1A2|HNRNPC|FGF1|HNRNPU|NCL|SNRNP70|NPM1|HNRNPL|CALR|DHX9|TARDBP|MSN|GPI|PRKDC|IFI16|GAPDH|RPS4X|PHB2|RBMX|EEF2|EIF5A|PABPC1
GOBP_RECOMBINATIONAL_REPAIR	0.854144842516936	0.933252124552296	0.00466170475105897	-0.279033007382072	-0.721977643230686	17	XRCC5|XRCC6|RPA3|SFPQ|ACTL6A|NUCKS1|PARP1|RECQL
GOBP_CARBOHYDRATE_HOMEOSTASIS	0.856971474273527	0.935580073935466	0.00443341553492601	-0.248926470007791	-0.755069202584986	34	PCK2|OXCT1|MPC2|GPI|HMGN3
GOBP_ESTABLISHMENT_OF_PROTEIN_LOCALIZATION_TO_ORGANELLE	0.857347146790805	0.935580073935466	0.00401487980781249	-0.222945283492975	-0.81286065667375	96	AIFM1|PMPCA|NMT1|CHMP4B|HTRA2|TARDBP|UFM1|AP3B1|SRP19|HSPA4|PHB2|NPEPPS|SGTA|PML|HSP90AB1|CHP1
GOCC_INTERCELLULAR_BRIDGE	0.859435016411761	0.937037122854047	0.00463353063910127	-0.277187809318704	-0.717203327239962	17	GSTM2|GSTM3|DNAJC8|GSTM1|TUBB|GSTM4
GOMF_TRANSCRIPTION_COREGULATOR_ACTIVITY	0.859755710659899	0.937037122854047	0.00419393833745835	-0.231453594511889	-0.785532610314253	61	APEX1|PSIP1|HNRNPU|ARRB1|HDGF|NPM1|DHX9|MECP2|SUB1
GOBP_REGULATION_OF_PROTEIN_MODIFICATION_BY_SMALL_PROTEIN_CONJUGATION_OR_REMOVAL	0.860563967663288	0.937332930467935	0.00424044500911137	-0.234425651025245	-0.780419165032139	55	RPL5|ARRB1|PPIA|NPM1|OTUB1|SART3|HSP90AB1|CHP1|BUB3|RPS3|COPS3|TSPO
GOBP_CELLULAR_RESPONSE_TO_INORGANIC_SUBSTANCE	0.8611812606298	0.937420499413734	0.00643959263690089	0.230995205009474	0.784058931976416	43	PRNP|TF|EGFR|DNM2|ALAD|DMTN|AQP1
GOBP_POSITIVE_REGULATION_OF_PROTEIN_POLYMERIZATION	0.863201324090288	0.938622135993196	0.0060848595371595	0.251604386458418	0.740977627194605	23	BIN1|CLIP1|NCKAP1|RHOA|TPPP3
GOBP_PROTEIN_CATABOLIC_PROCESS	0.863360338147235	0.938622135993196	0.00362674134511801	-0.211990047486693	-0.842358055964785	187	RPL5|UBA1|ARRB1|CPN1|SNRNP70|PSME1|PSMB9|CHMP4B|CALR|PSMB8|PSME2|PSMB10|HTRA2|SNX12|MSN|ABHD10|LYPLA1|SIRT2|CAPN2|PSMB4|CTSL|PSMA2|SYNPO2|UBA7|UBE2D4|IDE|LONP1|DDB1|SGTA|PML|HSP90AB1|PSMA6|SNX3|PCBP2|USP14|RAD23A|CTSA|USP7|CTSB|PSMA4|USP5|XPO1|EZR|COPS3|PSMB3|RDX|ATE1|PSMB2|DAB2|CTSZ|HSP90B1
GOBP_ACTIN_CYTOSKELETON_REORGANIZATION	0.86512296999844	0.939953145997061	0.00457002173157162	-0.268193516128209	-0.721449024153935	20	ARHGDIB|ARHGDIA|TJP1|PLEC|PHPT1|EZR|ANXA1
GOBP_CELLULAR_MONOVALENT_INORGANIC_CATION_HOMEOSTASIS	0.866759402732779	0.941145470877757	0.00463353063910127	-0.281345815444866	-0.705812421328741	15	CLIC4|CHP1
GOBP_CELL_DEATH_IN_RESPONSE_TO_OXIDATIVE_STRESS	0.867887956506323	0.941785190839055	0.00598961795454119	0.256012169034625	0.728385341724074	20	UBQLN1|GPX1|ARL6IP5|NOL3|PARK7|SOD2|TXN|PDCD10|SOD1
GOBP_CELLULAR_RESPONSE_TO_EXTERNAL_STIMULUS	0.872488032153188	0.945534129356438	0.00634482149303882	0.229901537368546	0.772536985509524	41	F11R|ITGB3|KANK2|DAG1|BAG3|LAMP2|AQP1|SFRP1|DCPS|ENG|SLC2A1|MAP1LC3B|SH3GLB1
GOBP_HISTONE_MODIFICATION	0.87278580299366	0.945534129356438	0.0042609504769415	-0.238178331155192	-0.757545918869298	43	ARRB1|OTUB1|SIRT2|MECP2|CAMK1|SART3|DDB1|PRMT1|SFPQ|USP7|SET|RBBP4|LMNA|WDR61|BABAM1|ACTL6A
GOBP_SENSORY_PERCEPTION	0.872967363414993	0.945534129356438	0.00426052241119826	-0.237644529759324	-0.758645872473682	44	ALDH7A1|CLIC5|WDR1|PDCL|SERPINB6|MECP2
GOMF_TRANSFERASE_ACTIVITY_TRANSFERRING_PHOSPHORUS_CONTAINING_GROUPS	0.874059845246469	0.946130495846457	0.00660394711295408	0.219586631307764	0.799481019280463	61	PAK2|EGFR|NRP1|GALK1|EFEMP1|AK1|NME2|AK4|FN3K|PFKP|FN3KRP|PFKL|NME3|CAMK1D|ENG|PFKM|MAP2K1
GOBP_MYELOID_LEUKOCYTE_ACTIVATION	0.876972142356665	0.9463494193787	0.0060439996443712	0.244729917091073	0.735432733188727	25	CLU|GRN|SNCA|VAMP2|VAMP3|STX4|SNX6
GOBP_PROTON_TRANSMEMBRANE_TRANSPORT	0.87609004258771	0.9463494193787	0.00439734762228212	-0.251373383518518	-0.731432572458859	28	MT-ATP6|PHB2|CHP1|PPIF|CYC1|UQCRC1|NNT|NDUFA4|UQCRFS1|SLC9A3R1|ATP6V1B2|SLC25A5|MT-ATP8
GOCC_NUCLEAR_MEMBRANE	0.876647882955074	0.9463494193787	0.00636861749536336	0.226013349490166	0.77851348612275	46	PRNP|EGFR|VAPA|SORT1|RETSAT|AQP1|SURF4
GOMF_LIPID_BINDING	0.875772433200847	0.9463494193787	0.00369611839167331	-0.213290136433977	-0.824862111283994	148	GCDH|ALDH6A1|ANXA8|ALDH1A2|RBP1|PFN1|GSTM2|ANXA3|NUMA1|RBP7|HADHA|SNX12|TARDBP|CPNE3|PSMB4|ADH5|CPNE1|PHB2|APOA1|COQ9|ANXA5|SNX3|GSTP1|ANXA4|ALOX15|PITPNA
GOMF_PROTON_TRANSMEMBRANE_TRANSPORTER_ACTIVITY	0.875862790211253	0.9463494193787	0.0045395048884013	-0.268964702620952	-0.705151535087499	18	MT-ATP6|CHP1|CYC1|UQCRC1|LETM1|NNT|UQCRFS1|ATP6V1B2|MT-ATP8
GOBP_REPRODUCTION	0.879261719729256	0.948234072048968	0.00730520624526723	0.204746025059813	0.846454525268068	134	GPX4|ALDOA|PSMD13|PLTP|ITGB1|C3|ATP2B4|BCAP31|ITGB3|CNTFR|DNM2|PRDX4|RUVBL1|ACTR2|CCT3|BSG|CCT5|CCT8|CRIP1|SFRP1|PARK7|ITGA5|BASP1|TPPP3|UCHL1|CD9|AGO2|PLG|SLC2A1
GOBP_REGULATION_OF_RESPONSE_TO_BIOTIC_STIMULUS	0.881094051459978	0.949384902876659	0.00418162019304711	-0.233085475319516	-0.759173360713422	49	BANF1|XRCC5|XRCC6|DHX9|SIRT2|PRKDC|IFI16|SFPQ|PCBP2|NONO
GOMF_HEXOSYLTRANSFERASE_ACTIVITY	0.881416338810461	0.949384902876659	0.0058168995081943	0.265495986281803	0.699377915290657	15	PYGL|TYMP|GYG1|STT3A
GOBP_REGULATION_OF_DNA_REPAIR	0.882746623498997	0.950231568821979	0.00601288735394909	0.243059313989248	0.7304124388992	25	RUVBL2|EGFR|RUVBL1|ACTR2|ACTB|MGMT
GOCC_P_BODY	0.88426410095517	0.951278570713325	0.00449595002613452	-0.266094505062968	-0.697626665860071	18	PSMA2|PSMA6|EIF4E|PSMA4|LSM2|CSDE1|ELAVL1|LSM6|CARHSP1
GOCC_ENDOPLASMIC_RETICULUM_PROTEIN_CONTAINING_COMPLEX	0.889745149732982	0.956585610488785	0.00432671536449517	-0.247282879859726	-0.719530247829558	28	CALR|GANAB|HSD17B12|RPN2|TAPBP|PPIB
GOBP_REGULATION_OF_MONONUCLEAR_CELL_MIGRATION	0.891544688268583	0.957930477364275	0.00591038413544497	0.245040974168696	0.713984605027296	22	LGALS3|ITGB3|CD47|APOD|CD99L2|RHOA
GOBP_PEPTIDYL_LYSINE_MODIFICATION	0.892300603906469	0.958153046999197	0.0041916580581103	-0.235152208636859	-0.737307989648162	40	ARRB1|SIRT2|MECP2|CAMK1|HINT2|PML|SET|LMNA|WDR61|TRIM28|ACTL6A|NDUFAB1|RANBP2|TOLLIP|CTNNB1|SETD7|SUMO2|TTLL12|SF3B1
GOCC_CYTOPLASMIC_REGION	0.89669359289549	0.962278434662277	0.0061169529188005	0.229187154745082	0.743849604059372	35	CANX|GNAI1|CLTB|CTBP1|CLTA|RAB21|ACTR1A|UCHL1|DNAH8|OPA1|MAP1LC3B
GOBP_DEVELOPMENT_OF_PRIMARY_SEXUAL_CHARACTERISTICS	0.897271419475037	0.96230706290136	0.00582171275478923	0.249674269525134	0.700341087828544	19	PRDX4|SFRP1|BASP1|SOD1|HSD17B4|SF1
GOBP_MAINTENANCE_OF_LOCATION_IN_CELL	0.899014332494117	0.963246189138954	0.00415732495366871	-0.233251613697736	-0.731348769269908	40	HNRNPU|GSTM2|CALR|CORO1A|PML|ANK2|HEXB|FTH1|TSPO|PAFAH1B1|HSP90B1|GAA|HEXA|SRI|CLIC2|LETM1|ANXA6
GOBP_REGULATION_OF_SMALL_MOLECULE_METABOLIC_PROCESS	0.899250451487111	0.963246189138954	0.00402214851839728	-0.225248997855197	-0.75297637683464	56	EPHX2|ACADM|GPT|FGF1|ME2|ME1|DDB1|APOA1|H6PD|USP7|MLYCD|ACACB|ACADL|TSPO|FABP5|DAB2|FABP3|ANXA1|CLYBL|FBP1
GOBP_TRANSPORT_ALONG_MICROTUBULE	0.901075800667738	0.964609655405194	0.00602600500431293	0.230360466503403	0.728175681483228	31	RAB1A|LAMP1|BAG3|RAB6A|RAB21|UCHL1|OPA1|PEX14|SOD1|COPG1
GOBP_CELLULAR_RESPONSE_TO_XENOBIOTIC_STIMULUS	0.905573737219981	0.968594425223797	0.00612348347058189	0.223625827184693	0.73940451074504	38	PRNP|CYB5B|ITGB3|ADIPOQ|EPHX1
GOBP_MICROTUBULE_BASED_PROCESS	0.907017116403728	0.968594425223797	0.00700547960777179	0.202583667647036	0.82464755927462	120	RAB1A|CRYAB|CLIP1|PLTP|ITGB1|GNAI1|TUBB6|LAMP1|ATP2B4|DCTN2|IGBP1|DAG1|DYNLRB1|BAG3|RAB6A|ACTR2|RAB21|RHOA|TPPP3|SNCA|ATXN3|UCHL1
GOBP_REGULATION_OF_SYNAPSE_STRUCTURE_OR_ACTIVITY	0.906686260102866	0.968594425223797	0.00595063010184388	0.232571468025899	0.717766665245628	28	PRNP|DAG1|APOE|ACTR2|PPT1|RHOA|SNCA|DBN1|AGRN
GOCC_BRUSH_BORDER	0.906883471453768	0.968594425223797	0.00588545419634604	0.235500490381977	0.70769757685347	25	MYL6|ACTN1|CA4|AQP1|CD36|CYBRD1|CAPZA2|MYH9|FLNB
GOBP_MIDBRAIN_DEVELOPMENT	0.909847979616615	0.970141727232258	0.00427844735895539	-0.24607495982143	-0.6906431626131	24	GLUD1|NDRG2|S100A1|SIRT2
GOBP_ORGANIC_ACID_TRANSPORT	0.909460204951604	0.970141727232258	0.00417673499928698	-0.235851004821532	-0.710729677605817	33	RBP1|SLC25A1|RBP7|MPC2
GOBP_PEPTIDYL_LYSINE_ACETYLATION	0.910688597327417	0.970141727232258	0.0043357486185275	-0.251410569216452	-0.676302367192527	20	ARRB1|MECP2|CAMK1|HINT2|PML|SET
GOBP_STRIATED_MUSCLE_CELL_DIFFERENTIATION	0.910585365853659	0.970141727232258	0.00404393195310488	-0.226417086665566	-0.731688033764267	47	ACADM|HNRNPU|WDR1|CALR|PRKAR1A|CAPN2
GOMF_TRANSCRIPTION_REGULATOR_ACTIVITY	0.911461520357731	0.970373057649146	0.00387499197069639	-0.218178759006181	-0.759207169221521	71	APEX1|PSIP1|HNRNPU|ARRB1|HDGF|NPM1|DHX9|MECP2|SUB1|PCBP1|DDX17|PURA|HMGB1|SRSF2|RALY|CCAR2|TRIM28|ACTL6A|PA2G4|STAT1|C1QBP|NUCKS1
GOBP_NEGATIVE_REGULATION_OF_PROTEIN_CONTAINING_COMPLEX_ASSEMBLY	0.912397921306607	0.970404936752486	0.00613069311112845	0.220298822126917	0.740269029538518	41	CRYAB|CAPZA1|DMTN|CLU|PARK7|SPTAN1|SNCA
GOBP_REGULATION_OF_UBIQUITIN_DEPENDENT_PROTEIN_CATABOLIC_PROCESS	0.912603039030688	0.970404936752486	0.00411556236738058	-0.231572411524136	-0.714848694427269	37	RPL5|SIRT2|SGTA|PML|HSP90AB1|USP14|RAD23A|USP7|USP5|XPO1|DAB2|CCAR2|RPL11
GOBP_CELLULAR_PROCESS_INVOLVED_IN_REPRODUCTION_IN_MULTICELLULAR_ORGANISM	0.915253424164648	0.972039220554425	0.00580827506981086	0.235210830315344	0.692698427840566	23	ITGB1|PRDX4|SFRP1|UCHL1|CD9|HSPA2|TUBB8|SLIRP
GOBP_POSITIVE_REGULATION_OF_HEMOPOIESIS	0.914746598118058	0.972039220554425	0.00573125050299244	0.243030991313183	0.68170656574281	19	LGALS1|LGALS3|ACTB|PPP3CA|RHOA|PF4
GOBP_NEGATIVE_REGULATION_OF_MITOCHONDRION_ORGANIZATION	0.917241865051416	0.972967373256241	0.00437520669092279	-0.260677277516314	-0.653961247435824	15	ACAA2|SLC25A6|PPIF|TSPO|LMNA
GOBP_PROTEIN_ACETYLATION	0.91701667963011	0.972967373256241	0.00429161105952312	-0.246960302704898	-0.67184718932613	21	ARRB1|MECP2|CAMK1|HINT2|PML|SET
GOBP_NEGATIVE_REGULATION_OF_TRANSPORTER_ACTIVITY	0.920571657665731	0.97590656605001	0.00570155074105025	0.240735689014929	0.675268199019992	19	UBQLN1|CAV1|PPP3CA|SNCA
GOCC_MICROTUBULE_ASSOCIATED_COMPLEX	0.921259648344061	0.976043292481025	0.00590773253129154	0.227497571531273	0.707263519233429	29	DCTN2|DYNLRB1|ACTR1A|FNTB|DYNLT1|DNAH8
GOBP_NEGATIVE_REGULATION_OF_DEFENSE_RESPONSE	0.923853607670592	0.977693314647406	0.0060403418463067	0.218141201248081	0.725188582107177	39	SIRPA|HLA-A|GPX1|ADIPOQ|APOE|SAA1|GRN|RPS19|SOD1|NT5E|SAMHD1|APCS|YES1|PPM1B
GOBP_REGULATION_OF_INTRACELLULAR_TRANSPORT	0.923936981196002	0.977693314647406	0.00654149310129886	0.204236747615391	0.783951690237726	82	PRNP|RAB11B|CRYAB|LAMP1|REEP5|BCAP31|EHD2|GAS1|ADIPOQ|BAG3|APOD|DMTN|HUWE1|RAB21|PARK7|VAMP2|CD81|CD36|MAP2K1|EHD1|SH3GLB1|TXN|PDCD10|FIS1
GOBP_OSSIFICATION	0.924725283591241	0.977934794155244	0.00393773112421252	-0.220755493687473	-0.724552819337594	51	SYNCRIP|HNRNPC|HNRNPU|FASN|DHX9
GOBP_REGULATION_OF_DNA_BINDING_TRANSCRIPTION_FACTOR_ACTIVITY	0.928687404549473	0.981360107658406	0.00390075552452463	-0.21882562159154	-0.72374135821717	53	ARRB1|PPIA|ANXA3|NPM1|DHX9|PRDX3|PHB2|PSMA6|CHP1|USP7|ANXA4|PURA
GOBP_REGULATION_OF_PROTEIN_DEPOLYMERIZATION	0.929088349346704	0.981360107658406	0.00587530103210696	0.223054989297259	0.699408994480008	30	CAPZA1|ASPH|DMTN|CFL2|SPTAN1|CAPZA2
GOBP_MICROTUBULE_BASED_TRANSPORT	0.93033691152044	0.98208479293512	0.00588645840356725	0.220692100667404	0.702504177356448	32	RAB1A|LAMP1|BAG3|RAB6A|RAB21|UCHL1|OPA1|PEX14|SOD1|COPG1
GOBP_CARBOHYDRATE_CATABOLIC_PROCESS	0.932796893255006	0.983558089044489	0.00398793230658829	-0.223165407662507	-0.69972397468209	40	OGDH|ABHD10|GALM|GPI|GAPDH|PGM2|HEXB|TPI1|SORD
GOCC_ACTIN_FILAMENT_BUNDLE	0.932859218475186	0.983558089044489	0.00600498608801934	0.214575245078118	0.717144024498195	40	SORBS1|CRYAB|LIMCH1|ACTN1|BAG3|ABLIM1|PDLIM1|ILK|MYH9|FLNB|ACTN4|MYL12A
GOBP_NEGATIVE_REGULATION_OF_BINDING	0.935398445092323	0.984667152653163	0.00576604232905714	0.224802632625806	0.681587275390542	26	CAV1|ADIPOQ|PARK7|ACTB|PPP3CA|ATP2A2|PPP1CA|PEX14|EIF4A3
GOBP_NEGATIVE_REGULATION_OF_ION_TRANSMEMBRANE_TRANSPORTER_ACTIVITY	0.935602981816493	0.984667152653163	0.00555421566966155	0.239395884686994	0.641983160390787	16	UBQLN1|CAV1|PPP3CA
GOMF_GLYCOSYLTRANSFERASE_ACTIVITY	0.935600181475202	0.984667152653163	0.005683980268448	0.228885013327848	0.666910407093982	22	PYGL|TYMP|GYG1|APRT|STT3A
GOBP_CELLULAR_GLUCAN_METABOLIC_PROCESS	0.943746071653048	0.984668196417315	0.00420620197912441	-0.241243686665149	-0.624200520135229	17	ACADM|PTGES3|GBE1|PGM2
GOBP_ENERGY_RESERVE_METABOLIC_PROCESS	0.943746071653048	0.984668196417315	0.00420620197912441	-0.241243686665149	-0.624200520135229	17	ACADM|PTGES3|GBE1|PGM2
GOBP_HISTONE_METHYLATION	0.946224820397239	0.984668196417315	0.00423303266779736	-0.245051717605213	-0.614761395616337	15	MECP2|PRMT1|LMNA|WDR61|CTNNB1|SETD7|TTLL12|PRMT5
GOBP_IMMUNE_SYSTEM_DEVELOPMENT	0.950010458063167	0.984668196417315	0.00668218903206019	0.195725697983747	0.785369382201981	109	TF|LGALS1|CD248|RRAS|MFAP5|ITGB1|MTURN|PABPC4|FBN1|LGALS3|ADIPOQ|ACTN1|DMTN|SFRP1|ACTB|PPP3CA|RHOA|CD81|SOD2|PIR|PF4|CD34|MAP2K1
GOBP_MONONUCLEAR_CELL_DIFFERENTIATION	0.944413036248753	0.984668196417315	0.00397900646722806	-0.221495034056197	-0.675954679441913	35	XRCC6|FASN|AP3B1|CTSL|PRKDC|IFI16|PCK1|HMGB1|RPS6|ANXA1|ACTL6A|IL18|CTNNB1|RPL22|PNP|SLC25A5
GOBP_MULTICELLULAR_ORGANISM_REPRODUCTION	0.9476961053209	0.984668196417315	0.00627887598318575	0.201563647732937	0.743536155678553	66	GPX4|ITGB1|ATP2B4|BCAP31|DNM2|PRDX4|RUVBL1|BSG|SFRP1|TPPP3|UCHL1|CD9
GOBP_MYELOID_CELL_DIFFERENTIATION	0.939645213868625	0.984668196417315	0.00377345776047304	-0.212291344178576	-0.722662947503974	62	RPS14|WDR1|HSPA9|FASN|AP3B1|PRKDC|IFI16|PRDX3|GLO1|PML|PRMT1
GOBP_NEGATIVE_REGULATION_OF_IMMUNE_RESPONSE	0.943133338265394	0.984668196417315	0.00579733689393189	0.218846850417917	0.68036943233238	29	HLA-A|LGALS3|GPX1|C4BPA|CD59|GRN
GOBP_NEURAL_PRECURSOR_CELL_PROLIFERATION	0.946749959359978	0.984668196417315	0.00549918433699587	0.233356872040331	0.625788460846916	16	ITGB1|GNAI2|RHOA|DBN1|ILK
GOBP_NUCLEOSIDE_TRIPHOSPHATE_METABOLIC_PROCESS	0.950004681209625	0.984668196417315	0.00365699741518816	-0.206593670817155	-0.725285363475873	75	AK2|OGDH|MT-ATP6|AK3|GPI|OLA1|GAPDH|NDUFV1|TPI1|DUT|RAN|NDUFA9|TSPO|CMPK1|FBP1|ADK|NDUFAB1|PARP1|PGK1|PGAM1|NDUFS1|NDUFA10|ATP6V1B2
GOBP_ORGANELLE_DISASSEMBLY	0.944732297063903	0.984668196417315	0.00410617067590778	-0.231139108863152	-0.648723646098179	24	HTRA2|UFM1|PHB2|ATG3|TSPO
GOBP_ORGANIC_ACID_TRANSMEMBRANE_TRANSPORT	0.951958714520291	0.984668196417315	0.00552041941537249	0.226115894074548	0.625849674392669	18	ITGB1|ARL6IP5|SLC2A1|CD36|SLC1A5|SLC3A2|SLC16A7|ARL6IP1
GOBP_POLYSACCHARIDE_METABOLIC_PROCESS	0.947639963745381	0.984668196417315	0.00417968239723571	-0.237166019660603	-0.621784127079128	18	ACADM|PTGES3|GBE1|PGM2
GOBP_PROTEIN_HOMOOLIGOMERIZATION	0.951798691561063	0.984668196417315	0.00390163498150958	-0.216184035592225	-0.674542049112361	39	ALDH1A2|SHMT2|SHMT1|ME1|HSD17B10|RBMX|PRMT1|ALDH9A1|ACACB|ACOT13|CLYBL|ELAVL1|PDCD6IP|LETM1
GOBP_REGULATION_OF_INTRACELLULAR_PROTEIN_TRANSPORT	0.948299975886183	0.984668196417315	0.00380404154354344	-0.212272965496028	-0.702069178387389	53	GDI1|NMT1|HTRA2|TARDBP|UFM1|CAMK1|NPEPPS|HSP90AB1|CHP1|RAN|XPO1|NOLC1|LCP1|TRIM28|SFN|PPM1A|HSP90AA1|PTPN11|MYO1C
GOBP_REGULATION_OF_MUSCLE_CONTRACTION	0.947802001002889	0.984668196417315	0.00562349987153372	0.22245015773448	0.648160939398528	22	BIN1|CAV1|ATP2A2|RHOA
GOBP_REGULATION_OF_OXIDATIVE_STRESS_INDUCED_CELL_DEATH	0.951905436473839	0.984668196417315	0.00547398533986942	0.230528017680229	0.618202378635195	16	UBQLN1|GPX1|NOL3|PARK7|SOD2|TXN|SOD1
GOBP_REGULATION_OF_PROTEIN_CONTAINING_COMPLEX_ASSEMBLY	0.941638215296624	0.984668196417315	0.00660968882818749	0.198540675731529	0.781386587679864	96	CRYAB|BIN1|CLIP1|CAPZA1|RHOC|PSMC6|LGALS3|NCKAP1|APOE|DMTN|CLU|PARK7|RHOA|TPPP3|SPTAN1|SNCA
GOBP_REGULATION_OF_PROTEIN_LOCALIZATION_TO_NUCLEUS	0.936291877461563	0.984668196417315	0.0039773851542037	-0.222526681152745	-0.694332507373844	39	NPM1|TARDBP|UFM1|HSP90AB1|CHP1|GLUL|RAN|LMNA|NOLC1|CTNNA1|TRIM28|FERMT2|HSP90AA1|PARP1
GOBP_REPRODUCTIVE_SYSTEM_DEVELOPMENT	0.947073230467793	0.984668196417315	0.00574563924135152	0.21774402801902	0.672005926586654	28	C3|PRDX4|CRIP1|SFRP1|BASP1|SOD1|HSD17B4|SF1
GOCC_ACTIN_CYTOSKELETON	0.950339719476278	0.984668196417315	0.0033345601860808	-0.200332658830904	-0.770834030332286	142	CNN3|CLIC5|HNRNPK|MYLK|HNRNPC|CLIC4|ARPC1B|WDR1|PLS3|FSCN1|CORO1A|DHX9|CAP1|CAPN2|SYNPO2
GOCC_CELL_CORTEX	0.947252544225647	0.984668196417315	0.00360781587140933	-0.206008386558474	-0.741276848045708	88	CLIC5|PFN1|FGF1|WDR1|NCL|FSCN1|NUMA1|CORO1A|CAP1|CAPN2
GOCC_CORTICAL_CYTOSKELETON	0.949666018846663	0.984668196417315	0.00387045750415783	-0.214285754435189	-0.686701502465442	45	WDR1|NUMA1|CORO1A|CAP1|CAPN2|DSTN|PDLIM2|DBNL|EZR|RDX
GOMF_ATP_DEPENDENT_ACTIVITY	0.949960136941331	0.984668196417315	0.0036657557757221	-0.206846205112762	-0.724570224518001	74	DDX39B|XRCC5|HSPA9|XRCC6|DHX9|OLA1|HSPA4|LONP1|TAPBP|HSP90AB1
GOMF_ATP_DEPENDENT_PROTEIN_FOLDING_CHAPERONE	0.951378972179688	0.984668196417315	0.00410202047417359	-0.229690520928589	-0.631948801158453	22	HSPA9|HSPA4|HSP90AB1
GOMF_INORGANIC_MOLECULAR_ENTITY_TRANSMEMBRANE_TRANSPORTER_ACTIVITY	0.937723859041017	0.984668196417315	0.00397779043738275	-0.222280701212724	-0.689927428338639	38	CLIC5|MT-ATP6|CLIC4
GOMF_ION_TRANSMEMBRANE_TRANSPORTER_ACTIVITY	0.937844860772488	0.984668196417315	0.00384506689391563	-0.215349590253753	-0.716913642687289	55	CLIC5|MT-ATP6|SLC25A1|CLIC4|SLC25A6|MPC2
GOMF_PHOSPHOLIPID_BINDING	0.942462600690449	0.984668196417315	0.00367822241248931	-0.208232593249602	-0.737212860202807	79	ANXA8|PFN1|ANXA3|NUMA1|SNX12|CPNE3|CPNE1|APOA1|ANXA5|SNX3|ANXA4|ALOX15|PITPNA|HMGB1
GOMF_TRANSCRIPTION_COREPRESSOR_ACTIVITY	0.942962975665804	0.984668196417315	0.00412780543068345	-0.233205919150373	-0.64812641974755	23	APEX1|HNRNPU|HDGF
GOBP_POSITIVE_REGULATION_OF_INTRACELLULAR_PROTEIN_TRANSPORT	0.953823953823954	0.986013394539149	0.00392173994702686	-0.216823968926729	-0.665626840871698	36	NMT1|HTRA2|TARDBP|CAMK1|NPEPPS|HSP90AB1|CHP1|RAN|TRIM28|SFN|PPM1A|HSP90AA1|MYO1C
GOBP_REGULATION_OF_NUCLEOTIDE_METABOLIC_PROCESS	0.955042251553879	0.98668862201957	0.00415170900632942	-0.234550287636094	-0.606881836222029	17	ME2|ME1|TSPO|FBP1|PARP1|PGAM1
GOBP_TEMPERATURE_HOMEOSTASIS	0.955773155214103	0.986859804260097	0.0040658873322236	-0.2257773213965	-0.627480844011293	23	HADH|FH|DECR1|FTO|ACADL|FABP5|ACOT13|IL18|ACSL1|CPT2|GNAS
GOCC_CYTOCHROME_COMPLEX	0.956516394162379	0.987043513125008	0.00417151809604965	-0.236219315060229	-0.601906232021802	16	UQCRC2|CYC1|UQCRC1|COX7A2|NDUFA4|UQCRFS1
GOCC_ACTOMYOSIN	0.958114519116118	0.98752535441366	0.00585656787145483	0.206136043720774	0.68157565909592	38	SORBS1|LIMCH1|ACTN1|BAG3|ABLIM1|PDLIM1|DBN1|ILK|MYH9|FLNB|ACTN4|MYL12A
GOMF_TRANSLATION_INITIATION_FACTOR_ACTIVITY	0.9580544852295	0.98752535441366	0.0039876886806328	-0.220033717097728	-0.640242119001512	28	EIF3B|EIF3F|EIF5|EIF4E|EIF3M|EIF3J|EIF4H|MCTS1
GOBP_KERATINOCYTE_DIFFERENTIATION	0.959256072074604	0.988118644154724	0.00415841533100993	-0.234071639708092	-0.596433778685457	16	CLIC4|NUMA1
GOBP_POSITIVE_REGULATION_OF_MYELOID_CELL_DIFFERENTIATION	0.962564733749797	0.989775044244491	0.00542237951936977	0.223593141970552	0.599605261016248	16	MTURN|PPP3CA|PF4
GOBP_PROTEIN_DEPOLYMERIZATION	0.961686590306607	0.989775044244491	0.00577176925080184	0.206053448498263	0.664705449508072	34	CAPZA1|ASPH|DMTN|CFL2|SPTAN1|CAPZA2
GOMF_CADHERIN_BINDING	0.962058017029874	0.989775044244491	0.0032264279225114	-0.196650458915099	-0.764519392002353	155	CNN3|HNRNPK|GLOD4|PFN1|RPL7A|TAGLN2|FSCN1|CHMP4B|YWHAZ|FASN|ATIC|RPL15|RPL34|OLA1|EEF1G|PCMT1|TJP2|HSP90AB1|EEF2|PDLIM5|ARHGAP1|EIF5|RPL6|TJP1|PCBP1|PLEC|IDH1|SERBP1|CLIC1|DBNL|RAN|PUF60|EZR|EPS15L1|RPL23A
GOBP_CELLULAR_COMPONENT_ASSEMBLY_INVOLVED_IN_MORPHOGENESIS	0.965860494334243	0.989884429839495	0.00559039616448793	0.209096892543151	0.628352679607426	25	ITGB1|DAG1|EPB41L3|CFL2|CD9
GOBP_CELL_DIVISION	0.963576107176914	0.989884429839495	0.00359913422167159	-0.201753767129249	-0.706731710482673	74	FGF1|HNRNPU|TUBA1A|NUMA1|CHMP4B|SIRT2|ENSA|BUB3|PLEC|YBX1|RAN|RPS3|TUBB|PPP1CB|PAFAH1B1|ACTR3|BABAM1|SFN|NUDC|PDCD6IP|MAPRE1
GOBP_POSITIVE_REGULATION_OF_DEVELOPMENTAL_GROWTH	0.966794802254558	0.989884429839495	0.00547341960925057	0.214799302139056	0.602516139172022	19	YAP1|NRP1|BASP1|DBN1|AGRN
GOBP_REGULATION_OF_AUTOPHAGY	0.96707660155936	0.989884429839495	0.00371290330222639	-0.203628538736916	-0.673478700187688	53	SNRNP70|CHMP4B|HTRA2|PAFAH1B2|SIRT2|IFI16|GAPDH|EIF4E|CTSA|HMGB1|RRAGC|TSPO
GOBP_REGULATION_OF_MITOCHONDRIAL_MEMBRANE_POTENTIAL	0.96603941393999	0.989884429839495	0.00544186486710562	0.218840240881785	0.596191844352132	17	DCN|ARL6IP5|PARK7|SOD2
GOBP_SPINDLE_LOCALIZATION	0.967206665123814	0.989884429839495	0.00538413097856522	0.222632181676758	0.586464726937282	15	ITGB1|ACTR2|DYNLT1|MYH9|NSFL1C
GOMF_PROTEIN_FOLDING_CHAPERONE	0.966581550437563	0.989884429839495	0.00570706502097002	0.204655309838659	0.651456076792289	32	DNAJB1|CCT3|CCT5|CCT8|HSPB6|CCT6A|HSPA2|PFDN1|PFDN2
GOMF_TRANSCRIPTION_COACTIVATOR_ACTIVITY	0.965583586273242	0.989884429839495	0.00386513209093857	-0.210523317287051	-0.646284501244249	36	APEX1|ARRB1|NPM1|DHX9
GOBP_PLACENTA_DEVELOPMENT	0.968750738683371	0.990343038345222	0.00547477749638936	0.212247282771759	0.603868988629226	20	EGFR|BSG|TPPP3|PLG|MAP2K1|SOD1
GOCC_SITE_OF_POLARIZED_GROWTH	0.968789180695097	0.990343038345222	0.00388614452944212	-0.209910077905912	-0.63255750005887	33	FSCN1|FKBP4|NDRG2|SIRT2|HSP90AB1
GOCC_ACTIN_FILAMENT	0.970818022312709	0.991836317705085	0.0038306753823676	-0.206651720072863	-0.637920170727412	37	PLS3|CORO1A|PDLIM5|PDLIM2|DBNL|RAC1|EZR|ANXA1|LCP1|MYO1C|LMOD1|TWF2|PDLIM7
GOBP_REGULATION_OF_TRANSFERASE_ACTIVITY	0.972448916978585	0.992921525757082	0.00669731764478737	0.187943492198694	0.768837399143385	124	PAK2|PRNP|IPO7|EGFR|APOA4|ATP2B4|TNXB|THY1|RGCC|ITGB3|CAV1|DAG1|ADIPOQ|APOE|CLU|SFRP1|PARK7|ACTB|EEF1A1|RHOA|SNCA|UCHL1|CD81
GOBP_REGULATION_OF_ACTIN_FILAMENT_LENGTH	0.973961964363884	0.99388520735204	0.0037194127766743	-0.201091269928377	-0.654966316508496	49	PFN1|ARPC1B|WDR1|CORO1A|ARPC4|DSTN
GOBP_ATP_BIOSYNTHETIC_PROCESS	0.976912012092547	0.994405664843995	0.00557946109667943	0.200184965100526	0.612662092883303	27	ALDOA|AK4
GOBP_EPIDERMIS_DEVELOPMENT	0.976728082107085	0.994405664843995	0.00564694362098543	0.197702946356967	0.624944374700681	31	YAP1|EGFR|ASAH1|NME2|PPP3CA|ATP2A2|MAP2K1|FLNB|SOD1|CD109
GOBP_NIK_NF_KAPPAB_SIGNALING	0.977270763114683	0.994405664843995	0.00399988337605821	-0.211096765647816	-0.574281644146646	21	CALR|PDCD4|CPNE1|PHB2|RPS3|EZR|C20orf27|PPM1A|IL18
GOBP_REGULATION_OF_NIK_NF_KAPPAB_SIGNALING	0.976983205365964	0.994405664843995	0.00401381890772842	-0.212574247460868	-0.571831435766653	20	CALR|PDCD4|CPNE1|PHB2|RPS3|EZR|C20orf27|PPM1A|IL18
GOCC_CLUSTER_OF_ACTIN_BASED_CELL_PROJECTIONS	0.977319656856985	0.994405664843995	0.00386513209093857	-0.20475000097889	-0.608887388522869	31	CLIC5|DCXR|HSP90AB1|PLEC|CLIC1|EZR|PAFAH1B1|ACTR3|HSP90AA1|MYO1C|SLC9A3R1|TWF2|FLNA|LIMA1
GOBP_ACTIN_POLYMERIZATION_OR_DEPOLYMERIZATION	0.980767996920313	0.996172729856234	0.00363683668751862	-0.194221327046804	-0.6465761968556	55	PFN1|ARPC1B|WDR1|CORO1A|ARPC4|DSTN|ALOX15|DBNL|RAC1
GOBP_MONOVALENT_INORGANIC_CATION_HOMEOSTASIS	0.98067857225796	0.996172729856234	0.0053361659456838	0.206825897798796	0.554640877361525	16	GNAI2|GRN|PPT1|SLC4A1|ATP1A1|ATP6V1A
GOBP_NEGATIVE_REGULATION_OF_ACTIN_FILAMENT_POLYMERIZATION	0.979682889970976	0.996172729856234	0.00549076710572547	0.199383921534285	0.58718779572488	23	CAPZA1|DMTN|SPTAN1|CAPZA2|SPTA1|TMOD2|SPTBN1|TMOD1|CAPG|TMSB4X|ADD3|TMOD3
GOBP_PROTEIN_METHYLATION	0.981903033445683	0.996745753718699	0.00397811468555787	-0.206089557436443	-0.560659702780622	21	MECP2|PCMT1|PRMT1|SNRPD3|LMNA|WDR61|CTNNB1|SETD7|TTLL12|PRMT5
GOBP_REGULATION_OF_PROTEIN_CONTAINING_COMPLEX_DISASSEMBLY	0.983674688301023	0.997384440054347	0.0056430463960179	0.19045758411502	0.610349029938365	33	CAPZA1|ASPH|DMTN|CFL2|SPTAN1|CAPZA2
GOMF_ACTIVE_ION_TRANSMEMBRANE_TRANSPORTER_ACTIVITY	0.983114674441205	0.997384440054347	0.00553383480274529	0.193518155332444	0.586734731221751	26	CYB5A|ATP2B4|ATP2A2|UQCRH|COX6B1|COX4I1|SLC4A1|SLC3A2|ATP1A1|COX5A|SLC16A7|ATP6V1A
GOBP_REGULATION_OF_PROTEIN_POLYMERIZATION	0.98552054816198	0.998159074202446	0.00355067547002911	-0.189782170910185	-0.646039260547008	62	PFN1|ARPC1B|NUMA1|CORO1A|FKBP4|MECP2|ARPC4|ALOX15|DBNL|RAC1|RPS3
GOBP_SYNAPSE_ASSEMBLY	0.985582041194168	0.998159074202446	0.00529720013332218	0.201168758324312	0.52992509901499	15	NPTN|SNCA|AGRN|NEGR1|PLXNB2
GOBP_ACTIN_FILAMENT_DEPOLYMERIZATION	0.994514469610162	0.998372242214695	0.00549645249122719	0.174024287406629	0.532597860591231	27	CAPZA1|DMTN|CFL2|SPTAN1|CAPZA2|SPTA1|TMOD2|SPTBN1|TMOD1|CAPG|ADD3|TMOD3
GOBP_CYTOSKELETON_DEPENDENT_INTRACELLULAR_TRANSPORT	0.992998311649618	0.998372242214695	0.00372577383173809	-0.182650861666277	-0.563831110704418	37	HNRNPU|TUBA1A|LRPPRC|AP3B1|SFPQ|PURA|TUBB|PAFAH1B1
GOBP_DEVELOPMENTAL_PROCESS_INVOLVED_IN_REPRODUCTION	0.994943365695793	0.998372242214695	0.00342564055032154	-0.177924256891208	-0.627512366272616	77	PAFAH1B3|CALR|FKBP4|PAFAH1B2|SIRT2|AP3B1|PRKDC|PRDX3|PHB2|DDB1|DLD|HEXB|CTSB|IDH1|RPS6|PAFAH1B1|CSDE1|ANXA1|CTNNA1
GOBP_EPIDERMAL_CELL_DIFFERENTIATION	0.989992221934146	0.998372242214695	0.00394030685597659	-0.193803489109	-0.527235867519435	21	CLIC4|NUMA1
GOBP_MAINTENANCE_OF_PROTEIN_LOCATION	0.99219131283553	0.998372242214695	0.00396871927731538	-0.189717257489461	-0.497386512236207	18	HNRNPU|PML|TSPO|YWHAB|SRI|TWF2|FLNA|PSMD10
GOBP_NEGATIVE_REGULATION_OF_PROTEIN_POLYMERIZATION	0.996085020583046	0.998372242214695	0.00378104993595647	-0.174397573414848	-0.515304333459489	30	PFN1|FKBP4
GOBP_POSITIVE_REGULATION_OF_BINDING	0.995156262077139	0.998372242214695	0.00575097273380168	0.172081767883272	0.587080999388553	44	S100A10|NRP1|LRP1|CAV1|APOE|PARK7|VTN|FLOT1
GOBP_POSITIVE_REGULATION_OF_CHEMOTAXIS	0.995644283121597	0.998372242214695	0.00391404191515357	-0.178677962520608	-0.486087381652734	21	CALR|HMGB1|RAC1|C1QBP|SWAP70|MAPK1|CDH13|PTK2|HSPB1|PPM1F
GOBP_PROTEIN_POLYMERIZATION	0.991377159175978	0.998372242214695	0.00611535526757212	0.177645054407521	0.66799380834315	73	GPX4|BIN1|CLIP1|CAPZA1|NCKAP1|DMTN|RHOA|TPPP3|SPTAN1|SNCA|VTN
GOBP_REGULATION_OF_LEUKOCYTE_CHEMOTAXIS	0.989080961252742	0.998372242214695	0.00536789589711977	0.188875786204933	0.529800182561137	19	C5|BST1|CAMK1D|ANO6
GOBP_REGULATION_OF_TRANSLATIONAL_INITIATION	0.991235059760956	0.998372242214695	0.00384514606639302	-0.188600191534217	-0.544234221745385	27	NPM1|EIF3B|EIF5|CSDE1|SH3BGRL|EIF4H
GOBP_SEX_DIFFERENTIATION	0.992702839390217	0.998372242214695	0.00544804365085417	0.18027506881532	0.536208655948558	24	CNTFR|PRDX4|SFRP1|BASP1|SOD1|HSD17B4|SF1
GOCC_ADHERENS_JUNCTION	0.98920325203252	0.998372242214695	0.00366053006120524	-0.187626630887698	-0.606333040751523	47	CNN3|MSN|TJP2|PDLIM5|TJP1|PDLIM2|ZYX|EZR|RDX|ANXA1|VCL|CTNNA1|FERMT2
GOCC_AZUROPHIL_GRANULE_LUMEN	0.992541192369666	0.998372242214695	0.00580396991831042	0.177986251301366	0.618544311381649	48	DEFA3|C3|PSMD1|ACTR2|TTR|CCT8|GRN|ORM2
GOCC_CILIUM	0.993729985737736	0.998372242214695	0.00596238813398666	0.174647545561563	0.634402715633277	60	ATP2B4|CAV1|CLTB|AK1|DYNLRB1|SNAP29|BSG|RAB14|CCT8|GNB1|PFKM|NUBP1|DNAH8|EHD1|MAP1LC3B
GOMF_ACTIVE_TRANSMEMBRANE_TRANSPORTER_ACTIVITY	0.990069897603879	0.998372242214695	0.00578006974186659	0.181424116339333	0.62226018999139	45	CYB5A|SLC2A4|ATP2B4|ATP2A2|ABCA8|UQCRH|COX6B1|CYBRD1|SLC1A5|COX4I1|NDUFV2|SLC4A1|SLC3A2|ATP1A1|COX5A|SLC16A7|ATP6V1A
GOMF_OXIDOREDUCTION_DRIVEN_ACTIVE_TRANSMEMBRANE_TRANSPORTER_ACTIVITY	0.995868467467201	0.998372242214695	0.00544826851238909	0.169452792821441	0.509219028275809	25	CYB5A|UQCRH|COX6B1|CYBRD1|COX4I1|NDUFV2|COX5A
GOMF_STRUCTURAL_CONSTITUENT_OF_CYTOSKELETON	0.991736212049452	0.998372242214695	0.00366906246098727	-0.18417417110269	-0.590205729470441	45	ARPC1B|TUBA1A|MSN|ARPC4|ANK2|PLEC|DES|TUBB|ACTR3|LMNA
GOBP_REGULATION_OF_CHEMOTAXIS	0.997378508717695	0.999095167080376	0.00554948543392896	0.163009972927286	0.51527894489281	31	C5|NRP1|BST1|CAMK1D|STX4
GOBP_REGULATION_OF_BINDING	0.998905138030812	0.999477576505329	0.00343173491874677	-0.163132859860632	-0.570272996773598	73	HNRNPL|DHX9|SIRT2|CPNE1|IFI16|CAMK1|IDE|HSP90AB1|NES|HMGB1|RAN|DAB2|CTSZ|TRIM28|RPL11|SRI|CLIC2|MAPRE1|NUCKS1|PARP1|ADD1|HMGB2|CRK|CTNNB1
GOCC_POLYMERIC_CYTOSKELETAL_FIBER	0.998849913743531	0.999477576505329	0.0065002633602548	0.163711882583212	0.664001111135566	117	CLIP1|TUBB6|NRP1|DCTN2|NCKAP1|VIM|AK1|DNM2|ACTN1|DYNLRB1|SAA1|SYNM|DMTN|CCT3|CCT5|CCT8|ACTB|TBCA|TPPP3|PDLIM1|CCT6A|DBN1|DYNLT1|DNAH8|OPA1|MAP1LC3B
GOMF_SERINE_TYPE_ENDOPEPTIDASE_INHIBITOR_ACTIVITY	0.999795267261529	0.999795267261529	0.00383462556187438	-0.140308582449373	-0.397405667256438	25	SERPINB6|SERPINA7|SERPINC1|SERPIND1|PEBP1|SERPINF1|SERPINA6|ANXA2|ITIH2|ITIH1|A2M|AGT|SERPINA4|SERPING1|ITIH3|HRG|ITIH4|SERPINF2|SERPINH1|SERPINA3|CD109|SERPINA1|COL6A3|AMBP|SERPINB1
