# Supplementary material for: Characterization of Visceral Adipose Tissue Proteome Reveals Metabolic Changes and Inflammatory Signatures in Severe Obesity
Source: Obesity (Silver Spring). 2025 Oct 12;34(1):127–37. doi: 10.1002/oby.70041 (PMC12724052; doi:10.1002/oby.70041)
Supplement: Supplementary file 5 — File S5: Gene Ontology (GO) enrichment analysis of proteins correlating with apolipoproteins A1 (ApoA1) and B (ApoB), fasting plasma glucose (FPG), isoleucine (Ile), and valine (Val). GOCC, Gene Ontology Cellular Component; GOBP, Gene Ontology Biological Process; GOMF, Gene Ontology Molecular Function; padj, false discovery rate (FDR)‐corrected p value; log2err, log2 transformed enrichment ratio; ES, enrichment score; NES, normalized enrichment score; Size, number of proteins from the gene set included in the pathway analysis. [file OBY-34-127-s008.xlsx]

## Sheet: ApoA1_C5
Column1	pathway	pval	padj	log2err	ES	NES	size
1	GOCC_INTRINSIC_COMPONENT_OF_PLASMA_MEMBRANE	2.49141501463184e-18	4.61160919208353e-15	1.10533657731401	-0.591782903152012	-2.90243195016228	125
2	GOBP_RNA_PROCESSING	9.09413490887201e-18	8.41662185816104e-15	1.0864405425825	0.54092919673978	2.69794263519582	166
3	GOCC_CELL_SURFACE	2.25615483894903e-16	1.39204753563155e-13	1.03769615548758	-0.54185513319223	-2.72630663498509	147
4	GOCC_SIDE_OF_MEMBRANE	1.24303920454212e-15	5.75216391901865e-13	1.01754479730988	-0.557910518645867	-2.74598060832095	128
5	GOBP_MRNA_METABOLIC_PROCESS	2.9826968901965e-15	1.10419438875074e-12	1.00731795687447	0.543029892314601	2.64259973779808	140
6	GOBP_MRNA_PROCESSING	7.67346971376653e-15	2.36726540669697e-12	0.986546283587582	0.577864382349683	2.69941575351762	109
7	GOBP_RNA_SPLICING	3.13429566031173e-14	8.28797323891002e-12	0.965327754226083	0.567636829212391	2.66065537085465	111
8	GOCC_EXTERNAL_SIDE_OF_PLASMA_MEMBRANE	1.95805124492025e-13	4.53044106793423e-11	0.943632225232838	-0.656200866244135	-2.85114799545479	64
9	GOBP_RNA_SPLICING_VIA_TRANSESTERIFICATION_REACTIONS	5.96086875879626e-13	1.2259520080591e-10	0.921426003494898	0.588085189314826	2.65943208882918	90
10	GOBP_ENDOCYTOSIS	8.78143640487263e-13	1.62544387854192e-10	0.921426003494898	-0.505132367826813	-2.50378132849124	134
11	GOBP_CELLULAR_AMINO_ACID_METABOLIC_PROCESS	3.00467185662478e-12	5.05604327873861e-10	0.898671232061694	0.578074607993875	2.60000463137166	87
12	GOBP_ALPHA_AMINO_ACID_METABOLIC_PROCESS	1.39942638200841e-11	2.15861519424798e-09	0.875325132024659	0.614203937375841	2.63039131574145	67
13	GOBP_ORGANIC_ACID_CATABOLIC_PROCESS	7.26365871912144e-11	9.60359449220985e-09	0.839088935621274	0.541385646530697	2.49343898469534	100
14	GOMF_MRNA_BINDING	6.81700801705245e-11	9.60359449220985e-09	0.839088935621274	0.534300836668465	2.46485750268487	101
15	GOCC_SPLICEOSOMAL_COMPLEX	2.61074761499187e-10	3.22166255689997e-08	0.814035837847908	0.609583770480803	2.58672251161107	64
16	GOCC_NUCLEAR_PROTEIN_CONTAINING_COMPLEX	2.97356602562407e-10	3.44004419589385e-08	0.814035837847908	0.45872293989247	2.27352936953893	159
17	GOCC_NUCLEAR_OUTER_MEMBRANE_ENDOPLASMIC_RETICULUM_MEMBRANE_NETWORK	3.68094121970516e-10	4.00789541039662e-08	0.814035837847908	-0.429083514953479	-2.22222681526441	180
18	GOCC_MITOCHONDRIAL_MATRIX	8.12533480100855e-10	8.35555262037046e-08	0.801215574617779	0.462432578818201	2.26158530649246	145
19	GOBP_SMALL_MOLECULE_CATABOLIC_PROCESS	2.00266160672436e-09	1.95101401791936e-07	0.774939030136436	0.464768599792709	2.25660329555696	138
20	GOCC_CATALYTIC_STEP_2_SPLICEOSOME	2.86727194036665e-09	2.65366018080934e-07	0.774939030136436	0.675878051506015	2.57371632196876	39
21	GOBP_REGULATION_OF_MRNA_METABOLIC_PROCESS	3.07130859806254e-09	2.70713915000655e-07	0.774939030136436	0.564826668746594	2.45961721088366	73
22	GOCC_COLLAGEN_CONTAINING_EXTRACELLULAR_MATRIX	2.05560394106475e-08	1.72951040677766e-06	0.73376198835648	-0.41703073609703	-2.11463665132845	156
23	GOCC_SECRETORY_GRANULE_MEMBRANE	2.69957245161629e-08	2.17256895997467e-06	0.73376198835648	-0.517921919852302	-2.35043914148515	80
24	GOMF_GTPASE_ACTIVITY	2.84760650924423e-08	2.19621652025461e-06	0.73376198835648	-0.556540755225681	-2.40994906288829	63
25	GOCC_TRANSPORT_VESICLE	4.27844619720622e-08	3.04592458116489e-06	0.719512826338911	-0.507323014837681	-2.30770820359314	81
26	GOMF_MOLECULAR_TRANSDUCER_ACTIVITY	4.21982199988021e-08	3.04592458116489e-06	0.719512826338911	-0.577851432787358	-2.45127877075811	57
27	GOBP_CELLULAR_NITROGEN_COMPOUND_CATABOLIC_PROCESS	4.64152664770714e-08	3.18202437959479e-06	0.719512826338911	0.488119427733953	2.24811281587978	100
28	GOCC_CHROMOSOME	6.2862385999018e-08	4.15565273157794e-06	0.704975715167238	0.435661742850029	2.12878120158875	144
29	GOMF_HYDROLASE_ACTIVITY_ACTING_ON_ACID_ANHYDRIDES	9.04612084141833e-08	5.77392057843632e-06	0.704975715167238	-0.433493422794836	-2.13828664689411	130
30	GOBP_ALPHA_AMINO_ACID_CATABOLIC_PROCESS	1.0474595714221e-07	6.46282555567439e-06	0.704975715167238	0.636225012047409	2.40734192067105	38
31	GOBP_REGULATION_OF_RNA_SPLICING	1.2951088882972e-07	7.73305339431653e-06	0.690132458796796	0.588429374257099	2.36067618668279	49
32	GOCC_EXTERNAL_ENCAPSULATING_STRUCTURE	2.15689183096337e-07	1.24762711847288e-05	0.690132458796796	-0.402031973338762	-2.05720758385298	166
33	GOCC_ENDOSOME	2.42616367376276e-07	1.36085726064693e-05	0.674962860011025	-0.385852762597312	-1.99511231301256	178
34	GOBP_PEPTIDE_BIOSYNTHETIC_PROCESS	2.84797864897135e-07	1.55047308213117e-05	0.674962860011025	0.395521053159503	1.99593925118256	181
35	GOMF_EXTRACELLULAR_MATRIX_STRUCTURAL_CONSTITUENT	3.20688471397251e-07	1.69598388730375e-05	0.674962860011025	-0.543633882845002	-2.32223751114532	59
36	GOCC_PROTEIN_COMPLEX_INVOLVED_IN_CELL_ADHESION	6.15098711597479e-07	3.16263254213037e-05	0.659444398037935	-0.784562957366499	-2.42024796736862	16
37	GOBP_RIBONUCLEOPROTEIN_COMPLEX_BIOGENESIS	7.67410553057435e-07	3.83912684786301e-05	0.659444398037935	0.440341274204034	2.06760125735287	112
38	GOBP_NEGATIVE_REGULATION_OF_MRNA_METABOLIC_PROCESS	7.89355236577435e-07	3.84499090238114e-05	0.659444398037935	0.660505675495692	2.37990433187999	31
39	GOMF_SEQUENCE_SPECIFIC_DNA_BINDING	8.52821106654645e-07	4.04762017543012e-05	0.659444398037935	0.526959909825674	2.2361144234327	64
40	GOBP_CYTOPLASMIC_TRANSLATION	1.13659179615366e-06	5.25957853670108e-05	0.643551836150722	0.462147555653576	2.11739126657344	97
41	GOBP_ORGANIC_CYCLIC_COMPOUND_CATABOLIC_PROCESS	1.45456489618101e-06	6.56682834836841e-05	0.643551836150722	0.44437761427433	2.06644512888843	106
42	GOCC_PRESYNAPSE	1.50361370757432e-06	6.62664041123827e-05	0.643551836150722	-0.503913530838418	-2.2176679847057	68
43	GOCC_ANCHORED_COMPONENT_OF_MEMBRANE	1.67220648032004e-06	7.1982655699358e-05	0.643551836150722	-0.694475526403371	-2.39291361001725	24
44	GOBP_RECEPTOR_MEDIATED_ENDOCYTOSIS	1.93280311990472e-06	7.95026349987474e-05	0.627256739718528	-0.510933092946651	-2.22733599468483	65
45	GOCC_CHROMOSOME_TELOMERIC_REGION	1.90795728653351e-06	7.95026349987474e-05	0.627256739718528	0.688995330365657	2.35255666277142	25
46	GOBP_CELLULAR_AMINO_ACID_CATABOLIC_PROCESS	2.08159051832259e-06	8.37613923785894e-05	0.627256739718528	0.573631835602882	2.27029603468529	46
47	GOBP_REGULATION_OF_MRNA_SPLICING_VIA_SPLICEOSOME	2.28824495755707e-06	9.01179024774071e-05	0.627256739718528	0.602905908854193	2.26685181156727	37
48	GOBP_EXTERNAL_ENCAPSULATING_STRUCTURE_ORGANIZATION	3.20879636274083e-06	0.000123739209738193	0.627256739718528	-0.511320060355147	-2.19137777894207	60
49	GOBP_REGULATION_OF_MRNA_PROCESSING	3.4277726744052e-06	0.000129485861639266	0.627256739718528	0.579699233478344	2.25867150410586	43
50	GOBP_RNA_CATABOLIC_PROCESS	3.52824040719354e-06	0.000130615459874305	0.627256739718528	0.523807995630197	2.13665620352195	53
51	GOBP_CELL_CELL_SIGNALING	4.01235705810618e-06	0.000143213984658234	0.610526878385931	-0.362443289282231	-1.88634985436176	187
52	GOCC_PLASMA_MEMBRANE_PROTEIN_COMPLEX	4.02329940693041e-06	0.000143213984658234	0.610526878385931	-0.438057034359939	-2.06716472117588	99
53	GOBP_BRANCHED_CHAIN_AMINO_ACID_METABOLIC_PROCESS	4.50362982935365e-06	0.000157287147436483	0.610526878385931	0.727551980070081	2.3399263874949	20
54	GOCC_MEMBRANE_MICRODOMAIN	4.61292270408388e-06	0.000158120739356653	0.610526878385931	-0.448730847843084	-2.07354650512444	88
55	GOCC_TRANSPORT_VESICLE_MEMBRANE	5.90336319560766e-06	0.000198675005001269	0.610526878385931	-0.560297761537553	-2.23172274622135	43
56	GOBP_REGULATION_OF_VESICLE_MEDIATED_TRANSPORT	6.92146494849079e-06	0.000228779136065294	0.610526878385931	-0.409840651261075	-1.99445600426089	119
57	GOBP_NEGATIVE_REGULATION_OF_RNA_METABOLIC_PROCESS	7.47578928672114e-06	0.000242766420521418	0.610526878385931	0.392496874001743	1.90345804471141	137
58	GOMF_GUANYL_NUCLEOTIDE_BINDING	7.89134628589343e-06	0.000251842792675668	0.593325476396405	-0.435115184734941	-2.00192036372165	86
59	GOBP_REGULATION_OF_MRNA_CATABOLIC_PROCESS	8.85576353128216e-06	0.000274047678132745	0.593325476396405	0.58542665717816	2.20113198241191	37
60	GOCC_PLATELET_ALPHA_GRANULE	8.88323105778753e-06	0.000274047678132745	0.593325476396405	-0.541333719737236	-2.1674840509084	44
61	GOBP_REGULATION_OF_CELLULAR_MACROMOLECULE_BIOSYNTHETIC_PROCESS	9.06534405636524e-06	0.000275081177841509	0.593325476396405	0.42489626762669	1.96682996944787	103
62	GOMF_MRNA_3_UTR_BINDING	9.25623706583033e-06	0.000276343464658902	0.593325476396405	0.626436849746015	2.25714907179404	31
63	GOBP_RRNA_METABOLIC_PROCESS	9.5021585396816e-06	0.000279182467570645	0.593325476396405	0.584398158626639	2.19726495478709	37
64	GOBP_ESTABLISHMENT_OF_RNA_LOCALIZATION	1.29599809016152e-05	0.000365571206300353	0.593325476396405	0.571895556341098	2.19105096083801	40
65	GOBP_MRNA_CATABOLIC_PROCESS	1.30349538713254e-05	0.000365571206300353	0.593325476396405	0.537948461128814	2.14800046516737	48
66	GOBP_NCRNA_METABOLIC_PROCESS	1.26976714235502e-05	0.000365571206300353	0.593325476396405	0.515916017923613	2.13676045149495	57
67	GOCC_U2_SNRNP	1.40880125335586e-05	0.00038920762984503	0.593325476396405	0.768524788862583	2.27864755994005	15
68	GOBP_RESPONSE_TO_WOUNDING	1.62629221288696e-05	0.000442686306772611	0.575610261071129	-0.371512319552674	-1.85071585234785	138
69	GOBP_BRANCHED_CHAIN_AMINO_ACID_CATABOLIC_PROCESS	1.80169909051999e-05	0.000483325364717753	0.575610261071129	0.739191829069981	2.2313159081999	16
70	GOBP_REGULATION_OF_PEPTIDYL_TYROSINE_PHOSPHORYLATION	1.89896516030828e-05	0.000502140644532948	0.575610261071129	-0.564120626178615	-2.19769870569508	39
71	GOBP_POSITIVE_REGULATION_OF_PEPTIDYL_TYROSINE_PHOSPHORYLATION	2.13232564359439e-05	0.00055590630511172	0.575610261071129	-0.653215047264632	-2.25074479580683	24
72	GOBP_NEGATIVE_REGULATION_OF_MULTICELLULAR_ORGANISMAL_PROCESS	2.33495741842942e-05	0.00060027863632123	0.575610261071129	-0.368772779089479	-1.85954686144061	150
73	GOBP_CELL_CELL_ADHESION	2.46541023787141e-05	0.000613508322819765	0.575610261071129	-0.360826995854573	-1.8245258427134	153
74	GOBP_NEGATIVE_REGULATION_OF_NUCLEOBASE_CONTAINING_COMPOUND_METABOLIC_PROCESS	2.48585219943179e-05	0.000613508322819765	0.575610261071129	0.37624614303712	1.84651685759533	148
75	GOCC_GOLGI_MEMBRANE	2.45249759167628e-05	0.000613508322819765	0.575610261071129	-0.435677608051472	-1.99578062455596	84
76	GOBP_CELLULAR_EXTRAVASATION	2.55010250719866e-05	0.000621084176424305	0.575610261071129	-0.711069440180421	-2.23103200462131	17
77	GOCC_NUCLEAR_SPECK	2.59604006052698e-05	0.000624061058705902	0.575610261071129	0.483077868875035	2.01603936167988	59
78	GOMF_CALCIUM_ION_BINDING	2.73430816448481e-05	0.000648872360571973	0.575610261071129	-0.367060881477585	-1.83277108171201	140
79	GOBP_HEMOSTASIS	2.8269172397628e-05	0.000654077976350118	0.575610261071129	-0.4573317780721	-2.0236727968585	70
80	GOCC_COATED_VESICLE	2.80091531371947e-05	0.000654077976350118	0.575610261071129	-0.455460790202922	-2.04708011231801	76
81	GOBP_B_CELL_MEDIATED_IMMUNITY	2.91986436168407e-05	0.000667243078207063	0.575610261071129	-0.54697632545118	-2.14400499166665	40
82	GOMF_GDP_BINDING	3.20302980396482e-05	0.000723025386236448	0.557332238758646	-0.601584526214223	-2.20056662777851	30
83	GOBP_POSITIVE_REGULATION_OF_RNA_METABOLIC_PROCESS	3.32716109187522e-05	0.00074199700976639	0.557332238758646	0.352670382266544	1.78090748984547	182
84	GOBP_ENDOMEMBRANE_SYSTEM_ORGANIZATION	3.49542373880804e-05	0.000770241588158773	0.557332238758646	-0.371165478453494	-1.81578832180535	123
85	GOCC_ENDOCYTIC_VESICLE	3.63743650310721e-05	0.000792105290264876	0.557332238758646	-0.414676552068365	-1.94291153176153	95
86	GOBP_ION_TRANSPORT	3.69360431605329e-05	0.000794983905699377	0.557332238758646	-0.340324775227701	-1.76179502815071	179
87	GOMF_INTEGRIN_BINDING	3.76809755125975e-05	0.000801695237630091	0.557332238758646	-0.531009500421556	-2.11506463509402	43
88	GOCC_NUCLEOLUS	3.85188456047316e-05	0.000810208900163162	0.557332238758646	0.368514044814249	1.81052303400523	149
89	GOBP_CELL_MATRIX_ADHESION	3.95919236648043e-05	0.000814273896706141	0.557332238758646	-0.475783459672299	-2.04558430813094	61
90	GOCC_PLASMA_MEMBRANE_REGION	3.94464647807673e-05	0.000814273896706141	0.557332238758646	-0.346150626833921	-1.77315593328204	167
91	GOBP_NEGATIVE_REGULATION_OF_RNA_CATABOLIC_PROCESS	4.43243455161156e-05	0.000891786560329674	0.557332238758646	0.67570845300524	2.2031537414073	21
92	GOCC_SPLICEOSOMAL_SNRNP_COMPLEX	4.42678019368061e-05	0.000891786560329674	0.557332238758646	0.607700309757994	2.15422371005134	29
93	GOCC_VACUOLAR_MEMBRANE	4.69455102132721e-05	0.000934367090373836	0.557332238758646	-0.400331969244573	-1.89315934299877	100
94	GOMF_G_PROTEIN_ACTIVITY	4.89211786973751e-05	0.00096333086988129	0.557332238758646	-0.67872167979602	-2.16337257791842	18
95	GOBP_WOUND_HEALING	5.11695673729821e-05	0.000996998623235683	0.557332238758646	-0.375802206584029	-1.82367736105116	117
96	GOBP_POSITIVE_REGULATION_OF_CELL_ADHESION	5.1919799677581e-05	0.00100107863753336	0.557332238758646	-0.398521809653676	-1.88459914594957	100
97	GOCC_SM_LIKE_PROTEIN_FAMILY_COMPLEX	5.30800517053192e-05	0.00101289871862418	0.557332238758646	0.594759420583706	2.14301038429582	31
98	GOCC_INTRINSIC_COMPONENT_OF_ORGANELLE_MEMBRANE	5.47556193758744e-05	0.00103421072923208	0.557332238758646	-0.501965601792581	-2.0599203921819	49
99	GOCC_COATED_VESICLE_MEMBRANE	6.43153572393082e-05	0.00120250228535313	0.538434096309916	-0.468854649823407	-1.99648573785623	58
100	GOCC_CHROMOSOMAL_REGION	6.88259351175273e-05	0.00127396805902543	0.538434096309916	0.490460549179168	2.0239391068641	56
101	GOBP_POST_TRANSCRIPTIONAL_REGULATION_OF_GENE_EXPRESSION	7.12575805247648e-05	0.00130591862922118	0.538434096309916	0.384428130013834	1.81532255461493	116
102	GOBP_REGULATION_OF_ALTERNATIVE_MRNA_SPLICING_VIA_SPLICEOSOME	7.38439693087255e-05	0.00132508372650443	0.538434096309916	0.715201956315614	2.15890035569054	16
103	GOCC_U2_TYPE_SPLICEOSOMAL_COMPLEX	7.3133744773584e-05	0.00132508372650443	0.538434096309916	0.573870593423292	2.08300310354629	32
104	GOCC_VESICLE_LUMEN	7.44509495172669e-05	0.00132508372650443	0.538434096309916	-0.32645599993376	-1.69347584118816	182
105	GOBP_CELL_ACTIVATION	8.16376156748251e-05	0.00139394072803526	0.538434096309916	-0.343068050282037	-1.74858742738822	161
106	GOBP_CELL_SUBSTRATE_ADHESION	8.18557346191321e-05	0.00139394072803526	0.538434096309916	-0.400216131880467	-1.87515916670244	95
107	GOBP_NCRNA_PROCESSING	7.97386728206725e-05	0.00139394072803526	0.538434096309916	0.503654217259068	2.02057301865144	49
108	GOBP_NUCLEOBASE_CONTAINING_COMPOUND_TRANSPORT	8.1893273855229e-05	0.00139394072803526	0.538434096309916	0.516457420558288	2.03365024152044	45
109	GOBP_PEPTIDYL_TYROSINE_MODIFICATION	8.20851104029405e-05	0.00139394072803526	0.538434096309916	-0.502746620185447	-2.03346122172257	46
110	GOBP_DICARBOXYLIC_ACID_METABOLIC_PROCESS	8.3339233429212e-05	0.0014023720097952	0.538434096309916	0.535054863506164	2.03746730979964	39
111	GOCC_PROTEASOME_REGULATORY_PARTICLE	8.66853781612665e-05	0.00144553725204058	0.538434096309916	-0.671486446611763	-2.17240700413747	19
112	GOBP_SYNAPTIC_SIGNALING	8.91018723260996e-05	0.00147256755067509	0.538434096309916	-0.419262426898001	-1.92058488373927	84
113	GOCC_TRANS_GOLGI_NETWORK	9.32496016036593e-05	0.00152747798733074	0.538434096309916	-0.552210938632497	-2.06758344964448	33
114	GOBP_ALTERNATIVE_MRNA_SPLICING_VIA_SPLICEOSOME	9.85748431248079e-05	0.00160054416336859	0.538434096309916	0.654818658039369	2.13504236921475	21
115	GOBP_NEUROTRANSMITTER_TRANSPORT	0.000101071847706844	0.00162681730526408	0.538434096309916	-0.653783399984616	-2.14597491194837	20
116	GOCC_ENDOSOME_MEMBRANE	0.000104807439577987	0.00167240147119701	0.538434096309916	-0.387274885022777	-1.8398741932114	103
117	GOBP_GOLGI_VESICLE_TRANSPORT	0.000133002448831769	0.0021041669469026	0.518848077743792	-0.427080961382677	-1.91433273612654	75
118	GOCC_PROTEASOME_ACCESSORY_COMPLEX	0.000143567849828691	0.0022520685596009	0.518848077743792	-0.633947977568561	-2.13534665099676	22
119	GOMF_ANTIGEN_BINDING	0.000152109790728179	0.00236601027426772	0.518848077743792	-0.655056478744264	-2.08794158973828	18
120	GOCC_SYNAPTIC_VESICLE_MEMBRANE	0.000161403421666555	0.00248964777920661	0.518848077743792	-0.686527480944883	-2.11782461139492	16
121	GOBP_HETEROTYPIC_CELL_CELL_ADHESION	0.000165474645943938	0.00253135181522503	0.518848077743792	-0.613934568868664	-2.09315947743077	23
122	GOBP_HUMORAL_IMMUNE_RESPONSE_MEDIATED_BY_CIRCULATING_IMMUNOGLOBULIN	0.000182755966706792	0.00277279749487108	0.518848077743792	-0.553550852761061	-2.0401634649464	31
123	GOBP_CATION_TRANSPORT	0.000188637311570394	0.00283876149363252	0.518848077743792	-0.342680926693638	-1.71103956970345	140
124	GOBP_BASEMENT_MEMBRANE_ORGANIZATION	0.00019223943633988	0.00284668157332095	0.518848077743792	-0.713241104004161	-2.15662205061074	15
125	GOCC_GOLGI_APPARATUS_SUBCOMPARTMENT	0.000191430734857375	0.00284668157332095	0.518848077743792	-0.497709668453905	-1.97056413647715	42
126	GOBP_POSITIVE_REGULATION_OF_MRNA_METABOLIC_PROCESS	0.000197522180007692	0.00290169488249396	0.518848077743792	0.569504716936556	2.05201377239678	31
127	GOBP_MRNA_TRANSPORT	0.000227334422184886	0.00322243592400062	0.518848077743792	0.563323188837632	2.01385467337497	30
128	GOBP_NUCLEAR_TRANSPORT	0.000225539070398396	0.00322243592400062	0.518848077743792	0.422512494588137	1.87153575941962	80
129	GOBP_REGULATION_OF_BODY_FLUID_LEVELS	0.000221313582050995	0.00322243592400062	0.518848077743792	-0.400723565303225	-1.8517089973856	88
130	GOCC_GTPASE_COMPLEX	0.000228060024875247	0.00322243592400062	0.518848077743792	-0.709382090477632	-2.14495357887209	15
131	GOMF_CARGO_RECEPTOR_ACTIVITY	0.000223800354139293	0.00322243592400062	0.518848077743792	-0.672496046495816	-2.11000518083406	17
132	GOCC_CYTOPLASMIC_SIDE_OF_MEMBRANE	0.000230435351093043	0.0032313320823729	0.518848077743792	-0.458293686414813	-1.93663376928322	56
133	GOMF_EXTRACELLULAR_MATRIX_BINDING	0.000249688046534788	0.00347498176042024	0.49849310876659	-0.639563063631349	-2.12684647393421	21
134	GOCC_RIBONUCLEOPROTEIN_GRANULE	0.000257272543506625	0.00355381700022957	0.392535737171599	0.44326985556193	1.87530516222383	63
135	GOBP_CELLULAR_METAL_ION_HOMEOSTASIS	0.000272260930440826	0.00370555134004389	0.49849310876659	-0.422822176508826	-1.87577749331225	71
136	GOBP_NEGATIVE_REGULATION_OF_GENE_EXPRESSION	0.000270302578518333	0.00370555134004389	0.49849310876659	0.327736411570884	1.65281186542298	180
137	GOCC_RECEPTOR_COMPLEX	0.000279380437491232	0.00377469481603118	0.49849310876659	-0.552368256696826	-2.05339128264164	32
138	GOCC_PRECATALYTIC_SPLICEOSOME	0.000281758927062006	0.00377924473907082	0.378767838473548	0.629273324298566	2.05175156923106	21
139	GOBP_REGULATION_OF_LOCOMOTION	0.000284306987299251	0.00378598729130154	0.49849310876659	-0.323371579577291	-1.66785873153271	175
140	GOBP_RNA_LOCALIZATION	0.0002957267484844	0.00390993008174732	0.366353035551031	0.470808561608901	1.92046712197021	53
141	GOBP_EXOCYTOSIS	0.000299292716395684	0.00392901289396036	0.49849310876659	-0.453416371192709	-1.9234181347576	57
142	GOBP_RNA_EXPORT_FROM_NUCLEUS	0.000301443159124308	0.00392937526435981	0.366353035551031	0.639373991514753	2.05633152710161	20
143	GOBP_LYMPHOCYTE_MEDIATED_IMMUNITY	0.000307084887036631	0.00397492395737625	0.392535737171599	-0.429884768772393	-1.86781999203572	64
144	GOBP_POSITIVE_REGULATION_OF_LOCOMOTION	0.000313311252349834	0.00402735505624683	0.392535737171599	-0.371599503994799	-1.77102254153911	105
145	GOBP_SECRETION	0.000318246914141529	0.00406258646948945	0.392535737171599	-0.342791519865148	-1.699109108165	134
146	GOCC_BLOOD_MICROPARTICLE	0.000331968573641695	0.00420872486171766	0.378767838473548	-0.39943696773536	-1.82629308788774	83
147	GOCC_EXTRINSIC_COMPONENT_OF_CYTOPLASMIC_SIDE_OF_PLASMA_MEMBRANE	0.000342451093703181	0.0043120882615278	0.366353035551031	-0.563076794947883	-2.02264441805429	28
148	GOBP_REGULATION_OF_ENDOCYTOSIS	0.000349024911653069	0.00436516967209345	0.366353035551031	-0.457396493780719	-1.92511141317012	55
149	GOBP_METAL_ION_HOMEOSTASIS	0.000358543034951145	0.00445411515231255	0.49849310876659	-0.401597064552886	-1.82253236144133	80
150	GOBP_INTEGRIN_MEDIATED_SIGNALING_PATHWAY	0.000365898280278083	0.00445577445259691	0.355083369190112	-0.511463689855938	-1.99255803997233	39
151	GOBP_REGULATION_OF_COAGULATION	0.000363854287059629	0.00445577445259691	0.355083369190112	-0.562450632647098	-2.02039516236867	28
152	GOCC_NUCLEAR_BODY	0.000361670192951048	0.00445577445259691	0.3266384651296	0.377118585807227	1.75604820560478	107
153	GOBP_HEPATICOBILIARY_SYSTEM_DEVELOPMENT	0.000375586854460094	0.00454386449415447	0.3266384651296	0.617029162659847	2.03628755472835	22
154	GOBP_TRICARBOXYLIC_ACID_CYCLE	0.000394462497886808	0.00474123430901611	0.318573797493935	0.625299398443501	2.03879454675085	21
155	GOBP_REGULATION_OF_CELL_ADHESION	0.000409193207392757	0.00488655888312254	0.344793025281827	-0.331836026604295	-1.66659394590158	145
156	GOBP_G_PROTEIN_COUPLED_RECEPTOR_SIGNALING_PATHWAY	0.000416684942322032	0.00493360269809765	0.335347956526587	-0.436669394853573	-1.87144546599944	60
157	GOBP_RIBONUCLEOPROTEIN_COMPLEX_SUBUNIT_ORGANIZATION	0.000418463329876462	0.00493360269809765	0.304087582387208	0.399301399138195	1.78535446531771	84
158	GOCC_EXOCYTIC_VESICLE	0.000429156921228247	0.00502765481768029	0.3266384651296	-0.543206374283827	-2.00203792156062	31
159	GOBP_LEUKOCYTE_CELL_CELL_ADHESION	0.000439386616283668	0.00511512343862308	0.3266384651296	-0.420332633724004	-1.84313884003145	67
160	GOBP_RIBOSOME_BIOGENESIS	0.000445707281742715	0.00515627611566104	0.297547849641631	0.47158340036944	1.89191048576141	49
161	GOMF_CARBON_CARBON_LYASE_ACTIVITY	0.000452164738686461	0.0051984902565754	0.297547849641631	0.629708664285981	2.02524625093454	20
162	GOBP_MONOCARBOXYLIC_ACID_CATABOLIC_PROCESS	0.000463606861381548	0.00529713765689658	0.291412482594883	0.469496006983124	1.89150027707413	50
163	GOBP_REGULATION_OF_NEUROTRANSMITTER_LEVELS	0.000492536993811166	0.00559316549413784	0.304087582387208	-0.549373134719542	-1.99243336886892	29
164	GOBP_POSITIVE_REGULATION_OF_IMMUNE_SYSTEM_PROCESS	0.000503294289897511	0.00568047396707496	0.311078136320131	-0.324764392584543	-1.63886187331418	151
165	GOBP_BLOOD_VESSEL_MORPHOGENESIS	0.000516610139035511	0.00576051426117308	0.304087582387208	-0.36048077501251	-1.73093345895198	110
166	GOCC_CLATHRIN_COATED_VESICLE_MEMBRANE	0.000514502540356293	0.00576051426117308	0.297547849641631	-0.528086318834016	-1.97725625556928	33
167	GOMF_TRANSPORTER_ACTIVITY	0.000539035127122451	0.00597457497187818	0.297547849641631	-0.35628608347612	-1.71573320935518	112
168	GOMF_SINGLE_STRANDED_RNA_BINDING	0.000563369701977428	0.0062071268950013	0.26556979054887	0.571045847069915	1.98723124746304	27
169	GOBP_NEUROTRANSMITTER_SECRETION	0.000572312779532399	0.00626834884564776	0.280200100724018	-0.663303052157338	-2.04618105999016	16
170	GOBP_LEUKOCYTE_MEDIATED_IMMUNITY	0.000596882944622527	0.00646099608477367	0.280200100724018	-0.390984164595954	-1.7699034543618	79
171	GOBP_LEUKOCYTE_MIGRATION	0.000594857784925863	0.00646099608477367	0.280200100724018	-0.396506427723648	-1.78210822986038	76
172	GOCC_CYTOSOLIC_LARGE_RIBOSOMAL_SUBUNIT	0.000616580407690439	0.00663540892229653	0.253014343361781	0.513397696146189	1.91770347955747	36
173	GOBP_RNA_STABILIZATION	0.000624433019689454	0.00668107236673514	0.477270815362862	0.656499009899393	2.05060546317461	18
174	GOBP_PHAGOCYTOSIS	0.000635992806702048	0.00676564761612351	0.270189170007159	-0.428086245617418	-1.83466043844471	60
175	GOBP_DIVALENT_INORGANIC_CATION_HOMEOSTASIS	0.000651084054951494	0.0068866090612298	0.26556979054887	-0.456911723523706	-1.88354144380184	50
176	GOBP_TUBE_MORPHOGENESIS	0.00065711955043959	0.00691095618104365	0.270189170007159	-0.335464000516414	-1.65689390002868	131
177	GOMF_CHROMATIN_BINDING	0.000663839203392956	0.00694218285582125	0.242085569061	0.447314090745372	1.84589052641661	56
178	GOBP_VASCULATURE_DEVELOPMENT	0.000676849491234799	0.00703847420379558	0.26556979054887	-0.335943036799133	-1.64959475747813	126
179	GOBP_MYOTUBE_DIFFERENTIATION	0.000702995185548123	0.00725851300479124	0.253014343361781	-0.626025252519598	-2.02532999765342	19
180	GOMF_EXOGENOUS_PROTEIN_BINDING	0.000705852156057495	0.00725851300479124	0.253014343361781	-0.593006933578829	-1.99744366168983	22
181	GOBP_POSITIVE_REGULATION_OF_INTRACELLULAR_SIGNAL_TRANSDUCTION	0.000710080857594429	0.00726165562103474	0.261179404722221	-0.319715576048396	-1.62956193722736	161
182	GOBP_ADAPTIVE_IMMUNE_RESPONSE_BASED_ON_SOMATIC_RECOMBINATION_OF_IMMUNE_RECEPTORS_BUILT_FROM_IMMUNOGLOBULIN_SUPERFAMILY_DOMAINS	0.000720964781962772	0.00726291824041051	0.253014343361781	-0.439212373289015	-1.85600094265458	56
183	GOBP_REGULATION_OF_MULTICELLULAR_ORGANISMAL_DEVELOPMENT	0.000716117258425928	0.00726291824041051	0.261179404722221	-0.304115896990605	-1.5804628991996	185
184	GOBP_RENAL_SYSTEM_PROCESS	0.000721975665173168	0.00726291824041051	0.249208731116866	-0.633715845313085	-2.01991998009367	18
185	GOBP_ENDOPLASMIC_RETICULUM_TO_GOLGI_VESICLE_MEDIATED_TRANSPORT	0.000731796560556165	0.00728836835413056	0.249208731116866	-0.491437954379705	-1.91454186595855	39
186	GOBP_SPLICEOSOMAL_COMPLEX_ASSEMBLY	0.000732380612570656	0.00728836835413056	0.232460060486176	0.564184912005437	1.96335529316461	27
187	GOMF_CIS_TRANS_ISOMERASE_ACTIVITY	0.000737114668581905	0.00729625268205939	0.232460060486176	0.630458470348342	1.96926661595291	18
188	GOCC_PIGMENT_GRANULE	0.000745777582803246	0.00734273566898303	0.249208731116866	-0.419297909540893	-1.82182081094835	64
189	GOBP_SULFUR_COMPOUND_BIOSYNTHETIC_PROCESS	0.000781497125207004	0.00765370994051939	0.223897810590869	0.485212130817161	1.88138566568896	42
190	GOBP_CELL_ADHESION_MEDIATED_BY_INTEGRIN	0.000791409993155373	0.00766963297031725	0.238745530143454	-0.589873821431096	-1.98689030278881	22
191	GOCC_SPECIFIC_GRANULE_MEMBRANE	0.000791409993155373	0.00766963297031725	0.238745530143454	-0.589377575930426	-1.98521878366512	22
192	GOCC_LARGE_RIBOSOMAL_SUBUNIT	0.000802792972761048	0.00773942600302448	0.221247181222857	0.497859957923791	1.88379759462232	38
193	GOBP_POSITIVE_REGULATION_OF_LEUKOCYTE_CELL_CELL_ADHESION	0.000819053777346697	0.00785527741900899	0.235539956233164	-0.487084577556582	-1.9092449107075	40
194	GOBP_REGULATED_EXOCYTOSIS	0.000878941839775334	0.0083861925021863	0.226645985376597	-0.51531222659789	-1.92942760922437	33
195	GOBP_POSITIVE_REGULATION_OF_CELL_CELL_ADHESION	0.000889814875100375	0.0084463965836451	0.226645985376597	-0.451959085521422	-1.86312502974814	50
196	GOBP_REGULATION_OF_CELLULAR_AMIDE_METABOLIC_PROCESS	0.000904126433040396	0.00853845932427436	0.205001499426866	0.357931083826634	1.66924779152875	108
197	GOCC_FICOLIN_1_RICH_GRANULE	0.00091716439612554	0.00861762079811357	0.226645985376597	-0.353187886781231	-1.68889463007133	107
198	GOBP_POSITIVE_REGULATION_OF_CELL_ACTIVATION	0.00092319866356003	0.0086305087184324	0.223897810590869	-0.421561562967441	-1.81246258268687	61
199	GOBP_DNA_METABOLIC_PROCESS	0.000951884911726145	0.00881409493301011	0.199055548455603	0.344769538657615	1.6502346262675	126
200	GOBP_ORGANIC_HYDROXY_COMPOUND_TRANSPORT	0.000952360338520811	0.00881409493301011	0.218688459716617	-0.4619301825052	-1.85885387262505	45
201	GOBP_TRANSMEMBRANE_TRANSPORT	0.000962640385056154	0.0088649122026813	0.223897810590869	-0.311010937189118	-1.58630663648559	162
202	GOBP_LYMPHOCYTE_ACTIVATION	0.000980676220830454	0.00898629546909491	0.218688459716617	-0.35818434343902	-1.68715256778255	98
203	GOBP_REGULATION_OF_LIPID_LOCALIZATION	0.000990077699575989	0.00902775281731603	0.2138263748835	-0.486007359006889	-1.89338537589571	39
204	GOBP_ANATOMICAL_STRUCTURE_FORMATION_INVOLVED_IN_MORPHOGENESIS	0.00101307791490146	0.00914735229503704	0.218688459716617	-0.306463301249811	-1.58325453470322	177
205	GOBP_POSITIVE_REGULATION_OF_CELLULAR_AMIDE_METABOLIC_PROCESS	0.00100857286938981	0.00914735229503704	0.197185564830645	0.488097169380453	1.8586543071521	39
206	GOCC_VESICLE_COAT	0.00102669404517454	0.00922529455154403	0.209274610495305	-0.580351938330763	-1.95481744837658	22
207	GOBP_CALCIUM_ION_TRANSMEMBRANE_IMPORT_INTO_CYTOSOL	0.00104875647446599	0.00937801079341328	0.207105023223485	-0.536587793357056	-1.92749251037805	28
208	GOCC_CLATHRIN_COATED_VESICLE	0.00110499631667894	0.00978635493862548	0.202960752794379	-0.459176449804157	-1.85723278310767	46
209	GOCC_EXTRINSIC_COMPONENT_OF_PLASMA_MEMBRANE	0.00110499631667894	0.00978635493862548	0.202960752794379	-0.457916003375229	-1.85213465050493	46
210	GOBP_EXTRINSIC_APOPTOTIC_SIGNALING_PATHWAY	0.00114716131685461	0.0101114076071328	0.199055548455603	-0.458465666381655	-1.8449123086032	45
211	GOBP_POSITIVE_REGULATION_OF_TRANSLATION	0.00115948533812089	0.0101236196267064	0.18390714745644	0.494977289614663	1.86105352289558	37
212	GOBP_REGULATION_OF_LIPID_TRANSPORT	0.0011577051710831	0.0101236196267064	0.197185564830645	-0.522270255921001	-1.91043892550494	30
213	GOBP_RNA_DESTABILIZATION	0.00117259900896471	0.0101900505426933	0.18390714745644	0.625964603192496	1.92278789382964	17
214	GOCC_BASEMENT_MEMBRANE	0.0012214983713355	0.0105653901184207	0.19187655902153	-0.511429757599846	-1.90120520722726	32
215	GOBP_NUCLEAR_TRANSCRIBED_MRNA_CATABOLIC_PROCESS	0.00127570163589974	0.0109829010606997	0.175538367606082	0.571215095023667	1.90766054563049	23
216	GOCC_PLATELET_ALPHA_GRANULE_LUMEN	0.00129090557025754	0.0110623435673458	0.18697420774411	-0.494926234013676	-1.87898163540116	35
217	GOCC_CYTOPLASMIC_SIDE_OF_PLASMA_MEMBRANE	0.00132163362582602	0.0112734739235206	0.185421671633222	-0.44683969774802	-1.83369976376964	49
218	GOBP_FATTY_ACID_CATABOLIC_PROCESS	0.00133970935749772	0.0113232968983027	0.17055429519775	0.467384556071212	1.81226014006671	42
219	GOBP_SULFUR_COMPOUND_METABOLIC_PROCESS	0.00133817971391888	0.0113232968983027	0.168216214851719	0.353988475295229	1.6483431213457	107
220	GOCC_GOLGI_ASSOCIATED_VESICLE	0.00136892539356605	0.0115176404704125	0.180986113662256	-0.572363476951646	-1.92790966594633	22
221	GOCC_LIPID_DROPLET	0.00139344438013163	0.0116708848308762	0.179576798653636	-0.504131904446659	-1.88756634313133	33
222	GOMF_SINGLE_STRANDED_DNA_BINDING	0.00146190610064661	0.0121891360013373	0.163814491933336	0.508807179857061	1.86086009483765	33
223	GOMF_LIGASE_ACTIVITY	0.00148696120889946	0.0123424448326139	0.16173924426763	0.457015438569695	1.79958602593248	45
224	GOBP_PLATELET_ACTIVATION	0.00150440575972491	0.0124314958091554	0.172992557365533	-0.481753465533237	-1.85509044035123	37
225	GOCC_CHROMATIN	0.00156009103590045	0.0128343489220077	0.156877291310605	0.401642354530127	1.72007455032566	67
226	GOMF_TRANSCRIPTION_COREGULATOR_ACTIVITY	0.00161752812293214	0.0132479847590592	0.154162257338816	0.40699571417646	1.73190357084425	65
227	GOBP_PROTEIN_LOCALIZATION_TO_CELL_PERIPHERY	0.00165877825452294	0.0135259847978941	0.167082631185142	-0.374296120487943	-1.69863490688285	80
228	GOBP_EXPORT_FROM_CELL	0.00173634600640419	0.0140963879730445	0.164882493541007	-0.327139919986778	-1.60232726525544	124
229	GOBP_MONOSACCHARIDE_BIOSYNTHETIC_PROCESS	0.00174467685958165	0.0141021697252648	0.149934164064695	0.524164975980362	1.85810110856296	29
230	GOBP_ENDOPLASMIC_RETICULUM_ORGANIZATION	0.00176247000615803	0.014184052093037	0.158768990863771	-0.611551990605893	-1.94927441664428	18
231	GOBP_ACUTE_INFLAMMATORY_RESPONSE	0.00177646504858525	0.0142286595729779	0.158768990863771	-0.52260112627928	-1.87725059960162	28
232	GOBP_REGULATION_OF_CELL_ACTIVATION	0.00179876085363416	0.0142286595729779	0.160730735184599	-0.35755290898352	-1.66892626852313	93
233	GOCC_RIBOSOMAL_SUBUNIT	0.00179869319433228	0.0142286595729779	0.146035521195202	0.398741669145557	1.7076520678553	67
234	GOMF_TRANSCRIPTION_FACTOR_BINDING	0.00178838643746122	0.0142286595729779	0.146035521195202	0.380091075621774	1.687524567727	81
235	GOBP_SMALL_MOLECULE_BIOSYNTHETIC_PROCESS	0.00186368477103301	0.0146172903016191	0.141054744494995	0.317407553998118	1.56708666596521	154
236	GOCC_EARLY_ENDOSOME	0.00185902401239349	0.0146172903016191	0.157814648008459	-0.366923467250872	-1.67763588789318	83
237	GOBP_REGULATION_OF_DNA_METABOLIC_PROCESS	0.0018828260670871	0.0146846810864459	0.142425644444864	0.392031859121813	1.71202406292047	74
238	GOCC_OUTER_MEMBRANE	0.00188814375935933	0.0146846810864459	0.155051564264273	-0.435620311930926	-1.79577119395408	50
239	GOBP_MEMBRANE_ORGANIZATION	0.00191734620804361	0.0148494051509989	0.158768990863771	-0.292034942389386	-1.51767926729123	185
240	GOBP_CALCIUM_ION_HOMEOSTASIS	0.00192636523018982	0.014857091837839	0.153288061397178	-0.447912445644124	-1.80244507874989	45
241	GOCC_CYTOSOLIC_RIBOSOME	0.0019463111894532	0.0149486390526053	0.140383954362371	0.400588135676477	1.70969296420413	66
242	GOCC_COPII_COATED_ER_TO_GOLGI_TRANSPORT_VESICLE	0.00199049698214974	0.0152248343552031	0.149934164064695	-0.519074639628279	-1.8645830050497	28
243	GOBP_NUCLEAR_EXPORT	0.00201181007022707	0.0153245285596309	0.13907055301712	0.455466208112139	1.77462464315035	43
244	GOBP_CELLULAR_ION_HOMEOSTASIS	0.00206487710650769	0.0156642931317448	0.149934164064695	-0.364750112315716	-1.67087128994316	84
245	GOBP_CELL_RECOGNITION	0.00209693458428812	0.0158425547572135	0.146790953009888	-0.460191747549008	-1.81209518622145	41
246	GOBP_AGING	0.00212990254082313	0.0160262178986326	0.145291618758516	-0.478133897931137	-1.82825486050021	36
247	GOBP_NEUTROPHIL_CHEMOTAXIS	0.0022083961522944	0.0165495598295422	0.141735229236931	-0.602800135198638	-1.92137855806546	18
248	GOMF_OXIDOREDUCTASE_ACTIVITY_ACTING_ON_THE_ALDEHYDE_OR_OXO_GROUP_OF_DONORS	0.0022346998178438	0.016679150656568	0.132451415169507	0.527399490270181	1.83534256021419	27
249	GOBP_NEGATIVE_REGULATION_OF_BIOSYNTHETIC_PROCESS	0.00224830491971604	0.0167133028369253	0.128189743989477	0.308806774496711	1.54020705107691	166
250	GOMF_PRIMARY_ACTIVE_TRANSMEMBRANE_TRANSPORTER_ACTIVITY	0.00228472895786184	0.0169161332040091	0.140383954362371	-0.4619404086512	-1.81068630563445	40
251	GOBP_CHROMOSOME_ORGANIZATION	0.00232222201905319	0.0169902201329043	0.128189743989477	0.380441922160572	1.67683112951407	78
252	GOBP_DNA_TEMPLATED_TRANSCRIPTION_ELONGATION	0.00230479509809433	0.0169902201329043	0.130268412343531	0.53916695992116	1.84097158283434	25
253	GOBP_ENTRY_INTO_HOST	0.00232453025117841	0.0169902201329043	0.13907055301712	-0.461681132285194	-1.79861536661088	39
254	GOBP_NEUTROPHIL_MIGRATION	0.00233145106091718	0.0169902201329043	0.13842750764862	-0.559437628905304	-1.88437113074521	22
255	GOCC_ENDOCYTIC_VESICLE_MEMBRANE	0.0023671466110713	0.0171826995180116	0.13842750764862	-0.428023965788039	-1.773222065783	51
256	GOBP_GLIAL_CELL_DEVELOPMENT	0.00241633700416978	0.0174712491981182	0.135941613234881	-0.569997201756562	-1.8955074294395	21
257	GOBP_CELLULAR_HOMEOSTASIS	0.00245515924435654	0.0176828784486536	0.13907055301712	-0.308124437425136	-1.54750624051263	145
258	GOCC_PLASMA_MEMBRANE_SIGNALING_RECEPTOR_COMPLEX	0.0024844456713312	0.0178244532466436	0.133584822807124	-0.596940481171944	-1.90270136649373	18
259	GOBP_ADAPTIVE_IMMUNE_RESPONSE	0.00263631969770201	0.0188410338241174	0.131895407143153	-0.387534602524732	-1.69932101498094	67
260	GOBP_METHYLATION	0.00265108377051323	0.0188736771508461	0.121195901808317	0.469083959207706	1.77491525471638	38
261	GOBP_RIBOSOMAL_SMALL_SUBUNIT_BIOGENESIS	0.00271390878251037	0.0192469163081482	0.1203471693695	0.584982729936717	1.8552970493768	19
262	GOBP_TISSUE_REMODELING	0.00278062970568104	0.0196448304779222	0.126694332526061	-0.556222823398848	-1.87354260156819	22
263	GOBP_VESICLE_MEDIATED_TRANSPORT_IN_SYNAPSE	0.00280730327447283	0.0197578644906814	0.126207353059772	-0.489704259049395	-1.8204421496227	32
264	GOCC_RECYCLING_ENDOSOME	0.00285120157780779	0.0199908110625842	0.125249978015785	-0.483841883653667	-1.81159662169043	33
265	GOBP_CHOLESTEROL_EFFLUX	0.00289719227983469	0.0202366147546189	0.123853838790602	-0.581526989437271	-1.88136828572345	19
266	GOBP_INFLAMMATORY_RESPONSE	0.00295333727111636	0.0205302422093734	0.126694332526061	-0.314080548959181	-1.5550197290988	133
267	GOBP_POSITIVE_REGULATION_OF_HYDROLASE_ACTIVITY	0.00296141257153036	0.0205302422093734	0.125249978015785	-0.339562232868271	-1.60578085956298	100
268	GOBP_POSITIVE_REGULATION_OF_TRANSPORT	0.00306065664997218	0.0211390875339496	0.125725936606471	-0.285029144628799	-1.48865267988707	192
269	GOMF_TRANSCRIPTION_REGULATOR_ACTIVITY	0.00313112262648087	0.0215453828312866	0.110392907944471	0.376298056650831	1.6506400078515	76
270	GOBP_REGULATION_OF_SECRETION	0.00321400864457497	0.0220338148189195	0.119929423052662	-0.353572704406089	-1.62675177019591	86
271	GOBP_ION_HOMEOSTASIS	0.00326979113375003	0.0222514095168063	0.119106792627168	-0.344443216391021	-1.61088067325783	94
272	GOBP_MEMBRANE_INVAGINATION	0.00326059159491944	0.0222514095168063	0.116736706722216	-0.565689265289906	-1.85681522550009	20
273	GOCC_COLLAGEN_TRIMER	0.00342944239806935	0.0232523731825142	0.113432265545348	-0.62009469364376	-1.87497591245252	15
274	GOCC_GOLGI_LUMEN	0.00357104672297658	0.0241241149059477	0.111713309135957	-0.556571345357536	-1.85086017420296	21
275	GOBP_NEGATIVE_REGULATION_OF_CATALYTIC_ACTIVITY	0.00359116022099448	0.0241717729784028	0.115603416081879	-0.287628494184533	-1.48722830557964	178
276	GOBP_CHROMATIN_ORGANIZATION	0.00364571766970168	0.0244500848065863	0.102817178083206	0.414752399759709	1.68481649262802	52
277	GOBP_MULTICELLULAR_ORGANISMAL_HOMEOSTASIS	0.00366389299666718	0.0244832705300756	0.112050862431186	-0.35640502824743	-1.62619974628863	82
278	GOMF_STRUCTURAL_CONSTITUENT_OF_RIBOSOME	0.00389677229615469	0.0259457752524545	0.0990967011112295	0.389255040393103	1.65641104056847	65
279	GOCC_TERTIARY_GRANULE	0.00399284342817246	0.0264901547869076	0.106695451726988	-0.399016073545464	-1.69264896611095	57
280	GOCC_CLATHRIN_COATED_ENDOCYTIC_VESICLE	0.00405275008041171	0.0267915728530074	0.104980501883792	-0.51853892377714	-1.80729312402936	25
281	GOBP_NON_MEMBRANE_BOUNDED_ORGANELLE_ASSEMBLY	0.004083725529694	0.0269002703041409	0.0966107550868862	0.369311733313698	1.62363756177309	77
282	GOBP_REGULATION_OF_CELL_CELL_ADHESION	0.00412103047799546	0.0270497426055659	0.105542953675321	-0.363629930828499	-1.62992206013298	75
283	GOMF_OXIDOREDUCTASE_ACTIVITY_ACTING_ON_THE_ALDEHYDE_OR_OXO_GROUP_OF_DONORS_NAD_OR_NADP_AS_ACCEPTOR	0.00427230310866266	0.0279435796965886	0.095540809738207	0.522463403557242	1.78393772341028	25
284	GOBP_CARBOHYDRATE_METABOLIC_PROCESS	0.00447918339668433	0.0289894002351843	0.0910386378832116	0.313000639446645	1.52155876849152	139
285	GOBP_FORMATION_OF_PRIMARY_GERM_LAYER	0.00447360572621533	0.0289894002351843	0.0995695888380874	-0.566021621484381	-1.83120499484461	19
286	GOBP_METAL_ION_TRANSPORT	0.00445761918559297	0.0289894002351843	0.1020396579433	-0.335298652141016	-1.57935429701452	98
287	GOBP_MONOSACCHARIDE_METABOLIC_PROCESS	0.00459572286509448	0.0296400105341111	0.0910386378832116	0.375466376888926	1.62634324769548	71
288	GOMF_RNA_POLYMERASE_II_TRANSCRIPTION_REGULATORY_REGION_SEQUENCE_SPECIFIC_DNA_BINDING	0.00466580471077632	0.0299875156932187	0.0914051717208155	0.520578696526164	1.77750244019728	25
289	GOBP_REGULATION_OF_PROTEIN_PHOSPHORYLATION	0.0047397705676276	0.0302528114506161	0.100291751356862	-0.291363455558845	-1.47917877108637	157
290	GOBP_SIGNAL_RELEASE	0.00473289802357684	0.0302528114506161	0.0981707381103885	-0.385307281123648	-1.66296618903815	62
291	GOBP_CHEMICAL_HOMEOSTASIS	0.00488209285187915	0.0310541370062828	0.0990967011112295	-0.28379337455433	-1.46485233837467	176
292	GOBP_POSITIVE_REGULATION_OF_CELL_DEATH	0.00492136993042972	0.0310902926321687	0.0972701847108225	-0.322751775102759	-1.54335343939663	107
293	GOBP_REGULATION_OF_LYMPHOCYTE_ACTIVATION	0.00491573033707865	0.0310902926321687	0.0963938990232996	-0.370702149982115	-1.63657559687989	69
294	GOBP_NEGATIVE_REGULATION_OF_COAGULATION	0.00502652292950034	0.0316465780357317	0.0941007272555544	-0.537495585778	-1.81046306578439	22
295	GOBP_POSITIVE_REGULATION_OF_TRANSCRIPTION_BY_RNA_POLYMERASE_II	0.00530041749863859	0.0332578738643391	0.0843764288650199	0.343068287295723	1.56674217956264	95
296	GOMF_DNA_BINDING_TRANSCRIPTION_FACTOR_BINDING	0.00558700286701463	0.0349376429285273	0.0826865655415249	0.383570218212827	1.6276511388289	64
297	GOBP_NEGATIVE_REGULATION_OF_TRANSCRIPTION_BY_RNA_POLYMERASE_II	0.00566134843026248	0.0352833533482015	0.0821453593455163	0.381362694751204	1.62282645693913	65
298	GOBP_PROTEIN_LOCALIZATION_TO_PLASMA_MEMBRANE	0.00568181818181818	0.0352920988407566	0.0896152548462901	-0.368420943044256	-1.62138001915712	68
299	GOBP_REGULATION_OF_PROTEOLYSIS	0.00572501390691637	0.0354414740525157	0.0917761536773935	-0.275152601026962	-1.44048237854324	195
300	GOBP_NEGATIVE_REGULATION_OF_RESPONSE_TO_WOUNDING	0.00578183219838109	0.0355553867083169	0.08776248372415	-0.524073904924341	-1.786786925825	23
301	GOBP_NEGATIVE_REGULATION_OF_WOUND_HEALING	0.00578183219838109	0.0355553867083169	0.08776248372415	-0.524073904924341	-1.786786925825	23
302	GOBP_NEGATIVE_REGULATION_OF_CELLULAR_CATABOLIC_PROCESS	0.00597239833140379	0.0366056599716173	0.0799578726766941	0.383849717489118	1.62392129239867	63
303	GOBP_POSITIVE_REGULATION_OF_PEPTIDYL_SERINE_PHOSPHORYLATION	0.00616825995718253	0.0376813504315012	0.0845219538653327	-0.586155430841729	-1.80819330907319	16
304	GOBP_CELLULAR_MODIFIED_AMINO_ACID_BIOSYNTHETIC_PROCESS	0.00651802317936773	0.0395738029595247	0.0773693681700811	0.535646585109158	1.74648070896064	21
305	GOBP_TELOMERE_MAINTENANCE	0.00652080491769586	0.0395738029595247	0.0771462680939431	0.452151541726139	1.68892963751943	36
306	GOBP_LIPID_LOCALIZATION	0.0066144588974427	0.0396225353371082	0.0833782963267593	-0.34627544361451	-1.57513587706588	81
307	GOBP_NEGATIVE_REGULATION_OF_PEPTIDASE_ACTIVITY	0.0066144588974427	0.0396225353371082	0.0833782963267593	-0.346263959323803	-1.57508363738603	81
308	GOBP_REGULATION_OF_STEROL_TRANSPORT	0.0065827193001083	0.0396225353371082	0.0818786952062333	-0.560466803493457	-1.7864443550348	18
309	GOBP_TELOMERE_ORGANIZATION	0.00656418312387792	0.0396225353371082	0.0769250780867286	0.447968539972382	1.68430642567666	37
310	GOCC_EXTRINSIC_COMPONENT_OF_MEMBRANE	0.00669740887132191	0.0399900123252157	0.082550265793627	-0.368099479511763	-1.609876866295	66
311	GOBP_INORGANIC_ION_TRANSMEMBRANE_TRANSPORT	0.00682137363739718	0.0405992366650231	0.0824146351418892	-0.323224217478655	-1.53088686568159	101
312	GOBP_REGULATION_OF_EXTRINSIC_APOPTOTIC_SIGNALING_PATHWAY	0.00687728347302815	0.0408008067582536	0.0805831123793785	-0.442760055141745	-1.70493832307714	37
313	GOBP_CIRCULATORY_SYSTEM_DEVELOPMENT	0.00697503671071953	0.0412485397812839	0.0826865655415249	-0.28011207852108	-1.44256744013188	173
314	GOBP_PLASMA_MEMBRANE_ORGANIZATION	0.00702581175148083	0.0414164890190796	0.0799578726766941	-0.426341695634306	-1.67880397347226	41
315	GOBP_CELL_CELL_ADHESION_VIA_PLASMA_MEMBRANE_ADHESION_MOLECULES	0.00707623029913155	0.0415432265014813	0.079346903712936	-0.498737480329494	-1.73827802998762	25
316	GOBP_COMPLEMENT_ACTIVATION	0.00709219858156028	0.0415432265014813	0.079346903712936	-0.441836618543641	-1.70138244122475	37
317	GOCC_CHAPERONE_COMPLEX	0.00711789276276532	0.041562206636841	0.0788680428817787	-0.539376171764513	-1.77044527703921	20
318	GOMF_LIGASE_ACTIVITY_FORMING_CARBON_SULFUR_BONDS	0.00716798426447782	0.0417230782187058	0.0740147050280364	0.572134727020501	1.75743759494376	17
319	GOBP_ASPARTATE_FAMILY_AMINO_ACID_METABOLIC_PROCESS	0.00722083238571754	0.0417680023311349	0.0738191883723696	0.594607444245949	1.76298906891277	15
320	GOBP_B_CELL_ACTIVATION	0.00721673769192882	0.0417680023311349	0.0785145083198768	-0.476243888473313	-1.72721262680333	29
321	GOBP_IMPORT_INTO_CELL	0.007310223594229	0.0420548290140798	0.0780504084085427	-0.457363253704046	-1.71245556304231	33
322	GOBP_MYELOID_LEUKOCYTE_MIGRATION	0.00731585896409169	0.0420548290140798	0.0783977110985147	-0.413717284057302	-1.66484028272644	45
323	GOBP_TUBE_DEVELOPMENT	0.00735176236172503	0.0421303781162633	0.0804568961108519	-0.284587483020947	-1.44748349017609	159
324	GOCC_CLATHRIN_COATED_ENDOCYTIC_VESICLE_MEMBRANE	0.00748422965893296	0.0427571268477929	0.0770354360397939	-0.531134233722191	-1.76626987456694	21
325	GOMF_COLLAGEN_BINDING	0.00751252086811352	0.0427866957750096	0.0769250780867286	-0.4798624234728	-1.72372767086077	28
326	GOCC_SARCOLEMMA	0.00775327732544328	0.0440224427282071	0.0760588842017992	-0.415286931365814	-1.66279647372238	44
327	GOCC_CYTOPLASMIC_STRESS_GRANULE	0.00785129387074409	0.0444426451215514	0.0703746163822396	0.502860950498826	1.71700565650532	25
328	GOBP_ANATOMICAL_STRUCTURE_HOMEOSTASIS	0.00805001096731739	0.045428567989343	0.075221174752339	-0.365687150054662	-1.58888571849892	64
329	GOBP_STEROL_TRANSPORT	0.00833976502872824	0.0469206840977993	0.0730522591768774	-0.467608582039605	-1.71048920918016	30
330	GOBP_POSITIVE_REGULATION_OF_GTPASE_ACTIVITY	0.00841109494050167	0.0471785961662685	0.0726776062678518	-0.487642247659009	-1.71802061772082	26
331	GOBP_GLUCOSE_METABOLIC_PROCESS	0.00846314466803407	0.0473271322674655	0.0672950592434871	0.390873649182514	1.60065436299643	54
332	GOCC_MICROBODY_LUMEN	0.00866943083301922	0.0483346881684295	0.0671477722855631	0.546746735363945	1.73403000288036	19
333	GOMF_ORGANIC_ACID_BINDING	0.00873395183206822	0.048548182706181	0.0667116123243496	0.456167949735152	1.66834268031461	33
334	GOBP_SERINE_FAMILY_AMINO_ACID_METABOLIC_PROCESS	0.00884051112162802	0.0489933715153696	0.0666397369979277	0.576247285127906	1.73945339193025	16
335	GOBP_CALCIUM_ION_TRANSMEMBRANE_TRANSPORT	0.00911388031013109	0.0502688960935748	0.0701226696437209	-0.410313103097323	-1.64288141384185	44
336	GOBP_T_CELL_ACTIVATION	0.00912830213580274	0.0502688960935748	0.070714784851509	-0.353267131061322	-1.56319135785123	70
337	GOCC_PROTEIN_LIPID_COMPLEX	0.00915214369720945	0.0502688960935748	0.0696267446101168	-0.522405525617797	-1.73724283546868	21
338	GOBP_FATTY_ACID_BETA_OXIDATION	0.00926739037013509	0.0507513005181066	0.0646508146597665	0.442289044336018	1.65209007687446	36
339	GOCC_RIBOSOME	0.00937505722080823	0.0511894717277759	0.0636265093033622	0.353953976517742	1.55262719073897	76
340	GOBP_ADENYLATE_CYCLASE_MODULATING_G_PROTEIN_COUPLED_RECEPTOR_SIGNALING_PATHWAY	0.00962333340398923	0.0517719121929451	0.0675925463247287	-0.56839483921254	-1.75340479862133	16
341	GOBP_CELLULAR_RESPONSE_TO_MECHANICAL_STIMULUS	0.00960213663437692	0.0517719121929451	0.0676675328166719	-0.568754017295238	-1.75451280406107	16
342	GOBP_POLYOL_METABOLIC_PROCESS	0.00963919181991722	0.0517719121929451	0.0637519079883431	0.551850785902916	1.72373182497738	18
343	GOBP_REGULATION_OF_INFLAMMATORY_RESPONSE	0.00964954603272073	0.0517719121929451	0.0686654933042213	-0.370413340218378	-1.58749015678061	60
344	GOCC_NEURON_PROJECTION	0.00962740106456839	0.0517719121929451	0.0706292830435121	-0.268806053308607	-1.40335842711786	191
345	GOMF_ISOMERASE_ACTIVITY	0.00961185032713372	0.0517719121929451	0.0629497140715395	0.371557146754869	1.57667458092385	64
346	GOBP_HUMORAL_IMMUNE_RESPONSE	0.00983829265086112	0.0526320222449247	0.0679699787085934	-0.363986684968992	-1.57094760472297	62
347	GOBP_DEFENSE_RESPONSE_TO_BACTERIUM	0.00988795094885468	0.0527452369058502	0.0672950592434871	-0.410565105163663	-1.63532240693611	43
348	GOCC_SPLICEOSOMAL_TRI_SNRNP_COMPLEX	0.00993847610033128	0.0528624116715897	0.0628289493972159	0.570930910043952	1.72340544357331	16
349	GOBP_TUMOR_NECROSIS_FACTOR_SUPERFAMILY_CYTOKINE_PRODUCTION	0.010252129617739	0.0543744754224494	0.065794857442008	-0.470776086090804	-1.69108837591708	28
350	GOBP_IMMUNE_EFFECTOR_PROCESS	0.0103428892636313	0.0546991086485184	0.0671477722855631	-0.300986766274082	-1.46472747725556	119
351	GOBP_IMMUNE_RESPONSE_REGULATING_CELL_SURFACE_RECEPTOR_SIGNALING_PATHWAY	0.0104773993674835	0.0552526103396351	0.0652490278831962	-0.432305582100245	-1.65301976102513	36
352	GOBP_VESICLE_ORGANIZATION	0.0105719467421595	0.0555928222151626	0.0658640473967378	-0.335793400650632	-1.52390142623569	80
353	GOBP_GASTRULATION	0.0107287406043215	0.05622273737236	0.0643254569627272	-0.463569975350718	-1.68124764267193	29
354	GOMF_SNRNA_BINDING	0.0107524846190251	0.05622273737236	0.060388707590635	0.567759688389313	1.7138328305544	16
355	GOBP_REGULATION_OF_ION_TRANSPORT	0.010787438429135	0.056246615584025	0.0654521284419408	-0.316766817504304	-1.49206395904817	98
356	GOBP_REGULATION_OF_EXTRACELLULAR_MATRIX_ORGANIZATION	0.0108296349775975	0.0563080178189129	0.0637519079883431	-0.541834959160212	-1.72705680000826	18
357	GOMF_NAD_BINDING	0.0109029024536206	0.0565301749065874	0.0596016037478866	0.431780221055031	1.62344034437756	37
358	GOBP_POSITIVE_REGULATION_OF_LYMPHOCYTE_MEDIATED_IMMUNITY	0.0110011234287895	0.0568801102421488	0.0631933325895259	-0.562270367393899	-1.73451180815945	16
359	GOBP_TISSUE_HOMEOSTASIS	0.0114055249577172	0.0588067596009317	0.0627688253058206	-0.393423749127971	-1.59920003560807	47
360	GOBP_POSITIVE_REGULATION_OF_PROTEIN_LOCALIZATION_TO_MEMBRANE	0.0115850785900895	0.0595666124173769	0.0618870482595155	-0.496090302385717	-1.69137913184084	23
361	GOBP_CALCIUM_ION_TRANSPORT	0.0116487064264212	0.0597278548346416	0.0622939237826589	-0.375270496413532	-1.57945573587639	55
362	GOBP_NEGATIVE_REGULATION_OF_HYDROLASE_ACTIVITY	0.0117925054058271	0.0602981422822819	0.0625894762352648	-0.311799668021314	-1.47677677192994	101
363	GOBP_LOCALIZATION_WITHIN_MEMBRANE	0.011869571149211	0.0603465892330328	0.0630103563035005	-0.284354401155061	-1.42511816157063	143
364	GOBP_SMALL_GTPASE_MEDIATED_SIGNAL_TRANSDUCTION	0.011899786639685	0.0603465892330328	0.0618870482595155	-0.347254125611198	-1.53658407591671	70
365	GOCC_TERTIARY_GRANULE_MEMBRANE	0.0118444037322653	0.0603465892330328	0.0610411685021298	-0.528899052375389	-1.71110528240681	19
366	GOMF_CIS_REGULATORY_REGION_SEQUENCE_SPECIFIC_DNA_BINDING	0.0121372031662269	0.0613824127341148	0.0566889441979659	0.533922446350076	1.69335723708715	19
367	GOBP_TAXIS	0.0123492309394711	0.0622845407873595	0.060930966581924	-0.33021872489723	-1.50981562420249	83
368	GOBP_NEGATIVE_REGULATION_OF_CATABOLIC_PROCESS	0.0124709286355229	0.0625574225050215	0.0551160016603678	0.346389679378813	1.52286332579707	77
369	GOCC_FICOLIN_1_RICH_GRANULE_LUMEN	0.0124689385871494	0.0625574225050215	0.0607123284467736	-0.321438655871759	-1.49420592383191	91
370	GOMF_PASSIVE_TRANSMEMBRANE_TRANSPORTER_ACTIVITY	0.0126800784246867	0.0634346626056625	0.0589934468218259	-0.517298676589118	-1.69797823250095	20
371	GOMF_LYASE_ACTIVITY	0.0128483199764723	0.0641030735214293	0.0543962809777231	0.361680442335225	1.53907185694177	65
372	GOBP_REGULATION_OF_EXOCYTOSIS	0.0131536596356458	0.0654500644773665	0.0581148784547	-0.44774294628212	-1.6501985249159	31
373	GOBP_POSITIVE_REGULATION_OF_CYTOKINE_PRODUCTION	0.0132850241545894	0.0659264871585655	0.0585005170425731	-0.349897189847998	-1.53026945940009	66
374	GOBP_ION_TRANSMEMBRANE_TRANSPORT	0.0133495692959906	0.0660696598044883	0.0591437529692799	-0.293285925451646	-1.43651082046435	124
375	GOBP_CELLULAR_MODIFIED_AMINO_ACID_METABOLIC_PROCESS	0.0135284170281597	0.0664588434709642	0.0530005229129553	0.368830005865772	1.54513586104317	60
376	GOBP_REGULATION_OF_B_CELL_ACTIVATION	0.0135051918544157	0.0664588434709642	0.0570469393845469	-0.531809836858206	-1.69510250220985	18
377	GOBP_REGULATION_OF_PEPTIDASE_ACTIVITY	0.0135359178760419	0.0664588434709642	0.0589435968509024	-0.288369587265984	-1.42541059368725	132
378	GOCC_ER_TO_GOLGI_TRANSPORT_VESICLE_MEMBRANE	0.0136464750171116	0.0666480877484789	0.0569568105148019	-0.496819961014758	-1.67345409629684	22
379	GOCC_PROTEIN_DNA_COMPLEX	0.0136299100804543	0.0666480877484789	0.0535909049026	0.560065462017391	1.69060712779392	16
380	GOBP_SUPEROXIDE_METABOLIC_PROCESS	0.0138734975705396	0.067578536850181	0.0563811195657047	-0.513239291005706	-1.6846537283607	20
381	GOBP_NEGATIVE_REGULATION_OF_DNA_METABOLIC_PROCESS	0.0140436661360018	0.0682278898103395	0.0528199546476611	0.569354082645596	1.68811378626106	15
382	GOBP_PROTEIN_AUTOPHOSPHORYLATION	0.0142667693360712	0.0691303404216433	0.0556957808858773	-0.495110895876623	-1.66769739914158	22
383	GOMF_CATION_TRANSMEMBRANE_TRANSPORTER_ACTIVITY	0.0144275285858869	0.0697267765338814	0.0555700165014133	-0.414983397620025	-1.6070687501087	38
384	GOBP_CELLULAR_AMINO_ACID_BIOSYNTHETIC_PROCESS	0.0147415072017427	0.0710586714334003	0.0513059586296228	0.47174657637568	1.64167122879484	27
385	GOMF_RRNA_BINDING	0.0150271427766403	0.0722473799469122	0.0508185437371066	0.507224810225873	1.6538112456839	21
386	GOCC_RECYCLING_ENDOSOME_MEMBRANE	0.0151528122592244	0.0726628380617211	0.0540467409618694	-0.4661365348559	-1.64225347865136	26
387	GOMF_CARBOHYDRATE_BINDING	0.0152494975093944	0.072749535798683	0.0544355348366556	-0.365335792388705	-1.54381710601925	56
388	GOMF_HEXOSYLTRANSFERASE_ACTIVITY	0.0152251927037989	0.072749535798683	0.053703792146793	-0.526606951214999	-1.67851870879111	18
389	GOBP_CELLULAR_TRANSITION_METAL_ION_HOMEOSTASIS	0.0153026281996404	0.0728153336697544	0.0537794440223811	-0.465828116074152	-1.64116688324565	26
390	GOBP_POSITIVE_REGULATION_OF_PROTEIN_LOCALIZATION_TO_CELL_PERIPHERY	0.0154163039092859	0.0731681500925338	0.0533672295731271	-0.525981289966951	-1.67652446221349	18
391	GOCC_BASAL_PART_OF_CELL	0.0154758555009632	0.0732629374227183	0.0537794440223811	-0.390689588439423	-1.57217450162338	45
392	GOBP_POSITIVE_REGULATION_OF_LEUKOCYTE_MEDIATED_IMMUNITY	0.0157062484016708	0.0739752310216097	0.05296426257179	-0.508814412134029	-1.67012953113077	20
393	GOBP_POSITIVE_REGULATION_OF_PROTEIN_CATABOLIC_PROCESS	0.0156855066788496	0.0739752310216097	0.0535534322132507	-0.372654387916369	-1.55032322490794	52
394	GOCC_ENDOPLASMIC_RETICULUM_LUMEN	0.0159781587074251	0.0750649029630557	0.0538173889008465	-0.30117141601794	-1.43759560226352	106
395	GOCC_SPECIFIC_GRANULE	0.0160817761573019	0.0753604244738375	0.0528199546476611	-0.376372267623171	-1.55153113362638	50
396	GOCC_CAVEOLA	0.0162514701165401	0.0759633110750399	0.0521500943396134	-0.499811630324575	-1.66210756067031	21
397	GOBP_ACETYL_COA_METABOLIC_PROCESS	0.0163179440527632	0.0760819003568382	0.0489691367924851	0.564113597246127	1.67257594097428	15
398	GOBP_ANTIGEN_RECEPTOR_MEDIATED_SIGNALING_PATHWAY	0.0168229099781687	0.0782392119838953	0.0512730316917371	-0.451381003034266	-1.62141873789615	28
399	GOBP_CIRCADIAN_RHYTHM	0.0169796469133026	0.0783773726596586	0.0477260041449926	0.449125826669073	1.60560431896513	30
400	GOBP_ENDOTHELIAL_CELL_MIGRATION	0.0169645758856029	0.0783773726596586	0.0513720012614078	-0.377311525424678	-1.5483764278906	49
401	GOMF_CHAPERONE_BINDING	0.016919926716241	0.0783773726596586	0.0513059586296228	-0.402448226883068	-1.57749242001097	40
402	GOBP_MEMBRANE_LIPID_METABOLIC_PROCESS	0.0172351117288571	0.0793586860948119	0.0506273905688707	-0.497292756483537	-1.65373112642678	21
403	GOCC_GLUTAMATERGIC_SYNAPSE	0.0173806179775281	0.0796324848425854	0.0510767788282852	-0.338669254202397	-1.4951567906145	69
404	GOMF_NAD_P_H_DEHYDROGENASE_QUINONE_ACTIVITY	0.0173420292954132	0.0796324848425854	0.0504697160095637	-0.497083272645282	-1.65303449463537	21
405	GOBP_POSITIVE_REGULATION_OF_INTRINSIC_APOPTOTIC_SIGNALING_PATHWAY	0.0176781058566674	0.0807954912115838	0.0497627316699741	-0.541820581181032	-1.67142757374575	16
406	GOBP_CATION_TRANSMEMBRANE_TRANSPORT	0.0177890724269377	0.0811023967050782	0.0508827390489148	-0.303983920018159	-1.4397590445553	101
407	GOMF_INORGANIC_MOLECULAR_ENTITY_TRANSMEMBRANE_TRANSPORTER_ACTIVITY	0.0178544441805738	0.0812004328703739	0.049974782491089	-0.390920950858028	-1.55707775024881	43
408	GOBP_GRANULOCYTE_MIGRATION	0.0180635219587364	0.0819073349012939	0.0494643804070035	-0.460156786285053	-1.62118612572446	26
409	GOBP_REGULATION_OF_CHROMOSOME_ORGANIZATION	0.0181426295567426	0.0819073349012939	0.0461570362048846	0.432183541404135	1.58062452277207	33
410	GOCC_FICOLIN_1_RICH_GRANULE_MEMBRANE	0.018123238018526	0.0819073349012939	0.0491422450744786	-0.540681728980031	-1.66791440160485	16
411	GOMF_G_PROTEIN_COUPLED_RECEPTOR_BINDING	0.019019342068461	0.0856564529652588	0.0483219250333937	-0.416908351370781	-1.58278766012922	35
412	GOCC_SYNAPTIC_MEMBRANE	0.0192089427586355	0.0863003714714423	0.0479671455880157	-0.442000012615152	-1.60301900205676	29
413	GOBP_NEGATIVE_REGULATION_OF_CYSTEINE_TYPE_ENDOPEPTIDASE_ACTIVITY	0.0196368152811684	0.0880090680034931	0.0474360984953415	-0.476022118556292	-1.62295830768886	23
414	GOBP_POSITIVE_REGULATION_OF_PROTEIN_LOCALIZATION	0.0197986577181208	0.0883067841837147	0.0482943577339602	-0.295645300915623	-1.41597380377306	108
415	GOCC_AXON	0.0197596795727637	0.0883067841837147	0.0482119347441867	-0.305579411772055	-1.43462388813946	96
416	GOBP_NEGATIVE_REGULATION_OF_TRANSMEMBRANE_RECEPTOR_PROTEIN_SERINE_THREONINE_KINASE_SIGNALING_PATHWAY	0.0199349760438056	0.088701059271837	0.0470490536261854	-0.482042532372274	-1.62367882469948	22
417	GOBP_PLATELET_AGGREGATION	0.020172602094353	0.0895431330375236	0.046796162475923	-0.439912767736259	-1.59544910814881	29
418	GOBP_REGULATION_OF_TELOMERE_MAINTENANCE	0.020405868795323	0.0903618735410115	0.0434894297215584	0.468688382675215	1.60032431111103	25
419	GOBP_APOPTOTIC_SIGNALING_PATHWAY	0.0206871739521497	0.0910001271134125	0.0473579348152052	-0.2897724734543	-1.40415175244841	116
420	GOBP_POSITIVE_REGULATION_OF_PROTEIN_MODIFICATION_PROCESS	0.0207004562271603	0.0910001271134125	0.0475672251588487	-0.277618218845441	-1.38144078232067	137
421	GOBP_REACTIVE_NITROGEN_SPECIES_METABOLIC_PROCESS	0.0207958151101964	0.0910001271134125	0.0461089369217092	-0.434384508299937	-1.58895718047181	30
422	GOBP_RETINA_DEVELOPMENT_IN_CAMERA_TYPE_EYE	0.0207939909609794	0.0910001271134125	0.0458706472230268	-0.521463385847553	-1.63612924044224	17
423	GOMF_ATP_HYDROLYSIS_ACTIVITY	0.020689504500568	0.0910001271134125	0.0466712177445542	-0.356668441084826	-1.50719106092436	56
424	GOBP_RECEPTOR_INTERNALIZATION	0.0209244490180945	0.0913470639917286	0.0459655247746228	-0.434065832414932	-1.58779147974803	30
425	GOBP_NEGATIVE_REGULATION_OF_EXTRINSIC_APOPTOTIC_SIGNALING_PATHWAY	0.0211786372007366	0.0922391940201495	0.0456592753156485	-0.472875144481687	-1.61222895810748	23
426	GOBP_SYNAPTIC_VESICLE_RECYCLING	0.0216630985437819	0.0941276887430525	0.044908213749934	-0.532100096137926	-1.64144147263491	16
427	GOBP_RIBOSOME_ASSEMBLY	0.0218591549295775	0.0947571329617047	0.0420484530902072	0.484419011978674	1.5986544316865	22
428	GOBP_REGULATION_OF_TRANS_SYNAPTIC_SIGNALING	0.0219566547234117	0.0949574016192408	0.0452905180212059	-0.354619002677921	-1.49853065004694	56
429	GOBP_NEGATIVE_REGULATION_OF_TRANSFORMING_GROWTH_FACTOR_BETA_RECEPTOR_SIGNALING_PATHWAY	0.0224958459375399	0.0970624961081269	0.0441714081454749	-0.500043779809471	-1.61775210075318	19
430	GOMF_ACTIVE_TRANSMEMBRANE_TRANSPORTER_ACTIVITY	0.0228179143510951	0.0982231615439002	0.0443629581363921	-0.357668588310323	-1.49938092490758	54
431	GOBP_MUSCLE_ORGAN_DEVELOPMENT	0.0234843401657973	0.0997867916899576	0.0435704386674851	-0.376348115017612	-1.514462959016	45
432	GOBP_NUCLEOSIDE_BISPHOSPHATE_BIOSYNTHETIC_PROCESS	0.0235817199459703	0.0997867916899576	0.0404433901636203	0.474565231123753	1.5848834801981	23
433	GOBP_POSITIVE_REGULATION_OF_ADAPTIVE_IMMUNE_RESPONSE	0.0235615394385876	0.0997867916899576	0.0430125534508282	-0.539748501345556	-1.63203370256005	15
434	GOBP_REGULATION_OF_LEUKOCYTE_MEDIATED_IMMUNITY	0.0235828831146557	0.0997867916899576	0.0432689306986906	-0.429520487914547	-1.57116483297863	30
435	GOBP_THIOESTER_BIOSYNTHETIC_PROCESS	0.0235817199459703	0.0997867916899576	0.0404433901636203	0.474565231123753	1.5848834801981	23
436	GOBP_VIRAL_GENE_EXPRESSION	0.0234553667617986	0.0997867916899576	0.0407066719843127	0.515015640065099	1.60867551848967	18
437	GOCC_EARLY_ENDOSOME_MEMBRANE	0.0234719562832125	0.0997867916899576	0.0434490918825716	-0.404530756080247	-1.54681632953799	36
438	GOMF_PROTEASE_BINDING	0.0236663433559651	0.0997867916899576	0.0433087756357316	-0.391281726541171	-1.53372264176193	40
439	GOMF_STEROID_BINDING	0.0236567419575633	0.0997867916899576	0.0431500429359961	-0.474247249215073	-1.59742173047048	22
440	GOCC_PLASMA_MEMBRANE_RAFT	0.0238645605924404	0.10039386740138	0.0429735079644609	-0.438015028262613	-1.57340643387954	28
441	GOBP_REGULATION_OF_CIRCADIAN_RHYTHM	0.0243787116541211	0.102324252316957	0.0399315535000155	0.523583221475338	1.60830097186104	17
442	GOBP_POSITIVE_REGULATION_OF_PHOSPHORYLATION	0.0250832755806935	0.10457014211681	0.042837669169334	-0.293976548904108	-1.39915322293583	104
443	GOCC_MEMBRANE_COAT	0.0250262026480717	0.10457014211681	0.0419391787233003	-0.441728839243263	-1.57160142042627	27
444	GOMF_TRANSCRIPTION_COACTIVATOR_ACTIVITY	0.0250275489811546	0.10457014211681	0.0391538831638164	0.399684309343028	1.52198170705327	39
445	GOCC_CELL_PROJECTION_MEMBRANE	0.0251681540422913	0.104688209286025	0.0424001172516375	-0.341652105996694	-1.46889971195738	61
446	GOBP_TRIGLYCERIDE_METABOLIC_PROCESS	0.0254045030391234	0.105434383689277	0.0416340643287423	-0.447064024333229	-1.5750587955267	26
447	GOBP_TRANSMEMBRANE_RECEPTOR_PROTEIN_TYROSINE_KINASE_SIGNALING_PATHWAY	0.0259783256450438	0.107574677335517	0.0418127458272868	-0.31240064646243	-1.42541718481288	82
448	GOBP_POSITIVE_REGULATION_OF_CELL_CYCLE	0.0261533008748857	0.108057499820119	0.0382660071205744	0.39452955712096	1.51152488531192	40
449	GOCC_APICAL_PLASMA_MEMBRANE	0.026299216018416	0.108418371603759	0.0412142628501948	-0.35939566844738	-1.48890805323111	51
450	GOBP_REGULATION_OF_T_CELL_ACTIVATION	0.0271287473349867	0.111589580704579	0.0406073499138496	-0.356325221083949	-1.48239034284732	52
451	GOBP_CHROMATIN_REMODELING	0.0274663466946642	0.112727733329986	0.0374219333430124	0.42150770465624	1.52996488586409	32
452	GOCC_METHYLTRANSFERASE_COMPLEX	0.0276695540341188	0.113310496719367	0.0374478922827634	0.518123679398754	1.59153078812035	17
453	GOBP_NUCLEOSIDE_TRIPHOSPHATE_BIOSYNTHETIC_PROCESS	0.0277568423092659	0.113417031157729	0.0399315535000155	-0.392386619074146	-1.51956024528061	38
454	GOBP_REGULATION_OF_PROTEIN_CATABOLIC_PROCESS	0.0280473451622216	0.11414897039897	0.0403459467844114	-0.301136756341081	-1.40263900822624	92
455	GOMF_OXIDOREDUCTASE_ACTIVITY_ACTING_ON_THE_CH_CH_GROUP_OF_DONORS	0.0280593093093093	0.11414897039897	0.0370387931457945	0.440568139145018	1.54843360796373	28
456	GOBP_REGULATION_OF_CELLULAR_RESPONSE_TO_GROWTH_FACTOR_STIMULUS	0.0281226302675766	0.114155676809834	0.0397910074994969	-0.361178814008526	-1.48217248660729	49
457	GOMF_ATP_DEPENDENT_ACTIVITY	0.0284864228779502	0.115379362685089	0.0400260680343747	-0.307525988669535	-1.40873526293681	84
458	GOBP_POSITIVE_REGULATION_OF_CELL_CYCLE_PHASE_TRANSITION	0.0286038807382868	0.11560214682657	0.0368391116629006	0.527220326857366	1.59146118257731	16
459	GOBP_REGULATION_OF_CYSTEINE_TYPE_ENDOPEPTIDASE_ACTIVITY	0.0287440618227194	0.115915595716457	0.0395599706199832	-0.341819664292156	-1.46014895597055	59
460	GOBP_ENZYME_LINKED_RECEPTOR_PROTEIN_SIGNALING_PATHWAY	0.0290286649541952	0.116767898197778	0.0401212452730071	-0.272518764526057	-1.35078929354569	134
461	GOBP_REGULATION_OF_TUBE_SIZE	0.0290815781032824	0.116767898197778	0.038860874595945	-0.474064505587774	-1.57648632239947	21
462	GOBP_GLUTAMINE_FAMILY_AMINO_ACID_METABOLIC_PROCESS	0.0292957746478873	0.117373330894458	0.0362467243014639	0.471129958093448	1.55479858713622	22
463	GOBP_NEGATIVE_REGULATION_OF_CELLULAR_AMIDE_METABOLIC_PROCESS	0.0302130502561057	0.120786946056267	0.0354691601810589	0.370811927279941	1.47460554823689	47
464	GOBP_BONE_DEVELOPMENT	0.0308205984332862	0.122692284339052	0.0377502785345788	-0.42764512286043	-1.5361563971782	28
465	GOBP_GRANULOCYTE_CHEMOTAXIS	0.0308222108145106	0.122692284339052	0.0377369816337133	-0.463137238034245	-1.55999953494821	22
466	GOMF_ION_TRANSMEMBRANE_TRANSPORTER_ACTIVITY	0.0313260941099046	0.124430472526681	0.0379109242858129	-0.331047324499698	-1.43351081112866	63
467	GOBP_CELLULAR_ALDEHYDE_METABOLIC_PROCESS	0.0315167432698621	0.124919682639218	0.0349065225768079	0.430434528465266	1.52583806846158	29
468	GOBP_MONOCARBOXYLIC_ACID_METABOLIC_PROCESS	0.0317895699265042	0.125731824645212	0.033625949701477	0.25866566184165	1.31528468496075	192
469	GOCC_ENDOPLASMIC_RETICULUM_GOLGI_INTERMEDIATE_COMPARTMENT_MEMBRANE	0.0319117208470027	0.125945832170153	0.0370011104738984	-0.483993286231724	-1.56582520804507	19
470	GOBP_PROTON_MOTIVE_FORCE_DRIVEN_ATP_SYNTHESIS	0.0324639170842434	0.127852575580712	0.0367773573375195	-0.453849421113852	-1.54736231726048	23
471	GOBP_REGULATION_OF_NUCLEOCYTOPLASMIC_TRANSPORT	0.0328282356458213	0.129012875117654	0.0341194788020248	0.400316848965999	1.49531059439928	36
472	GOBP_RAS_PROTEIN_SIGNAL_TRANSDUCTION	0.0330114480468409	0.129458030370132	0.0368391116629006	-0.341792092186757	-1.44432735476026	56
473	GOBP_POSITIVE_REGULATION_OF_PHOSPHORUS_METABOLIC_PROCESS	0.0331997839200504	0.129921353141677	0.0372929279458246	-0.277865969781836	-1.3537746843842	120
474	GOBP_CHROMOSOME_SEGREGATION	0.0335115399660973	0.130314832935391	0.0337115245193552	0.377613199575161	1.47128739214819	43
475	GOBP_REGULATION_OF_LYMPHOCYTE_MEDIATED_IMMUNITY	0.0334275557839736	0.130314832935391	0.0362349245783449	-0.45228007465698	-1.54201175943861	23
476	GOBP_SKELETAL_MUSCLE_ORGAN_DEVELOPMENT	0.033451759267186	0.130314832935391	0.0362113589448593	-0.435606319488231	-1.53469196256675	26
477	GOCC_NADH_DEHYDROGENASE_COMPLEX	0.0338289804439521	0.131273464993198	0.0359205364884282	-0.48118168891991	-1.55672906958417	19
478	GOBP_NEGATIVE_REGULATION_OF_ENDOCYTOSIS	0.0341674075955798	0.132158488020384	0.0356252417780267	-0.521837930783643	-1.5778776378072	15
479	GOBP_TISSUE_MIGRATION	0.0341998464407152	0.132158488020384	0.0362585353195777	-0.328197199736137	-1.42116911748168	63
480	GOBP_POSITIVE_REGULATION_OF_RNA_SPLICING	0.0343226442271246	0.132356696800849	0.0335975657899841	0.528865167937486	1.56806565243209	15
481	GOBP_CELL_SUBSTRATE_JUNCTION_ORGANIZATION	0.0348904576958565	0.13411578931556	0.035491334711174	-0.409289213345073	-1.50847369396738	31
482	GOBP_MITOTIC_CELL_CYCLE_PROCESS	0.0349237225554295	0.13411578931556	0.0324482230674694	0.290039187241716	1.36390624618748	113
483	GOCC_LEADING_EDGE_MEMBRANE	0.0355414040145436	0.136205256378717	0.0352061983691592	-0.388606603462551	-1.48592667174836	36
484	GOBP_EXTRINSIC_APOPTOTIC_SIGNALING_PATHWAY_VIA_DEATH_DOMAIN_RECEPTORS	0.0357802645828467	0.136837334179441	0.0348537923562577	-0.486490382535182	-1.55065026553145	18
485	GOBP_BIOLOGICAL_PROCESS_INVOLVED_IN_SYMBIOTIC_INTERACTION	0.0363078552982983	0.137375976774517	0.0352823039209595	-0.30384029730539	-1.38635814657267	82
486	GOBP_HORMONE_TRANSPORT	0.0365148463387694	0.137375976774517	0.0348432743174934	-0.354922423561497	-1.45046851991017	48
487	GOBP_IRON_ION_TRANSPORT	0.0363266861425124	0.137375976774517	0.0345319979748065	-0.518230066900819	-1.56696856545899	15
488	GOBP_METAPHASE_PLATE_CONGRESSION	0.0363316563906646	0.137375976774517	0.0326029217066105	0.50560471904697	1.55307604917029	17
489	GOBP_NEGATIVE_REGULATION_OF_INFLAMMATORY_RESPONSE	0.0361244070488742	0.137375976774517	0.0348748563975668	-0.442855109284959	-1.52591988915984	24
490	GOBP_RESPIRATORY_SYSTEM_DEVELOPMENT	0.0364714908587361	0.137375976774517	0.0323632010768088	0.402896138113259	1.48448933693266	34
491	GOBP_SUBSTRATE_ADHESION_DEPENDENT_CELL_SPREADING	0.0364045138138268	0.137375976774517	0.0348643197116734	-0.373300237430933	-1.46994283766872	41
492	GOMF_DOUBLE_STRANDED_RNA_BINDING	0.0360010505778178	0.137375976774517	0.0326202438271376	0.456555557751935	1.52473740977661	23
493	GOBP_NEUTRAL_LIPID_METABOLIC_PROCESS	0.0366404694091698	0.137568983522055	0.0345833113979938	-0.415160543464156	-1.50567923321919	29
494	GOBP_ALCOHOL_METABOLIC_PROCESS	0.0372642539867473	0.139345725514079	0.0315630281011307	0.309812843317533	1.38788080632429	85
495	GOBP_RESPONSE_TO_CATECHOLAMINE	0.0372304151393743	0.139345725514079	0.0342187603441018	-0.467983010739344	-1.53610477153187	20
496	GOBP_ACTIVATION_OF_IMMUNE_RESPONSE	0.0380268346956311	0.141910627059704	0.0344300371627402	-0.309159804511085	-1.38952660899921	76
497	GOMF_GROWTH_FACTOR_BINDING	0.0382451712262839	0.142438253400104	0.0338169870187323	-0.424509443615421	-1.51033753130832	27
498	GOBP_BLOOD_VESSEL_ENDOTHELIAL_CELL_MIGRATION	0.0383314060559339	0.142472756244043	0.0337977401543386	-0.446035460454429	-1.52072126031417	23
499	GOBP_CELLULAR_RESPONSE_TO_DNA_DAMAGE_STIMULUS	0.0385724389315054	0.142820473575223	0.0309509814170578	0.295807701678437	1.36463165092606	101
500	GOBP_CELL_MORPHOGENESIS_INVOLVED_IN_DIFFERENTIATION	0.0385792743315027	0.142820473575223	0.0345524965474439	-0.274616017584978	-1.33794078067509	120
501	GOBP_REGULATION_OF_PEPTIDYL_SERINE_PHOSPHORYLATION	0.0389607612530739	0.143691126216118	0.0334940883857694	-0.459216695856434	-1.52711040692141	21
502	GOBP_REGULATION_OF_PROTEIN_LOCALIZATION_TO_MEMBRANE	0.0389697165642849	0.143691126216118	0.033625949701477	-0.373835427009442	-1.46533768332468	40
503	GOBP_MAPK_CASCADE	0.0394455088470641	0.144581459160229	0.0341888870506249	-0.273154919617905	-1.3324222304658	121
504	GOBP_REGULATION_OF_MITOTIC_CELL_CYCLE	0.0393520217215822	0.144581459160229	0.0308179789091708	0.337700811107281	1.42034004240879	61
505	GOCC_VACUOLAR_LUMEN	0.0394006659267481	0.144581459160229	0.0339428789232613	-0.295562518531738	-1.36796882827464	89
506	GOBP_VIRAL_LIFE_CYCLE	0.0395673906312204	0.144741581143061	0.0338073595754862	-0.303432103724659	-1.37703902082578	80
507	GOMF_COPPER_ION_BINDING	0.0396661924277493	0.144816809040955	0.03307125534863	-0.481329980557405	-1.5342018854928	18
508	GOMF_TRANSLATION_REGULATOR_ACTIVITY	0.0408814309422829	0.148959702114499	0.03030215260459	0.344679397198496	1.42235723645438	56
509	GOMF_HYDROLASE_ACTIVITY_ACTING_ON_CARBON_NITROGEN_BUT_NOT_PEPTIDE_BONDS	0.0416362171379317	0.151411862322812	0.0302672585323722	0.438892152118672	1.49858585566451	25
510	GOBP_NUCLEOSIDE_BISPHOSPHATE_METABOLIC_PROCESS	0.0421822376867685	0.153096709721977	0.0299583868693769	0.372712691243133	1.44517473943663	42
511	GOBP_REGULATION_OF_PROTEIN_SERINE_THREONINE_KINASE_ACTIVITY	0.0423421663736788	0.153376418703874	0.0323462746690485	-0.345073475756952	-1.42250714806018	50
512	GOBP_NEGATIVE_REGULATION_OF_LIPID_METABOLIC_PROCESS	0.0426055069207453	0.153861821437298	0.0318582956464256	-0.498537500521441	-1.53790637317893	16
513	GOBP_NUCLEOSIDE_TRIPHOSPHATE_METABOLIC_PROCESS	0.042642417286512	0.153861821437298	0.0325081283262463	-0.300030919082159	-1.36897677030366	82
514	GOBP_IMMUNOGLOBULIN_PRODUCTION	0.0427974947807933	0.153935434851532	0.0318663881242021	-0.469425044938996	-1.51869372894824	19
515	GOBP_NEGATIVE_REGULATION_OF_RESPONSE_TO_EXTERNAL_STIMULUS	0.0428291458392971	0.153935434851532	0.0323971316824285	-0.309970725270493	-1.37898113979786	72
516	GOBP_POSITIVE_REGULATION_OF_IMMUNE_RESPONSE	0.0431165578316486	0.154668117337949	0.0325425053606912	-0.282211240445816	-1.34073547862495	103
517	GOBP_IMMUNE_RESPONSE_REGULATING_SIGNALING_PATHWAY	0.0432599965077702	0.154882502003642	0.0320871795101059	-0.330222443758837	-1.4061594558844	58
518	GOBP_PROTEIN_METHYLATION	0.0434163967573437	0.155142375285412	0.0296126430153006	0.442256191472027	1.49368664341689	24
519	GOBP_ANION_TRANSPORT	0.0439888448298401	0.156885070867118	0.0317857323275105	-0.338946688707412	-1.4155402395	53
520	GOBP_EXTRACELLULAR_MATRIX_DISASSEMBLY	0.0443710571997121	0.157037909898025	0.0311840165529092	-0.50659841407287	-1.53179801957629	15
521	GOBP_NEGATIVE_REGULATION_OF_VASCULATURE_DEVELOPMENT	0.0443526053427634	0.157037909898025	0.031290948379954	-0.467473785001148	-1.5123809719637	19
522	GOBP_REGULATION_OF_MUSCLE_ADAPTATION	0.0442652102121174	0.157037909898025	0.0312220840368874	-0.506766937334701	-1.53230758216384	15
523	GOBP_REGULATION_OF_VASCULATURE_DEVELOPMENT	0.0442421861358477	0.157037909898025	0.031721635052505	-0.329459277671598	-1.40290972761709	58
524	GOBP_PROTEIN_LOCALIZATION_TO_VACUOLE	0.0452601718955079	0.159806681626463	0.0308695038938505	-0.505538410355023	-1.52859289387784	15
525	GOMF_HISTONE_BINDING	0.0453260442214442	0.159806681626463	0.028966852870463	0.440312020098702	1.48712035250034	24
526	GOBP_CELL_JUNCTION_ORGANIZATION	0.0458562914651973	0.160632213496458	0.0316261926755336	-0.271688483355598	-1.32045363392593	118
527	GOBP_DIGESTION	0.0458049595271746	0.160632213496458	0.0308621278087329	-0.437653074884795	-1.49214220533296	23
528	GOBP_MUSCLE_ADAPTATION	0.0459333997498781	0.160632213496458	0.0306576602993453	-0.494247046496449	-1.52467102662634	16
529	GOBP_RESPONSE_TO_ALKALOID	0.0459940967872083	0.160632213496458	0.0306648948561468	-0.473621396550111	-1.50963137337807	18
530	GOBP_RESPONSE_TO_OXIDATIVE_STRESS	0.0458653716444085	0.160632213496458	0.0316182769254965	-0.272177899329757	-1.32081362080868	117
531	GOBP_NADH_DEHYDROGENASE_COMPLEX_ASSEMBLY	0.0464209254509613	0.161817576289509	0.0304926257943478	-0.493529693265757	-1.52245810963584	16
532	GOBP_CYTOPLASMIC_TRANSLATIONAL_INITIATION	0.0466955234508217	0.162341428416078	0.0285407483143676	0.433600827497394	1.48051876515742	25
533	GOBP_TRANSLATIONAL_INITIATION	0.0467466133688652	0.162341428416078	0.0283430371364139	0.346920214570445	1.40926706987825	52
534	GOBP_CELL_CYCLE_G2_M_PHASE_TRANSITION	0.0469228732458297	0.162585899066704	0.0286055749270153	0.492535593244293	1.51293135608675	17
535	GOBP_REGULATION_OF_CELLULAR_KETONE_METABOLIC_PROCESS	0.0469926828744931	0.162585899066704	0.0304926257943478	-0.396691457940263	-1.46204348762043	31
536	GOBP_LIPID_STORAGE	0.0471613673173642	0.162865094970972	0.0303301523417007	-0.456581856197968	-1.49868168674016	20
537	GOMF_OXIDOREDUCTION_DRIVEN_ACTIVE_TRANSMEMBRANE_TRANSPORTER_ACTIVITY	0.0473263807096816	0.163130597194824	0.0303512016467724	-0.404303015242565	-1.46630180435533	29
538	GOBP_NEGATIVE_REGULATION_OF_CELL_POPULATION_PROLIFERATION	0.0476510067114094	0.163944262867693	0.0309286981317331	-0.276971382448976	-1.32653629443104	108
539	GOCC_ENDOPLASMIC_RETICULUM_GOLGI_INTERMEDIATE_COMPARTMENT	0.0482783867008333	0.165794608132175	0.0301288429178997	-0.371126455356628	-1.43722792806366	38
540	GOBP_SISTER_CHROMATID_SEGREGATION	0.048844153161443	0.167220221951911	0.0279205841224903	0.42190431905228	1.46822089778311	27
541	GOCC_INTRINSIC_COMPONENT_OF_ENDOPLASMIC_RETICULUM_MEMBRANE	0.0488741977720063	0.167220221951911	0.0298909859104368	-0.429191619993466	-1.47884040508462	24
542	GOMF_MONOSACCHARIDE_BINDING	0.0491315879534565	0.167790718269092	0.0297574968897895	-0.441027503472597	-1.48552662972384	22
543	GOBP_GOLGI_ORGANIZATION	0.049245347740331	0.1678695003082	0.0297574968897895	-0.398572926397353	-1.45796017408485	30
544	GOBP_CELL_ACTIVATION_INVOLVED_IN_IMMUNE_RESPONSE	0.0505226856342278	0.171907152773816	0.0294504991728632	-0.362630280867953	-1.42141642358845	40
545	GOBP_RIBOSOMAL_LARGE_SUBUNIT_BIOGENESIS	0.0509417889256981	0.173015140002692	0.0274369409605353	0.497646719504615	1.50219063337213	16
546	GOBP_REGULATION_OF_APOPTOTIC_SIGNALING_PATHWAY	0.0511552618741408	0.173421959210686	0.029691399341151	-0.290348349196676	-1.3384031669133	87
547	GOBP_DNA_REPAIR	0.051417755480824	0.173993172568565	0.026892317972693	0.327173493847703	1.38414587470111	63
548	GOBP_CALCIUM_MEDIATED_SIGNALING	0.0516949696982676	0.174612023561119	0.02900986996226	-0.40086197192735	-1.4538220358853	29
549	GOBP_NEGATIVE_REGULATION_OF_SIGNALING	0.0522465797819394	0.175944276084812	0.0300262319077319	-0.240184390999065	-1.25677124107284	194
550	GOMF_TRANSFERASE_ACTIVITY_TRANSFERRING_ALKYL_OR_ARYL_OTHER_THAN_METHYL_GROUPS	0.0522794985665299	0.175944276084812	0.0269319607772258	0.428333784138632	1.46253458239063	25
551	GOBP_RESPONSE_TO_LEUKEMIA_INHIBITORY_FACTOR	0.0525453106748559	0.176517912993028	0.0269369280045111	0.459127310297758	1.47662866436265	20
552	GOBP_LIPID_OXIDATION	0.0527499488857084	0.176884339470011	0.0266966011789771	0.357667697762975	1.40838522400056	45
553	GOMF_LIGASE_ACTIVITY_FORMING_CARBON_NITROGEN_BONDS	0.0532181032522174	0.178131481229393	0.0268430006632161	0.505743654881175	1.49951122182503	15
554	GOBP_REGULATION_OF_CELLULAR_RESPONSE_TO_TRANSFORMING_GROWTH_FACTOR_BETA_STIMULUS	0.0534148171973839	0.178467196087288	0.0285466240408269	-0.419454526403537	-1.46194865351693	25
555	GOBP_GLIOGENESIS	0.0544968019840752	0.181754199049591	0.0284646816697564	-0.333111962841226	-1.38581814472911	52
556	GOBP_POSITIVE_REGULATION_OF_ESTABLISHMENT_OF_PROTEIN_LOCALIZATION	0.0547489479829915	0.182266731504527	0.0285819522288142	-0.299359906649753	-1.34548071866968	76
557	GOBP_CELL_KILLING	0.0549082340733695	0.182468835313837	0.0282627731926757	-0.354403757597975	-1.40317815549929	42
558	GOBP_CELL_MORPHOGENESIS	0.0559167451584001	0.18482481301464	0.0288874529097445	-0.244264907105799	-1.2589165008099	174
559	GOBP_PHOSPHOLIPID_TRANSPORT	0.0558987686932811	0.18482481301464	0.0277946437247726	-0.455551918084603	-1.47381109862883	19
560	GOBP_REGULATION_OF_EPITHELIAL_CELL_MIGRATION	0.0558564804783984	0.18482481301464	0.0280481914342868	-0.344442518101877	-1.39316800064072	46
561	GOBP_REGULATION_OF_PROTEIN_TARGETING	0.0563353364618946	0.185876484475877	0.0276381691853515	-0.462293902501045	-1.47352586690648	18
562	GOCC_PROTEASOME_CORE_COMPLEX	0.0565877260957493	0.186377012461267	0.0259708017413236	0.472375557822389	1.47548722074872	18
563	GOBP_ATP_METABOLIC_PROCESS	0.0574278307482754	0.187838964947657	0.02784919794881	-0.307358765494476	-1.34775373848075	67
564	GOBP_CYTOKINE_PRODUCTION	0.0574905487327472	0.187838964947657	0.028092974139793	-0.272893293054987	-1.30493721464612	107
565	GOBP_MITOTIC_CELL_CYCLE_PHASE_TRANSITION	0.0573026242940981	0.187838964947657	0.0254876939605835	0.331016498481064	1.37584457107937	58
566	GOBP_REACTIVE_OXYGEN_SPECIES_METABOLIC_PROCESS	0.0571453613217056	0.187838964947657	0.0278820796661454	-0.314611894674191	-1.3578485773398	62
567	GOBP_REGULATION_OF_PROTEIN_LOCALIZATION_TO_CELL_PERIPHERY	0.0575390022286988	0.187838964947657	0.0274684321497534	-0.384302496680731	-1.4286182940718	32
568	GOBP_LEUKOCYTE_MEDIATED_CYTOTOXICITY	0.0577859794433835	0.188313112587505	0.0274264670811508	-0.387331789857382	-1.42754755509414	31
569	GOBP_REGULATION_OF_IMMUNE_EFFECTOR_PROCESS	0.0584744283470065	0.190221734394216	0.0274947548228739	-0.322229330363646	-1.36691521733523	57
570	GOBP_POSITIVE_REGULATION_OF_APOPTOTIC_SIGNALING_PATHWAY	0.0586962112120693	0.190385579655177	0.0271887146016167	-0.383325308506567	-1.42498566374954	32
571	GOBP_REGULATION_OF_CELL_CYCLE_PHASE_TRANSITION	0.0588333611900384	0.190385579655177	0.0252247478165582	0.344703789185662	1.38289157915896	49
572	GOBP_REGULATION_OF_PROTEIN_LOCALIZATION_TO_PLASMA_MEMBRANE	0.0588121659619223	0.190385579655177	0.0271836120536497	-0.420226717010915	-1.44795056441517	24
573	GOBP_REGULATION_OF_CALCIUM_ION_TRANSMEMBRANE_TRANSPORT	0.0590391665058846	0.190718145204873	0.0271124657641855	-0.378801618569243	-1.41830576408328	33
574	GOCC_LYSOSOMAL_LUMEN	0.0592827095711002	0.191171246369524	0.0272142689332502	-0.340157477634208	-1.38268178154144	47
575	GOBP_MITOCHONDRIAL_RESPIRATORY_CHAIN_COMPLEX_ASSEMBLY	0.0594840862422998	0.191487032407821	0.0269767613195366	-0.431108822970545	-1.45211723030657	22
576	GOBP_POSITIVE_REGULATION_OF_ENDOCYTOSIS	0.05972546416258	0.191930267647458	0.0269369280045111	-0.393726918004587	-1.42794505241822	29
577	GOBP_REGULATION_OF_GTPASE_ACTIVITY	0.0598968407479046	0.192031408647308	0.026946870402889	-0.364120778547573	-1.40212167372618	37
578	GOBP_REGULATION_OF_LEUKOCYTE_DIFFERENTIATION	0.0600681715865972	0.192031408647308	0.0268725596683091	-0.378161834478481	-1.41591028999021	33
579	GOBP_REGULATION_OF_MACROAUTOPHAGY	0.060048624109813	0.192031408647308	0.0269269961947184	-0.370433538516252	-1.40634657889133	35
580	GOBP_CELLULAR_LIPID_CATABOLIC_PROCESS	0.0603663460832538	0.192651907931212	0.0247408553806679	0.316244881432871	1.35435111882015	67
581	GOBP_CHROMOSOME_LOCALIZATION	0.0607031161686575	0.193393232406515	0.0250054657866414	0.451885554545034	1.4533379911987	20
582	GOBP_ACUTE_PHASE_RESPONSE	0.0617289193723059	0.195651078352976	0.026368442851878	-0.45783091022748	-1.45930042607041	18
583	GOBP_PEPTIDE_TRANSPORT	0.0616590717664082	0.195651078352976	0.0266146579396098	-0.344659569217658	-1.38000662444388	44
584	GOBP_RHYTHMIC_PROCESS	0.0615416223081377	0.195651078352976	0.0247175491061192	0.366181068023886	1.39440271727871	39
585	GOBP_HOMOTYPIC_CELL_CELL_ADHESION	0.0618689304778442	0.19575964156323	0.0264670823661079	-0.37668690450417	-1.41038786985883	33
586	GOCC_BASOLATERAL_PLASMA_MEMBRANE	0.0620168392945585	0.195892780775133	0.0264954611198955	-0.360475206702385	-1.39597979871671	38
587	GOBP_SENSORY_SYSTEM_DEVELOPMENT	0.0627568253695058	0.197892476591065	0.0263218428210675	-0.36514585900421	-1.39621912272808	36
588	GOBP_HISTONE_METHYLATION	0.0629042629647842	0.198020052292203	0.0245981284939679	0.476413405127713	1.46340851090588	17
589	GOBP_ATP_BIOSYNTHETIC_PROCESS	0.0632664437012263	0.198485063205034	0.0261651610036588	-0.38698076233111	-1.41555660770916	30
590	GOBP_REGULATION_OF_RESPONSE_TO_EXTERNAL_STIMULUS	0.0632656332287684	0.198485063205034	0.0270670120485496	-0.247973636193783	-1.25889960270896	157
591	GOBP_DIGESTIVE_SYSTEM_PROCESS	0.0635282584604893	0.198633118936429	0.0260291222523202	-0.44102372361168	-1.44761376086788	20
592	GOBP_LEUKOCYTE_DIFFERENTIATION	0.0635149292823468	0.198633118936429	0.0263544378716725	-0.317687060580702	-1.35278105013938	58
593	GOBP_TELOMERE_MAINTENANCE_VIA_TELOMERE_LENGTHENING	0.0645354945219871	0.201442159123437	0.0241727840422119	0.428956088757153	1.43256474392731	23
594	GOBP_CELL_CYCLE_PHASE_TRANSITION	0.0650727002695319	0.202568568662745	0.0237851922290862	0.31024224646935	1.33961356169089	70
595	GOCC_NUCLEAR_PORE	0.0651152341190347	0.202568568662745	0.0240356177247249	0.422578108542792	1.42722541527305	24
596	GOBP_PEPTIDYL_SERINE_MODIFICATION	0.0652739829177513	0.202721715403956	0.0257936873448363	-0.363332804141397	-1.38928649071927	36
597	GOBP_CARBOHYDRATE_DERIVATIVE_CATABOLIC_PROCESS	0.0658132221870755	0.203033790447128	0.0238269939075679	0.356451429519004	1.38212251388269	42
598	GOBP_NEGATIVE_REGULATION_OF_DEVELOPMENTAL_PROCESS	0.0657485859918178	0.203033790447128	0.0262109645277792	-0.271244935286038	-1.29096428550249	104
599	GOBP_REGULATION_OF_DNA_BINDING	0.0657146086890991	0.203033790447128	0.0239998900025549	0.447706071241103	1.43989608802634	20
600	GOBP_SPHINGOLIPID_METABOLIC_PROCESS	0.0654874397468838	0.203033790447128	0.0255771091051372	-0.45450521707047	-1.44870003773361	18
601	GOBP_REGULATION_OF_METAL_ION_TRANSPORT	0.0665159761235955	0.204860352420591	0.0258068504334615	-0.299845948019841	-1.32375968517114	69
602	GOCC_RUFFLE	0.0668833279168021	0.205649568063124	0.025564280259936	-0.331575582731504	-1.36068946154692	49
603	GOBP_POSITIVE_REGULATION_OF_CELL_CYCLE_PROCESS	0.0672663424161049	0.206484245128043	0.0236713095900955	0.406181237177045	1.41350480139748	27
604	GOBP_CARBOHYDRATE_TRANSPORT	0.0674662349282093	0.206703250672303	0.0252288608355696	-0.445144649666905	-1.44014128605312	19
605	GOBP_REGULATION_OF_RESPONSE_TO_DNA_DAMAGE_STIMULUS	0.0675610300684728	0.206703250672303	0.0235050489924909	0.357201793649154	1.37745039913762	41
606	GOBP_AMIDE_TRANSPORT	0.0678968228185303	0.207387820193234	0.0253615035714625	-0.33299045022433	-1.36083868873227	48
607	GOBP_NEPHRON_DEVELOPMENT	0.0682751540041068	0.207516108475536	0.0251266097150116	-0.42375580536251	-1.42734983285503	22
608	GOBP_PROTEIN_REFOLDING	0.0681321479343928	0.207516108475536	0.0250496902043621	-0.461732916202156	-1.44872055445493	17
609	GOCC_INCLUSION_BODY	0.0682135267981712	0.207516108475536	0.025183723310695	-0.41344164797631	-1.42457164979467	24
610	GOBP_REGULATION_OF_WOUND_HEALING	0.0684795938125256	0.207796275650795	0.0251632828137747	-0.36150917002716	-1.38231340651095	36
611	GOBP_REGULATION_OF_TRANSMEMBRANE_TRANSPORT	0.0686792452830189	0.208061019670815	0.0255344181240599	-0.280526118485202	-1.29837500205029	89
612	GOBP_REGULATION_OF_ADAPTIVE_IMMUNE_RESPONSE	0.0689108741273716	0.208421614395041	0.0250215214412997	-0.41760532038055	-1.4237910332869	23
613	GOBP_MUSCLE_STRUCTURE_DEVELOPMENT	0.0693850117620701	0.20917207943256	0.0255216507452566	-0.267100749533409	-1.28110679209142	109
614	GOBP_REGULATION_OF_RESPONSE_TO_WOUNDING	0.0693484858268225	0.20917207943256	0.0250054657866414	-0.352857874262116	-1.37466218672642	39
615	GOBP_GLYCEROPHOSPHOLIPID_METABOLIC_PROCESS	0.0695807147547134	0.20940984072216	0.0232471337218774	0.395225221394611	1.40102535586598	29
616	GOMF_TETRAPYRROLE_BINDING	0.0696901468853865	0.20940984072216	0.0248938983614542	-0.406242281086477	-1.41589926547759	25
617	GOBP_GLIAL_CELL_DIFFERENTIATION	0.069825918762089	0.209477756286267	0.0248978583342862	-0.357859686529253	-1.37801205588153	37
618	GOCC_HIGH_DENSITY_LIPOPROTEIN_PARTICLE	0.0700630185236266	0.209848943830474	0.0246904378815425	-0.460218768306733	-1.44396980547947	17
619	GOMF_GLYCOSAMINOGLYCAN_BINDING	0.0705138028415683	0.210857914474544	0.0250094769269391	-0.312466146322038	-1.3347597139359	59
620	GOBP_REGULATION_OF_SYSTEM_PROCESS	0.0710271723560394	0.212050477469402	0.025001456492869	-0.292347023778093	-1.31040605536641	75
621	GOBP_CARBOHYDRATE_BIOSYNTHETIC_PROCESS	0.0714113120573967	0.21251179842161	0.022825379256599	0.345857907155923	1.36188190627424	45
622	GOBP_RESPONSE_TO_ETHANOL	0.071333789915247	0.21251179842161	0.0245713907946241	-0.399909369878351	-1.40892743803277	26
623	GOBP_REGULATION_OF_EPITHELIAL_CELL_APOPTOTIC_PROCESS	0.0716372412041153	0.212841947783014	0.0243790700549685	-0.478453551343299	-1.44669659842537	15
624	GOBP_IMPORT_ACROSS_PLASMA_MEMBRANE	0.0719697782738415	0.212941708457617	0.0244954540479492	-0.410562020081584	-1.41464948476639	24
625	GOBP_REGULATION_OF_ANATOMICAL_STRUCTURE_MORPHOGENESIS	0.0720159424605447	0.212941708457617	0.0253239953811087	-0.243905433020707	-1.24316436141771	161
626	GOBP_THIOESTER_METABOLIC_PROCESS	0.0718880909634949	0.212941708457617	0.0228192024769075	0.365435871287167	1.37399377692833	37
627	GOBP_REGULATION_OF_LIPASE_ACTIVITY	0.0724205284509219	0.213456048029708	0.0244164399872791	-0.410208116550386	-1.41343006011536	24
628	GOBP_REGULATION_OF_MAP_KINASE_ACTIVITY	0.0723819301848049	0.213456048029708	0.0243790700549685	-0.420688312554097	-1.4170175016115	22
629	GOBP_PROTEIN_HOMOTETRAMERIZATION	0.0733825690493236	0.215947750890776	0.0226632844069401	0.441989328088805	1.42151010528006	20
630	GOBP_RESPONSE_TO_OSMOTIC_STRESS	0.0735144504314405	0.215992456743804	0.0226421196257188	0.441796443913688	1.42088975816611	20
631	GOBP_DNA_REPLICATION	0.0741218959935628	0.216237257435283	0.0224659360801702	0.37364049397623	1.37669557159677	34
632	GOBP_POSITIVE_REGULATION_OF_IMMUNE_EFFECTOR_PROCESS	0.073968001033614	0.216237257435283	0.0241909994949459	-0.35233916366808	-1.36447207916706	38
633	GOBP_POSITIVE_REGULATION_OF_PROTEOLYSIS	0.0741711265572605	0.216237257435283	0.0245447362425725	-0.276143106844451	-1.2862232369738	92
634	GOBP_REGIONALIZATION	0.0744155229531472	0.216237257435283	0.0225550319717874	0.476233595253293	1.43755322409997	16
635	GOBP_REGULATION_OF_TELOMERE_MAINTENANCE_VIA_TELOMERE_LENGTHENING	0.0743654726330522	0.216237257435283	0.0225520459133915	0.467099249361452	1.43479803380019	17
636	GOBP_RESPONSE_TO_CORTICOSTEROID	0.0742699127445302	0.216237257435283	0.0224246989115051	0.367676425179774	1.37338824309358	36
637	GOCC_NEURON_SPINE	0.0739877221877607	0.216237257435283	0.0241039216748808	-0.392672667629586	-1.39706731230508	27
638	GOBP_REGULATION_OF_PROTEIN_IMPORT_INTO_NUCLEUS	0.0746260220807114	0.216509038983381	0.0224659360801702	0.441066140608998	1.41854098306779	20
639	GOBP_REGULATION_OF_MITOTIC_CELL_CYCLE_PHASE_TRANSITION	0.0750461693435559	0.217387260492836	0.0222849299657223	0.355619828300454	1.36245361211729	40
640	GOBP_REGULATION_OF_LEUKOCYTE_MIGRATION	0.0755026672137874	0.218367870332376	0.0239714169530981	-0.33671167537913	-1.34818349481936	44
641	GOBP_CARBOHYDRATE_TRANSMEMBRANE_TRANSPORT	0.076279997453797	0.220271880322899	0.0236268726108724	-0.455161889778962	-1.42810348188093	17
642	GOMF_NADP_BINDING	0.0766197183098592	0.220908253257865	0.0221221245043212	0.426342526641614	1.406993434977	22
643	GOBP_CARTILAGE_DEVELOPMENT	0.077579386293168	0.223327284647984	0.0235151325124194	-0.423396093607512	-1.40799014197873	21
644	GOBP_REGULATION_OF_CELL_KILLING	0.0779138110293025	0.223551243848114	0.0233684663762545	-0.453840493745369	-1.42395750586911	17
645	GOBP_REGULATION_OF_FATTY_ACID_METABOLIC_PROCESS	0.0779004106776181	0.223551243848114	0.0234681814175881	-0.417039734188131	-1.4047278818472	22
646	GOBP_REGULATION_OF_IMMUNE_RESPONSE	0.0780195048762191	0.223551243848114	0.0242019476446667	-0.247265342269906	-1.24185106323526	145
647	GOBP_GLYCOSYLATION	0.0785384647952919	0.224690414738926	0.0232438793558222	-0.472498108654611	-1.42868916874771	15
648	GOBP_REGULATION_OF_MICROTUBULE_POLYMERIZATION	0.0790880145553787	0.225913448984577	0.021863590854232	0.482033131388159	1.4292103970693	15
649	GOCC_CONDENSED_CHROMOSOME	0.080017922819857	0.228217527179592	0.0215606924318594	0.358088534106123	1.35493186080694	38
650	GOBP_SPROUTING_ANGIOGENESIS	0.081392138959081	0.231779768020398	0.0228532337760413	-0.442886319144061	-1.41166570406214	18
651	GOBP_MYELOID_LEUKOCYTE_ACTIVATION	0.082230684825405	0.233449382840222	0.0228874099511241	-0.356891742333173	-1.35493530870668	35
652	GOBP_REGULATION_OF_ENDOTHELIAL_CELL_MIGRATION	0.08217231206529	0.233449382840222	0.0229061129369195	-0.347925093912607	-1.34737810961188	38
653	GOBP_POLYSACCHARIDE_METABOLIC_PROCESS	0.0833975017111567	0.235299652911986	0.0226511833603805	-0.413049789334906	-1.39128842674763	22
654	GOBP_REGULATION_OF_CALCIUM_ION_TRANSPORT	0.0833351347845825	0.235299652911986	0.0227853150218101	-0.33839000211713	-1.33977546465164	42
655	GOCC_FIBRILLAR_CENTER	0.0831940191971749	0.235299652911986	0.0211938797040418	0.427990216230253	1.39546610965083	21
656	GOCC_SARCOPLASMIC_RETICULUM	0.0835180291535249	0.235299652911986	0.0225909525680137	-0.426280327595242	-1.39922012167646	20
657	GOMF_NUCLEAR_RECEPTOR_BINDING	0.0830099384761003	0.235299652911986	0.0213048607889601	0.469619817785576	1.41758895190884	16
658	GOBP_LIPID_CATABOLIC_PROCESS	0.0839264206722873	0.235516600196552	0.0207799307812267	0.29093536205399	1.29169191958406	81
659	GOBP_NEGATIVE_REGULATION_OF_PROTEOLYSIS	0.0839965224369692	0.235516600196552	0.0230573203653305	-0.26700685252662	-1.26462455928748	101
660	GOBP_REGULATION_OF_CELL_CYCLE_PROCESS	0.0841039831063861	0.235516600196552	0.0207303627807183	0.287122468023649	1.28623383771751	85
661	GOBP_SKELETAL_SYSTEM_DEVELOPMENT	0.0840495615374547	0.235516600196552	0.0227914657243293	-0.312161972124935	-1.31384167449151	55
662	GOBP_POSITIVE_REGULATION_OF_SECRETION	0.0847095734018912	0.23685410931556	0.0226845055549343	-0.315256413060223	-1.31660273817397	53
663	GOBP_POSITIVE_REGULATION_OF_PROTEOLYSIS_INVOLVED_IN_PROTEIN_CATABOLIC_PROCESS	0.0853682108111591	0.237976744294361	0.0224246989115051	-0.358253056931643	-1.35153111803339	34
664	GOMF_SMAD_BINDING	0.0853383814481779	0.237976744294361	0.0209986489528524	0.467657848316056	1.41166657355375	16
665	GOBP_NEGATIVE_REGULATION_OF_EPITHELIAL_CELL_PROLIFERATION	0.0857931211498973	0.238443043916607	0.0223196401073765	-0.41139523375114	-1.38571533581637	22
666	GOMF_TRANSLATION_REGULATOR_ACTIVITY_NUCLEIC_ACID_BINDING	0.0856840620592384	0.238443043916607	0.0207374235442036	0.335382934574903	1.33371528725062	47
667	GOCC_CHROMOSOME_CENTROMERIC_REGION	0.086958962555437	0.241320899085628	0.0206671189743013	0.366748796470676	1.35130279541314	34
668	GOBP_NUCLEUS_ORGANIZATION	0.087501637380939	0.242463369449279	0.0205997916879865	0.366490840638517	1.35035234529457	34
669	GOBP_HISTONE_MODIFICATION	0.0887869558757985	0.245657182849183	0.0203610832541033	0.335638606200841	1.32837640704549	46
670	GOBP_REGULATION_OF_MICROTUBULE_POLYMERIZATION_OR_DEPOLYMERIZATION	0.0892569805963086	0.246589061319055	0.0205102134640623	0.46504981576149	1.40379399664036	16
671	GOMF_MODIFIED_AMINO_ACID_BINDING	0.0909604732657598	0.250920769023728	0.0202567230639417	0.430030981315407	1.38305010251408	20
672	GOBP_REGULATION_OF_ORGANELLE_ASSEMBLY	0.0913503724586002	0.251621338423912	0.0201148389540041	0.352483492287673	1.33372355889934	38
673	GOBP_AMEBOIDAL_TYPE_CELL_MIGRATION	0.0924972253052164	0.254401729628463	0.0218800125512501	-0.272563682445422	-1.26152200609648	89
674	GOBP_LEUKOCYTE_CHEMOTAXIS	0.0933697969379186	0.256202300916996	0.021430405803038	-0.34227660820274	-1.32550372880093	38
675	GOBP_REGULATION_OF_MICROTUBULE_CYTOSKELETON_ORGANIZATION	0.0934287158935561	0.256202300916996	0.0199102949741608	0.373140113785093	1.34448166933446	31
676	GOBP_NEGATIVE_REGULATION_OF_PROTEIN_MODIFICATION_PROCESS	0.0937388671179195	0.256672548868741	0.0217630895336527	-0.267581686983444	-1.25371821178505	95
677	GOBP_MICROTUBULE_ORGANIZING_CENTER_ORGANIZATION	0.0939213980406249	0.256792478246967	0.0199587688681318	0.452660490899021	1.39044621289547	17
678	GOBP_GLAND_DEVELOPMENT	0.0941880090995817	0.257141600063902	0.0196121069463618	0.308912892622179	1.29926057793276	61
679	GOCC_AZUROPHIL_GRANULE	0.0945064662319001	0.257631029448081	0.0215896572373842	-0.279880194050999	-1.26695904109115	79
680	GOBP_ORGANOPHOSPHATE_ESTER_TRANSPORT	0.0947792196667952	0.257994611181232	0.0212013947887722	-0.399746522256641	-1.3629029281954	23
681	GOBP_TRANSITION_METAL_ION_HOMEOSTASIS	0.0953840219441111	0.259259654359104	0.0211389978836623	-0.359839097206406	-1.3376772767064	32
682	GOCC_PERINUCLEAR_REGION_OF_CYTOPLASM	0.0960588302884063	0.260710989536422	0.0218444762709051	-0.236244686840825	-1.20886992489127	166
683	GOBP_PROTEIN_LOCALIZATION_TO_CHROMOSOME	0.0970405182268513	0.262989749982287	0.0208155415086809	-0.459127904379425	-1.38826177722588	15
684	GOBP_CELLULAR_CARBOHYDRATE_CATABOLIC_PROCESS	0.0972931725205079	0.263288980022602	0.0208012766050894	-0.449478783080848	-1.38656828099337	16
685	GOMF_CYTOSKELETAL_MOTOR_ACTIVITY	0.0980566493077607	0.264967675720679	0.0207021872558187	-0.458317159294518	-1.38581033308207	15
686	GOBP_EPITHELIUM_DEVELOPMENT	0.098463093569804	0.264977254303218	0.0215606924318594	-0.233080613175265	-1.20127378681595	174
687	GOBP_NEGATIVE_REGULATION_OF_ACTIN_FILAMENT_POLYMERIZATION	0.0986716861671408	0.264977254303218	0.0207468484359828	-0.378310868393821	-1.34597029967291	27
688	GOBP_PEPTIDYL_AMINO_ACID_MODIFICATION	0.0982452116068357	0.264977254303218	0.0215685810205653	-0.236679245099956	-1.20842706747079	163
689	GOBP_POSITIVE_REGULATION_OF_CATALYTIC_ACTIVITY	0.0990622690317812	0.264977254303218	0.0215528119987418	-0.230270321453283	-1.19601062597074	184
690	GOBP_REGULATION_OF_PHAGOCYTOSIS	0.0989897692735756	0.264977254303218	0.0207186098669068	-0.372883555486477	-1.33944578937721	28
691	GOBP_SECOND_MESSENGER_MEDIATED_SIGNALING	0.0988153400492888	0.264977254303218	0.0208465435631296	-0.332807460308181	-1.31049459268892	41
692	GOCC_ACTIN_FILAMENT	0.0987557595090193	0.264977254303218	0.0192971438258562	0.343889300855644	1.3175115188555	40
693	GOBP_ASTROCYTE_DIFFERENTIATION	0.0995612268690252	0.265871216355765	0.0205514208798818	-0.448019799731659	-1.38206755679764	16
694	GOBP_NUCLEAR_CHROMOSOME_SEGREGATION	0.0996837515672075	0.265871216355765	0.0192339219841669	0.360187598434639	1.32712775971383	34
695	GOBP_MITOTIC_CELL_CYCLE	0.100028559188919	0.266406997206747	0.0187250445939006	0.250721723812494	1.22367314546967	143
696	GOCC_ORGANELLE_ENVELOPE_LUMEN	0.100301278092779	0.266749519755364	0.0191712740403867	0.35988456838214	1.32601123155893	34
697	GOMF_OXIDOREDUCTASE_ACTIVITY_ACTING_ON_NAD_P_H	0.10045829910502	0.266783804366415	0.0206671189743013	-0.332286212833932	-1.3084420786142	41
698	GOBP_MITOCHONDRIAL_TRANSMEMBRANE_TRANSPORT	0.101391386654046	0.268876012459369	0.0191788374589581	0.456535158392598	1.37809175035879	16
699	GOBP_REGULATION_OF_SMALL_GTPASE_MEDIATED_SIGNAL_TRANSDUCTION	0.102499892984033	0.271426755240981	0.0203432131948199	-0.370865779097991	-1.33219767653422	28
700	GOBP_RHO_PROTEIN_SIGNAL_TRANSDUCTION	0.102859344234227	0.271989494539362	0.0203053851106315	-0.380628428211856	-1.34099842763399	26
701	GOBP_PEPTIDYL_LYSINE_MODIFICATION	0.103314527503526	0.272803409998612	0.0187908548900628	0.327776401383044	1.30346643271716	47
702	GOBP_ENDOTHELIUM_DEVELOPMENT	0.103762827822121	0.273596857975421	0.0202677538672553	-0.343221529556953	-1.31238640965629	36
703	GOBP_ENDOTHELIAL_CELL_DEVELOPMENT	0.104657135519219	0.27427389412481	0.0201213261715421	-0.379751364107872	-1.33790842831392	26
704	GOBP_MICROTUBULE_POLYMERIZATION	0.104726984066983	0.27427389412481	0.0188374860457968	0.437017493381713	1.36504464731599	18
705	GOBP_NEGATIVE_REGULATION_OF_EPITHELIAL_CELL_MIGRATION	0.104203356744255	0.27427389412481	0.0200760384343962	-0.436249963896738	-1.36876594108946	17
706	GOBP_REGULATION_OF_RECEPTOR_MEDIATED_ENDOCYTOSIS	0.104760477118444	0.27427389412481	0.0201170007080944	-0.365161018900774	-1.32434397149672	29
707	GOCC_NUCLEAR_CHROMOSOME	0.104375339336866	0.27427389412481	0.0187765712306138	0.398722445657827	1.34665472862528	24
708	GOBP_PYRUVATE_METABOLIC_PROCESS	0.105371862382078	0.275096357220347	0.018621414937513	0.336444051401502	1.30454491017585	42
709	GOMF_GLYCOSYLTRANSFERASE_ACTIVITY	0.105342008389693	0.275096357220347	0.0200524300662701	-0.379355948483	-1.33651533286462	26
710	GOBP_POSITIVE_REGULATION_OF_PRODUCTION_OF_MOLECULAR_MEDIATOR_OF_IMMUNE_RESPONSE	0.10576677180121	0.275738443104282	0.01996511594895	-0.412605712470553	-1.35433464280254	20
711	GOBP_SEQUESTERING_OF_CALCIUM_ION	0.106107327936957	0.276168599306822	0.0199820691817483	-0.393573982352019	-1.34185816046878	23
712	GOBP_STRESS_FIBER_ASSEMBLY	0.106230168939199	0.276168599306822	0.0199820691817483	-0.361103520009516	-1.3208989272163	30
713	GOBP_PYRIDINE_CONTAINING_COMPOUND_METABOLIC_PROCESS	0.106715662379542	0.277041642446749	0.0185710582611044	0.363980384715691	1.32115546550322	32
714	GOBP_RESPONSE_TO_INORGANIC_SUBSTANCE	0.106880609192276	0.277081243158128	0.0205079309699089	-0.246004373241515	-1.21346216279006	130
715	GOBP_REGULATION_OF_TRANSLATIONAL_INITIATION	0.107644686239565	0.278671768153055	0.0184919509194974	0.37391063037077	1.32546772224902	29
716	GOBP_PROTEIN_LOCALIZATION_TO_EXTRACELLULAR_REGION	0.108009123207158	0.279224702592807	0.0200460049162233	-0.295672438518856	-1.2671711162003	60
717	GOBP_PRODUCTION_OF_MOLECULAR_MEDIATOR_OF_IMMUNE_RESPONSE	0.108670495456883	0.28020616424341	0.0197401204989441	-0.353254453330428	-1.31319931264835	32
718	GOCC_SPINDLE_MICROTUBULE	0.108691532105223	0.28020616424341	0.01849708164879	0.460877200530873	1.36648384494655	15
719	GOMF_RIBONUCLEOPROTEIN_COMPLEX_BINDING	0.108991673341654	0.280589134013075	0.0183015184077315	0.332739693952512	1.29644757421181	43
720	GOBP_STRIATED_MUSCLE_TISSUE_DEVELOPMENT	0.109749240976049	0.282147007009258	0.0182932171576636	0.369112192784167	1.31955923201367	30
721	GOMF_ENDOPEPTIDASE_REGULATOR_ACTIVITY	0.109992526487009	0.282380258706594	0.0198788586505522	-0.293383903059164	-1.26137530877889	61
722	GOMF_CARBOXYLIC_ACID_BINDING	0.110765563604536	0.283970994781159	0.0181423087545223	0.330344626241043	1.2940908573833	44
723	GOBP_POSITIVE_REGULATION_OF_LEUKOCYTE_MIGRATION	0.111077818679908	0.284377651973041	0.019500244557165	-0.376319920769352	-1.32581905248067	26
724	GOBP_POSITIVE_REGULATION_OF_PHAGOCYTOSIS	0.11130757104512	0.284572256912315	0.0194312291547452	-0.416348798220979	-1.34698034485039	19
725	GOBP_PYRIMIDINE_CONTAINING_COMPOUND_METABOLIC_PROCESS	0.111929613022344	0.28576788097153	0.0181536701362089	0.418124073013525	1.34475553430141	20
726	GOBP_POSITIVE_REGULATION_OF_MITOTIC_CELL_CYCLE	0.113060024869061	0.287859843236081	0.0180569193975364	0.417607599199642	1.34309446988449	20
727	GOBP_RESPONSE_TO_CALCIUM_ION	0.1130048880885	0.287859843236081	0.0193415516729961	-0.358185374094929	-1.3102244928936	30
728	GOBP_CELL_SURFACE_RECEPTOR_SIGNALING_PATHWAY_INVOLVED_IN_CELL_CELL_SIGNALING	0.113280397888399	0.288024747927784	0.0194943021222857	-0.300902291313022	-1.26645141170113	55
729	GOBP_VASCULAR_PROCESS_IN_CIRCULATORY_SYSTEM	0.11353711790393	0.28828148866965	0.0193784521598225	-0.326886866079544	-1.28718109270022	41
730	GOBP_BIOLOGICAL_PROCESS_INVOLVED_IN_INTERACTION_WITH_HOST	0.113912435550118	0.288838244114066	0.0194528461771089	-0.299483425635581	-1.26554157872802	56
731	GOBP_EPITHELIAL_CELL_DEVELOPMENT	0.114667528828538	0.290355124297706	0.0192472844217799	-0.328356957978306	-1.28707390831452	40
732	GOBP_EMBRYO_DEVELOPMENT	0.115172973704389	0.291236576949212	0.0196666849710487	-0.247467763969005	-1.20899222131731	122
733	GOBP_NUCLEAR_ENVELOPE_ORGANIZATION	0.116106214774748	0.29319591207102	0.0178396867621658	0.438949841491522	1.34833093902402	17
734	GOBP_RECEPTOR_SIGNALING_PATHWAY_VIA_STAT	0.116616096246472	0.294082280861336	0.018918959160243	-0.428988589410895	-1.34598285133757	17
735	GOBP_LONG_CHAIN_FATTY_ACID_METABOLIC_PROCESS	0.118879169882514	0.29655706664762	0.0188302910966889	-0.355472012956903	-1.30029915121796	30
736	GOBP_MAINTENANCE_OF_LOCATION	0.11787775966157	0.29655706664762	0.0191901981886067	-0.279645637986409	-1.24059953091628	71
737	GOBP_PROTEIN_LIPID_COMPLEX_SUBUNIT_ORGANIZATION	0.118781489478809	0.29655706664762	0.0187126658410915	-0.44570000020061	-1.34765991891606	15
738	GOBP_REGULATION_OF_DNA_BIOSYNTHETIC_PROCESS	0.118593887608447	0.29655706664762	0.0175520544304111	0.385952916291462	1.31782620973014	25
739	GOBP_REGULATION_OF_MICROTUBULE_BASED_PROCESS	0.118735038898863	0.29655706664762	0.0175225141356297	0.343611843290527	1.2919381250043	37
740	GOBP_REGULATION_OF_NITRIC_OXIDE_METABOLIC_PROCESS	0.118805944580068	0.29655706664762	0.0188248998925637	-0.387115771299269	-1.3198394204307	23
741	GOBP_STEROL_HOMEOSTASIS	0.118099276200266	0.29655706664762	0.0188844401393747	-0.387459963543568	-1.32101291561202	23
742	GOCC_CYTOPLASMIC_REGION	0.118766277092615	0.29655706664762	0.0188790057565428	-0.328989507845201	-1.28167590764485	39
743	GOBP_MAINTENANCE_OF_LOCATION_IN_CELL	0.11972960090133	0.298276569674781	0.0188645352913277	-0.313409531059516	-1.26764875653008	46
744	GOBP_CELLULAR_RESPONSE_TO_STEROID_HORMONE_STIMULUS	0.12064298116237	0.300148062004766	0.0173581381202068	0.340177189274571	1.28715909102879	38
745	GOBP_NEURON_PROJECTION_GUIDANCE	0.12100930182829	0.300655325750558	0.018628390440397	-0.397646419280713	-1.32236042512805	21
746	GOBP_CELLULAR_OXIDANT_DETOXIFICATION	0.121254174075198	0.300859887685244	0.0187463182985576	-0.311632733048986	-1.26673358914709	47
747	GOBP_CELLULAR_RESPONSE_TO_OXYGEN_LEVELS	0.121555741683311	0.301204388026517	0.0186266458852645	-0.341006901785347	-1.28646896463187	34
748	GOBP_GLYCEROPHOSPHOLIPID_BIOSYNTHETIC_PROCESS	0.121912471157847	0.301281687734546	0.0173811556180809	0.435570293533405	1.33794991449429	17
749	GOBP_NUCLEOBASE_METABOLIC_PROCESS	0.121877237273447	0.301281687734546	0.0173480942124745	0.412961867831806	1.32815303653732	20
750	GOBP_MONONUCLEAR_CELL_MIGRATION	0.123855577047066	0.304877933965019	0.0184493476147257	-0.331964808738771	-1.27829852254967	37
751	GOBP_REGULATION_OF_GLUCOSE_METABOLIC_PROCESS	0.123861807856129	0.304877933965019	0.0172428809042455	0.442815925573402	1.33667903280172	16
752	GOBP_RESPONSE_TO_DOPAMINE	0.123565773318091	0.304877933965019	0.0183248174550452	-0.443270022043546	-1.34031241125475	15
753	GOBP_CELLULAR_GLUCAN_METABOLIC_PROCESS	0.124708649631134	0.306148157118342	0.0183331584494106	-0.395766386486342	-1.31610843631418	21
754	GOBP_ENERGY_RESERVE_METABOLIC_PROCESS	0.124708649631134	0.306148157118342	0.0183331584494106	-0.395766386486342	-1.31610843631418	21
755	GOMF_MANGANESE_ION_BINDING	0.125638309944396	0.308021869810698	0.0171034389144358	0.433354839328895	1.33114465984884	17
756	GOBP_REGULATION_OF_PROTEIN_MATURATION	0.126600556345954	0.309970409783546	0.0181196447882945	-0.415211779015176	-1.32345525933415	18
757	GOBP_RESPONSE_TO_CADMIUM_ION	0.126869889596443	0.31021950547294	0.0169791921962571	0.410389636900296	1.3198803203655	20
758	GOBP_LIPID_MODIFICATION	0.127161523491799	0.310522401033403	0.0168098440846415	0.31158190997985	1.26012102459384	51
759	GOBP_PEPTIDYL_PROLINE_MODIFICATION	0.127454324918505	0.310827345749872	0.0169913705330817	0.450277621452941	1.33505648521484	15
760	GOBP_CELLULAR_RESPONSE_TO_UNFOLDED_PROTEIN	0.128526979797119	0.312366913203972	0.0180090749374966	-0.40097111971925	-1.31614532175887	20
761	GOBP_RESPONSE_TO_BACTERIUM	0.128591889714439	0.312366913203972	0.0184782882276195	-0.252629233606068	-1.20401685836039	105
762	GOMF_FATTY_ACID_BINDING	0.128413145539906	0.312366913203972	0.0168401717186962	0.398017617129071	1.31351704160757	22
763	GOBP_POSITIVE_REGULATION_OF_CALCIUM_ION_TRANSMEMBRANE_TRANSPORT	0.128882450683823	0.31266240657373	0.0179789537690509	-0.40707853659829	-1.3169890004518	19
764	GOBP_IMPORT_INTO_NUCLEUS	0.130143254702004	0.31530780687619	0.0166706862125736	0.333864452645531	1.27134235115981	39
765	GOBP_EPITHELIAL_CELL_DIFFERENTIATION	0.130500213382449	0.315759339831258	0.0183699840187573	-0.249580723317348	-1.19842070547158	110
766	GOCC_UBIQUITIN_LIGASE_COMPLEX	0.130999062313528	0.316552564415589	0.0178273135536938	-0.399681168460386	-1.31191119308686	20
767	GOCC_RESPIRASOME	0.131177928656105	0.316571507095764	0.0179222611288765	-0.322314876315348	-1.26339051902934	40
768	GOBP_INORGANIC_ANION_TRANSPORT	0.13161747543975	0.316586599832135	0.0177413578302065	-0.420598929423129	-1.31965968389018	17
769	GOBP_POST_GOLGI_VESICLE_MEDIATED_TRANSPORT	0.131697288963125	0.316586599832135	0.017822679690733	-0.380924141026946	-1.2987295656637	23
770	GOCC_RUFFLE_MEMBRANE	0.131545174537988	0.316586599832135	0.017822679690733	-0.386478514562519	-1.30178757714236	22
771	GOBP_POSITIVE_REGULATION_OF_SMALL_MOLECULE_METABOLIC_PROCESS	0.132149901380671	0.317262603703789	0.0178010987723036	-0.350023647655394	-1.28036929874337	30
772	GOCC_NEUROMUSCULAR_JUNCTION	0.132647444853719	0.318044586041755	0.0176460082294952	-0.437922510903776	-1.32414317987539	15
773	GOMF_AMYLOID_BETA_BINDING	0.133106605065024	0.318718012457401	0.0177109347580383	-0.385717240300455	-1.29922335341501	22
774	GOMF_CARBOXYPEPTIDASE_ACTIVITY	0.13327268592222	0.318718012457401	0.016588936398403	0.447043204784678	1.32546655948209	15
775	GOBP_RESPONSE_TO_STARVATION	0.133738146107425	0.319418462509476	0.016458387344592	0.358534305267632	1.28174376722948	30
776	GOBP_REGULATION_OF_LEUKOCYTE_MEDIATED_CYTOTOXICITY	0.134086963885008	0.31983887906076	0.0175446565364658	-0.437308532363049	-1.32228669733099	15
777	GOMF_RNA_POLYMERASE_II_SPECIFIC_DNA_BINDING_TRANSCRIPTION_FACTOR_BINDING	0.135589117115775	0.323005734596267	0.0162809432025187	0.32165990728811	1.26006937041735	44
778	GOCC_SPINDLE_POLE	0.137108933283076	0.326206472374002	0.0162881830574487	0.412281474311275	1.30756783689182	19
779	GOBP_CIRCULATORY_SYSTEM_PROCESS	0.137605696484201	0.326968092672986	0.0177703933395607	-0.255447398176668	-1.19926580610309	96
780	GOBP_REGULATION_OF_TRANSMEMBRANE_RECEPTOR_PROTEIN_SERINE_THREONINE_KINASE_SIGNALING_PATHWAY	0.138276380829572	0.328140488353254	0.017398473766349	-0.326827480856468	-1.25851618879342	37
781	GOMF_POLYUBIQUITIN_MODIFICATION_DEPENDENT_PROTEIN_BINDING	0.139040602904441	0.329531569751755	0.0172077290405284	-0.435031973963393	-1.3154030838984	15
782	GOBP_CELL_CYCLE_PROCESS	0.140174486647516	0.33179408540224	0.0155724388791541	0.237536175674807	1.17659464594778	158
783	GOBP_PROTEIN_TETRAMERIZATION	0.140854835385163	0.332553954461654	0.0160029085890934	0.376386964347526	1.28516351523914	25
784	GOCC_PHAGOCYTIC_VESICLE	0.140689595463302	0.332553954461654	0.0173038047714709	-0.309009262006269	-1.24348458947234	45
785	GOBP_REGULATION_OF_OXIDOREDUCTASE_ACTIVITY	0.141063341132027	0.332621967433607	0.0172021229298349	-0.372572690340128	-1.28375187827397	24
786	GOBP_REGULATION_OF_CATION_CHANNEL_ACTIVITY	0.14139594724992	0.332814335345693	0.0171713784279629	-0.36794299254402	-1.282412582677	25
787	GOBP_REGULATION_OF_INTRINSIC_APOPTOTIC_SIGNALING_PATHWAY	0.141504528318239	0.332814335345693	0.0172598237756819	-0.306471117799048	-1.23958492926806	46
788	GOBP_POSITIVE_REGULATION_OF_DNA_METABOLIC_PROCESS	0.142748586785284	0.335314256522285	0.0157937147836976	0.306488330435168	1.23952121931275	51
789	GOBP_INTERFERON_GAMMA_PRODUCTION	0.143210974215674	0.335974034566809	0.0169374263142483	-0.432875797494434	-1.30888346845299	15
790	GOBP_CELL_PART_MORPHOGENESIS	0.143502850017813	0.336232627067052	0.0173825969917491	-0.254669413462419	-1.19321948090642	95
791	GOBP_CELLULAR_IRON_ION_HOMEOSTASIS	0.144306053597573	0.337570829066717	0.0168892741965458	-0.414613760167614	-1.30088078072322	17
792	GOBP_REGULATION_OF_PLASMA_LIPOPROTEIN_PARTICLE_LEVELS	0.14443873399289	0.337570829066717	0.0169643398828384	-0.375445545539625	-1.28005074441988	23
793	GOBP_ERAD_PATHWAY	0.145663898638815	0.33924863792153	0.0168826159046681	-0.36177420901364	-1.27457281035193	26
794	GOBP_T_CELL_MIGRATION	0.14570646523372	0.33924863792153	0.0168019569846204	-0.413837341943033	-1.29844471216208	17
795	GOMF_PEPTIDASE_REGULATOR_ACTIVITY	0.145464954968842	0.33924863792153	0.0171546719547591	-0.27210375345823	-1.21052058628978	72
796	GOBP_RESPONSE_TO_HYDROGEN_PEROXIDE	0.146301217212412	0.339778611116907	0.0168547290627015	-0.337732418642552	-1.25549720842617	32
797	GOBP_RESPONSE_TO_STEROID_HORMONE	0.146152999045591	0.339778611116907	0.015510732808321	0.285233889159667	1.22154336588312	67
798	GOBP_NEGATIVE_REGULATION_OF_MAPK_CASCADE	0.146601234356249	0.340048727811299	0.0168362074804001	-0.337642242896594	-1.2551619862471	32
799	GOBP_GENE_SILENCING_BY_RNA	0.14705993215228	0.340259918017339	0.015682572875954	0.407555728026872	1.29257993607207	19
800	GOBP_TRANSITION_METAL_ION_TRANSPORT	0.146900813284352	0.340259918017339	0.0167353213029369	-0.405357164360842	-1.29204444140426	18
801	GOBP_NADP_METABOLIC_PROCESS	0.147568790049001	0.341011024195632	0.0156532163677808	0.407215881831488	1.29150209973389	19
802	GOBP_POSITIVE_REGULATION_OF_LIPID_LOCALIZATION	0.148314510609172	0.342306931592989	0.0167145639132407	-0.379624835661094	-1.27870211775609	22
803	GOBP_GLYCOPROTEIN_METABOLIC_PROCESS	0.148765643751071	0.342920556143503	0.0167042114741639	-0.336945843010187	-1.25257316721443	32
804	GOBP_RESPONSE_TO_INTERFERON_GAMMA	0.150011801815334	0.345362991492765	0.0166411814100483	-0.340137243308213	-1.25360763767902	31
805	GOBP_REGULATION_OF_CELLULAR_CATABOLIC_PROCESS	0.150201898554831	0.34537107357142	0.0149872078177814	0.233435702748325	1.16502148136416	167
806	GOMF_CATALYTIC_ACTIVITY_ACTING_ON_RNA	0.150581831831832	0.345815100149778	0.0154475841958475	0.359961453637047	1.26513100439979	28
807	GOBP_CELL_JUNCTION_ASSEMBLY	0.150959224672716	0.346000159057675	0.0168401717186962	-0.269298640100254	-1.20357959351232	74
808	GOBP_VESICLE_LOCALIZATION	0.151223192154327	0.346000159057675	0.0166092715683883	-0.31603416734705	-1.23877177274607	40
809	GOCC_POLYSOME	0.151186326324075	0.346000159057675	0.0154017107201638	0.352047666149632	1.25855432862455	30
810	GOBP_ORGANIC_ACID_BIOSYNTHETIC_PROCESS	0.152033910638917	0.347425640237822	0.0151082186877332	0.264611002360941	1.19662083575993	90
811	GOBP_NEGATIVE_REGULATION_OF_SMALL_MOLECULE_METABOLIC_PROCESS	0.152602431623841	0.348294822362182	0.0163892378147804	-0.410571463022528	-1.28819777988917	17
812	GOBP_CELLULAR_RESPONSE_TO_TOPOLOGICALLY_INCORRECT_PROTEIN	0.153389866803717	0.349230803756065	0.016424948757153	-0.371278687878589	-1.26584418553467	23
813	GOBP_REGULATION_OF_LIPID_METABOLIC_PROCESS	0.15320597277119	0.349230803756065	0.0166591239142769	-0.275707332225858	-1.205801368171	66
814	GOMF_SNARE_BINDING	0.153886989573822	0.349932208478065	0.0163220847434508	-0.402146549673709	-1.28181085674186	18
815	GOBP_NEPHRON_EPITHELIUM_DEVELOPMENT	0.154724267436186	0.350973797823995	0.0162676927447621	-0.40955280475746	-1.28500166561014	17
816	GOBP_PHENOL_CONTAINING_COMPOUND_METABOLIC_PROCESS	0.154722849473819	0.350973797823995	0.0163026889697444	-0.394576176216397	-1.27654110250997	19
817	GOCC_CLATHRIN_COATED_PIT	0.156895743683695	0.355463918676278	0.0161804917605767	-0.39357364666543	-1.27329769792695	19
818	GOBP_MODULATION_BY_HOST_OF_VIRAL_PROCESS	0.158055549661567	0.357653817143717	0.0160816996166542	-0.40815758013798	-1.28062404704886	17
819	GOBP_NEGATIVE_REGULATION_OF_CELL_DIFFERENTIATION	0.158707865168539	0.358691402230728	0.0163403251881715	-0.271286316485182	-1.19767464350693	69
820	GOBP_PROTEIN_HOMOOLIGOMERIZATION	0.159176973156491	0.359312899161786	0.0149372240776004	0.32213958721803	1.23418383701699	40
821	GOBP_POSITIVE_REGULATION_OF_NUCLEOCYTOPLASMIC_TRANSPORT	0.159837910850968	0.359926974434479	0.0149496784290706	0.378613371918401	1.26443750865325	23
822	GOBP_POSITIVE_REGULATION_OF_TRANSMEMBRANE_TRANSPORT	0.159671868574273	0.359926974434479	0.0161662781049175	-0.303417019610626	-1.22098083927914	45
823	GOBP_CELLULAR_CARBOHYDRATE_METABOLIC_PROCESS	0.160980810234542	0.362060121195792	0.0147259444550211	0.289014181428926	1.21076422463955	60
824	GOBP_MUSCLE_CELL_MIGRATION	0.161361561166203	0.362476031211944	0.0159092682519116	-0.398692298662067	-1.27080070023989	18
825	GOBP_NEGATIVE_REGULATION_OF_SECRETION	0.16229817122789	0.36341244554763	0.015931970976844	-0.367967547788984	-1.25455512541149	23
826	GOBP_PLASMA_LIPOPROTEIN_PARTICLE_CLEARANCE	0.162002164272529	0.36341244554763	0.0158686222301263	-0.406571512109242	-1.27564764343247	17
827	GOBP_TRANSPORT_ALONG_MICROTUBULE	0.162367418945376	0.36341244554763	0.0159684777486294	-0.321938243535113	-1.23100487346902	36
828	GOCC_POLYSOMAL_RIBOSOME	0.163218173213441	0.364875408959032	0.0148526941216004	0.422957448934902	1.27673446483774	16
829	GOBP_NEGATIVE_REGULATION_OF_APOPTOTIC_SIGNALING_PATHWAY	0.163474542995506	0.365007694915178	0.0160294416732117	-0.28638075571277	-1.20533250436162	55
830	GOBP_MICROTUBULE_BASED_MOVEMENT	0.163698271346255	0.365066867785442	0.0160225085511603	-0.28241585244586	-1.20258852453535	58
831	GOBP_ACTIVATION_OF_PROTEIN_KINASE_ACTIVITY	0.164130866204237	0.365516547355741	0.0147945536242873	0.406441923478965	1.26954041998767	18
832	GOBP_INTRACELLULAR_RECEPTOR_SIGNALING_PATHWAY	0.16435924742634	0.365516547355741	0.0146901233472249	0.332921085646285	1.23585819189773	35
833	GOBP_NEGATIVE_REGULATION_OF_CELL_CYCLE_PROCESS	0.164689789570334	0.365516547355741	0.0146974524470531	0.366719127766491	1.25215293830065	25
834	GOCC_POLYMERIC_CYTOSKELETAL_FIBER	0.16461428315733	0.365516547355741	0.0143355597570318	0.242256517064928	1.16719356106568	131
835	GOBP_GLYCOPROTEIN_BIOSYNTHETIC_PROCESS	0.164990196914159	0.365744735913902	0.0157494454048795	-0.384401949730246	-1.26175877246892	20
836	GOBP_VACUOLE_ORGANIZATION	0.166627086076988	0.368931502785292	0.0157759668867607	-0.305386923990144	-1.21638705604876	43
837	GOBP_PURINE_CONTAINING_COMPOUND_CATABOLIC_PROCESS	0.166928537624231	0.369157375319536	0.0146709304137659	0.421092024932219	1.27110351751252	16
838	GOBP_ORGANOPHOSPHATE_BIOSYNTHETIC_PROCESS	0.167636912462268	0.369399910675784	0.0142225828148558	0.244288571867405	1.16609523013202	124
839	GOBP_PHOSPHOLIPID_BIOSYNTHETIC_PROCESS	0.167517549457562	0.369399910675784	0.0145741582281113	0.361341182415476	1.24547971029877	26
840	GOBP_SECONDARY_ALCOHOL_METABOLIC_PROCESS	0.167410922815344	0.369399910675784	0.0145428684539346	0.329403485707407	1.23042665649123	36
841	GOBP_MITOTIC_SPINDLE_ORGANIZATION	0.168373939586884	0.370142710421997	0.0145153023824194	0.343245206641182	1.2367656849721	31
842	GOMF_CALCIUM_DEPENDENT_PROTEIN_BINDING	0.168328910196045	0.370142710421997	0.0156153805102238	-0.35268574905908	-1.24255310397862	26
843	GOBP_REGULATION_OF_PROTEOLYSIS_INVOLVED_IN_PROTEIN_CATABOLIC_PROCESS	0.168976709504803	0.371027152186702	0.0157903829595109	-0.278691369183197	-1.19439490245466	60
844	GOBP_LYMPHOCYTE_MIGRATION	0.169272719526224	0.371236734411185	0.0155287510674756	-0.38830291937363	-1.25624573069309	19
845	GOBP_SMOOTH_MUSCLE_CELL_MIGRATION	0.169746864987587	0.371836032061567	0.0154717096100088	-0.403121190394375	-1.26482200849848	17
846	GOBP_REGULATION_OF_SIGNAL_TRANSDUCTION_BY_P53_CLASS_MEDIATOR	0.170109310214851	0.372189519158025	0.0144843446392297	0.397368850841113	1.26027183154538	19
847	GOBP_DNA_CONFORMATION_CHANGE	0.172334228543329	0.375725155516729	0.014409011096234	0.410875959517455	1.26209583864098	17
848	GOBP_MITOTIC_NUCLEAR_DIVISION	0.172111092433836	0.375725155516729	0.0143201315185783	0.320573019732656	1.22072911145777	39
849	GOBP_PROTEIN_NEDDYLATION	0.172239127558638	0.375725155516729	0.0144081411937036	0.403177789438607	1.25934474414542	18
850	GOBP_REGULATION_OF_PROTEIN_SECRETION	0.172820347020153	0.375972633097938	0.0154528202752288	-0.309661341027008	-1.21379195039284	40
851	GOBP_TUMOR_NECROSIS_FACTOR_MEDIATED_SIGNALING_PATHWAY	0.172853976643082	0.375972633097938	0.0153562001630761	-0.381348958087092	-1.25173765007158	20
852	GOBP_UBIQUITIN_DEPENDENT_ERAD_PATHWAY	0.173340177960301	0.376587640146147	0.015363416404602	-0.369007217593673	-1.24293846524191	22
853	GOMF_HELICASE_ACTIVITY	0.174576431613819	0.37882880998497	0.0143141434387583	0.417496879728256	1.26025125376932	16
854	GOBP_PROTEIN_FOLDING	0.174905785856795	0.379099074497572	0.0155885048083783	-0.252969546158135	-1.16895043177986	88
855	GOBP_CELLULAR_RESPONSE_TO_INTERFERON_GAMMA	0.175634604683019	0.380233512594465	0.015259153474098	-0.34209175347376	-1.22883766803096	28
856	GOBP_REGULATION_OF_LIPID_CATABOLIC_PROCESS	0.176505500561714	0.38167252516324	0.0151378884414346	-0.408173357919483	-1.25914782308181	16
857	GOCC_SARCOPLASM	0.17721167008898	0.382752393622756	0.0151796883269336	-0.367554550755454	-1.23804540243903	22
858	GOBP_PROSTANOID_METABOLIC_PROCESS	0.178992054398257	0.386147194278757	0.0140578297490321	0.382178329248209	1.2460960229566	21
859	GOMF_ANTIOXIDANT_ACTIVITY	0.183091275080626	0.394530791821	0.0150084891096584	-0.297000241621317	-1.19515907428748	45
860	GOMF_CATALYTIC_ACTIVITY_ACTING_ON_A_NUCLEIC_ACID	0.184044395612581	0.396123460789405	0.0137767194314694	0.306840326726152	1.20201519852507	44
861	GOBP_LYMPHOCYTE_ACTIVATION_INVOLVED_IN_IMMUNE_RESPONSE	0.184721715426388	0.397119506683211	0.0148677968057111	-0.356072411189622	-1.22689783367889	24
862	GOBP_UROGENITAL_SYSTEM_DEVELOPMENT	0.185515550057512	0.398363437536491	0.0149228878958875	-0.287895361903535	-1.18680002658216	50
863	GOBP_CHAPERONE_MEDIATED_PROTEIN_FOLDING	0.18622848200313	0.398968657624761	0.0147917556745695	-0.322581429225991	-1.20780661441079	33
864	GOCC_MITOCHONDRIAL_PROTEIN_CONTAINING_COMPLEX	0.1861643735363	0.398968657624761	0.0135555750356092	0.269955580184855	1.17555956178593	73
865	GOBP_ORGANIC_ANION_TRANSPORT	0.187797164432779	0.40158411346204	0.0147527311630506	-0.314378820324463	-1.20209968124724	36
866	GOBP_RESPONSE_TO_TOPOLOGICALLY_INCORRECT_PROTEIN	0.187883221101095	0.40158411346204	0.0147490287665002	-0.314330426999771	-1.2019146382468	36
867	GOBP_MICROTUBULE_BASED_TRANSPORT	0.18815817751988	0.40170794300957	0.0147287095172712	-0.312007380387299	-1.20144835498973	37
868	GOBP_EPITHELIAL_CELL_APOPTOTIC_PROCESS	0.188414414031809	0.401791567249861	0.0146209761399915	-0.387632908806821	-1.2355497550387	18
869	GOBP_CELLULAR_RESPONSE_TO_OSMOTIC_STRESS	0.190679251004473	0.40615338735245	0.0136408084977338	0.419163072976336	1.24280300036657	15
870	GOBP_CYTOSOLIC_TRANSPORT	0.192594358018807	0.408968043147439	0.0146065283027947	-0.292668785629127	-1.18375858233705	46
871	GOBP_FOCAL_ADHESION_ASSEMBLY	0.192663497366054	0.408968043147439	0.0145099829364782	-0.357269454414505	-1.21808085490658	23
872	GOBP_INSULIN_SECRETION	0.192624793883975	0.408968043147439	0.0145117555131849	-0.332928108196915	-1.20744359395109	29
873	GOBP_MICROTUBULE_CYTOSKELETON_ORGANIZATION_INVOLVED_IN_MITOSIS	0.193531510995684	0.409870511273468	0.0134215963423569	0.321833672346398	1.20215099898248	36
874	GOMF_ACYLTRANSFERASE_ACTIVITY	0.193482194489526	0.409870511273468	0.0134114873000402	0.312391375048027	1.19683640634593	40
875	GOMF_GLUTATHIONE_TRANSFERASE_ACTIVITY	0.193901144719885	0.41018402157315	0.0135142091454178	0.417891923420046	1.23903408897069	15
876	GOBP_GLYCEROLIPID_BIOSYNTHETIC_PROCESS	0.194333576929563	0.410292141033009	0.013412208721722	0.356557844036356	1.21745749888605	25
877	GOMF_STEROL_BINDING	0.194395574114505	0.410292141033009	0.0143579224230479	-0.400408240658175	-1.23519371067872	16
878	GOBP_MUSCLE_CELL_DIFFERENTIATION	0.194641519411272	0.410343339897796	0.0146563517083518	-0.262003345468074	-1.16233254996091	71
879	GOCC_APICAL_PART_OF_CELL	0.195118206938901	0.410880319731406	0.0145993185296408	-0.27284944299593	-1.16935800633894	60
880	GOBP_POSITIVE_REGULATION_OF_I_KAPPAB_KINASE_NF_KAPPAB_SIGNALING	0.19658650448637	0.413460190363728	0.014350171111512	-0.33189661553891	-1.20370263855726	29
881	GOBP_REGULATION_OF_ION_TRANSMEMBRANE_TRANSPORT	0.196790074397863	0.413460190363728	0.0145840289537214	-0.259330322758582	-1.15902807505822	74
882	GOBP_CONNECTIVE_TISSUE_DEVELOPMENT	0.197175552888737	0.413800395007995	0.0143321274794364	-0.322158151496625	-1.19760093360723	32
883	GOBP_REGULATION_OF_DEFENSE_RESPONSE	0.197998172050202	0.414618169902088	0.0146128445835933	-0.241092377442217	-1.14188583058945	101
884	GOBP_REGULATION_OF_PROTEIN_KINASE_ACTIVITY	0.198013215663666	0.414618169902088	0.014569677368503	-0.249390972960361	-1.14960415285033	87
885	GOBP_CELL_CYCLE_CHECKPOINT_SIGNALING	0.200170373876006	0.416893728853568	0.0132677841995477	0.40697689534909	1.22849575056147	16
886	GOBP_I_KAPPAB_KINASE_NF_KAPPAB_SIGNALING	0.200727491874906	0.416893728853568	0.0142259465264507	-0.304276488053346	-1.18539903158328	39
887	GOBP_LIPID_HOMEOSTASIS	0.199434047205608	0.416893728853568	0.0142453285086724	-0.318791244966723	-1.19361543908751	33
888	GOBP_MACROPHAGE_ACTIVATION	0.201298563517155	0.416893728853568	0.0140921846891439	-0.389993102565658	-1.22363167960751	17
889	GOBP_MONONUCLEAR_CELL_DIFFERENTIATION	0.200696080762662	0.416893728853568	0.0142613921499472	-0.298175472112754	-1.1805555105003	42
890	GOBP_NEGATIVE_REGULATION_OF_RESPONSE_TO_BIOTIC_STIMULUS	0.201577464788732	0.416893728853568	0.0131567384913901	0.368504519000905	1.21611944995923	22
891	GOBP_RESPONSE_TO_OXYGEN_LEVELS	0.199780653652117	0.416893728853568	0.0144124920910841	-0.267535480788028	-1.1624234117942	64
892	GOBP_TEMPERATURE_HOMEOSTASIS	0.201364676691408	0.416893728853568	0.0141524238950472	-0.337954214917514	-1.20238770263064	27
893	GOCC_CONDENSED_CHROMOSOME_CENTROMERIC_REGION	0.200112559797392	0.416893728853568	0.0132029468306277	0.339759283310505	1.2044053492568	29
894	GOCC_DENDRITIC_TREE	0.201228435850814	0.416893728853568	0.014441295129707	-0.248770780276806	-1.14674528399827	87
895	GOCC_MICROBODY	0.201189407540395	0.416893728853568	0.0131402871629352	0.317191360721265	1.19260037114411	37
896	GOBP_CARDIAC_MUSCLE_CELL_DIFFERENTIATION	0.202877425461429	0.418954604332605	0.013168423596291	0.405916899354875	1.22529605890971	16
897	GOBP_ORGANELLE_LOCALIZATION	0.203026623493434	0.418954604332605	0.0144816992214115	-0.234006137798993	-1.13392457384659	116
898	GOMF_OXIDOREDUCTASE_ACTIVITY_ACTING_ON_NAD_P_H_QUINONE_OR_SIMILAR_COMPOUND_AS_ACCEPTOR	0.203625921481227	0.419256485719413	0.0140798898366297	-0.320465296812839	-1.19130786189588	32
899	GOMF_VITAMIN_BINDING	0.203480014188899	0.419256485719413	0.0130446915678856	0.314078674615297	1.18840778886868	38
900	GOBP_LONG_CHAIN_FATTY_ACID_TRANSPORT	0.204030653287607	0.419623043594846	0.0139696838578012	-0.404589618443811	-1.22335475014774	15
901	GOBP_REGULATION_OF_MUSCLE_SYSTEM_PROCESS	0.205237633365664	0.421636913828907	0.0140635403357489	-0.30107739852656	-1.18014512746323	40
902	GOBP_POSITIVE_REGULATION_OF_TUMOR_NECROSIS_FACTOR_SUPERFAMILY_CYTOKINE_PRODUCTION	0.205466320139747	0.421638756739104	0.0139640724262649	-0.374749384854904	-1.21239705218608	19
903	GOBP_NEGATIVE_REGULATION_OF_ION_TRANSPORT	0.205992830925755	0.422251085319571	0.0140026696308772	-0.349215416936529	-1.20327109054942	24
904	GOBP_ORGANELLE_ASSEMBLY	0.206314925213294	0.422443502842707	0.0126197860431876	0.232284656540476	1.13130370195042	141
905	GOBP_FIBROBLAST_PROLIFERATION	0.206650373038333	0.42266280717564	0.0139688818637869	-0.325631023326436	-1.19114227789555	30
906	GOMF_TRANSFERASE_ACTIVITY_TRANSFERRING_ONE_CARBON_GROUPS	0.208097150793949	0.425152125959822	0.0129199637932019	0.348023698839491	1.19957667905487	26
907	GOMF_METALLOPEPTIDASE_ACTIVITY	0.208688659485338	0.425890527792019	0.0128729981713895	0.315217744419596	1.18517981741744	37
908	GOMF_GTPASE_ACTIVATOR_ACTIVITY	0.209276913222051	0.426620667812793	0.0129062202932201	0.376667475620401	1.21142432384057	20
909	GOBP_RESPONSE_TO_MECHANICAL_STIMULUS	0.209557014823212	0.426721710052548	0.0138436585739065	-0.335330048217183	-1.19305133210808	27
910	GOMF_LIPOPROTEIN_PARTICLE_RECEPTOR_BINDING	0.210358802435868	0.427883673965704	0.0137527962813696	-0.386587909138447	-1.21294763795315	17
911	GOBP_ORGANIC_HYDROXY_COMPOUND_METABOLIC_PROCESS	0.211570664601977	0.429876289987113	0.0125032690872225	0.239609375603713	1.13449047172611	118
912	GOBP_FATTY_ACID_DERIVATIVE_METABOLIC_PROCESS	0.212178303628622	0.430638201772565	0.0128065632169984	0.375692318881831	1.20828805997623	20
913	GOBP_NEGATIVE_REGULATION_OF_PHOSPHORUS_METABOLIC_PROCESS	0.214363173619564	0.433172744945211	0.0139313233810682	-0.249118208322056	-1.13901040383167	83
914	GOBP_REGULATION_OF_CELL_JUNCTION_ASSEMBLY	0.213881537898836	0.433172744945211	0.0137320478952579	-0.310124498140576	-1.17738401532791	35
915	GOBP_REGULATION_OF_NEURON_PROJECTION_DEVELOPMENT	0.214318404707421	0.433172744945211	0.0138147554714623	-0.276081988998299	-1.1573620987243	54
916	GOBP_REGULATION_OF_RESPONSE_TO_CYTOKINE_STIMULUS	0.214131017476145	0.433172744945211	0.013697647569197	-0.341683460578945	-1.19088874640448	25
917	GOBP_RESPONSE_TO_ALCOHOL	0.216526329566773	0.437066778656594	0.0137435647086018	-0.274370730320549	-1.15478415676953	55
918	GOBP_CELL_CYCLE_G1_S_PHASE_TRANSITION	0.217103304554927	0.437754048726765	0.0125529569225091	0.30424043703098	1.17321950469753	41
919	GOBP_POSITIVE_REGULATION_OF_EXOCYTOSIS	0.219567569861444	0.441760404145145	0.0134288291601968	-0.383189066406149	-1.20228352206524	17
920	GOMF_ELECTRON_TRANSFER_ACTIVITY	0.219449413201867	0.441760404145145	0.013641562323554	-0.273679557423081	-1.15187511646975	55
921	GOBP_POSITIVE_REGULATION_OF_CHROMOSOME_ORGANIZATION	0.221691307362228	0.445065737448463	0.0124546728279023	0.348046865151691	1.18839698250897	25
922	GOBP_REGULATION_OF_ESTABLISHMENT_OF_PROTEIN_LOCALIZATION	0.22146519158122	0.445065737448463	0.0138030827413743	-0.231272472628698	-1.12067804047605	116
923	GOBP_GLYCEROLIPID_CATABOLIC_PROCESS	0.222321012743977	0.445363846957903	0.013318547873039	-0.397650530156704	-1.20237307827396	15
924	GOBP_RESPONSE_TO_GAMMA_RADIATION	0.222321012743977	0.445363846957903	0.013318547873039	-0.397659991858294	-1.20240168755372	15
925	GOBP_DNA_RECOMBINATION	0.223977660332096	0.447982011810858	0.0123835480928617	0.329618264333557	1.17837024147289	30
926	GOBP_POSITIVE_REGULATION_OF_HEMOPOIESIS	0.224354038329911	0.447982011810858	0.0133277670160968	-0.351875496659166	-1.18523315783859	22
927	GOBP_PROTEIN_ACYLATION	0.224292589748872	0.447982011810858	0.0123682724575224	0.326316156111072	1.17576769178909	31
928	GOBP_NEGATIVE_REGULATION_OF_PHOSPHORYLATION	0.224784936797753	0.448358747858449	0.0135053875196774	-0.257938326804507	-1.13874594784156	69
929	GOBP_RESPONSE_TO_NUTRIENT	0.225565363056504	0.449431094744445	0.0133178393895565	-0.309055952074056	-1.16593209285922	34
930	GOBP_MYELOID_CELL_ACTIVATION_INVOLVED_IN_IMMUNE_RESPONSE	0.226869025160566	0.451057535523316	0.0131780666844793	-0.38765814494501	-1.19586175784587	16
931	GOBP_NEGATIVE_REGULATION_OF_CELL_PROJECTION_ORGANIZATION	0.226647558340998	0.451057535523316	0.0132523723255637	-0.330140072987271	-1.17458622021437	27
932	GOBP_NEGATIVE_REGULATION_OF_INTRACELLULAR_TRANSPORT	0.227342723004695	0.451467795494797	0.0122931780630758	0.359764590574112	1.18727639267491	22
933	GOBP_REGULATION_OF_CELL_SUBSTRATE_ADHESION	0.22780708859651	0.451467795494797	0.0133870184877632	-0.266946405195929	-1.14031331595299	59
934	GOBP_SPINDLE_ORGANIZATION	0.227638181580764	0.451467795494797	0.0122374620049436	0.303528635746689	1.1628814066147	40
935	GOBP_MUSCLE_TISSUE_DEVELOPMENT	0.228874475673079	0.451648885363399	0.0121340537363129	0.281134202039121	1.15126381126633	54
936	GOBP_NEGATIVE_REGULATION_OF_INNATE_IMMUNE_RESPONSE	0.228395646000947	0.451648885363399	0.0123169206216925	0.395798777136205	1.19475361217294	16
937	GOBP_REGULATION_OF_CELL_PROJECTION_ORGANIZATION	0.228642490728609	0.451648885363399	0.0134666029896954	-0.241230060799497	-1.12360476132287	92
938	GOBP_VITAMIN_METABOLIC_PROCESS	0.228161717782199	0.451648885363399	0.0122643789999395	0.342097474927997	1.179150024138	26
939	GOBP_RELEASE_OF_CYTOCHROME_C_FROM_MITOCHONDRIA	0.229158276278695	0.451727336945543	0.013104143625722	-0.386952379698285	-1.19368458788419	16
940	GOBP_DNA_BIOSYNTHETIC_PROCESS	0.229637542636531	0.452190522787466	0.0122089892342726	0.328268197228484	1.17354381322922	30
941	GOBP_MUCOPOLYSACCHARIDE_METABOLIC_PROCESS	0.2315085312672	0.454906891056887	0.0130199005422379	-0.394252586050407	-1.1920987388602	15
942	GOBP_NEGATIVE_REGULATION_OF_MITOTIC_CELL_CYCLE_PHASE_TRANSITION	0.231266785187427	0.454906891056887	0.0122232048028362	0.388277072182394	1.19267838794127	17
943	GOBP_HYDROGEN_PEROXIDE_CATABOLIC_PROCESS	0.233185662505034	0.456747789732083	0.0129766396162491	-0.385502352630473	-1.18921149234666	16
944	GOBP_NATURAL_KILLER_CELL_MEDIATED_IMMUNITY	0.23314326896581	0.456747789732083	0.0129779652353916	-0.385544271242247	-1.18934080438464	16
945	GOMF_TRANSCRIPTION_COREPRESSOR_ACTIVITY	0.232920824518376	0.456747789732083	0.0121034007083304	0.349023935661951	1.17880179177554	24
946	GOBP_CYTOKINE_MEDIATED_SIGNALING_PATHWAY	0.233518579056336	0.45691637403095	0.0131698000693441	-0.271763525912258	-1.13925868850671	54
947	GOBP_AXONAL_TRANSPORT	0.234112367162031	0.45726775542133	0.0129383467885516	-0.393303842638808	-1.18923003015799	15
948	GOBP_ORGANELLE_TRANSPORT_ALONG_MICROTUBULE	0.234192237784668	0.45726775542133	0.0130092174407218	-0.354319012180404	-1.17827652120029	21
949	GOBP_CELLULAR_RESPONSE_TO_OXIDATIVE_STRESS	0.235274754213483	0.458897334087626	0.013165671759612	-0.256203953444918	-1.13108903752604	69
950	GOBP_POSITIVE_REGULATION_OF_CELL_MATRIX_ADHESION	0.235597647208715	0.459043415771927	0.0129147237646354	-0.370845021206924	-1.18203966871626	18
951	GOBP_CELL_CELL_SIGNALING_BY_WNT	0.235965767522479	0.459277219436496	0.0130500677159502	-0.278147118895056	-1.1414346325574	49
952	GOBP_NEGATIVE_REGULATION_OF_INTRACELLULAR_SIGNAL_TRANSDUCTION	0.2362328117068	0.45931400679547	0.0131780666844793	-0.246067584668662	-1.12275364274668	82
953	GOBP_CYTOSKELETON_DEPENDENT_INTRACELLULAR_TRANSPORT	0.236602607060248	0.459550289263923	0.013013888533072	-0.290048193857275	-1.14837746761203	42
954	GOBP_ENSHEATHMENT_OF_NEURONS	0.237960703736998	0.460405010883507	0.0128996888906556	-0.323549660977375	-1.16223208203744	28
955	GOBP_LIPID_BIOSYNTHETIC_PROCESS	0.237853412569782	0.460405010883507	0.0116951418421773	0.236467323569781	1.1166312566414	116
956	GOBP_WATER_SOLUBLE_VITAMIN_METABOLIC_PROCESS	0.238037598819836	0.460405010883507	0.0120235080101237	0.385783295548739	1.18501820476693	17
957	GOMF_CELL_ADHESION_MEDIATOR_ACTIVITY	0.237504818193499	0.460405010883507	0.0129173430996683	-0.343550388542475	-1.17130682684614	23
958	GOBP_LAMELLIPODIUM_ORGANIZATION	0.238464172587963	0.460486890872407	0.0128840479216094	-0.330487431172625	-1.16434583627215	26
959	GOBP_ORGANELLE_FUSION	0.238780913023826	0.460486890872407	0.0129153784711008	-0.295178433575155	-1.14995487013414	39
960	GOBP_REGULATION_OF_CATION_TRANSMEMBRANE_TRANSPORT	0.238826264309838	0.460486890872407	0.0130507401340096	-0.259207207365272	-1.12997484605423	65
961	GOMF_FLAVIN_ADENINE_DINUCLEOTIDE_BINDING	0.239527691875176	0.461358748866754	0.011918649620166	0.317479570238985	1.1611177801184	33
962	GOBP_POSITIVE_REGULATION_OF_PEPTIDE_SECRETION	0.240866700889801	0.463455575204805	0.0128072040158171	-0.346871761313214	-1.16837892075365	22
963	GOBP_EMBRYONIC_MORPHOGENESIS	0.241465445462115	0.464125170872663	0.012964063497774	-0.261774917112234	-1.12980692974813	62
964	GOBP_INTRINSIC_APOPTOTIC_SIGNALING_PATHWAY_IN_RESPONSE_TO_OXIDATIVE_STRESS	0.241995374397929	0.464563201895562	0.0127157618497417	-0.375406317146708	-1.17786458110028	17
965	GOBP_POSITIVE_REGULATION_OF_PROTEASOMAL_UBIQUITIN_DEPENDENT_PROTEIN_CATABOLIC_PROCESS	0.242214236824093	0.464563201895562	0.0127669926090104	-0.346532494552863	-1.16723615799371	22
966	GOBP_T_CELL_RECEPTOR_SIGNALING_PATHWAY	0.242446273922806	0.464563201895562	0.0127581003563154	-0.351764556053154	-1.16978175920416	21
967	GOCC_TRANSCRIPTION_REGULATOR_COMPLEX	0.242907170546265	0.464965018284526	0.011817608159847	0.321657783744429	1.15898285407129	31
968	GOBP_NEGATIVE_REGULATION_OF_TRANSPORT	0.243521476748314	0.4656593527491	0.0129932348164669	-0.239746092877838	-1.11445846866825	91
969	GOBP_STRIATED_MUSCLE_CELL_DEVELOPMENT	0.243856012061817	0.46581783109022	0.0118343881076522	0.370192526497756	1.17408098900104	19
970	GOBP_MEMBRANE_FUSION	0.245081275297071	0.467675711932865	0.012767628374057	-0.282691691621115	-1.13758001886556	45
971	GOBP_REGULATION_OF_BLOOD_VESSEL_ENDOTHELIAL_CELL_MIGRATION	0.245369093339557	0.46774273096964	0.0126167007289471	-0.374318257630444	-1.17445071535589	17
972	GOBP_RESPONSE_TO_CAMP	0.245629288022832	0.467757008364466	0.0118045398329887	0.375890365749005	1.1741111958078	18
973	GOCC_TRANSPORTER_COMPLEX	0.246464383947329	0.46886492773536	0.01273151793388	-0.277584899243147	-1.13441172274893	48
974	GOBP_REGULATION_OF_EPITHELIAL_CELL_DIFFERENTIATION	0.247872859598124	0.470577090375516	0.0125444382476771	-0.373390059116341	-1.17153842511447	17
975	GOCC_TRANSFERASE_COMPLEX	0.247769852418045	0.470577090375516	0.0115081152458705	0.251391083175471	1.12094444656269	83
976	GOBP_BIOLOGICAL_PROCESS_INVOLVED_IN_INTERACTION_WITH_SYMBIONT	0.248392765300874	0.471080951405654	0.0126000730418609	-0.308657144492279	-1.14741186181771	32
977	GOBP_INTRINSIC_APOPTOTIC_SIGNALING_PATHWAY	0.250032971380841	0.473177551414871	0.012734675115452	-0.261319278773853	-1.12351660236374	61
978	GOBP_NUCLEOTIDE_PHOSPHORYLATION	0.250520799776647	0.473177551414871	0.0125547842599456	-0.303213030611043	-1.14388932162616	34
979	GOBP_REGULATION_OF_MUSCLE_CELL_DIFFERENTIATION	0.250312970782321	0.473177551414871	0.0124750130137433	-0.372536847264543	-1.16886141097138	17
980	GOBP_REGULATION_OF_SMALL_MOLECULE_METABOLIC_PROCESS	0.250235823187452	0.473177551414871	0.012714503505325	-0.258924175575115	-1.12120104130261	63
981	GOBP_POSITIVE_REGULATION_OF_KINASE_ACTIVITY	0.251170938594874	0.473621048479702	0.0114890343445452	0.27394742072586	1.13047399828497	56
982	GOBP_POSITIVE_REGULATION_OF_NEURON_PROJECTION_DEVELOPMENT	0.251267352569998	0.473621048479702	0.0125050781659717	-0.323513515228232	-1.1510099746505	27
983	GOBP_RESPONSE_TO_TRANSFORMING_GROWTH_FACTOR_BETA	0.251688526733191	0.473932312292102	0.0126241087013891	-0.269512929562676	-1.12556460815826	53
984	GOBP_ENDOSOMAL_TRANSPORT	0.252610608813678	0.474221335612696	0.0126321464743694	-0.262664869832471	-1.12202390769484	59
985	GOBP_EXOCYTIC_PROCESS	0.25226679124286	0.474221335612696	0.0124255059193984	-0.36539283391803	-1.16466124568723	18
986	GOMF_OXIDOREDUCTASE_ACTIVITY_ACTING_ON_CH_OH_GROUP_OF_DONORS	0.252440008806047	0.474221335612696	0.0114216544964678	0.268248623943829	1.12823022443805	61
987	GOMF_PEPTIDE_BINDING	0.254257373595506	0.476641001810861	0.0126031480486529	-0.252962393451571	-1.11677820069602	69
988	GOMF_SERINE_HYDROLASE_ACTIVITY	0.254414537973598	0.476641001810861	0.0124302560792387	-0.30719700607715	-1.14198389694694	32
989	GOBP_NEGATIVE_REGULATION_OF_CELL_ADHESION	0.255410035127282	0.477727689495277	0.0124858153932111	-0.277247659538311	-1.12696416520016	47
990	GOBP_SPINDLE_ASSEMBLY	0.255510757752741	0.477727689495277	0.0115179305608837	0.361374748940764	1.16224040891125	20
991	GOBP_REGULATION_OF_REACTIVE_OXYGEN_SPECIES_METABOLIC_PROCESS	0.256788475204031	0.479262037178859	0.0123988713986018	-0.292638364009737	-1.13327418055794	38
992	GOBP_VIRAL_PROCESS	0.256849238725785	0.479262037178859	0.012642677034886	-0.23247168026853	-1.10105562244736	101
993	GOBP_NEGATIVE_REGULATION_OF_LOCOMOTION	0.257381004606273	0.47977063396396	0.0125129251672379	-0.256814986947203	-1.11584359744635	64
994	GOBP_GERM_CELL_DEVELOPMENT	0.258179419525066	0.480774754065289	0.0114511044553388	0.365720235301705	1.15989693153171	19
995	GOCC_SITE_OF_DNA_DAMAGE	0.25890199329289	0.481635768427275	0.0114303253321399	0.360327046203067	1.15887082522603	20
996	GOBP_CELLULAR_RESPONSE_TO_XENOBIOTIC_STIMULUS	0.259529497858419	0.482318374032062	0.0123209857730279	-0.290457034882303	-1.13156126544246	39
997	GOBP_POSITIVE_REGULATION_OF_TELOMERE_MAINTENANCE	0.26029616790384	0.483257980732204	0.0113947812557652	0.359893798722827	1.15747743033591	20
998	GOMF_METALLOEXOPEPTIDASE_ACTIVITY	0.261501940540337	0.485010112164493	0.0113642577295975	0.359475289509701	1.1561314361279	20
999	GOBP_REGULATION_OF_CELL_MATRIX_ADHESION	0.261975086682933	0.485401286736846	0.0122163761470761	-0.31742854275576	-1.14024423648194	28
1000	GOBP_REGULATION_OF_ATP_DEPENDENT_ACTIVITY	0.263254078902747	0.485957873300018	0.01132025753645	0.358912760402735	1.15432225034161	20
1001	GOBP_SENSORY_ORGAN_DEVELOPMENT	0.262721586112855	0.485957873300018	0.0122747271036645	-0.279117313359165	-1.12319635846385	45
1002	GOBP_SUBSTANTIA_NIGRA_DEVELOPMENT	0.263325633127995	0.485957873300018	0.012176168287734	-0.340428402730683	-1.14667555603412	22
1003	GOCC_PROTEASOME_COMPLEX	0.263227427284344	0.485957873300018	0.0122655277061878	-0.274276152424752	-1.12088980138855	48
1004	GOBP_REGULATION_OF_STEROID_METABOLIC_PROCESS	0.264246925239863	0.487172369142418	0.012176168287734	-0.332630903134155	-1.14612680355237	24
1005	GOBP_POSITIVE_REGULATION_OF_LIPID_METABOLIC_PROCESS	0.265433555779671	0.48887314601808	0.0121430075335816	-0.307419658695248	-1.13302391812421	31
1006	GOBP_CELL_PROJECTION_ORGANIZATION	0.267175041720749	0.490129833721612	0.0126395774980408	-0.205045562240573	-1.07602503606406	198
1007	GOBP_DOUBLE_STRAND_BREAK_REPAIR	0.266996014146971	0.490129833721612	0.0111833913550148	0.30778634788068	1.13405294382314	34
1008	GOBP_RNA_TEMPLATED_DNA_BIOSYNTHETIC_PROCESS	0.267163814640194	0.490129833721612	0.0112040087649563	0.353033144851478	1.151067876184	21
1009	GOCC_INTRACELLULAR_PROTEIN_CONTAINING_COMPLEX	0.266634840528314	0.490129833721612	0.0125159465639967	-0.21618737932909	-1.08576691101666	145
1010	GOBP_INTERLEUKIN_6_PRODUCTION	0.267628136849729	0.49047493198896	0.012036092683526	-0.355095177474598	-1.14881134916974	19
1011	GOBP_T_CELL_MEDIATED_IMMUNITY	0.268863704145541	0.492251944978632	0.0120044203031686	-0.3547213210458	-1.14760184102768	19
1012	GOBP_POSITIVE_REGULATION_OF_LIPID_TRANSPORT	0.269495728850923	0.492921535674959	0.0119540666540195	-0.373356037485817	-1.15174210348009	16
1013	GOBP_EPITHELIAL_CELL_PROLIFERATION	0.270717262557578	0.494483502110412	0.0121587165838628	-0.254676700823124	-1.10655289011877	64
1014	GOBP_POSITIVE_REGULATION_OF_TRANSFERASE_ACTIVITY	0.270883993052381	0.494483502110412	0.010939484583348	0.248148981193108	1.1037212408832	82
1015	GOBP_RESPONSE_TO_MONOSACCHARIDE	0.273242703434057	0.498297777395507	0.0119492216253578	-0.298209304302807	-1.12501246438557	34
1016	GOBP_POSITIVE_REGULATION_OF_CELL_SUBSTRATE_ADHESION	0.273955109196771	0.499105223546479	0.0119848659224219	-0.276873123027822	-1.11416550911407	45
1017	GOBP_NEGATIVE_REGULATION_OF_CELL_DEVELOPMENT	0.274295939670231	0.499234792851129	0.0118675971895322	-0.353124236746274	-1.14243492048	19
1018	GOBP_POSITIVE_REGULATION_OF_MAPK_CASCADE	0.275485357025337	0.500907068618762	0.012038832836872	-0.254841560486747	-1.10352238198797	63
1019	GOBP_DEVELOPMENTAL_PROCESS_INVOLVED_IN_REPRODUCTION	0.275917965904124	0.501112083899931	0.0107974121480938	0.244454535069363	1.09948251410981	87
1020	GOBP_REGULATION_OF_PROTEIN_LOCALIZATION_TO_NUCLEUS	0.276139560009686	0.501112083899931	0.0109360187000088	0.287422590458391	1.11987937401492	43
1021	GOMF_TRANSITION_METAL_ION_BINDING	0.276510781790753	0.501294277271973	0.0106199370259981	0.217990084039361	1.08227713828797	161
1022	GOCC_POSTSYNAPSE	0.277266193513611	0.502171941481109	0.0121570310353633	-0.2255265807213	-1.08604703377866	112
1023	GOBP_POSITIVE_REGULATION_OF_DEVELOPMENTAL_PROCESS	0.278605233853007	0.503425250061546	0.0123495367370292	-0.204410305006428	-1.07072632036179	196
1024	GOBP_POSITIVE_REGULATION_OF_LEUKOCYTE_PROLIFERATION	0.278507833233456	0.503425250061546	0.0117956738207212	-0.319944248071417	-1.1272009702741	26
1025	GOBP_PROTEIN_LOCALIZATION_TO_NUCLEUS	0.278774112000586	0.503425250061546	0.0107685241858551	0.253968348653935	1.10292130529544	72
1026	GOCC_BRUSH_BORDER	0.279596869304171	0.504418913335302	0.0117821459199712	-0.323856754254701	-1.12875631567158	25
1027	GOBP_REGULATION_OF_PHOSPHATASE_ACTIVITY	0.280572484233326	0.505686142469217	0.0116925919294276	-0.356474086462789	-1.13623343168276	18
1028	GOBP_VESICLE_TARGETING	0.281235446039206	0.506387948072539	0.0116560248560714	-0.377463919413089	-1.14133496702046	15
1029	GOBP_NEGATIVE_REGULATION_OF_IMMUNE_EFFECTOR_PROCESS	0.282555968146987	0.506969908647238	0.0117176405061209	-0.327674295855993	-1.12904811241858	24
1030	GOBP_REGULATION_OF_CELL_CYCLE_G1_S_PHASE_TRANSITION	0.282506331488603	0.506969908647238	0.0108353722893296	0.317802308553643	1.12657054341135	29
1031	GOBP_RESPONSE_TO_ORGANIC_CYCLIC_COMPOUND	0.282654211628282	0.506969908647238	0.0121908537219591	-0.207567459655174	-1.07057398309551	175
1032	GOBP_STRESS_ACTIVATED_PROTEIN_KINASE_SIGNALING_CASCADE	0.282179815408446	0.506969908647238	0.0117423069787968	-0.291460169318192	-1.11446495114417	36
1033	GOCC_SMALL_RIBOSOMAL_SUBUNIT	0.283012856553844	0.507121778781379	0.0108176178300925	0.314928166827459	1.12585381377881	30
1034	GOBP_DETECTION_OF_STIMULUS	0.28622027958853	0.512116373559525	0.0107793877733021	0.352188775820727	1.13269681410676	20
1035	GOMF_SIGNALING_RECEPTOR_REGULATOR_ACTIVITY	0.286353563821777	0.512116373559525	0.0116433938761214	-0.290687852006664	-1.11151181838207	36
1036	GOBP_REGULATION_OF_RESPONSE_TO_OXIDATIVE_STRESS	0.288121458355608	0.514284300304947	0.0115613636851298	-0.338391352704288	-1.12530959999871	21
1037	GOBP_VESICLE_MEDIATED_TRANSPORT_TO_THE_PLASMA_MEMBRANE	0.288102177267272	0.514284300304947	0.0115762627410103	-0.299576795820856	-1.1136562855709	32
1038	GOBP_NEGATIVE_REGULATION_OF_PROTEIN_SERINE_THREONINE_KINASE_ACTIVITY	0.288423834285227	0.514328051312096	0.0115317066251249	-0.342982882779849	-1.12580506279389	20
1039	GOBP_ENDOTHELIAL_CELL_PROLIFERATION	0.28977783485296	0.516245209155755	0.0115292436433069	-0.310557023941545	-1.11556085528451	28
1040	GOBP_HINDBRAIN_DEVELOPMENT	0.291231772108972	0.517416955072861	0.0106694652402052	0.350827715773022	1.12831942196457	20
1041	GOBP_PATTERN_SPECIFICATION_PROCESS	0.290779607370285	0.517416955072861	0.0106792733296718	0.350955225427075	1.12872951390625	20
1042	GOBP_POSITIVE_REGULATION_OF_ENDOTHELIAL_CELL_MIGRATION	0.291564203998717	0.517416955072861	0.0114822037195419	-0.337282897426294	-1.1216234674911	21
1043	GOMF_ACTIN_BINDING	0.291734371372962	0.517416955072861	0.0103239851124796	0.222160964650582	1.07866401731575	138
1044	GOMF_HEAT_SHOCK_PROTEIN_BINDING	0.291833225875779	0.517416955072861	0.0115095862329027	-0.287333839464444	-1.10643782954402	37
1045	GOCC_CELL_LEADING_EDGE	0.292146386175136	0.5174765175217	0.0117671023854798	-0.226637394470033	-1.07865896818171	104
1046	GOBP_ENDOCYTIC_RECYCLING	0.292718663070945	0.517499756775854	0.0114096383583678	-0.352842106934748	-1.12465677935468	18
1047	GOCC_SPINDLE	0.292526246237428	0.517499756775854	0.0104776960723329	0.255920005425228	1.09600365421152	67
1048	GOBP_REGULATION_OF_ANATOMICAL_STRUCTURE_SIZE	0.293197111622812	0.517851005356703	0.0117428222306164	-0.22651994799738	-1.07809999294594	104
1049	GOBP_REGULATION_OF_INSULIN_SECRETION	0.294366920640356	0.519421515829647	0.0114245429841303	-0.316127371965314	-1.11375366976425	26
1050	GOBP_AEROBIC_RESPIRATION	0.294710050720524	0.519531717984467	0.0104167254411163	0.248596372530427	1.09047365792335	76
1051	GOBP_INSULIN_RECEPTOR_SIGNALING_PATHWAY	0.295391852881428	0.520238172867292	0.0113957383495741	-0.336364090286715	-1.11856800379071	21
1052	GOBP_CANONICAL_WNT_SIGNALING_PATHWAY	0.296374078518773	0.521471881500236	0.0113880871028864	-0.297823028472564	-1.10713677518792	32
1053	GOBP_REGULATION_OF_NERVOUS_SYSTEM_DEVELOPMENT	0.297630993412155	0.522721729905994	0.0114778178644021	-0.259190210657506	-1.09089168697901	55
1054	GOBP_REGULATION_OF_TRANSPORTER_ACTIVITY	0.298114852348262	0.522721729905994	0.0114608007628445	-0.260056484237427	-1.09018165029862	54
1055	GOMF_CATALYTIC_ACTIVITY_ACTING_ON_DNA	0.29821401770974	0.522721729905994	0.0104941499141212	0.335139702059931	1.11925051082132	23
1056	GOMF_INTRAMOLECULAR_OXIDOREDUCTASE_ACTIVITY	0.297964543663821	0.522721729905994	0.0104992551579231	0.314254723594755	1.11399478606987	29
1057	GOBP_PROTEIN_DNA_COMPLEX_SUBUNIT_ORGANIZATION	0.300141978230005	0.52560340747752	0.0105102710440019	0.372308619661116	1.12384649442756	16
1058	GOBP_AUTOPHAGOSOME_ORGANIZATION	0.301404771082273	0.525712394688101	0.0112724745375028	-0.325898821604976	-1.11112525946052	23
1059	GOBP_NEURON_DEVELOPMENT	0.301201255858397	0.525712394688101	0.0116793544967917	-0.213679765868132	-1.06692408641759	140
1060	GOBP_POSITIVE_REGULATION_OF_INSULIN_SECRETION	0.301778408970473	0.525712394688101	0.0111975845653092	-0.363278034258343	-1.12065311744346	16
1061	GOBP_REGULATION_OF_PHOSPHOPROTEIN_PHOSPHATASE_ACTIVITY	0.301473390067319	0.525712394688101	0.0111957507237299	-0.371001975947571	-1.12179603454825	15
1062	GOBP_REGULATION_OF_PROTEASOMAL_UBIQUITIN_DEPENDENT_PROTEIN_CATABOLIC_PROCESS	0.301908306619909	0.525712394688101	0.0112920902180694	-0.287719406467256	-1.10016128454828	36
1063	GOCC_NUCLEOID	0.301366497193294	0.525712394688101	0.0104749596889969	0.358755399814251	1.12058932566438	18
1064	GOBP_VIRAL_GENOME_REPLICATION	0.303295919516498	0.52763228103857	0.0103921102768607	0.322601812709046	1.11195189418717	26
1065	GOBP_REGULATION_OF_CELLULAR_CARBOHYDRATE_METABOLIC_PROCESS	0.304469483568075	0.529176539046485	0.0103714474357425	0.337562264124697	1.11400542953263	22
1066	GOBP_NUCLEIC_ACID_PHOSPHODIESTER_BOND_HYDROLYSIS	0.30618014341078	0.531650511682321	0.0103179467051577	0.328828098209061	1.11059188711464	24
1067	GOBP_MITOCHONDRION_ORGANIZATION	0.306576228550894	0.531839361806658	0.0114748962443113	-0.222098608760121	-1.06953927328139	112
1068	GOBP_DEFENSE_RESPONSE_TO_OTHER_ORGANISM	0.310141182984221	0.53618624507206	0.0115762627410103	-0.203675942612358	-1.0565598068813	182
1069	GOBP_MICROTUBULE_POLYMERIZATION_OR_DEPOLYMERIZATION	0.310938618636723	0.53618624507206	0.0102617365378668	0.345513581191416	1.11122829435469	20
1070	GOBP_REGENERATION	0.310716659163505	0.53618624507206	0.011081221869752	-0.292601853355718	-1.09555734414056	33
1071	GOBP_REGULATION_OF_PRODUCTION_OF_MOLECULAR_MEDIATOR_OF_IMMUNE_RESPONSE	0.311082015067934	0.53618624507206	0.01108166897121	-0.320065564606285	-1.10283115318794	24
1072	GOBP_RESPONSE_TO_METAL_ION	0.31080571871883	0.53618624507206	0.0112972414233089	-0.232896385004038	-1.07153239448713	86
1073	GOBP_RETROGRADE_TRANSPORT_ENDOSOME_TO_GOLGI	0.310910300714761	0.53618624507206	0.0110852473553911	-0.32012572147828	-1.10303843219528	24
1074	GOBP_SINGLE_FERTILIZATION	0.311109685147159	0.53618624507206	0.0110584774184135	-0.327910208774307	-1.10451013475808	22
1075	GOBP_REGULATION_OF_PEPTIDE_TRANSPORT	0.311491957133346	0.536345686189604	0.0110767532550219	-0.290275085617669	-1.09508014910517	34
1076	GOBP_CELLULAR_RESPONSE_TO_HYDROGEN_PEROXIDE	0.311851018198034	0.536464902123197	0.0109961785197059	-0.347484661817235	-1.10758033962991	18
1077	GOBP_CELLULAR_MACROMOLECULE_CATABOLIC_PROCESS	0.312275132275132	0.536695700873974	0.00983571826097083	0.209960068806951	1.06110456526096	183
1078	GOBP_POSITIVE_REGULATION_OF_SYNAPTIC_TRANSMISSION	0.313161747543975	0.537720217721612	0.0109642557874441	-0.353650648397928	-1.10960459055962	17
1079	GOBP_REGULATION_OF_WNT_SIGNALING_PATHWAY	0.313594177307866	0.537963690636571	0.011050476890478	-0.281037682960003	-1.0883492700629	38
1080	GOBP_RESPONSE_TO_TUMOR_NECROSIS_FACTOR	0.315896109494558	0.54141083210595	0.0110093625715718	-0.277225003685936	-1.08664994088579	40
1081	GOBP_CARBOHYDRATE_CATABOLIC_PROCESS	0.316656920711238	0.54155697058113	0.0110247922849782	-0.264537285946831	-1.081089782263	48
1082	GOBP_ERBB_SIGNALING_PATHWAY	0.316859102722509	0.54155697058113	0.0109144166457775	-0.341480158276932	-1.10476375414274	19
1083	GOBP_KIDNEY_EPITHELIUM_DEVELOPMENT	0.316383939988066	0.54155697058113	0.0109265011327461	-0.335857847761178	-1.10241788839151	20
1084	GOBP_POSITIVE_REGULATION_OF_ION_TRANSMEMBRANE_TRANSPORT	0.317269076305221	0.541757435646646	0.0109581591200611	-0.289085203543583	-1.09059124770209	34
1085	GOBP_LYSOSOMAL_TRANSPORT	0.317808043171014	0.542177592543361	0.0109286624656113	-0.321918883991438	-1.09755598912164	23
1086	GOBP_REGULATION_OF_NEUROGENESIS	0.318730365074206	0.542750603268037	0.0109852208658577	-0.263002373248156	-1.07928501457352	49
1087	GOMF_MAGNESIUM_ION_BINDING	0.318646267964766	0.542750603268037	0.0100159614894113	0.268953950525007	1.08355867647778	50
1088	GOBP_CELLULAR_KETONE_METABOLIC_PROCESS	0.322987646722645	0.547035234691981	0.0109926692027257	-0.249495383715671	-1.07268092554416	61
1089	GOBP_HORMONE_MEDIATED_SIGNALING_PATHWAY	0.322034534534535	0.547035234691981	0.0100247686352177	0.311617698012849	1.0952206334661	28
1090	GOBP_KERATINOCYTE_DIFFERENTIATION	0.322678423808212	0.547035234691981	0.0107664380351719	-0.357205588045626	-1.10192061743783	16
1091	GOBP_NEGATIVE_REGULATION_OF_INTRACELLULAR_PROTEIN_TRANSPORT	0.323610795239178	0.547035234691981	0.010054137362129	0.372847864788917	1.10548012197175	15
1092	GOBP_ORGANIC_ACID_TRANSMEMBRANE_TRANSPORT	0.322155124416463	0.547035234691981	0.0108417301133616	-0.320865563392896	-1.09396477907189	23
1093	GOCC_ACROSOMAL_VESICLE	0.323410214517601	0.547035234691981	0.0107585194665877	-0.350795942757582	-1.10064774431157	17
1094	GOCC_SOMATODENDRITIC_COMPARTMENT	0.323174574592599	0.547035234691981	0.0111424315949169	-0.217377580360625	-1.05907270860105	120
1095	GOMF_UNFOLDED_PROTEIN_BINDING	0.322253385336781	0.547035234691981	0.010986972320514	-0.248669646401219	-1.07324526284411	62
1096	GOBP_NEGATIVE_REGULATION_OF_MITOTIC_CELL_CYCLE	0.32508760691812	0.54903025584438	0.00999069654811423	0.341772371808567	1.09919595192985	20
1097	GOBP_POSITIVE_REGULATION_OF_SUBSTRATE_ADHESION_DEPENDENT_CELL_SPREADING	0.326901199854043	0.551589900574142	0.0107635190470658	-0.316223538934628	-1.08959291055705	24
1098	GOMF_ZINC_ION_BINDING	0.328219138427023	0.553309312594189	0.00969135933788863	0.229107636671229	1.06209664080618	104
1099	GOBP_POSITIVE_REGULATION_OF_WNT_SIGNALING_PATHWAY	0.329917770866175	0.555666782414277	0.0106576423792272	-0.337823276752517	-1.09293293450815	19
1100	GOBP_POTASSIUM_ION_TRANSPORT	0.330700379918006	0.5564785483893	0.0106903331456887	-0.315263778236124	-1.08628591938099	24
1101	GOBP_CELLULAR_CARBOHYDRATE_BIOSYNTHETIC_PROCESS	0.331509701845717	0.557333749424543	0.00990170078152103	0.362852648707323	1.09530280984271	16
1102	GOBP_POSITIVE_REGULATION_OF_PEPTIDASE_ACTIVITY	0.331835840006945	0.557375807488979	0.010738576510835	-0.259650487882304	-1.07036530176559	50
1103	GOBP_CELL_CHEMOTAXIS	0.332206694832629	0.557492830584947	0.0107207857523068	-0.260780194363164	-1.070165840702	49
1104	GOBP_CELLULAR_RESPONSE_TO_EXTERNAL_STIMULUS	0.334665140487657	0.55826056855594	0.0106539795538668	-0.267425710005153	-1.07076455817381	44
1105	GOBP_ESTABLISHMENT_OF_ENDOTHELIAL_BARRIER	0.334775381467906	0.55826056855594	0.0105681574302503	-0.331160953360373	-1.0870008289366	20
1106	GOBP_MEMBRANE_BIOGENESIS	0.333404061193745	0.55826056855594	0.0105665614313543	-0.348115230166556	-1.09223681389069	17
1107	GOBP_POSITIVE_REGULATION_OF_PROTEIN_KINASE_B_SIGNALING	0.334391782456739	0.55826056855594	0.0105753465070319	-0.331273086672366	-1.08736889468182	20
1108	GOBP_POSITIVE_REGULATION_OF_PROTEIN_SERINE_THREONINE_KINASE_ACTIVITY	0.33456395286441	0.55826056855594	0.0106171118153644	-0.314351923298699	-1.08314399427756	24
1109	GOBP_STEROID_HORMONE_MEDIATED_SIGNALING_PATHWAY	0.333032863849765	0.55826056855594	0.00982627815561261	0.329867576739435	1.08861182237703	22
1110	GOMF_GROWTH_FACTOR_ACTIVITY	0.333862568271307	0.55826056855594	0.0105434834849606	-0.361033896724184	-1.09165562433535	15
1111	GOMF_CHOLESTEROL_BINDING	0.335556120072823	0.559058846313947	0.0105118469745792	-0.360592006648675	-1.09031948445861	15
1112	GOBP_CELLULAR_RESPONSE_TO_LIPID	0.33647524608623	0.560086043620155	0.00956723148527419	0.231711447157988	1.05980602634855	96
1113	GOBP_AMINOGLYCAN_METABOLIC_PROCESS	0.336844116960058	0.560196280766457	0.0105071208590208	-0.340988269127282	-1.08687359308093	18
1114	GOBP_ACTOMYOSIN_STRUCTURE_ORGANIZATION	0.33717119636459	0.560236880135418	0.0106796824662876	-0.252009472882942	-1.06492860327694	56
1115	GOMF_ATP_DEPENDENT_PROTEIN_FOLDING_CHAPERONE	0.33810869844533	0.560787814356904	0.0105363456227083	-0.317058724246017	-1.08098567373494	23
1116	GOMF_CYSTEINE_TYPE_PEPTIDASE_ACTIVITY	0.337965130433154	0.560787814356904	0.00972214374424613	0.300113243045379	1.08135453437585	31
1117	GOBP_FORMATION_OF_CYTOPLASMIC_TRANSLATION_INITIATION_COMPLEX	0.339094837389129	0.561636269808305	0.00977339515126117	0.368285066026219	1.0919515924854	15
1118	GOBP_MICROTUBULE_CYTOSKELETON_ORGANIZATION	0.339351759068632	0.561636269808305	0.00953597236574412	0.236062748573631	1.05961884950634	86
1119	GOBP_PALLIUM_DEVELOPMENT	0.339530516431925	0.561636269808305	0.00971131112196997	0.328300534457509	1.08344035093043	22
1120	GOBP_REGULATION_OF_CELL_SUBSTRATE_JUNCTION_ORGANIZATION	0.339996590231012	0.561905079033574	0.0104714439612462	-0.329816834166258	-1.08258889974215	20
1121	GOBP_MACROMOLECULE_DEACYLATION	0.341208490048952	0.562553432271739	0.00972017212979031	0.347860533836879	1.08655870055014	18
1122	GOBP_POSITIVE_REGULATION_OF_T_CELL_PROLIFERATION	0.341494489626908	0.562553432271739	0.0104217421928076	-0.339682371047343	-1.0827111444959	18
1123	GOBP_PROTEIN_PROCESSING	0.34149890329446	0.562553432271739	0.01056177686209	-0.256497946088836	-1.0626223160083	51
1124	GOBP_RNA_PHOSPHODIESTER_BOND_HYDROLYSIS	0.341604569353558	0.562553432271739	0.00971721641515656	0.353317262472871	1.0852916466827	17
1125	GOMF_KINASE_REGULATOR_ACTIVITY	0.343338707863062	0.564906620670691	0.00963560006534035	0.296196694386127	1.07511805054518	32
1126	GOMF_PHOSPHORIC_ESTER_HYDROLASE_ACTIVITY	0.344033998038575	0.565547895532328	0.0105375344714802	-0.252858691801061	-1.06000781610335	54
1127	GOBP_NEGATIVE_REGULATION_OF_CELL_CYCLE	0.345253490769375	0.566794952178968	0.0096009585883943	0.293691421921552	1.07411740416768	33
1128	GOBP_POSITIVE_REGULATION_OF_CELL_POPULATION_PROLIFERATION	0.345711237714779	0.566794952178968	0.0107631022032128	-0.210194505415009	-1.04593734232434	137
1129	GOMF_PHOSPHATIDYLINOSITOL_BINDING	0.345545549270616	0.566794952178968	0.00955331003153985	0.277674985790498	1.0707771540009	41
1130	GOMF_KINASE_INHIBITOR_ACTIVITY	0.347335541883578	0.568954060200445	0.00962434267834339	0.358276899443114	1.08149050602164	16
1131	GOMF_MONOCARBOXYLIC_ACID_BINDING	0.347740594393153	0.569113917083755	0.00955394183270997	0.29800050558712	1.07374201382443	31
1132	GOBP_POSITIVE_REGULATION_OF_EPITHELIAL_CELL_MIGRATION	0.348658019776551	0.570111302655826	0.0103421502082324	-0.297208930022688	-1.06761278159566	28
1133	GOBP_ERK1_AND_ERK2_CASCADE	0.35290766466541	0.576315152380358	0.0104124849392881	-0.244161481658874	-1.05378825824438	62
1134	GOBP_RESPONSE_TO_GROWTH_FACTOR	0.353074761101743	0.576315152380358	0.0105705525009074	-0.214577540669045	-1.04422404915195	119
1135	GOBP_MYELOID_LEUKOCYTE_MEDIATED_IMMUNITY	0.353848776745376	0.577069679079903	0.0102246592623295	-0.326254996269007	-1.0708975432958	20
1136	GOBP_MODULATION_BY_HOST_OF_SYMBIONT_PROCESS	0.355509311362623	0.579267372651598	0.0101740030794513	-0.335912381596711	-1.07069459627102	18
1137	GOBP_ARP2_3_COMPLEX_MEDIATED_ACTIN_NUCLEATION	0.35670434819425	0.580530018720924	0.0101347649886347	-0.354420331981496	-1.07165823568634	15
1138	GOBP_CELL_DIVISION	0.356911486388121	0.580530018720924	0.00923639689871811	0.232644306302435	1.05038459820919	89
1139	GOBP_CELLULAR_COMPONENT_MORPHOGENESIS	0.358671702864337	0.58288087972071	0.0104718344600261	-0.214465762336575	-1.0407505561209	117
1140	GOBP_NEGATIVE_REGULATION_OF_KINASE_ACTIVITY	0.359587931667495	0.583345540330002	0.0102077085728332	-0.263354513494514	-1.05446360890132	44
1141	GOBP_REGULATION_OF_HORMONE_SECRETION	0.359435283974566	0.583345540330002	0.0101981567260065	-0.26935834500358	-1.05581468404209	40
1142	GOBP_CENTRAL_NERVOUS_SYSTEM_DEVELOPMENT	0.359925323862213	0.583381588851976	0.010528428074063	-0.206644109193592	-1.03858863783031	146
1143	GOBP_POSITIVE_REGULATION_OF_STRESS_FIBER_ASSEMBLY	0.360244622343023	0.583388272928203	0.0100933685458176	-0.334824047993788	-1.06722561753898	18
1144	GOBP_CARDIAC_CONDUCTION	0.362125612056723	0.583935366527225	0.0100509431708249	-0.346061101171758	-1.06754170437471	16
1145	GOBP_NEGATIVE_REGULATION_OF_ORGANELLE_ORGANIZATION	0.361965099884643	0.583935366527225	0.00919123975842397	0.239219424860176	1.04934146310468	76
1146	GOBP_PHOSPHOLIPID_METABOLIC_PROCESS	0.361342661506401	0.583935366527225	0.00929331713174014	0.274509022499855	1.05856848798665	41
1147	GOBP_RESPONSE_TO_FATTY_ACID	0.361794746565307	0.583935366527225	0.0100672937924751	-0.334472294520144	-1.06610443069359	18
1148	GOBP_VESICLE_MEDIATED_TRANSPORT_BETWEEN_ENDOSOMAL_COMPARTMENTS	0.362159805928284	0.583935366527225	0.00938670007420004	0.361425522448402	1.0716132996126	15
1149	GOBP_NERVOUS_SYSTEM_PROCESS	0.362954840442197	0.58419948665957	0.0103691575266904	-0.218029260127181	-1.04072926198591	106
1150	GOBP_RESPONSE_TO_HEAT	0.362744465242368	0.58419948665957	0.0101311496318684	-0.278028588901135	-1.05553227280996	35
1151	GOBP_TRANSMEMBRANE_RECEPTOR_PROTEIN_SERINE_THREONINE_KINASE_SIGNALING_PATHWAY	0.364048006330505	0.585449921561916	0.0102401935172491	-0.243671972713381	-1.04764374124547	61
1152	GOBP_NEGATIVE_REGULATION_OF_PROTEIN_BINDING	0.365195347450045	0.586785232751765	0.0100300615290458	-0.328915571848552	-1.06411454119312	19
1153	GOBP_NEGATIVE_REGULATION_OF_SUPRAMOLECULAR_FIBER_ORGANIZATION	0.366198103955541	0.587886114849702	0.0101517974554449	-0.249633304690341	-1.0464866849017	54
1154	GOBP_ALCOHOL_BIOSYNTHETIC_PROCESS	0.366869899634181	0.588454232428829	0.00925312691354445	0.299358272699212	1.06118867884973	29
1155	GOBP_GENERATION_OF_NEURONS	0.367895739164353	0.588989861381134	0.010440315031692	-0.201972980939635	-1.03294008495825	165
1156	GOBP_SYNAPSE_ORGANIZATION	0.368158438475403	0.588989861381134	0.0101714491465368	-0.243128208800582	-1.04530588164834	61
1157	GOMF_ATPASE_BINDING	0.3678391959799	0.588989861381134	0.0100092800160115	-0.318597164140352	-1.05948466021472	21
1158	GOBP_OSTEOBLAST_DIFFERENTIATION	0.368981559329634	0.589796948462135	0.00919674888296127	0.284241835877645	1.05515275689885	35
1159	GOBP_PROTEIN_TARGETING	0.369717922180873	0.590464084518375	0.0101565203343698	-0.234301996850142	-1.04235015868474	72
1160	GOBP_MULTICELLULAR_ORGANISMAL_SIGNALING	0.370641889012019	0.591429428070041	0.00994302691651203	-0.322220678442734	-1.05765532141893	20
1161	GOBP_FATTY_ACID_METABOLIC_PROCESS	0.372593513065716	0.592500509179244	0.00893261059859568	0.218938412221553	1.03793118409915	119
1162	GOBP_FERTILIZATION	0.372378221042719	0.592500509179244	0.00994060531573585	-0.2990134917233	-1.05345946997714	26
1163	GOBP_INNATE_IMMUNE_RESPONSE	0.372027620267057	0.592500509179244	0.0103493613130455	-0.204733371663026	-1.03237364658024	150
1164	GOBP_TELENCEPHALON_DEVELOPMENT	0.371691880325838	0.592500509179244	0.00918111043034352	0.307121559455882	1.05859417501379	26
1165	GOCC_ENDOPEPTIDASE_COMPLEX	0.373292505483528	0.5931025130043	0.0100138504364665	-0.251731018209442	-1.04287383840571	51
1166	GOBP_MUSCLE_CELL_PROLIFERATION	0.373928510200583	0.593603492608301	0.00992334759250891	-0.282017903842929	-1.04838230343454	32
1167	GOBP_CELLULAR_LIPID_METABOLIC_PROCESS	0.374911959430906	0.594654701719457	0.00877167477535052	0.203054790730194	1.03159733739344	191
1168	GOBP_RESPONSE_TO_TOXIC_SUBSTANCE	0.377804797170333	0.59873003387182	0.0100488150156725	-0.228795984798173	-1.0357115210967	79
1169	GOBP_CELLULAR_RESPONSE_TO_PEPTIDE_HORMONE_STIMULUS	0.378788434725178	0.598750975812386	0.0089440587750792	0.247553355296521	1.04118773658675	61
1170	GOBP_REGULATION_OF_POTASSIUM_ION_TRANSPORT	0.378484357684767	0.598750975812386	0.00981753090584194	-0.320342972311546	-1.05149194949845	20
1171	GOBP_RESPONSE_TO_REACTIVE_OXYGEN_SPECIES	0.37841012922595	0.598750975812386	0.00994233489187959	-0.249773278616284	-1.03911111033832	52
1172	GOBP_REGULATION_OF_LYMPHOCYTE_DIFFERENTIATION	0.380733454506575	0.601311966119173	0.00980243348156242	-0.315638993428383	-1.04964735830375	21
1173	GOBP_CELLULAR_COMPONENT_ASSEMBLY_INVOLVED_IN_MORPHOGENESIS	0.381495183189048	0.601488572472681	0.00903569156850565	0.301687909600707	1.04986954027691	27
1174	GOBP_RESPONSE_TO_CARBOHYDRATE	0.381398857635521	0.601488572472681	0.00983943256288145	-0.265833240525444	-1.04199719095218	40
1175	GOBP_ORGANOPHOSPHATE_CATABOLIC_PROCESS	0.382785256290075	0.603008944164194	0.00900732199916245	0.288838446611109	1.04840949790687	32
1176	GOBP_PROTEASOMAL_PROTEIN_CATABOLIC_PROCESS	0.383549336268278	0.6032337235556	0.0100537823358415	-0.214420851817617	-1.02959229017197	110
1177	GOCC_INTERCELLULAR_BRIDGE	0.383579736696349	0.6032337235556	0.00973564087237734	-0.324302706878883	-1.04919090391077	19
1178	GOBP_MAMMARY_GLAND_DEVELOPMENT	0.384919202429236	0.604080404231871	0.0096959301861972	-0.328897406659692	-1.04833490913374	18
1179	GOBP_RESPONSE_TO_TEMPERATURE_STIMULUS	0.384645353996667	0.604080404231871	0.00981383551097245	-0.258075835834813	-1.03852332027923	45
1180	GOMF_HEPARIN_BINDING	0.385097178278556	0.604080404231871	0.00977339515126117	-0.266626808270355	-1.03872357124882	39
1181	GOBP_NUCLEOSIDE_MONOPHOSPHATE_METABOLIC_PROCESS	0.386071441958094	0.605095884051171	0.00895690771612147	0.29299044625364	1.04742746461336	30
1182	GOBP_CELLULAR_RESPONSE_TO_TOXIC_SUBSTANCE	0.389190367222404	0.607925206522084	0.00978472003060204	-0.246236310029768	-1.03224615844077	54
1183	GOBP_NEGATIVE_REGULATION_OF_IMMUNE_SYSTEM_PROCESS	0.388703370095347	0.607925206522084	0.00984010823595708	-0.23523965144788	-1.03151481353632	67
1184	GOBP_ORGANIC_HYDROXY_COMPOUND_CATABOLIC_PROCESS	0.388899359215982	0.607925206522084	0.00894733554347218	0.330301181019494	1.04756392828457	19
1185	GOBP_RESPONSE_TO_RADIATION	0.388504990676758	0.607925206522084	0.00983436840230138	-0.238571510590932	-1.0330693358608	63
1186	GOBP_CELL_DEATH_IN_RESPONSE_TO_OXIDATIVE_STRESS	0.390334651983321	0.609198516712586	0.00965464456495059	-0.313443464259996	-1.04234619640786	21
1187	GOBP_APOPTOTIC_MITOCHONDRIAL_CHANGES	0.3913696543141	0.609490709159707	0.00965950001612016	-0.281444521830071	-1.03729012065106	31
1188	GOBP_CELLULAR_RESPONSE_TO_RADIATION	0.391509699184706	0.609490709159707	0.00887852880174841	0.284743520226187	1.04139225040292	33
1189	GOCC_CELL_CELL_JUNCTION	0.391124339808433	0.609490709159707	0.00991371335780659	-0.215618558513989	-1.02762604200836	105
1190	GOBP_REGULATION_OF_RELEASE_OF_SEQUESTERED_CALCIUM_ION_INTO_CYTOSOL	0.392076647518918	0.60986039878783	0.00957674969206857	-0.33823263324492	-1.04339216556506	16
1191	GOBP_CELLULAR_PROCESS_INVOLVED_IN_REPRODUCTION_IN_MULTICELLULAR_ORGANISM	0.392470356577201	0.609960226720739	0.00962787750078632	-0.288586603324014	-1.0366402728292	28
1192	GOBP_NEGATIVE_REGULATION_OF_WNT_SIGNALING_PATHWAY	0.394109783784931	0.611994303511667	0.00955236250658821	-0.331976451099987	-1.04160022261222	17
1193	GOBP_CELLULAR_RESPONSE_TO_KETONE	0.39712676056338	0.613433121319051	0.00880980040391444	0.314964291059363	1.03942877400364	22
1194	GOBP_CELLULAR_RESPONSE_TO_ORGANIC_CYCLIC_COMPOUND	0.39556744640081	0.613433121319051	0.00862011869279895	0.221145256222154	1.02689400943459	105
1195	GOBP_POSITIVE_REGULATION_OF_CANONICAL_WNT_SIGNALING_PATHWAY	0.395849672509909	0.613433121319051	0.00952058572648995	-0.337347235409356	-1.04066085854665	16
1196	GOBP_PROTEIN_TARGETING_TO_MEMBRANE	0.396504771094671	0.613433121319051	0.00957865590215848	-0.297314859257838	-1.03624834350793	25
1197	GOCC_ACTOMYOSIN	0.397336168783927	0.613433121319051	0.00876958161403012	0.270143828116596	1.03497725694217	40
1198	GOCC_MICROVILLUS	0.397356192577818	0.613433121319051	0.00950431809395129	-0.331014341330591	-1.03858153334477	17
1199	GOMF_PHOSPHATASE_REGULATOR_ACTIVITY	0.397267005613412	0.613433121319051	0.00884375406970499	0.333652359546897	1.04217880144681	18
1200	GOBP_POSITIVE_REGULATION_OF_UBIQUITIN_DEPENDENT_PROTEIN_CATABOLIC_PROCESS	0.398870978127884	0.614979045776613	0.00954952120392362	-0.300498431121516	-1.0354098283974	24
1201	GOBP_REGULATION_OF_DOUBLE_STRAND_BREAK_REPAIR	0.399022060495793	0.614979045776613	0.00883444185124884	0.351534515982881	1.04228683145616	15
1202	GOMF_PHOSPHOPROTEIN_PHOSPHATASE_ACTIVITY	0.399725892455618	0.615551270328909	0.00952340764816046	-0.284824951256485	-1.03298596401077	29
1203	GOMF_ACTIVE_ION_TRANSMEMBRANE_TRANSPORTER_ACTIVITY	0.400351599348255	0.616002336154297	0.0095208991803022	-0.282013248445376	-1.03159060128371	30
1204	GOBP_LAMELLIPODIUM_ASSEMBLY	0.401800692247255	0.617718506104377	0.00944386703783575	-0.324890052392009	-1.03556177901166	18
1205	GOCC_AZUROPHIL_GRANULE_LUMEN	0.403459845744913	0.619754501638036	0.00957008470238987	-0.245351853179698	-1.02466090563157	53
1206	GOCC_P_BODY	0.404240482472672	0.620438750461788	0.00873079144200457	0.326427155984461	1.03527729681857	19
1207	GOBP_POSITIVE_REGULATION_OF_INTRACELLULAR_PROTEIN_TRANSPORT	0.404935876710852	0.620991141501067	0.00948562530227362	-0.262003442490589	-1.02698537833482	40
1208	GOBP_NEGATIVE_REGULATION_OF_ESTABLISHMENT_OF_PROTEIN_LOCALIZATION	0.405644300455065	0.621048469927481	0.00867622883651579	0.286780684426887	1.03331525903218	31
1209	GOMF_PROTON_TRANSMEMBRANE_TRANSPORTER_ACTIVITY	0.405415811088296	0.621048469927481	0.00943402918141321	-0.306041947007279	-1.0308505898433	22
1210	GOBP_REGULATION_OF_CARDIAC_MUSCLE_CONTRACTION	0.406720302886891	0.622181223672425	0.00872147441010918	0.342737798001848	1.03458435408453	16
1211	GOBP_REGULATION_OF_SYNAPTIC_PLASTICITY	0.407841543496396	0.6233812526935	0.00939947217958787	-0.288521636145549	-1.02651439730957	27
1212	GOBP_DEFENSE_RESPONSE_TO_SYMBIONT	0.409870237178645	0.625965188958474	0.00863426347940185	0.296206903316784	1.03079571807709	27
1213	GOBP_POSITIVE_REGULATION_OF_PROTEIN_SECRETION	0.415182775447308	0.633034034063399	0.00929955757784281	-0.290337175371924	-1.02289179367532	26
1214	GOBP_REGULATION_OF_DNA_REPAIR	0.41497428582154	0.633034034063399	0.00856328191462105	0.297747252457943	1.02628258216961	26
1215	GOMF_PHOSPHOPROTEIN_BINDING	0.415661971830986	0.63324305338202	0.00855707083631261	0.310805951853295	1.02570563920535	22
1216	GOBP_AXO_DENDRITIC_TRANSPORT	0.417299262268791	0.634692633080963	0.00926520240398498	-0.307261175409063	-1.02178719293948	21
1217	GOBP_PROTEIN_CONTAINING_COMPLEX_LOCALIZATION	0.416984590065829	0.634692633080963	0.00851680676110045	0.272099605430306	1.02306093610637	37
1218	GOBP_PURINE_CONTAINING_COMPOUND_METABOLIC_PROCESS	0.417841629281493	0.634995776518918	0.00823812047891543	0.206934668334405	1.0155807855356	148
1219	GOBP_SIGNAL_TRANSDUCTION_BY_P53_CLASS_MEDIATOR	0.418315252074027	0.635194037398707	0.00851926543562417	0.297052786393821	1.02388887939105	26
1220	GOCC_POSTSYNAPTIC_MEMBRANE	0.421703179609581	0.63981359463716	0.00918544855062176	-0.310793081393299	-1.02014544188923	20
1221	GOBP_REGULATION_OF_LIPID_BIOSYNTHETIC_PROCESS	0.422984991063546	0.641232775150387	0.0092276185170377	-0.262368352198981	-1.0160502378039	38
1222	GOBP_AXON_DEVELOPMENT	0.423897237033446	0.642089841038387	0.00934741193017427	-0.22839671665186	-1.01324255075592	71
1223	GOBP_POSITIVE_REGULATION_OF_CALCIUM_ION_TRANSPORT	0.425435778834211	0.643893398709833	0.00916265180923427	-0.298061584823807	-1.01621648750236	23
1224	GOBP_METENCEPHALON_DEVELOPMENT	0.425823656239362	0.643953911518838	0.00846357644037572	0.332036653674557	1.01992357832542	17
1225	GOBP_POSITIVE_REGULATION_OF_LIPID_BIOSYNTHETIC_PROCESS	0.426818152913496	0.644930939626842	0.0090859531259266	-0.329653000944355	-1.01692540793745	16
1226	GOMF_CYTOKINE_RECEPTOR_BINDING	0.42975772622207	0.648843027110156	0.00910180361456269	-0.287458883146039	-1.01275123384558	26
1227	GOBP_REGULATION_OF_ACTOMYOSIN_STRUCTURE_ORGANIZATION	0.430425285879481	0.649321274786405	0.00909613575982306	-0.297159631303799	-1.01314135107196	23
1228	GOBP_EMBRYONIC_ORGAN_DEVELOPMENT	0.43337263047587	0.650586163025819	0.00831031660930083	0.274938781061296	1.01302457428873	34
1229	GOBP_NEGATIVE_REGULATION_OF_CELL_ACTIVATION	0.432965198407602	0.650586163025819	0.00905976334852167	-0.281118358147949	-1.00981337363257	28
1230	GOBP_NUCLEOSIDE_PHOSPHATE_CATABOLIC_PROCESS	0.432319248826291	0.650586163025819	0.00834266933459581	0.307385589292352	1.01441793655369	22
1231	GOBP_POSITIVE_REGULATION_OF_ERK1_AND_ERK2_CASCADE	0.431871910595315	0.650586163025819	0.00909755199666096	-0.262202572655491	-1.00966473677633	37
1232	GOCC_MICROTUBULE	0.433204534217225	0.650586163025819	0.00819591955181728	0.229639452232511	1.00958406320927	77
1233	GOMF_PHOSPHATIDYLINOSITOL_PHOSPHATE_BINDING	0.431981220657277	0.650586163025819	0.00834690855931043	0.307497106597177	1.01478596016375	22
1234	GOBP_CELL_MORPHOGENESIS_INVOLVED_IN_NEURON_DIFFERENTIATION	0.434695451040864	0.652043176561295	0.00920139380951922	-0.223435172579991	-1.00708921303609	77
1235	GOBP_ADP_METABOLIC_PROCESS	0.437944290531108	0.654265441301922	0.00901425730746901	-0.266557505638284	-1.00560415785717	34
1236	GOBP_NEGATIVE_REGULATION_OF_ION_TRANSMEMBRANE_TRANSPORTER_ACTIVITY	0.437331579282395	0.654265441301922	0.00895389691922806	-0.321729864576737	-1.00945081331445	17
1237	GOBP_REGULATION_OF_STEROID_BIOSYNTHETIC_PROCESS	0.437211566958804	0.654265441301922	0.00894242136910006	-0.333456576907285	-1.00827027865073	15
1238	GOBP_REPRODUCTIVE_SYSTEM_DEVELOPMENT	0.437080505455773	0.654265441301922	0.00827451855985662	0.278772777879524	1.01187370142689	32
1239	GOMF_PROTEIN_TYROSINE_KINASE_BINDING	0.437598944591029	0.654265441301922	0.00829633124556861	0.318525991583303	1.01021842541958	19
1240	GOBP_POSITIVE_REGULATION_OF_PROTEIN_POLYMERIZATION	0.439841505323844	0.656569859963254	0.00824937309420921	0.289954296308343	1.00903673657143	27
1241	GOBP_CELL_FATE_COMMITMENT	0.441681342697702	0.658585407291487	0.00889818621310003	-0.320765705815606	-1.00642569518665	17
1242	GOMF_PROTEIN_MACROMOLECULE_ADAPTOR_ACTIVITY	0.441903336497043	0.658585407291487	0.00807193260855254	0.226762807611654	1.00445480024277	80
1243	GOBP_CARDIOCYTE_DIFFERENTIATION	0.44249765258216	0.658940591254688	0.0082170783313402	0.30519400408407	1.00718538102016	22
1244	GOBP_MALE_SEX_DIFFERENTIATION	0.444755456367969	0.661770377602179	0.00822781427710743	0.327362426337343	1.00556566145414	17
1245	GOBP_HEART_PROCESS	0.445642581950453	0.662557766417903	0.00892825775823261	-0.257233665580831	-1.00212980641697	39
1246	GOBP_ANIMAL_ORGAN_MORPHOGENESIS	0.446940876337108	0.663954704735142	0.00913254468655972	-0.209725598580517	-1.00109300606229	106
1247	GOBP_ACTIN_MEDIATED_CELL_CONTRACTION	0.44762441314554	0.664436879496708	0.00815528312788803	0.304104802151559	1.00359085344516	22
1248	GOBP_SENSORY_PERCEPTION	0.44834988507741	0.66498047858837	0.00893587825563716	-0.246329199996905	-1.00128593222831	47
1249	GOBP_MONOVALENT_INORGANIC_CATION_HOMEOSTASIS	0.450512815068057	0.666053690647742	0.00879161349697391	-0.313610382891872	-0.999608709571015	18
1250	GOBP_PROTEIN_ACETYLATION	0.45017259492721	0.666053690647742	0.00811950648327894	0.29970480095324	1.00091021595087	23
1251	GOBP_STRIATED_MUSCLE_CELL_DIFFERENTIATION	0.449768865160492	0.666053690647742	0.00892309473950482	-0.242556229896643	-0.999897109094314	50
1252	GOBP_TRANSFORMING_GROWTH_FACTOR_BETA_RECEPTOR_SIGNALING_PATHWAY	0.450290754231609	0.666053690647742	0.00889440899447474	-0.252333399551242	-0.999054627842917	42
1253	GOBP_CELLULAR_RESPONSE_TO_LIGHT_STIMULUS	0.451112162801704	0.666407512646412	0.00815663102332932	0.331854205714378	1.00173126824895	16
1254	GOBP_REGULATION_OF_CELL_DEVELOPMENT	0.451763922786776	0.666838134831198	0.00902287330783347	-0.217355514232224	-0.997961588014264	85
1255	GOMF_TRANSLATION_INITIATION_FACTOR_ACTIVITY	0.453260339720274	0.668513855635241	0.00807963850421812	0.276009563037555	1.00184394008775	32
1256	GOBP_CELL_REDOX_HOMEOSTASIS	0.455097604637286	0.668560052526679	0.00875522011285031	-0.303554647527296	-0.996386047755629	20
1257	GOBP_DETOXIFICATION	0.454448134230534	0.668560052526679	0.00890223709315901	-0.236003920167944	-0.997293165995681	56
1258	GOBP_MORPHOGENESIS_OF_A_BRANCHING_STRUCTURE	0.45474253579171	0.668560052526679	0.00879951090801597	-0.289122337039041	-0.996211887902974	24
1259	GOBP_MULTICELLULAR_ORGANISM_GROWTH	0.454136248439687	0.668560052526679	0.00811594643771389	0.325236701736794	0.999036031013848	17
1260	GOBP_POSITIVE_REGULATION_OF_INFLAMMATORY_RESPONSE	0.454858880465973	0.668560052526679	0.00878504395956518	-0.292250105276196	-0.996402725401629	23
1261	GOBP_CELLULAR_RESPONSE_TO_HORMONE_STIMULUS	0.456421439642432	0.668710468159886	0.00783417984047782	0.211787099619984	0.997001279213786	114
1262	GOBP_INTERLEUKIN_8_PRODUCTION	0.455685459059178	0.668710468159886	0.00872380167171795	-0.31768173545189	-0.996749514220399	17
1263	GOBP_POSITIVE_REGULATION_OF_CYTOSKELETON_ORGANIZATION	0.456102307478454	0.668710468159886	0.0079853418752431	0.246444411883496	0.996687467600865	51
1264	GOMF_CYSTEINE_TYPE_ENDOPEPTIDASE_INHIBITOR_ACTIVITY	0.456645073881197	0.668710468159886	0.00869930293769401	-0.32890680771224	-0.994513173912739	15
1265	GOBP_EMBRYO_IMPLANTATION	0.460048517928891	0.672278492290131	0.00805809954941982	0.335906869467388	0.995951437834268	15
1266	GOBP_ESTABLISHMENT_OF_CELL_POLARITY	0.460171177596757	0.672278492290131	0.00800519049764669	0.288930525123092	0.995892868676701	26
1267	GOMF_CHANNEL_REGULATOR_ACTIVITY	0.459943272536018	0.672278492290131	0.0080119010715922	0.30467020895433	0.993380070602537	21
1268	GOBP_REGULATION_OF_RHO_PROTEIN_SIGNAL_TRANSDUCTION	0.46363097506245	0.67679884451151	0.00861533075008438	-0.327111824874672	-0.989085697080241	15
1269	GOMF_HYDROLASE_ACTIVITY_ACTING_ON_GLYCOSYL_BONDS	0.467093856012062	0.681316570116885	0.00794785870443455	0.311829545268728	0.988980367519849	19
1270	GOBP_NEGATIVE_REGULATION_OF_LEUKOCYTE_CELL_CELL_ADHESION	0.467734614366229	0.68171399306448	0.00795917333180907	0.322251266122244	0.989865609190971	17
1271	GOBP_MUSCLE_HYPERTROPHY	0.46923288890773	0.682822387868089	0.00855632614711016	-0.319514833993332	-0.985650826687251	16
1272	GOMF_CARBON_OXYGEN_LYASE_ACTIVITY	0.46918481619506	0.682822387868089	0.00789071535171426	0.275232087193057	0.991703873084131	31
1273	GOBP_ANTIGEN_PROCESSING_AND_PRESENTATION_OF_PEPTIDE_ANTIGEN	0.470610882956879	0.683752546588056	0.00858997352223146	-0.292619766940009	-0.985640244089623	22
1274	GOBP_SIGNAL_TRANSDUCTION_IN_RESPONSE_TO_DNA_DAMAGE	0.470349568908842	0.683752546588056	0.00789365811756114	0.302492398028839	0.986279297677122	21
1275	GOBP_RECOMBINATIONAL_REPAIR	0.472433801432649	0.684415276497814	0.00790292110815785	0.316046242463889	0.987185268583384	18
1276	GOBP_REGULATION_OF_G_PROTEIN_COUPLED_RECEPTOR_SIGNALING_PATHWAY	0.472231693802745	0.684415276497814	0.00855086927684971	-0.299876044340568	-0.984311421587515	20
1277	GOBP_VESICLE_BUDDING_FROM_MEMBRANE	0.472546041795897	0.684415276497814	0.00856751089873128	-0.276566178772898	-0.983978768843718	27
1278	GOMF_PHOSPHATIDYLINOSITOL_BISPHOSPHATE_BINDING	0.472121143203699	0.684415276497814	0.0079208772484558	0.33275586542471	0.986608827449721	15
1279	GOBP_POSITIVE_REGULATION_OF_VASCULATURE_DEVELOPMENT	0.472929149754097	0.68443460218517	0.00858522102856514	-0.26077837810961	-0.983802053062917	34
1280	GOBP_CELLULAR_RESPONSE_TO_CHEMICAL_STRESS	0.473302585480509	0.684439910722205	0.00875782753863134	-0.214221678257119	-0.987486146878677	87
1281	GOBP_REGULATION_OF_CARBOHYDRATE_METABOLIC_PROCESS	0.473813405287912	0.684643726142018	0.00784226621118731	0.288701777409679	0.985764721567327	25
1282	GOBP_STEM_CELL_PROLIFERATION	0.475646000946522	0.685685940616831	0.0078756156692391	0.326025546097822	0.984136943725279	16
1283	GOMF_ENZYME_ACTIVATOR_ACTIVITY	0.475605475605476	0.685685940616831	0.00867137432583852	-0.224314354914407	-0.98718278625287	68
1284	GOMF_EXOPEPTIDASE_ACTIVITY	0.474917325262037	0.685685940616831	0.00781475751259347	0.26576030723512	0.986546262578081	35
1285	GOBP_HYDROGEN_PEROXIDE_METABOLIC_PROCESS	0.479018652471613	0.68880304600648	0.00851189389662444	-0.284388877045432	-0.979902082286298	24
1286	GOBP_LYTIC_VACUOLE_ORGANIZATION	0.479396984924623	0.68880304600648	0.0084869308424638	-0.294384994391308	-0.978967865569538	21
1287	GOBP_REGULATION_OF_CANONICAL_WNT_SIGNALING_PATHWAY	0.47994764285561	0.68880304600648	0.00849963781765938	-0.265859604905607	-0.979850451007484	31
1288	GOBP_REGULATION_OF_RAS_PROTEIN_SIGNAL_TRANSDUCTION	0.478757120219281	0.68880304600648	0.00850208605927498	-0.287494916505785	-0.980190299930785	23
1289	GOBP_RESPONSE_TO_FIBROBLAST_GROWTH_FACTOR	0.480232734440149	0.68880304600648	0.00783128108118048	0.330711144289566	0.980546304948332	15
1290	GOBP_RESPONSE_TO_ORGANOPHOSPHORUS	0.480413145539906	0.68880304600648	0.00778130368403344	0.29721021827912	0.980837706294125	22
1291	GOMF_VITAMIN_B6_BINDING	0.479366040019669	0.68880304600648	0.0078298325004172	0.319598085838231	0.981715782660476	17
1292	GOBP_ANION_TRANSMEMBRANE_TRANSPORT	0.482964644409705	0.691346000326282	0.00845436923034426	-0.270080477800182	-0.979511596474148	29
1293	GOBP_NEURAL_NUCLEUS_DEVELOPMENT	0.48286864533813	0.691346000326282	0.00845533742046647	-0.286700356221955	-0.977481311916715	23
1294	GOBP_POSITIVE_REGULATION_OF_GENE_EXPRESSION	0.483501754757244	0.691346000326282	0.00742333070120858	0.195113902057325	0.988017657139856	186
1295	GOBP_RESPONSE_TO_PURINE_CONTAINING_COMPOUND	0.483680751173709	0.691346000326282	0.0077459032167796	0.296628705748852	0.978918628882616	22
1296	GOBP_T_CELL_PROLIFERATION	0.485170857511283	0.692940784917735	0.00844904833879751	-0.253935452733083	-0.977830497410098	37
1297	GOBP_NEGATIVE_REGULATION_OF_CELLULAR_COMPONENT_ORGANIZATION	0.486697289430599	0.694049832616362	0.00874272761488677	-0.196360641565926	-0.985009055350966	144
1298	GOCC_ACTIN_BASED_CELL_PROJECTION	0.486693487661625	0.694049832616362	0.00843770446854459	-0.255633013200524	-0.977471584655313	36
1299	GOBP_MITOCHONDRIAL_ELECTRON_TRANSPORT_NADH_TO_UBIQUINONE	0.48789356605065	0.694151414880672	0.0083926459816691	-0.289252594138833	-0.974298491424214	22
1300	GOBP_NEGATIVE_REGULATION_OF_CELL_CELL_ADHESION	0.487178936978306	0.694151414880672	0.00841798922770588	-0.264502086157939	-0.974847188636636	31
1301	GOBP_RESPONSE_TO_KETONE	0.487752174803942	0.694151414880672	0.00766015926263239	0.25114168824786	0.978518759348454	43
1302	GOBP_CARBOHYDRATE_DERIVATIVE_BIOSYNTHETIC_PROCESS	0.491564182436934	0.697783880437511	0.00744502737660121	0.207400775388696	0.981990804467658	118
1303	GOBP_PROTEIN_COMPLEX_OLIGOMERIZATION	0.491539245667686	0.697783880437511	0.00759394020471522	0.241631136009673	0.97722128573502	51
1304	GOBP_SEX_DIFFERENTIATION	0.491577622955437	0.697783880437511	0.00766154665952884	0.280313378458577	0.975486482588176	27
1305	GOBP_RESPONSE_TO_LIGHT_STIMULUS	0.492237128275803	0.698184616427978	0.00838098447692036	-0.251594554113359	-0.974327522334595	38
1306	GOBP_XENOBIOTIC_METABOLIC_PROCESS	0.49340121066929	0.699299878215051	0.00833185606642236	-0.272862352371728	-0.970801139683114	27
1307	GOCC_CONTRACTILE_FIBER	0.493901881548392	0.699473896515741	0.00749961248163651	0.221966357207101	0.978336181659318	78
1308	GOMF_MOLECULAR_ADAPTOR_ACTIVITY	0.49500033554795	0.70049359411258	0.00855856062597757	-0.204945646801418	-0.980021159541657	107
1309	GOBP_CARBOXYLIC_ACID_TRANSPORT	0.495976371885969	0.701338628236003	0.00830681568918826	-0.275230985464072	-0.969670921526766	26
1310	GOBP_NEGATIVE_REGULATION_OF_PROTEIN_POLYMERIZATION	0.497369155767455	0.702771226966076	0.00831031660930083	-0.25688566468097	-0.969116558464619	34
1311	GOMF_PROTEIN_N_TERMINUS_BINDING	0.500112612612613	0.706108654421011	0.00756966006499751	0.276101373773189	0.970393926317573	28
1312	GOBP_REGULATION_OF_CELL_DIVISION	0.500530664847244	0.706160259628239	0.00761562789427871	0.325606665409492	0.965411713958677	15
1313	GOBP_PLACENTA_DEVELOPMENT	0.502298504088323	0.706500403546722	0.00756675654313776	0.299474029553355	0.963157552060847	20
1314	GOBP_REGULATION_OF_FIBROBLAST_PROLIFERATION	0.501254422643937	0.706500403546722	0.00825996567086571	-0.277093182745195	-0.965768587327949	25
1315	GOBP_REGULATION_OF_INTRACELLULAR_TRANSPORT	0.502017291066282	0.706500403546722	0.00843192415383288	-0.211034139597715	-0.975170538705211	88
1316	GOMF_PROTEIN_C_TERMINUS_BINDING	0.502091039200015	0.706500403546722	0.00749923209621408	0.246710546653288	0.971470140258107	45
1317	GOBP_DEVELOPMENTAL_MATURATION	0.503322196779158	0.707402723035856	0.00753687898571886	0.280770356585771	0.967766198259805	26
1318	GOBP_STEM_CELL_DEVELOPMENT	0.503783623375798	0.707514026455691	0.00817081151547536	-0.311662396826399	-0.96142734670554	16
1319	GOBP_CELLULAR_RESPONSE_TO_INSULIN_STIMULUS	0.504554514464542	0.708059443725449	0.00748537331656467	0.248577610148814	0.968528388821541	43
1320	GOBP_CELLULAR_RESPONSE_TO_ALCOHOL	0.505249652517909	0.708497808189886	0.0082022781456896	-0.289124412967753	-0.961473970615682	21
1321	GOBP_CELLULAR_RESPONSE_TO_NITROGEN_COMPOUND	0.506129876037757	0.7086662876641	0.00852788259702117	-0.195938834590116	-0.977339241177831	139
1322	GOBP_GLUTATHIONE_METABOLIC_PROCESS	0.506813063063063	0.7086662876641	0.00750113439378445	0.274973072910678	0.966428367258318	28
1323	GOBP_POSITIVE_REGULATION_OF_LYMPHOCYTE_DIFFERENTIATION	0.506901223591177	0.7086662876641	0.008130875426701	-0.316824901390778	-0.9579811997458	15
1324	GOCC_PHAGOCYTIC_VESICLE_MEMBRANE	0.506299770332053	0.7086662876641	0.00821137945793811	-0.279288610812726	-0.962328393914355	24
1325	GOBP_REGULATION_OF_CELL_CYCLE	0.507714111442001	0.709267034172938	0.00726166110239272	0.202999947540825	0.975512559065832	129
1326	GOBP_NEUROMUSCULAR_PROCESS	0.508849976336962	0.710317727149107	0.00752460871640034	0.318058848055453	0.960088761130881	16
1327	GOBP_NEGATIVE_REGULATION_OF_CELL_DEATH	0.50977353165699	0.711070691105567	0.00858122324831135	-0.187871792091675	-0.980068391444505	190
1328	GOBP_AMINE_METABOLIC_PROCESS	0.510506771984803	0.711557255228818	0.00816698006115646	-0.278494760231116	-0.959593069502145	24
1329	GOBP_POSITIVE_REGULATION_OF_NEURON_DEATH	0.511838277451001	0.712515760140697	0.00809553776662832	-0.300550685635262	-0.957981940069035	18
1330	GOMF_IRON_ION_BINDING	0.511964322521408	0.712515760140697	0.00744090320680741	0.281385168515468	0.960782350505637	25
1331	GOBP_CEREBRAL_CORTEX_DEVELOPMENT	0.513125543745508	0.713595327928577	0.00747685466864818	0.311880155120502	0.958008461713288	17
1332	GOBP_CELLULAR_RESPIRATION	0.514854729483725	0.71438988326415	0.00726506235166106	0.216263828756621	0.968805598307267	85
1333	GOBP_REGULATION_OF_HEMOPOIESIS	0.514419532503578	0.71438988326415	0.00818051930688648	-0.23736941965979	-0.964865962498688	47
1334	GOCC_ACTIN_FILAMENT_BUNDLE	0.514485607427944	0.71438988326415	0.00737992725886258	0.248015589025597	0.961667988956344	42
1335	GOBP_CARDIAC_MUSCLE_CONTRACTION	0.517308520397656	0.717256982214278	0.00738343349708961	0.282925778803302	0.955560295199491	24
1336	GOBP_NEGATIVE_REGULATION_OF_INTRINSIC_APOPTOTIC_SIGNALING_PATHWAY	0.519262049482065	0.718351310606354	0.00806073070635235	-0.27080463780623	-0.95407638152561	26
1337	GOCC_CYTOSOLIC_SMALL_RIBOSOMAL_SUBUNIT	0.51906950567489	0.718351310606354	0.00737642417292416	0.270317030368066	0.958241005803426	29
1338	GOCC_NEURON_PROJECTION_CYTOPLASM	0.518913717523789	0.718351310606354	0.00805963417911416	-0.286505685887256	-0.952765477624035	21
1339	GOBP_CELLULAR_GLUCOSE_HOMEOSTASIS	0.520245556244786	0.718637704932164	0.00804759232105868	-0.268300780376115	-0.954571787214384	27
1340	GOBP_MITOCHONDRIAL_TRANSPORT	0.520226834916993	0.718637704932164	0.00811083444579126	-0.23865635651977	-0.960377367283996	45
1341	GOCC_CLUSTER_OF_ACTIN_BASED_CELL_PROJECTIONS	0.520696092526232	0.718723689236432	0.00805985346034376	-0.258752520211325	-0.953656625339563	31
1342	GOBP_CELLULAR_RESPONSE_TO_CARBOHYDRATE_STIMULUS	0.521968478610486	0.71940703939539	0.00804322250312064	-0.273214346156605	-0.952249458147193	25
1343	GOBP_CELL_PROJECTION_ASSEMBLY	0.521718050994997	0.71940703939539	0.00819183722781662	-0.215513945753308	-0.966012158705636	75
1344	GOBP_NEGATIVE_REGULATION_OF_CYTOKINE_PRODUCTION	0.523271147236213	0.719892053539125	0.00807303253628887	-0.241919603995074	-0.957823658568526	42
1345	GOBP_REGULATION_OF_DEPHOSPHORYLATION	0.523475688191407	0.719892053539125	0.00802687840389723	-0.260554439055951	-0.953095331281679	30
1346	GOBP_REGULATION_OF_HORMONE_LEVELS	0.524605076322329	0.719892053539125	0.00819841636280476	-0.207703621557917	-0.965509207010243	91
1347	GOBP_REGULATION_OF_MEMBRANE_PERMEABILITY	0.523793373889819	0.719892053539125	0.00796345142246127	-0.307306338795954	-0.947989622562519	16
1348	GOBP_RESPONSE_TO_UV	0.524653906117926	0.719892053539125	0.00732843700557063	0.291054391431765	0.948985570010245	21
1349	GOMF_PHOSPHATASE_ACTIVITY	0.524158252805824	0.719892053539125	0.00807611395477388	-0.237164252078671	-0.959259178317146	46
1350	GOBP_MIDBRAIN_DEVELOPMENT	0.526067973632394	0.720763744776878	0.0079915877830004	-0.269646281474345	-0.949995356818667	26
1351	GOBP_ZYMOGEN_ACTIVATION	0.525761274572787	0.720763744776878	0.00799762767091568	-0.278950581417597	-0.95105909137033	23
1352	GOBP_MORPHOGENESIS_OF_EMBRYONIC_EPITHELIUM	0.529256980596309	0.722865870100409	0.00732352521311282	0.31323150310954	0.94551699349414	16
1353	GOBP_NEGATIVE_REGULATION_OF_CELL_GROWTH	0.528786062837086	0.722865870100409	0.00796430759566906	-0.269159481063346	-0.948280302089864	26
1354	GOBP_OLEFINIC_COMPOUND_METABOLIC_PROCESS	0.529554899976313	0.722865870100409	0.00798900207514948	-0.246021317825235	-0.952744553167679	38
1355	GOBP_PROTEIN_EXPORT_FROM_NUCLEUS	0.528429475740556	0.722865870100409	0.00729201929769206	0.290214455396164	0.946246950697216	21
1356	GOMF_LIPID_TRANSPORTER_ACTIVITY	0.528661875427789	0.722865870100409	0.00796238146627559	-0.281367956262001	-0.947740420919458	22
1357	GOBP_POSITIVE_REGULATION_OF_CATABOLIC_PROCESS	0.530226447863552	0.723249193069591	0.00816045253806512	-0.20398325966847	-0.964631464695204	100
1358	GOMF_SULFUR_COMPOUND_BINDING	0.532887871853547	0.726344220030129	0.00711970754358395	0.219007460536854	0.958568131983262	75
1359	GOBP_ACTIN_FILAMENT_BASED_MOVEMENT	0.534496996996997	0.728001428580899	0.00723011798079129	0.269771202371021	0.948145721619182	28
1360	GOBP_CELLULAR_RESPONSE_TO_ABIOTIC_STIMULUS	0.537501644808983	0.731321928906791	0.00800692117158054	-0.219404448448874	-0.956460703310081	65
1361	GOBP_POSITIVE_REGULATION_OF_CYSTEINE_TYPE_ENDOPEPTIDASE_ACTIVITY	0.537725091973064	0.731321928906791	0.00790334266965876	-0.247892788953076	-0.947875058111201	36
1362	GOBP_ERYTHROCYTE_HOMEOSTASIS	0.53882375011725	0.731805825379573	0.00718705045188905	0.266685796515239	0.945368723303498	29
1363	GOBP_NUCLEOSIDE_PHOSPHATE_BIOSYNTHETIC_PROCESS	0.538871604533959	0.731805825379573	0.00703287893944871	0.213953272477641	0.956626826782273	84
1364	GOBP_STEROL_METABOLIC_PROCESS	0.541290069050693	0.734551259393573	0.00715140625420952	0.256855629149022	0.946396370013515	34
1365	GOBP_ANTIGEN_PROCESSING_AND_PRESENTATION_OF_EXOGENOUS_ANTIGEN	0.542190609255261	0.735234298704386	0.00777517738845517	-0.309002956096915	-0.934330039423278	15
1366	GOBP_POSITIVE_REGULATION_OF_INNATE_IMMUNE_RESPONSE	0.543441387108933	0.73615162894901	0.00716726593433704	0.295443554014893	0.937011514990402	19
1367	GOCC_ADHERENS_JUNCTION	0.543662494204914	0.73615162894901	0.00708399020882009	0.235622899849865	0.949274911228479	50
1368	GOBP_REGULATION_OF_INNATE_IMMUNE_RESPONSE	0.547804486281541	0.741217912359015	0.00708176876260548	0.248003342507394	0.944386711614363	39
1369	GOBP_NEGATIVE_REGULATION_OF_ACTIN_FILAMENT_DEPOLYMERIZATION	0.548824360786329	0.741944781528215	0.00777171004915639	-0.274549238608777	-0.936053074636853	23
1370	GOMF_HYDROLASE_ACTIVITY_ACTING_ON_CARBON_NITROGEN_BUT_NOT_PEPTIDE_BONDS_IN_LINEAR_AMIDES	0.54914335531802	0.741944781528215	0.00714289319886569	0.313908304947744	0.93072650808404	15
1371	GOBP_ACTIN_CYTOSKELETON_REORGANIZATION	0.55098719431239	0.743350799323786	0.00775117274011373	-0.274207682521874	-0.934888567217616	23
1372	GOBP_NEGATIVE_REGULATION_OF_TRANSFERASE_ACTIVITY	0.550885437062176	0.743350799323786	0.00783480128056771	-0.227313119005641	-0.945671966164518	52
1373	GOBP_RESPONSE_TO_PEPTIDE_HORMONE	0.552684404540312	0.745097474729874	0.00692180236637539	0.214041783774086	0.950300577428736	81
1374	GOBP_RESPONSE_TO_EXTRACELLULAR_STIMULUS	0.554847776885449	0.747469603358782	0.00690332366189205	0.214332251737759	0.949393162716204	80
1375	GOBP_CARBOHYDRATE_HOMEOSTASIS	0.556374609332902	0.748026981578614	0.00773437545204306	-0.239514294387044	-0.938833764546857	40
1376	GOBP_LEUKOCYTE_PROLIFERATION	0.555689067552215	0.748026981578614	0.00781146109637831	-0.223520706805128	-0.9445422482671	56
1377	GOBP_POSITIVE_REGULATION_OF_DEVELOPMENTAL_GROWTH	0.556473880947461	0.748026981578614	0.00703169828988913	0.284588920169986	0.927904840389359	21
1378	GOBP_REGULATION_OF_AXONOGENESIS	0.55774743592466	0.749194850432906	0.00764394333902267	-0.291176359638237	-0.928102004887758	18
1379	GOBP_NEGATIVE_REGULATION_OF_TRANSMEMBRANE_TRANSPORT	0.558479469402649	0.749634153636188	0.00769299339158414	-0.269879149056266	-0.929906763138426	24
1380	GOBP_NEGATIVE_REGULATION_OF_NEURON_PROJECTION_DEVELOPMENT	0.560378998240668	0.751094515382677	0.00761034144883386	-0.299222506188361	-0.923052325621113	16
1381	GOCC_AZUROPHIL_GRANULE_MEMBRANE	0.560254106776181	0.751094515382677	0.00765837618730952	-0.275722265530506	-0.928723865582694	22
1382	GOBP_ALPHA_BETA_T_CELL_ACTIVATION	0.56450315424023	0.754077325759712	0.00756578918104348	-0.304119017847677	-0.919562510094139	15
1383	GOBP_IRON_ION_HOMEOSTASIS	0.563086213542336	0.754077325759712	0.0076382244519305	-0.271996451977586	-0.927349558330901	23
1384	GOBP_LIPOPROTEIN_METABOLIC_PROCESS	0.564313842992894	0.754077325759712	0.00762406180009243	-0.263130197339715	-0.927038431031698	26
1385	GOBP_POSITIVE_REGULATION_OF_EXTRINSIC_APOPTOTIC_SIGNALING_PATHWAY	0.563592870146916	0.754077325759712	0.00757411631980556	-0.304338417024524	-0.920225905823881	15
1386	GOCC_LAMELLIPODIUM	0.564641368721211	0.754077325759712	0.00774873977501008	-0.217273193123382	-0.944037200964801	64
1387	GOBP_CELL_CELL_RECOGNITION	0.565442460909207	0.754602736224183	0.0075896559668011	-0.285669015543008	-0.924202377221616	19
1388	GOBP_NEGATIVE_REGULATION_OF_IMMUNE_RESPONSE	0.566608680712153	0.755614314119738	0.00762092148173755	-0.246479601684569	-0.929859062446838	34
1389	GOBP_REGULATION_OF_CELLULAR_RESPONSE_TO_INSULIN_STIMULUS	0.567234006520174	0.755903632878936	0.00754091357241442	-0.303595528613658	-0.91797963942249	15
1390	GOBP_AMYLOID_PRECURSOR_PROTEIN_METABOLIC_PROCESS	0.571570892595968	0.756870805671796	0.00750837158304247	-0.296868596987716	-0.915790902041605	16
1391	GOBP_ANTIMICROBIAL_HUMORAL_RESPONSE	0.570895999318308	0.756870805671796	0.00754014475872763	-0.284679581640531	-0.921001339954642	19
1392	GOBP_MULTI_MULTICELLULAR_ORGANISM_PROCESS	0.570220251127454	0.756870805671796	0.00689143283897519	0.252097640842224	0.928865343432403	34
1393	GOBP_ORGANELLE_FISSION	0.570444895698726	0.756870805671796	0.00682228288632166	0.22596057170446	0.935856993078989	57
1394	GOBP_POSITIVE_REGULATION_OF_PROTEIN_MODIFICATION_BY_SMALL_PROTEIN_CONJUGATION_OR_REMOVAL	0.57083270946076	0.756870805671796	0.00756172886964358	-0.259534960350852	-0.923384384493511	27
1395	GOBP_POSITIVE_REGULATION_OF_WOUND_HEALING	0.571471840984382	0.756870805671796	0.00693789990057473	0.303811305435583	0.917081293718165	16
1396	GOBP_RESPONSE_TO_ESTRADIOL	0.569025298574547	0.756870805671796	0.00758129574020367	-0.257859896999535	-0.926265983584777	28
1397	GOCC_MICROBODY_MEMBRANE	0.570261230365384	0.756870805671796	0.00751352195391303	-0.302973761848176	-0.91609960767832	15
1398	GOMF_NUCLEASE_ACTIVITY	0.571639862954711	0.756870805671796	0.00688152462202255	0.272796392029121	0.921349061931648	24
1399	GOBP_REGULATION_OF_PROTEIN_DEPHOSPHORYLATION	0.573539187305672	0.757218998361482	0.00755015114400676	-0.264342305949649	-0.921327233166768	25
1400	GOBP_REGULATION_OF_RESPONSE_TO_ENDOPLASMIC_RETICULUM_STRESS	0.573352655357599	0.757218998361482	0.00752001727596268	-0.279840159604166	-0.918545747537027	20
1401	GOBP_REGULATION_OF_STRIATED_MUSCLE_CONTRACTION	0.572719197112023	0.757218998361482	0.00691918054408014	0.293836838658603	0.917813153636935	18
1402	GOCC_ENDOPLASMIC_RETICULUM_PROTEIN_CONTAINING_COMPLEX	0.572849669839636	0.757218998361482	0.00755535688096711	-0.252745813842332	-0.924531764060202	30
1403	GOBP_ANATOMICAL_STRUCTURE_MATURATION	0.575179042593291	0.758001816148549	0.00688379639651906	0.288822455507601	0.916012425794144	19
1404	GOBP_POSITIVE_REGULATION_OF_PROTEIN_KINASE_ACTIVITY	0.574933145149309	0.758001816148549	0.00681302809550252	0.235273911011282	0.931157223295381	46
1405	GOBP_VACUOLAR_TRANSPORT	0.575360643808056	0.758001816148549	0.00752422589031761	-0.256813366063561	-0.922506709583501	28
1406	GOBP_ACTIN_FILAMENT_ORGANIZATION	0.575845737483085	0.758101322959595	0.007791330515812	-0.194024418234366	-0.949191919040986	123
1407	GOBP_RESPONSE_TO_VIRUS	0.577785206232474	0.760114013316495	0.00678872033718095	0.231966111420482	0.930607646905948	49
1408	GOBP_RESPONSE_TO_INTERLEUKIN_1	0.579583271509422	0.761937951394844	0.00743697056182122	-0.295183686471744	-0.910593229613674	16
1409	GOMF_PROTEIN_FOLDING_CHAPERONE	0.581259244967522	0.763598908754353	0.00748007064090531	-0.246284444113831	-0.922136098599698	33
1410	GOBP_REGULATION_OF_PROTEIN_BINDING	0.581854341857801	0.763838572183538	0.00751772357660747	-0.234063880457746	-0.926720772589185	42
1411	GOBP_DE_NOVO_PROTEIN_FOLDING	0.583356296500413	0.765267544168863	0.00740379500395381	-0.294247986829369	-0.907706749776381	16
1412	GOBP_PROTEIN_KINASE_B_SIGNALING	0.584470094438615	0.765643414583069	0.00744634052712902	-0.252873945343075	-0.917107981765964	29
1413	GOBP_PROTEIN_POLYUBIQUITINATION	0.584188911704312	0.765643414583069	0.00744277728905546	-0.271255669192535	-0.913678890491484	22
1414	GOBP_SMOOTH_MUSCLE_CELL_PROLIFERATION	0.587024876473231	0.768446284548762	0.00741811160464959	-0.256693272330387	-0.913274107480532	27
1415	GOBP_GENERATION_OF_PRECURSOR_METABOLITES_AND_ENERGY	0.589115910778041	0.770638551837564	0.00645234776074622	0.188604894255337	0.948174969595109	176
1416	GOBP_REGULATION_OF_INTRACELLULAR_PROTEIN_TRANSPORT	0.589772937050028	0.770697024502641	0.00665853445446463	0.223714942446312	0.926556309206365	57
1417	GOBP_RESPONSE_TO_INSULIN	0.589993346148159	0.770697024502641	0.00666267123749657	0.226908094521484	0.925576913359977	53
1418	GOBP_ORGANELLE_MEMBRANE_FUSION	0.591678647297384	0.772353438749971	0.00739397118001762	-0.247906652707647	-0.913683165780637	31
1419	GOMF_PROTEIN_SERINE_KINASE_ACTIVITY	0.592873582814764	0.773367865954989	0.00734869529711877	-0.275932255864569	-0.905718466538945	20
1420	GOBP_POSITIVE_REGULATION_OF_ACTIN_FILAMENT_BUNDLE_ASSEMBLY	0.594055383299476	0.774363742596711	0.0073558381722237	-0.272413191328388	-0.905901338548702	21
1421	GOBP_REGULATION_OF_CALCIUM_ION_TRANSMEMBRANE_TRANSPORTER_ACTIVITY	0.595089932657062	0.77516640770459	0.00732971144570244	-0.275499082005516	-0.904296619128836	20
1422	GOBP_CELLULAR_RESPONSE_TO_HEAT	0.595981220657277	0.775781462332363	0.00669113554925198	0.274286013362517	0.905184437374881	22
1423	GOBP_POSITIVE_REGULATION_OF_ATP_DEPENDENT_ACTIVITY	0.598536142527518	0.778012921220812	0.0067049042076797	0.292977390163883	0.89994446347261	17
1424	GOCC_MOTILE_CILIUM	0.598295731821765	0.778012921220812	0.00666957572662917	0.263136468110286	0.906985276021511	26
1425	GOBP_ORGANIC_ACID_TRANSPORT	0.600415063340395	0.779907566486366	0.00735712161467236	-0.232528227517294	-0.915625462622667	41
1426	GOBP_FATTY_ACID_BIOSYNTHETIC_PROCESS	0.602736764737673	0.78199783414697	0.00733736686125086	-0.231215731202189	-0.915444196838165	42
1427	GOBP_MALE_GAMETE_GENERATION	0.602869210873974	0.78199783414697	0.00658993087879512	0.23577502621867	0.914205821499538	42
1428	GOBP_MORPHOGENESIS_OF_AN_EPITHELIUM	0.603743703671117	0.782583750346805	0.00741736658928807	-0.209323657011951	-0.92624788117663	70
1429	GOBP_FOREBRAIN_DEVELOPMENT	0.604749360088186	0.782790954911352	0.00659474793858273	0.244899364756865	0.909106990137854	35
1430	GOBP_QUINONE_METABOLIC_PROCESS	0.60450941948683	0.782790954911352	0.00725004770392419	-0.273766779491619	-0.898610519214378	20
1431	GOBP_ACTIN_POLYMERIZATION_OR_DEPOLYMERIZATION	0.605745212323064	0.783532067092936	0.00738084964728725	-0.213988925450925	-0.923565074648295	62
1432	GOBP_APICAL_JUNCTION_ASSEMBLY	0.607573345462816	0.783861449888116	0.00664172649192568	0.300469332017739	0.89088045065188	15
1433	GOBP_NEGATIVE_REGULATION_OF_TRANSPORTER_ACTIVITY	0.607429034182934	0.783861449888116	0.00722568330268285	-0.273278148252813	-0.897006638816533	20
1434	GOBP_SYNAPSE_ASSEMBLY	0.607668107042681	0.783861449888116	0.00664096422690976	0.300440405433247	0.890794684399282	15
1435	GOMF_OXIDOREDUCTASE_ACTIVITY_ACTING_ON_PAIRED_DONORS_WITH_INCORPORATION_OR_REDUCTION_OF_MOLECULAR_OXYGEN	0.607693776655562	0.783861449888116	0.00720147074938082	-0.28478531936819	-0.893534619903676	17
1436	GOMF_DISORDERED_DOMAIN_SPECIFIC_BINDING	0.608179819573952	0.783942093336619	0.00663685059051248	0.300299380519966	0.89037655074999	15
1437	GOBP_POSITIVE_REGULATION_OF_INTRACELLULAR_TRANSPORT	0.60954560313828	0.785155818656198	0.00732152588826754	-0.218896014761833	-0.917633026212014	54
1438	GOBP_RESPONSE_TO_HORMONE	0.611792177466433	0.786954357533264	0.00627457468815826	0.187813274067363	0.939034969873513	169
1439	GOMF_TRANSLATION_FACTOR_ACTIVITY_RNA_BINDING	0.611472908603751	0.786954357533264	0.00652089719655235	0.235765563640153	0.90916500284434	41
1440	GOCC_TERTIARY_GRANULE_LUMEN	0.612823093560614	0.787733018181039	0.00720552510216601	-0.248334448577092	-0.900644408535296	29
1441	GOCC_APICAL_JUNCTION_COMPLEX	0.613642681492569	0.788239141875604	0.00719144121198124	-0.268750933343792	-0.893722616974399	21
1442	GOBP_ENDOSOME_ORGANIZATION	0.615952258726899	0.790109238325358	0.00717390788803865	-0.265453824869743	-0.89413635816605	22
1443	GOBP_POSITIVE_REGULATION_OF_CELL_DIFFERENTIATION	0.61562599481559	0.790109238325358	0.00748764809769475	-0.186961422322521	-0.93700719026187	143
1444	GOBP_ESTABLISHMENT_OF_ORGANELLE_LOCALIZATION	0.617323219965745	0.791319446091824	0.00736097448164349	-0.198147978986251	-0.926691932384276	94
1445	GOBP_REGULATION_OF_DENDRITE_DEVELOPMENT	0.622633910592026	0.79757464948501	0.00707425945357253	-0.285859816714648	-0.881830621570887	16
1446	GOCC_ENDOCYTIC_VESICLE_LUMEN	0.623121215970194	0.797646867746078	0.00706387282715923	-0.291531251121634	-0.881500969421674	15
1447	GOBP_HEART_DEVELOPMENT	0.624539742438953	0.798910202663788	0.00634326850553007	0.210265425673226	0.913130391921469	72
1448	GOBP_HOMEOSTASIS_OF_NUMBER_OF_CELLS	0.628558694077665	0.801804715613466	0.00637829090498316	0.225387600021438	0.904215804685033	49
1449	GOBP_INFLAMMATORY_RESPONSE_TO_ANTIGENIC_STIMULUS	0.628921630890385	0.801804715613466	0.00701755849010654	-0.290189905608816	-0.877445152539849	15
1450	GOBP_POSITIVE_REGULATION_OF_CELL_MORPHOGENESIS_INVOLVED_IN_DIFFERENTIATION	0.629401540673347	0.801804715613466	0.00708142711460804	-0.242051129365966	-0.892102086589354	31
1451	GOBP_POSITIVE_REGULATION_OF_ION_TRANSPORT	0.629285513178698	0.801804715613466	0.00712886142998845	-0.221246568534467	-0.904172747320906	48
1452	GOBP_REGULATION_OF_STRESS_ACTIVATED_PROTEIN_KINASE_SIGNALING_CASCADE	0.628248006174428	0.801804715613466	0.00708621292872356	-0.244076660388653	-0.892820426833316	30
1453	GOMF_SERINE_TYPE_ENDOPEPTIDASE_INHIBITOR_ACTIVITY	0.627299398248282	0.801804715613466	0.00708809468760795	-0.245985915124444	-0.892126888978483	29
1454	GOBP_ACTIN_FILAMENT_BASED_PROCESS	0.631119043204154	0.802732119261515	0.00745836700778803	-0.179098765878146	-0.939863091437959	198
1455	GOBP_AXON_EXTENSION	0.632638605679452	0.802732119261515	0.00705724675472083	-0.256835695992732	-0.884963701546326	24
1456	GOBP_REGULATION_OF_CELL_MORPHOGENESIS	0.632092335532849	0.802732119261515	0.00720111839691841	-0.202941308054915	-0.916905204427141	78
1457	GOBP_REGULATION_OF_PROTEIN_CONTAINING_COMPLEX_ASSEMBLY	0.632731584010022	0.802732119261515	0.00726452511442887	-0.193117419960077	-0.923460248074217	107
1458	GOBP_RESPONSE_TO_ACID_CHEMICAL	0.631287188048457	0.802732119261515	0.00705368355656024	-0.247414864520637	-0.888746080741337	28
1459	GOMF_CELL_CELL_ADHESION_MEDIATOR_ACTIVITY	0.631737037194836	0.802732119261515	0.00702664243462566	-0.272423366082357	-0.881349774897528	19
1460	GOBP_REGULATION_OF_NUCLEOTIDE_METABOLIC_PROCESS	0.63413019631577	0.803955474918144	0.00642370759811105	0.285381312178792	0.876611439982421	17
1461	GOMF_ORGANIC_ANION_TRANSMEMBRANE_TRANSPORTER_ACTIVITY	0.635816374822527	0.805541485144762	0.00641535801523656	0.289483330485575	0.87383103420371	16
1462	GOBP_GLYCEROLIPID_METABOLIC_PROCESS	0.637623460818866	0.807278403540165	0.00708535788562989	-0.216904041454109	-0.902367941842579	52
1463	GOMF_PROTEIN_HETERODIMERIZATION_ACTIVITY	0.638373367515651	0.807675395264163	0.00630534343725953	0.225120302780361	0.898893760335607	48
1464	GOMF_AMINOPEPTIDASE_ACTIVITY	0.639627970186652	0.808709954108943	0.00694877894820461	-0.27470897734694	-0.875613504314447	18
1465	GOMF_STRUCTURAL_CONSTITUENT_OF_MUSCLE	0.6400877557968	0.808738864150086	0.00637857578294393	0.284053523475141	0.872532845071585	17
1466	GOCC_PEPTIDASE_COMPLEX	0.643296540290563	0.812031118408276	0.00705453163995381	-0.214146985004207	-0.901311685885398	55
1467	GOCC_PERIKARYON	0.643570853973496	0.812031118408276	0.00690299739859223	-0.286965506214604	-0.867695559037044	15
1468	GOBP_PURINE_NUCLEOSIDE_MONOPHOSPHATE_METABOLIC_PROCESS	0.645033679033465	0.813322438617809	0.00694168761366795	-0.263178034357586	-0.875190119973856	21
1469	GOCC_MICROTUBULE_ASSOCIATED_COMPLEX	0.647372707011829	0.815716052198023	0.00693444478807912	-0.237426803877737	-0.88261793366522	32
1470	GOBP_CELLULAR_COMPONENT_DISASSEMBLY	0.649333482692954	0.817630120043985	0.00714150508427524	-0.19114784084748	-0.916810595369317	109
1471	GOBP_SENSORY_PERCEPTION_OF_LIGHT_STIMULUS	0.651991436505077	0.820418864018285	0.00684503508986984	-0.279562506296127	-0.862404452393243	16
1472	GOMF_OXIDOREDUCTASE_ACTIVITY_ACTING_ON_A_SULFUR_GROUP_OF_DONORS	0.653718352734367	0.822033064477794	0.00688785645753874	-0.23528902526102	-0.880967145847186	33
1473	GOBP_HEAD_DEVELOPMENT	0.655178587413839	0.823309956078083	0.0070910046581593	-0.191727116215461	-0.913760758535949	105
1474	GOBP_REGULATION_OF_CELLULAR_COMPONENT_SIZE	0.655890836476592	0.823353835356625	0.0070425062165675	-0.197924182005022	-0.908744973311895	85
1475	GOCC_IMMUNOLOGICAL_SYNAPSE	0.656103137304712	0.823353835356625	0.00680761315211363	-0.284234824950891	-0.859438817532028	15
1476	GOBP_MYELOID_CELL_HOMEOSTASIS	0.657235352457943	0.824215878997054	0.00620067542766618	0.238518824378192	0.878833570123731	34
1477	GOBP_NEGATIVE_REGULATION_OF_DEFENSE_RESPONSE	0.658887281677066	0.825728069319058	0.00688379639651906	-0.222616266145349	-0.886703140615961	43
1478	GOBP_ACTIN_FILAMENT_BUNDLE_ORGANIZATION	0.662236410623928	0.827236977073438	0.00688785645753874	-0.214521884832857	-0.888723459861958	51
1479	GOBP_CELLULAR_BIOGENIC_AMINE_METABOLIC_PROCESS	0.663264001363908	0.827236977073438	0.00678697859392047	-0.262691799330235	-0.86225806735155	20
1480	GOBP_CELLULAR_RESPONSE_TO_EXTRACELLULAR_STIMULUS	0.665454272751134	0.827236977073438	0.00615038726033292	0.240261111234266	0.872086226577755	32
1481	GOBP_MACROAUTOPHAGY	0.661834045740977	0.827236977073438	0.00696266937653385	-0.20302485332594	-0.900684665114459	71
1482	GOBP_NEGATIVE_REGULATION_OF_PROTEIN_LOCALIZATION	0.66255611646145	0.827236977073438	0.00614046074581099	0.226503590574094	0.882521790718358	43
1483	GOBP_PROTEIN_DEPHOSPHORYLATION	0.662087375480174	0.827236977073438	0.00688574469409147	-0.215688364460619	-0.889138869701891	50
1484	GOBP_PROTEIN_LOCALIZATION_TO_CELL_JUNCTION	0.662828483949133	0.827236977073438	0.0061782899154879	0.264389752955837	0.862045266451457	21
1485	GOBP_REGULATION_OF_ACTIN_FILAMENT_ORGANIZATION	0.664424034524732	0.827236977073438	0.00696532083260496	-0.197812433735234	-0.90443176172982	83
1486	GOBP_REGULATION_OF_MEMBRANE_POTENTIAL	0.66527661940506	0.827236977073438	0.00609689672713805	0.219302705961301	0.886919110772597	51
1487	GOMF_HYDRO_LYASE_ACTIVITY	0.665012513101324	0.827236977073438	0.00679220617896361	-0.243939363168314	-0.867897713696872	27
1488	GOMF_PROTEIN_DIMERIZATION_ACTIVITY	0.664195661360755	0.827236977073438	0.00586217845144727	0.18164304927982	0.922817360374765	191
1489	GOMF_PROTEIN_HOMODIMERIZATION_ACTIVITY	0.662526614620298	0.827236977073438	0.00591000522511249	0.185666196649848	0.917465816692562	155
1490	GOBP_CELLULAR_HORMONE_METABOLIC_PROCESS	0.6700588477829	0.827760628724239	0.00611575461895598	0.242507032542981	0.866951566152805	30
1491	GOBP_EMBRYO_DEVELOPMENT_ENDING_IN_BIRTH_OR_EGG_HATCHING	0.668204543783545	0.827760628724239	0.00603668747173369	0.20906760683761	0.889652942814356	65
1492	GOBP_NEGATIVE_REGULATION_OF_GROWTH	0.671404682274248	0.827760628724239	0.00675638880687051	-0.237205263508243	-0.867685194788025	30
1493	GOBP_NEGATIVE_REGULATION_OF_PROTEIN_CONTAINING_COMPLEX_DISASSEMBLY	0.668398119727833	0.827760628724239	0.00678428835101018	-0.25079834401664	-0.864161151761925	24
1494	GOBP_POSITIVE_REGULATION_OF_PROTEIN_LOCALIZATION_TO_NUCLEUS	0.668016042580307	0.827760628724239	0.00613029222518499	0.242850332776078	0.868178848807758	30
1495	GOBP_POSITIVE_REGULATION_OF_RECEPTOR_MEDIATED_ENDOCYTOSIS	0.669842076294509	0.827760628724239	0.00670567918440935	-0.281028656467395	-0.849744348704219	15
1496	GOBP_REGULATION_OF_BLOOD_PRESSURE	0.671689067716805	0.827760628724239	0.00674588026333467	-0.244965373282753	-0.863041633385578	26
1497	GOBP_REGULATION_OF_HISTONE_MODIFICATION	0.667323943661972	0.827760628724239	0.00614488430772017	0.261065050322458	0.861553302690834	22
1498	GOBP_REGULATION_OF_OXIDATIVE_STRESS_INDUCED_CELL_DEATH	0.668590464469859	0.827760628724239	0.00672619495433789	-0.272297148164008	-0.854352075891308	17
1499	GOBP_RESPONSE_TO_LIPID	0.671607875161995	0.827760628724239	0.00584847780663436	0.184817688415766	0.914588203966962	157
1500	GOBP_RETINOL_METABOLIC_PROCESS	0.671083767155703	0.827760628724239	0.00615630153642629	0.281768779264279	0.85054397908791	16
1501	GOCC_NEURON_TO_NEURON_SYNAPSE	0.669244969540336	0.827760628724239	0.00604975454603432	0.213737847909427	0.885234349262103	57
1502	GOCC_TIGHT_JUNCTION	0.668812115475627	0.827760628724239	0.00617247722062771	0.282286652423837	0.852107225019357	16
1503	GOBP_REGULATION_OF_UBIQUITIN_DEPENDENT_PROTEIN_CATABOLIC_PROCESS	0.673231155018483	0.82905869324474	0.00678381379648398	-0.221869999154628	-0.878441973314444	42
1504	GOMF_HYDROLASE_ACTIVITY_ACTING_ON_ESTER_BONDS	0.674086079596614	0.82905869324474	0.00589840303931664	0.191646321095894	0.904980312397616	116
1505	GOMF_QUATERNARY_AMMONIUM_GROUP_BINDING	0.673887699514594	0.82905869324474	0.0066824971882866	-0.274743950246139	-0.847539997761353	16
1506	GOCC_CORTICAL_ACTIN_CYTOSKELETON	0.675334658217406	0.830042797052071	0.00608023972639078	0.238682029525522	0.866354564879522	32
1507	GOBP_PROTEIN_MODIFICATION_BY_SMALL_PROTEIN_CONJUGATION_OR_REMOVAL	0.679868878442391	0.835061243528113	0.00585893580650902	0.191847371254346	0.902160257918475	113
1508	GOBP_PEPTIDYL_LYSINE_ACETYLATION	0.68230985915493	0.83750367990436	0.00603929739024808	0.258053665143564	0.85161528592702	22
1509	GOBP_CELL_CELL_JUNCTION_ORGANIZATION	0.685514721684934	0.840686044772769	0.00666635209729006	-0.225122807637764	-0.866881503159698	37
1510	GOCC_NUCLEAR_PERIPHERY	0.685810873909714	0.840686044772769	0.00598923130201272	0.227623279996822	0.866780256708295	39
1511	GOBP_CELL_CELL_JUNCTION_ASSEMBLY	0.686828474808441	0.841376245447005	0.00663685059051248	-0.238595776040648	-0.857066778297294	28
1512	GOBP_RESPONSE_TO_IONIZING_RADIATION	0.689958669721824	0.844651784163423	0.00661725672882548	-0.2359554874893	-0.855749138664047	29
1513	GOBP_POSITIVE_REGULATION_OF_RESPONSE_TO_WOUNDING	0.69086544822242	0.845124060914899	0.00601068375588578	0.269029089611056	0.840324985400762	18
1514	GOBP_TOLL_LIKE_RECEPTOR_SIGNALING_PATHWAY	0.691714182758548	0.845124060914899	0.00655503639042377	-0.270966395981237	-0.835886862795689	16
1515	GOMF_OXIDOREDUCTASE_ACTIVITY_ACTING_ON_PEROXIDE_AS_ACCEPTOR	0.691436280703257	0.845124060914899	0.00660681690491336	-0.235712309260433	-0.85486719452234	29
1516	GOCC_SPECIFIC_GRANULE_LUMEN	0.69308748852287	0.84624336494448	0.00595471584921012	0.247959451617208	0.846651108200728	25
1517	GOCC_TRANSFERASE_COMPLEX_TRANSFERRING_PHOSPHORUS_CONTAINING_GROUPS	0.693596558784304	0.846306677857447	0.00596277214314118	0.25847455628918	0.842758712303222	21
1518	GOBP_FAT_CELL_DIFFERENTIATION	0.695257855446942	0.847774894882932	0.00657431674352337	-0.239006610680693	-0.850347759681105	27
1519	GOMF_NUCLEOSIDE_TRIPHOSPHATASE_REGULATOR_ACTIVITY	0.695816141739634	0.847897089111298	0.00591885601673167	0.2271081287967	0.859329496050552	38
1520	GOCC_SITE_OF_POLARIZED_GROWTH	0.700777977259126	0.85338160257016	0.00589336928894922	0.227644033759651	0.855913472968375	37
1521	GOBP_POSITIVE_REGULATION_OF_EPITHELIAL_CELL_PROLIFERATION	0.701311201899425	0.853469450832239	0.0065321446779116	-0.237941948147981	-0.846559858597829	27
1522	GOBP_CELLULAR_RESPONSE_TO_PEPTIDE	0.70235314854801	0.854175872511411	0.00666942215950979	-0.198719376801017	-0.881584162794269	71
1523	GOBP_REGULATION_OF_ACTIN_FILAMENT_LENGTH	0.704681296627547	0.856444569965587	0.00660440009643624	-0.206931515171402	-0.870942884385188	55
1524	GOBP_REGULATION_OF_ACTIN_FILAMENT_BASED_PROCESS	0.708053691275168	0.859964899771038	0.00670443929619196	-0.186523969093018	-0.893344332527944	108
1525	GOBP_REGULATION_OF_LEUKOCYTE_PROLIFERATION	0.708507008185215	0.859964899771038	0.00652932974041879	-0.215014796367188	-0.86091282483089	44
1526	GOBP_MUSCLE_CELL_DEVELOPMENT	0.710795623697529	0.861785878006098	0.00580274073818905	0.221624820032968	0.854635117294684	41
1527	GOBP_NEGATIVE_REGULATION_OF_CYTOSKELETON_ORGANIZATION	0.711855960480132	0.861785878006098	0.00652207960325165	-0.213049135057848	-0.861720670149635	46
1528	GOBP_POSITIVE_REGULATION_OF_PLASMA_MEMBRANE_BOUNDED_CELL_PROJECTION_ASSEMBLY	0.712258119512403	0.861785878006098	0.00643915854299429	-0.253069967627841	-0.8306754217218	20
1529	GOBP_REGULATION_OF_VIRAL_PROCESS	0.71190735387965	0.861785878006098	0.00583631184322147	0.242731137990079	0.836651680285824	26
1530	GOMF_GROWTH_FACTOR_RECEPTOR_BINDING	0.712335166585267	0.861785878006098	0.00642125844100346	-0.259751866036064	-0.827938875054708	18
1531	GOBP_REGULATION_OF_ACTIN_FILAMENT_BUNDLE_ASSEMBLY	0.713011486385318	0.862040667079832	0.00645191223434922	-0.236101841754032	-0.840013050770156	27
1532	GOBP_ORGANIC_HYDROXY_COMPOUND_BIOSYNTHETIC_PROCESS	0.714094533558856	0.862786541525745	0.0057760393824499	0.217354600316528	0.855875465883444	45
1533	GOBP_PROCESS_UTILIZING_AUTOPHAGIC_MECHANISM	0.715388228977921	0.863785787239486	0.00665363732489382	-0.186098175902878	-0.889895213600916	107
1534	GOBP_CORTICAL_CYTOSKELETON_ORGANIZATION	0.716513258613846	0.864016965273114	0.00583866761291192	0.263615204044656	0.823414459791343	18
1535	GOMF_CALMODULIN_BINDING	0.716166010118925	0.864016965273114	0.00578324807798819	0.224093551660425	0.847922968837958	38
1536	GOBP_ELECTRON_TRANSPORT_CHAIN	0.717284876284567	0.864163448485076	0.00657102181595067	-0.196185525391723	-0.87496870858688	73
1537	GOMF_ENDOPEPTIDASE_ACTIVITY	0.717568460465458	0.864163448485076	0.00569425013913334	0.202244570473577	0.866133102471515	67
1538	GOBP_DEVELOPMENT_OF_PRIMARY_SEXUAL_CHARACTERISTICS	0.7181220657277	0.864267843733402	0.00579795059427899	0.251213753032046	0.82904256367824	22
1539	GOBP_ESTABLISHMENT_OF_PROTEIN_LOCALIZATION_TO_PLASMA_MEMBRANE	0.720182903594564	0.864476545447768	0.00635358635072205	-0.269609941103526	-0.815217660316357	15
1540	GOBP_MYELOID_LEUKOCYTE_DIFFERENTIATION	0.719844191421967	0.864476545447768	0.00640860515344743	-0.236935346986435	-0.834750912464366	26
1541	GOBP_NUCLEOSIDE_DIPHOSPHATE_METABOLIC_PROCESS	0.719897837709141	0.864476545447768	0.00646266954766334	-0.21256894628807	-0.85539898446224	45
1542	GOBP_OSSIFICATION	0.720630637291143	0.864476545447768	0.00570706502097002	0.210333344131524	0.857967133559026	53
1543	GOCC_FILOPODIUM	0.720352049338301	0.864476545447768	0.0064078874563241	-0.243749752783695	-0.83104475791417	23
1544	GOBP_PROTEIN_STABILIZATION	0.722799982373419	0.866517336381605	0.0065294778439696	-0.196641221079743	-0.872364784185158	71
1545	GOCC_INTERMEDIATE_FILAMENT	0.72363732848154	0.866959673151671	0.00580507650822779	0.274494113333705	0.813864888459173	15
1546	GOBP_NEGATIVE_REGULATION_OF_MITOCHONDRION_ORGANIZATION	0.72587747152716	0.869080983050953	0.00631570087345286	-0.268375903253742	-0.811486308851625	15
1547	GOBP_PROTEIN_CATABOLIC_PROCESS	0.726497311329501	0.869260842450489	0.00675215058450185	-0.173011164292908	-0.907916963739696	198
1548	GOBP_SENSORY_ORGAN_MORPHOGENESIS	0.728497144318472	0.871090577605615	0.00633044486863009	-0.249771767465292	-0.819849428275684	20
1549	GOBP_NEGATIVE_REGULATION_OF_LYMPHOCYTE_ACTIVATION	0.728987506851386	0.871114186689423	0.00575764973638602	0.260899333511319	0.814931310740152	18
1550	GOCC_MULTIVESICULAR_BODY	0.72950788667398	0.871173611763572	0.00575740673851762	0.264198166461966	0.811542750906696	17
1551	GOBP_REGULATION_OF_MUSCLE_CONTRACTION	0.730559050534262	0.871866410405493	0.00571739496123185	0.237435840672746	0.826273274332676	27
1552	GOBP_POSITIVE_REGULATION_OF_CELL_DEVELOPMENT	0.731983858941182	0.873003945167608	0.00644567506770555	-0.198124297032926	-0.863693082900666	65
1553	GOMF_MYOSIN_PHOSPHATASE_ACTIVITY	0.733450622125188	0.874190020317916	0.00627207934780246	-0.261553288607391	-0.806848971350182	16
1554	GOMF_PROTEIN_DOMAIN_SPECIFIC_BINDING	0.734766291368134	0.875194598019572	0.00660440009643624	-0.178702136096285	-0.891362911566544	139
1555	GOBP_NEGATIVE_REGULATION_OF_NEURON_DEATH	0.737124144090503	0.877438450618342	0.00563255469563378	0.217706254487585	0.839524247835174	41
1556	GOBP_CELL_GROWTH	0.740544963949219	0.880398068748047	0.00643034250632324	-0.191212352248888	-0.867762069598057	80
1557	GOMF_PROTEIN_PHOSPHATASE_REGULATOR_ACTIVITY	0.74056174664544	0.880398068748047	0.00569676194377582	0.270712977920553	0.802653961878998	15
1558	GOBP_FATTY_ACID_TRANSPORT	0.742242775551956	0.880699600991456	0.00624074722551359	-0.246991748803066	-0.810724310837666	20
1559	GOBP_RESPONSE_TO_VITAMIN	0.742129673450071	0.880699600991456	0.0056814765432808	0.26596685800541	0.80284448228828	16
1560	GOCC_ORGANELLE_INNER_MEMBRANE	0.741874254311436	0.880699600991456	0.00546844460608955	0.187906746838659	0.872550087473365	105
1561	GOBP_RESPONSE_TO_XENOBIOTIC_STIMULUS	0.742804558960486	0.880801562226688	0.00642803342247373	-0.18901775159512	-0.871304961911029	87
1562	GOMF_UBIQUITIN_LIKE_PROTEIN_LIGASE_BINDING	0.744338454816864	0.882055364830996	0.00548554364571372	0.192431486346877	0.862042914597825	85
1563	GOMF_PROTEIN_SERINE_THREONINE_KINASE_ACTIVITY	0.745433471420292	0.882787815482381	0.00625451877400993	-0.23680053446808	-0.815929719975336	24
1564	GOBP_HORMONE_METABOLIC_PROCESS	0.747886826803396	0.884744033472526	0.00555768036493059	0.210364755287313	0.839975620087828	48
1565	GOMF_PEPTIDASE_ACTIVITY	0.748041281677203	0.884744033472526	0.00541311779427313	0.185449810616015	0.87207579589124	113
1566	GOBP_POSITIVE_REGULATION_OF_CELL_PROJECTION_ORGANIZATION	0.751361715107412	0.888103789695926	0.00628818864922578	-0.202128710567867	-0.844148454313567	53
1567	GOBP_INTERLEUKIN_1_PRODUCTION	0.752247454305313	0.888583304351713	0.00617490938475687	-0.247870433488344	-0.801915613555197	19
1568	GOBP_COLLAGEN_METABOLIC_PROCESS	0.754298224902874	0.88986998999058	0.00619795515772942	-0.235144996795423	-0.810225330867035	24
1569	GOBP_NEGATIVE_REGULATION_OF_PROTEIN_CONTAINING_COMPLEX_ASSEMBLY	0.753845820513932	0.88986998999058	0.00624569935860922	-0.207248392627149	-0.838258384544065	46
1570	GOBP_ACTIN_FILAMENT_DEPOLYMERIZATION	0.756069388890077	0.891391362315626	0.00617018157225062	-0.228815102496736	-0.814087983738853	27
1571	GOBP_LOCOMOTORY_BEHAVIOR	0.757096104896152	0.891990960284113	0.00616370704452671	-0.228555931249492	-0.813165893388129	27
1572	GOBP_MUSCLE_CONTRACTION	0.757541755573541	0.891990960284113	0.00545220562085683	0.199953281816184	0.843086703363413	62
1573	GOBP_PURINE_CONTAINING_COMPOUND_BIOSYNTHETIC_PROCESS	0.75885875437215	0.892973651839065	0.00542349682396419	0.193627662833891	0.851262275245396	77
1574	GOBP_DEPHOSPHORYLATION	0.759464794911165	0.893119018666179	0.00626903166437955	-0.195535719743571	-0.849589362137897	64
1575	GOMF_UBIQUITIN_BINDING	0.760202772073922	0.893419257846876	0.00614407964975355	-0.238539558016378	-0.803480197687723	22
1576	GOBP_ACTIVATION_OF_CYSTEINE_TYPE_ENDOPEPTIDASE_ACTIVITY_INVOLVED_IN_APOPTOTIC_PROCESS	0.760732394366197	0.893474404804461	0.00552878442980358	0.242604065763356	0.80062932149085	22
1577	GOBP_SKIN_DEVELOPMENT	0.761899399399399	0.894277608299485	0.0055190460133382	0.229965317567583	0.808242800032547	28
1578	GOBP_MEIOTIC_CELL_CYCLE	0.76335165184918	0.895414390096852	0.00608618048906951	-0.251596805060532	-0.789403246197854	17
1579	GOBP_EMBRYONIC_ORGAN_MORPHOGENESIS	0.764893176080485	0.895423957183852	0.00551847390128704	0.2470618633665	0.794591437135868	20
1580	GOBP_HEART_MORPHOGENESIS	0.765294813757349	0.895423957183852	0.00550214593513462	0.244070339017616	0.795793626943185	21
1581	GOBP_NEGATIVE_REGULATION_OF_ION_TRANSMEMBRANE_TRANSPORT	0.764246765743612	0.895423957183852	0.00611748561485126	-0.240281909174662	-0.799049789361947	21
1582	GOBP_REGULATION_OF_JNK_CASCADE	0.765209197135319	0.895423957183852	0.00551813067322885	0.249937180563776	0.792686159606271	19
1583	GOBP_IN_UTERO_EMBRYONIC_DEVELOPMENT	0.769005280741459	0.899162736379119	0.00612575173305496	-0.209823172562566	-0.822452286157726	40
1584	GOBP_MUSCLE_SYSTEM_PROCESS	0.769461790612925	0.899162736379119	0.00535930766643684	0.192425622777071	0.845977641124794	77
1585	GOBP_INTRINSIC_APOPTOTIC_SIGNALING_PATHWAY_IN_RESPONSE_TO_DNA_DAMAGE	0.771080263726356	0.900485531960558	0.00546720181550879	0.24273803929129	0.791449651203832	21
1586	GOBP_STEM_CELL_DIFFERENTIATION	0.772318934021062	0.901363396515123	0.00609146877680444	-0.212366109768889	-0.817759223902597	37
1587	GOMF_TRANSFERASE_ACTIVITY_TRANSFERRING_PHOSPHORUS_CONTAINING_GROUPS	0.773056057866184	0.90165517524279	0.00620980222802368	-0.190035033990439	-0.847538104275931	73
1588	GOBP_REGULATION_OF_SYNAPSE_STRUCTURE_OR_ACTIVITY	0.774388938829673	0.902230754806276	0.00605918999909435	-0.224021976561992	-0.804715812265966	28
1589	GOBP_RIBONUCLEOSIDE_DIPHOSPHATE_METABOLIC_PROCESS	0.774784902070993	0.902230754806276	0.00610419001579041	-0.208303102038238	-0.820234283836843	41
1590	GOCC_SITE_OF_DOUBLE_STRAND_BREAK	0.775011831519167	0.902230754806276	0.00547964702569992	0.258298177723779	0.779695892660564	16
1591	GOBP_REGULATION_OF_BLOOD_CIRCULATION	0.77628159697614	0.902954872322355	0.00606378493136278	-0.214944092740713	-0.810889465855862	34
1592	GOBP_RESPONSE_TO_PEPTIDE	0.776609485001182	0.902954872322355	0.00528594982882893	0.18708819370053	0.85110407940438	93
1593	GOBP_UNSATURATED_FATTY_ACID_METABOLIC_PROCESS	0.778170825829689	0.903635005401978	0.0060439996443712	-0.219936977723995	-0.804518654160903	30
1594	GOMF_SH3_DOMAIN_BINDING	0.778060515342671	0.903635005401978	0.00603238491609412	-0.237253089900057	-0.788977547919794	21
1595	GOCC_CELL_CELL_CONTACT_ZONE	0.780814622299859	0.906136593026357	0.00599774650055389	-0.241723557262781	-0.782029110955836	19
1596	GOBP_REGULATION_OF_SUPRAMOLECULAR_FIBER_ORGANIZATION	0.781758152906298	0.906663120945838	0.00624377277864472	-0.179079888579311	-0.862378089442671	112
1597	GOBP_NEURON_PROJECTION_ORGANIZATION	0.784723142451491	0.909531957844527	0.00542193268403315	0.256046999070068	0.772900510806107	16
1598	GOMF_AMIDE_BINDING	0.786600164770324	0.911136986852233	0.00617288247572096	-0.181077073542423	-0.856308713557381	100
1599	GOBP_DEVELOPMENTAL_CELL_GROWTH	0.787698746333352	0.911268987164397	0.00534371913694878	0.215838809917344	0.801229398997013	35
1600	GOBP_POSITIVE_REGULATION_OF_RESPONSE_TO_DNA_DAMAGE_STIMULUS	0.787516201138306	0.911268987164397	0.00536954956475084	0.239077162161997	0.779513327026797	21
1601	GOMF_MICROTUBULE_BINDING	0.788647952036757	0.911797226246119	0.00533660342928006	0.211566244697325	0.805635714818438	39
1602	GOBP_ADULT_BEHAVIOR	0.795207248401711	0.912797518402769	0.00588181609611052	-0.25224502819668	-0.762711496732127	15
1603	GOBP_CELLULAR_RESPONSE_TO_STARVATION	0.795230046948357	0.912797518402769	0.00532339029896744	0.235264931910707	0.776409093613428	22
1604	GOBP_EPIDERMAL_CELL_DIFFERENTIATION	0.794974874371859	0.912797518402769	0.00593064590973057	-0.233740243711281	-0.777295690484734	21
1605	GOBP_NEGATIVE_REGULATION_OF_BINDING	0.791746928641753	0.912797518402769	0.00595420489763338	-0.220732320277161	-0.792898942912565	28
1606	GOBP_NEURON_DEATH	0.795430792643796	0.912797518402769	0.00521197433239504	0.191735452638021	0.827905984867892	70
1607	GOBP_POSITIVE_REGULATION_OF_HORMONE_SECRETION	0.79235441842495	0.912797518402769	0.00596405244575544	-0.227589747111581	-0.784192649932729	24
1608	GOBP_REGULATION_OF_LAMELLIPODIUM_ORGANIZATION	0.791858662646253	0.912797518402769	0.00591619868159399	-0.242223753451981	-0.77206937915402	18
1609	GOBP_REPRODUCTION	0.793420209356975	0.912797518402769	0.00508801646597749	0.175567977470513	0.861641337865446	148
1610	GOBP_SENSORY_PERCEPTION_OF_MECHANICAL_STIMULUS	0.795392549654761	0.912797518402769	0.00591215286772102	-0.235790970058427	-0.773958938420983	20
1611	GOBP_STRIATED_MUSCLE_CONTRACTION	0.791385135135135	0.912797518402769	0.00534317133279937	0.224404361215502	0.788698100943112	28
1612	GOMF_DISULFIDE_OXIDOREDUCTASE_ACTIVITY	0.794844276545966	0.912797518402769	0.00594922660995794	-0.22714654297419	-0.782665527417884	24
1613	GOMF_MYOSIN_BINDING	0.79113668698108	0.912797518402769	0.00592050193649125	-0.242400293226439	-0.772632085957624	18
1614	GOBP_MITOCHONDRIAL_MEMBRANE_ORGANIZATION	0.796194685293732	0.913108031275526	0.00530489846021065	0.219166282971082	0.789690089874657	31
1615	GOBP_CELLULAR_MONOVALENT_INORGANIC_CATION_HOMEOSTASIS	0.796791784251735	0.913226992352917	0.00588332110819419	-0.244016308366325	-0.765618887343379	17
1616	GOBP_ADAPTIVE_THERMOGENESIS	0.799487016269448	0.914882137225217	0.00528465370648706	0.230048662389005	0.776971856974245	24
1617	GOBP_BRANCHING_MORPHOGENESIS_OF_AN_EPITHELIAL_TUBE	0.800169619298907	0.914882137225217	0.00531130672289214	0.242157706325053	0.768013233616872	19
1618	GOBP_LEARNING	0.801201482680755	0.914882137225217	0.00587605221908011	-0.236922921674546	-0.766497994238863	19
1619	GOBP_NEURAL_PRECURSOR_CELL_PROLIFERATION	0.80052577826531	0.914882137225217	0.00532546225360037	0.247870425091771	0.761388503717517	17
1620	GOCC_LATE_ENDOSOME	0.800903299005062	0.914882137225217	0.00599077814152112	-0.193375147661891	-0.820308417285242	57
1621	GOCC_MIDBODY	0.799291069705293	0.914882137225217	0.00524531773120322	0.203254952477722	0.808282740064083	47
1622	GOBP_MULTICELLULAR_ORGANISM_REPRODUCTION	0.802391705827497	0.915676354800677	0.0051592631846605	0.188175077282715	0.82939815253376	78
1623	GOBP_FIBROBLAST_MIGRATION	0.804002216349842	0.916520863466516	0.00586142991135038	-0.233997619749283	-0.768072455570779	20
1624	GOMF_LIPID_BINDING	0.804617181595401	0.916520863466516	0.00619931505474978	-0.170550794346636	-0.867464220255258	159
1625	GOMF_RIBOSOME_BINDING	0.80451565640438	0.916520863466516	0.00527096151568914	0.235317059088825	0.767253475730143	21
1626	GOBP_T_CELL_DIFFERENTIATION	0.805403666773882	0.916852513652187	0.00588231770273173	-0.223335155728754	-0.778402686460775	25
1627	GOBP_NEURON_APOPTOTIC_PROCESS	0.806176645372159	0.917168390033107	0.00520889863488258	0.202903283735282	0.803042111504663	46
1628	GOBP_RESPIRATORY_ELECTRON_TRANSPORT_CHAIN	0.806944263151025	0.917357554783874	0.0059414527220765	-0.195494527246219	-0.8132997108308	52
1629	GOBP_TERPENOID_METABOLIC_PROCESS	0.807334120336538	0.917357554783874	0.00524360670247933	0.226244422077398	0.772505703762288	25
1630	GOCC_NUCLEAR_MEMBRANE	0.809520707103612	0.919277809109684	0.00591809659438014	-0.195718643073898	-0.810825197474124	51
1631	GOBP_ISOPRENOID_METABOLIC_PROCESS	0.811120917917034	0.920530238543489	0.00523207585827356	0.222230883351275	0.773360243863041	27
1632	GOBP_NEGATIVE_REGULATION_OF_CANONICAL_WNT_SIGNALING_PATHWAY	0.81210042762183	0.920545303223668	0.00578300349968881	-0.248133766986202	-0.750280305466563	15
1633	GOBP_PROTEIN_MATURATION	0.81212883855443	0.920545303223668	0.00598047741356998	-0.185131897555431	-0.827412176767695	74
1634	GOBP_POSITIVE_REGULATION_OF_CELLULAR_COMPONENT_BIOGENESIS	0.813492946464332	0.921121310029976	0.00600977675297977	-0.179097360227377	-0.842493501843131	97
1635	GOBP_POSITIVE_REGULATION_OF_PROTEIN_BINDING	0.813632275472183	0.921121310029976	0.00582813958099918	-0.225464026297177	-0.768701075642796	23
1636	GOBP_REGULATION_OF_NEURON_DIFFERENTIATION	0.814570659431503	0.921619982034053	0.00577481887345011	-0.242643944885674	-0.748516749216758	16
1637	GOBP_CELLULAR_RESPONSE_TO_IONIZING_RADIATION	0.815967037744051	0.922072641553259	0.00523431543489345	0.241034997673547	0.752884125630897	18
1638	GOBP_JNK_CASCADE	0.815748445629919	0.922072641553259	0.0052070967061712	0.23293310096966	0.75948055794846	21
1639	GOBP_ICOSANOID_METABOLIC_PROCESS	0.817243525094951	0.922951656467818	0.0058168995081943	-0.211563410097462	-0.779736744415464	31
1640	GOBP_MONOSACCHARIDE_CATABOLIC_PROCESS	0.81882657719831	0.92313398089001	0.00575874341177513	-0.235805565324033	-0.751611903565356	18
1641	GOBP_POSITIVE_REGULATION_OF_NEUROGENESIS	0.818806868075407	0.92313398089001	0.00516523843908468	0.210477572821909	0.781327599234956	35
1642	GOBP_REGULATION_OF_SUBSTRATE_ADHESION_DEPENDENT_CELL_SPREADING	0.819399854458285	0.92313398089001	0.00579255330623383	-0.21578822693026	-0.775139122404646	28
1643	GOCC_DISTAL_AXON	0.819289625765676	0.92313398089001	0.00584586764574574	-0.198626950059363	-0.799294978568309	45
1644	GOBP_CELLULAR_RESPONSE_TO_ACID_CHEMICAL	0.82235103571733	0.925279886969504	0.00575546329336927	-0.22983002210358	-0.754392756773006	20
1645	GOBP_GLAND_MORPHOGENESIS	0.822312641131609	0.925279886969504	0.00575388494768668	-0.231981217353399	-0.750510489005057	19
1646	GOBP_REGULATION_OF_CELL_PROJECTION_ASSEMBLY	0.823304145779996	0.925279886969504	0.0057945151018654	-0.205194120928346	-0.78460688639011	36
1647	GOMF_KINASE_ACTIVITY	0.823062415018203	0.925279886969504	0.0058860817957666	-0.187184474744016	-0.81600257254633	65
1648	GOBP_CELLULAR_RESPONSE_TO_REACTIVE_OXYGEN_SPECIES	0.825950388330716	0.9276253234281	0.0057794588167372	-0.204736706919866	-0.782857858789507	36
1649	GOBP_ESTABLISHMENT_OF_PROTEIN_LOCALIZATION_TO_MEMBRANE	0.826894534660381	0.9276253234281	0.00584176945994054	-0.189150735805911	-0.8054452408305	58
1650	GOBP_REGULATION_OF_PROTEIN_UBIQUITINATION	0.826728289743645	0.9276253234281	0.00579304366366431	-0.198046839910888	-0.792973633802127	44
1651	GOBP_REGULATION_OF_CYTOSKELETON_ORGANIZATION	0.827884529448566	0.928173388255176	0.00491175565130624	0.173681752293006	0.842289328959669	137
1652	GOBP_ESTABLISHMENT_OR_MAINTENANCE_OF_CELL_POLARITY	0.830166954519286	0.929731092835988	0.00507424045957834	0.197259862197767	0.791372218401753	49
1653	GOBP_REGULATION_OF_PROTEIN_DEPOLYMERIZATION	0.83027849619551	0.929731092835988	0.00511549820536595	0.213856004863975	0.764525450680054	30
1654	GOBP_DENDRITE_DEVELOPMENT	0.83757848374098	0.931004710189022	0.0050755749529223	0.209058095371888	0.764588006186545	33
1655	GOBP_ESTABLISHMENT_OR_MAINTENANCE_OF_BIPOLAR_CELL_POLARITY	0.837539044013251	0.931004710189022	0.00512161840161731	0.242205366422827	0.731118318543367	16
1656	GOBP_ICOSANOID_BIOSYNTHETIC_PROCESS	0.836138192143871	0.931004710189022	0.00512930732265329	0.242660279453417	0.732491513757498	16
1657	GOBP_POSITIVE_REGULATION_OF_CELL_GROWTH	0.833675784427036	0.931004710189022	0.00571162609147397	-0.212801146776597	-0.764409145511093	28
1658	GOBP_POSITIVE_REGULATION_OF_REACTIVE_OXYGEN_SPECIES_METABOLIC_PROCESS	0.834232729453081	0.931004710189022	0.00571090557321775	-0.220992887525502	-0.753457095307748	23
1659	GOBP_PRODUCTION_OF_MOLECULAR_MEDIATOR_INVOLVED_IN_INFLAMMATORY_RESPONSE	0.835350779984656	0.931004710189022	0.00568207252502699	-0.226828063563503	-0.744539145142813	20
1660	GOBP_REGULATION_OF_CELLULAR_RESPONSE_TO_STRESS	0.833819556996218	0.931004710189022	0.0049131386692289	0.176148489862974	0.831797419710438	116
1661	GOBP_REGULATION_OF_PROTEIN_STABILITY	0.836834141782742	0.931004710189022	0.00587617743087369	-0.176278441505684	-0.829233000950013	97
1662	GOBP_RESPONSE_TO_CYTOKINE	0.83647481849621	0.931004710189022	0.00601457329712367	-0.167825794036275	-0.853604183551954	159
1663	GOBP_RIBOSE_PHOSPHATE_BIOSYNTHETIC_PROCESS	0.83590524758814	0.931004710189022	0.00584437690241017	-0.182270438715252	-0.81462342496994	74
1664	GOBP_SEXUAL_REPRODUCTION	0.837184711972684	0.931004710189022	0.00582702649481608	-0.180935876344416	-0.81553216180616	77
1665	GOBP_STEROID_BIOSYNTHETIC_PROCESS	0.838457510472771	0.931004710189022	0.00506071423927329	0.204703244747532	0.769658937447675	37
1666	GOCC_I_BAND	0.836704773216539	0.931004710189022	0.00503511359105506	0.197404300341762	0.785016487104594	47
1667	GOMF_PHOSPHATASE_BINDING	0.838300794298864	0.931004710189022	0.0050263777843814	0.197136954718572	0.783953335381982	47
1668	GOBP_REGULATION_OF_AUTOPHAGY	0.839759089110652	0.931890931620993	0.00580237205887843	-0.186480965335074	-0.801756615745477	61
1669	GOBP_DENDRITE_MORPHOGENESIS	0.841165353661903	0.932480099748267	0.00563290789824759	-0.230271788776953	-0.733973421120122	18
1670	GOBP_MITOTIC_CYTOKINESIS	0.842503132100312	0.932480099748267	0.00562549721766551	-0.229876477137336	-0.732713396007715	18
1671	GOBP_POSITIVE_REGULATION_OF_COLD_INDUCED_THERMOGENESIS	0.841879453401123	0.932480099748267	0.00509059164740073	0.23424649805898	0.731679928539232	18
1672	GOBP_PROTEIN_CONTAINING_COMPLEX_DISASSEMBLY	0.84252158289145	0.932480099748267	0.00577213508116399	-0.185427575224747	-0.800295772285519	62
1673	GOCC_9PLUS2_MOTILE_CILIUM	0.842808863791923	0.932480099748267	0.00565771035032153	-0.220806685532076	-0.743750012859092	22
1674	GOBP_RIBONUCLEOSIDE_MONOPHOSPHATE_METABOLIC_PROCESS	0.845223544548086	0.934249611246735	0.00565605203075773	-0.214872343517786	-0.748906767027332	25
1675	GOMF_TUBULIN_BINDING	0.845417665498801	0.934249611246735	0.00495833231257929	0.190892712445577	0.787739659347866	56
1676	GOCC_CELL_BODY	0.846700987793564	0.935109503822128	0.00488929481596409	0.17906709881373	0.814614408707294	93
1677	GOBP_PHOSPHATIDYLINOSITOL_3_KINASE_SIGNALING	0.850287216228247	0.936681116482241	0.00557435282626479	-0.233593783007178	-0.720598485060735	16
1678	GOBP_POSTSYNAPSE_ORGANIZATION	0.849861173645505	0.936681116482241	0.00501320678302548	0.220887741275587	0.7376885392488	23
1679	GOBP_RESPONSE_TO_ENDOPLASMIC_RETICULUM_STRESS	0.849441243233805	0.936681116482241	0.00571559128654508	-0.186028765538136	-0.792151207986907	58
1680	GOCC_LATE_ENDOSOME_MEMBRANE	0.849542731591895	0.936681116482241	0.00501948320570155	0.21414132473494	0.745208697462608	27
1681	GOMF_MOLECULAR_CARRIER_ACTIVITY	0.850654217615693	0.936681116482241	0.00561997758524712	-0.207607254162925	-0.752937474863292	29
1682	GOBP_BEHAVIOR	0.851938428968376	0.937537474447363	0.00575012374213106	-0.180366390284001	-0.804416876648577	73
1683	GOMF_ENZYME_INHIBITOR_ACTIVITY	0.853376896567158	0.938562469130011	0.0058109835740682	-0.172565143100049	-0.823713266367311	106
1684	GOBP_POSITIVE_REGULATION_OF_TRANSPORTER_ACTIVITY	0.856459740538222	0.941393693430077	0.0055944753994288	-0.212370990689251	-0.74018866013026	25
1685	GOBP_RESPONSE_TO_AXON_INJURY	0.857027583717325	0.941458787810545	0.0055459126229692	-0.226038701233353	-0.720480783733758	18
1686	GOBP_EPIDERMIS_DEVELOPMENT	0.857957357085996	0.941494171418659	0.00560194537721194	-0.199496594010902	-0.757386476428339	35
1687	GOBP_STEROL_BIOSYNTHETIC_PROCESS	0.858077075733807	0.941494171418659	0.00500320406382717	0.229752154668171	0.71764163606414	18
1688	GOBP_ESTABLISHMENT_OF_PROTEIN_LOCALIZATION_TO_ORGANELLE	0.858829271820088	0.941761245342999	0.00479569736598976	0.175026005472639	0.813906067317009	106
1689	GOBP_GLYCOSYL_COMPOUND_METABOLIC_PROCESS	0.859528579184843	0.941970041486764	0.00495204607716057	0.216464236521441	0.731091491999973	24
1690	GOBP_NEGATIVE_REGULATION_OF_PROTEIN_MODIFICATION_BY_SMALL_PROTEIN_CONJUGATION_OR_REMOVAL	0.860037558685446	0.941970130844237	0.0049633280114576	0.220292505181985	0.726997869546883	22
1691	GOBP_PROTEIN_DEPOLYMERIZATION	0.861131383446546	0.942610402578094	0.00494129122528433	0.203187573984074	0.748653954314604	34
1692	GOBP_MICROTUBULE_BASED_PROCESS	0.863646689990458	0.94455820680701	0.00582554286919539	-0.16777577245521	-0.830661551940135	133
1693	GOBP_NEGATIVE_REGULATION_OF_DNA_BINDING_TRANSCRIPTION_FACTOR_ACTIVITY	0.863931412276752	0.94455820680701	0.00493801042797237	0.217480881884231	0.726310809034701	23
1694	GOBP_EPITHELIAL_TO_MESENCHYMAL_TRANSITION	0.865296546546547	0.944934458795078	0.00493284580326521	0.208691995197715	0.733474961907722	28
1695	GOMF_GTPASE_BINDING	0.86516290726817	0.944934458795078	0.00562291260741933	-0.185673008024392	-0.778359004958082	54
1696	GOBP_MYELOID_CELL_DIFFERENTIATION	0.866242740571933	0.945409972169014	0.0048317109044552	0.183682338591677	0.779442077084338	64
1697	GOBP_REGULATION_OF_CELL_SHAPE	0.866989977368251	0.945667912851286	0.00556161065169579	-0.193431704754962	-0.758201993841584	40
1698	GOBP_IMMUNE_SYSTEM_DEVELOPMENT	0.871042453678719	0.948411518681947	0.00573741069663489	-0.168976239458333	-0.818808908690151	116
1699	GOBP_NEURAL_CREST_CELL_DIFFERENTIATION	0.870780199028199	0.948411518681947	0.00546844460608955	-0.224862302852691	-0.705521804129162	17
1700	GOBP_POSITIVE_REGULATION_OF_CELLULAR_CATABOLIC_PROCESS	0.870211947461943	0.948411518681947	0.00479598583347066	0.180681057629807	0.784652847409615	72
1701	GOCC_TRANSLATION_PREINITIATION_COMPLEX	0.871649942842627	0.948515017167373	0.00545310607155827	-0.231458700641476	-0.699860026023129	15
1702	GOMF_MODIFICATION_DEPENDENT_PROTEIN_BINDING	0.873405530348429	0.949867001571646	0.0054945185573193	-0.206595800656455	-0.727861145678509	26
1703	GOBP_AMYLOID_FIBRIL_FORMATION	0.875030713111191	0.950517517587332	0.00491363271252356	0.224739137602206	0.701983242026304	18
1704	GOMF_PROTEIN_KINASE_ACTIVITY	0.874642956854155	0.950517517587332	0.00550396954341581	-0.196869200948542	-0.742700853813209	34
1705	GOBP_PROTEIN_MODIFICATION_BY_SMALL_PROTEIN_REMOVAL	0.875613778627385	0.950593023014246	0.00487193875692104	0.203716515643942	0.728277239784401	30
1706	GOBP_RESPONSE_TO_ACTIVITY	0.877344510775223	0.951913651491758	0.00542293813304293	-0.229625373882473	-0.694316608948252	15
1707	GOCC_ACTIN_CYTOSKELETON	0.878836833602585	0.952974211481186	0.00460774343774367	0.166704512787348	0.821523522486487	152
1708	GOMF_KINASE_BINDING	0.87936298227134	0.952986463808109	0.00463084336116805	0.168065239850257	0.812780394218785	134
1709	GOMF_PROTEIN_SERINE_THREONINE_PHOSPHATASE_ACTIVITY	0.880682544416514	0.953858039622567	0.00543446279715934	-0.216811350476201	-0.701432618227254	19
1710	GOBP_POSITIVE_REGULATION_OF_SUPRAMOLECULAR_FIBER_ORGANIZATION	0.882578281145903	0.955352279766705	0.00477804103614691	0.186508511777454	0.757639056073495	52
1711	GOBP_DEVELOPMENTAL_GROWTH_INVOLVED_IN_MORPHOGENESIS	0.883788277936588	0.956016162241471	0.00481535680362579	0.197133909634512	0.731793712163621	35
1712	GOBP_MEMBRANE_DEPOLARIZATION	0.884224564968881	0.956016162241471	0.00538678778759654	-0.227366796443798	-0.687487364419421	15
1713	GOCC_INTERMEDIATE_FILAMENT_CYTOSKELETON	0.886092166245902	0.95747612359671	0.00484161135759912	0.217228217133729	0.698641542190183	20
1714	GOBP_CELLULAR_RESPONSE_TO_BIOTIC_STIMULUS	0.890435529978887	0.960051950055802	0.00478129824869714	0.195218338465995	0.729202506672461	36
1715	GOBP_POSITIVE_REGULATION_OF_NERVOUS_SYSTEM_DEVELOPMENT	0.88965079127819	0.960051950055802	0.00478532521796809	0.195381767254154	0.729812965110556	36
1716	GOBP_REGULATION_OF_HEART_CONTRACTION	0.890550620338094	0.960051950055802	0.00479463981511757	0.200000615922631	0.714993067984203	30
1717	GOBP_SPINDLE_LOCALIZATION	0.889280570085665	0.960051950055802	0.00485231376268082	0.228485772589015	0.677451860676508	15
1718	GOBP_SELECTIVE_AUTOPHAGY	0.893933280954707	0.963137661843517	0.00535051804547649	-0.2154243860405	-0.686648479410575	18
1719	GOBP_REGULATION_OF_TRANSFERASE_ACTIVITY	0.896520326364464	0.965025719840276	0.00454268370680634	0.16590957619417	0.802355388085698	134
1720	GOMF_ALCOHOL_BINDING	0.897245037645448	0.965025719840276	0.00536701421644599	-0.206240837903484	-0.694687416158435	22
1721	GOMF_METAL_CLUSTER_BINDING	0.897249737355546	0.965025719840276	0.00476503637429982	0.208257138146673	0.69550670010194	23
1722	GOBP_PROTEIN_MODIFICATION_BY_SMALL_PROTEIN_CONJUGATION	0.900223056416952	0.965978479668278	0.00459513463286223	0.169807855289084	0.783364234901691	101
1723	GOBP_RESPONSE_TO_MOLECULE_OF_BACTERIAL_ORIGIN	0.899935095039407	0.965978479668278	0.00469851417234304	0.184040935832577	0.741462069842086	50
1724	GOBP_SUPRAMOLECULAR_FIBER_ORGANIZATION	0.899614884929473	0.965978479668278	0.00573257836111201	-0.159223835366384	-0.834034034391649	196
1725	GOCC_CYTOCHROME_COMPLEX	0.899506700183334	0.965978479668278	0.00478753203694301	0.216716932356743	0.676925507505765	18
1726	GOBP_CYTOKINESIS	0.9018518121151	0.966605503315026	0.00535809796555902	-0.19359060525466	-0.71349629040839	31
1727	GOMF_TRANSMEMBRANE_TRANSPORTER_BINDING	0.901615775808424	0.966605503315026	0.00535930766643684	-0.193643858292529	-0.713692559462473	31
1728	GOBP_COGNITION	0.907448411886199	0.966799896841564	0.00467599899715658	0.185921014420772	0.72089939485334	42
1729	GOBP_GROWTH	0.906935509536042	0.966799896841564	0.00559960950579967	-0.162458201777458	-0.80525390606155	134
1730	GOBP_MONOCARBOXYLIC_ACID_BIOSYNTHETIC_PROCESS	0.905938759943337	0.966799896841564	0.00540899590102861	-0.178009288823082	-0.746231961209075	54
1731	GOBP_NEGATIVE_REGULATION_OF_NEURON_APOPTOTIC_PROCESS	0.904410660660661	0.966799896841564	0.00473079710356752	0.198546482760614	0.697817248533103	28
1732	GOBP_POSITIVE_REGULATION_OF_DNA_BIOSYNTHETIC_PROCESS	0.907218243497927	0.966799896841564	0.00473553665649346	0.212216458826875	0.673053322331902	19
1733	GOBP_POSITIVE_REGULATION_OF_NF_KAPPAB_TRANSCRIPTION_FACTOR_ACTIVITY	0.906279428131153	0.966799896841564	0.00532349932295237	-0.197606834666178	-0.696191968166871	26
1734	GOBP_POSITIVE_REGULATION_OF_RESPONSE_TO_BIOTIC_STIMULUS	0.902950179339355	0.966799896841564	0.00474066110545787	0.200993959474215	0.699456057456586	27
1735	GOBP_PRIMARY_ALCOHOL_METABOLIC_PROCESS	0.909867866179365	0.966799896841564	0.00469691558819178	0.192324251381914	0.703387331850679	33
1736	GOBP_REGULATION_OF_GENERATION_OF_PRECURSOR_METABOLITES_AND_ENERGY	0.909528000171714	0.966799896841564	0.00532033881077822	-0.199392219745692	-0.687034082874056	24
1737	GOBP_REGULATION_OF_MITOCHONDRIAL_MEMBRANE_POTENTIAL	0.908857896720694	0.966799896841564	0.00472729311049107	0.21169515280336	0.67139997860438	19
1738	GOBP_REGULATION_OF_UBIQUITIN_PROTEIN_TRANSFERASE_ACTIVITY	0.909218406489273	0.966799896841564	0.00475102311171133	0.22150849329674	0.656764485767114	15
1739	GOCC_INNER_MITOCHONDRIAL_MEMBRANE_PROTEIN_COMPLEX	0.908525620192829	0.966799896841564	0.00536866752483789	-0.180039614611962	-0.738830055715648	49
1740	GOMF_CYSTEINE_TYPE_ENDOPEPTIDASE_ACTIVITY	0.90636211657306	0.966799896841564	0.00472464328806081	0.208525104438096	0.679898056590653	21
1741	GOMF_DEUBIQUITINASE_ACTIVITY	0.903838400984532	0.966799896841564	0.00529611702663344	-0.214334288326498	-0.672489394035577	17
1742	GOMF_PHOSPHOLIPID_BINDING	0.903971762822262	0.966799896841564	0.00459109252868142	0.172002980716799	0.76905888718014	84
1743	GOBP_POSITIVE_REGULATION_OF_DNA_REPAIR	0.912891066716924	0.968417172701678	0.00470708110978077	0.210135766087987	0.666454318803138	19
1744	GOBP_PROTEIN_LOCALIZATION_TO_ENDOPLASMIC_RETICULUM	0.912959463189858	0.968417172701678	0.00525334769704098	-0.209181549702958	-0.666749924018726	18
1745	GOBP_REGULATION_OF_MITOCHONDRION_ORGANIZATION	0.91253456813943	0.968417172701678	0.00529936720851282	-0.189122078269135	-0.708109259769415	33
1746	GOCC_MITOTIC_SPINDLE	0.91705725748997	0.971650248204885	0.00466245102974746	0.190871530766442	0.692814713842407	32
1747	GOMF_STRUCTURAL_CONSTITUENT_OF_CYTOSKELETON	0.916603536719984	0.971650248204885	0.00532317225974667	-0.179815566494717	-0.723596064505288	45
1748	GOBP_INOSITOL_LIPID_MEDIATED_SIGNALING	0.917843416218971	0.971665503057143	0.00522877204410452	-0.207360398289481	-0.660945145498408	18
1749	GOCC_CELL_CORTEX	0.918121536924335	0.971665503057143	0.00451343095066272	0.168131576943148	0.766398715904218	94
1750	GOBP_POSITIVE_REGULATION_OF_AUTOPHAGY	0.91888262662178	0.971915281072523	0.00469325042177561	0.212490891288856	0.652712487631889	17
1751	GOBP_NEGATIVE_REGULATION_OF_NF_KAPPAB_TRANSCRIPTION_FACTOR_ACTIVITY	0.920227165168008	0.972781543532828	0.00469080865676181	0.214930045836749	0.648785351197747	16
1752	GOBP_TUBE_FORMATION	0.921508362125612	0.97357989628682	0.00520222484336237	-0.210099419714377	-0.648122230006728	16
1753	GOMF_CADHERIN_BINDING	0.922846455227188	0.974437415074458	0.00437845110363596	0.160496277658738	0.798170069741875	163
1754	GOBP_EPITHELIAL_TUBE_MORPHOGENESIS	0.924503539232772	0.975228946333504	0.00525592060788901	-0.184166683939503	-0.699186652864904	35
1755	GOBP_MESENCHYME_DEVELOPMENT	0.924649811353485	0.975228946333504	0.00529113842997741	-0.177324723368193	-0.720794574687367	47
1756	GOBP_NEURON_PROJECTION_EXTENSION	0.927849835195411	0.977328538452555	0.00521526468747387	-0.189573389362045	-0.680972047232498	28
1757	GOBP_POSITIVE_REGULATION_OF_GROWTH	0.928305460493747	0.977328538452555	0.00523879825166862	-0.179824518497054	-0.700559584623461	39
1758	GOBP_PROTEIN_LOCALIZATION_TO_ORGANELLE	0.92861940958105	0.977328538452555	0.0043367920049494	0.158365154422636	0.796705297599615	177
1759	GOMF_UBIQUITIN_LIKE_PROTEIN_BINDING	0.928752511689921	0.977328538452555	0.00461207720096326	0.19260561192668	0.670264729918571	27
1760	GOBP_RUFFLE_ORGANIZATION	0.930520809642938	0.978632965141522	0.00464531803891111	0.213092550850795	0.631811527844403	15
1761	GOBP_NEURON_MIGRATION	0.932615469402463	0.97934026011271	0.00514712954998596	-0.205236642469965	-0.633121360247262	16
1762	GOBP_REGULATION_OF_CELL_SIZE	0.932955866361693	0.97934026011271	0.00458402750435388	0.185669077989907	0.673931144264582	32
1763	GOBP_T_CELL_ACTIVATION_INVOLVED_IN_IMMUNE_RESPONSE	0.934332528896228	0.97934026011271	0.00513274075323698	-0.208308383580468	-0.629860577068056	15
1764	GOCC_NUCLEAR_ENVELOPE	0.93400360344329	0.97934026011271	0.00536238853166085	-0.16257130445175	-0.760308114386964	94
1765	GOMF_CARBOXYLIC_ESTER_HYDROLASE_ACTIVITY	0.934367854867124	0.97934026011271	0.00457541754243195	0.186782862306194	0.667740202454372	30
1766	GOMF_UBIQUITIN_LIKE_PROTEIN_PEPTIDASE_ACTIVITY	0.932342039112096	0.97934026011271	0.00517143244386971	-0.199137931034483	-0.644255201801384	19
1767	GOBP_ACTION_POTENTIAL	0.935227401183164	0.979686428743654	0.00459522654078553	0.199830691900695	0.642688250212389	20
1768	GOBP_MEMBRANE_DOCKING	0.937883681632478	0.981358221990796	0.00516293117930691	-0.186471528165975	-0.66343623621394	27
1769	GOBP_SODIUM_ION_TRANSPORT	0.937495990591254	0.981358221990796	0.00516345544370235	-0.193741668651912	-0.644281710839958	21
1770	GOBP_OXIDATIVE_PHOSPHORYLATION	0.939365549697155	0.982023336127402	0.00524040044339417	-0.170388109198187	-0.711590444568575	53
1771	GOCC_CENTROSOME	0.939580404258039	0.982023336127402	0.00443110884555947	0.165670771455052	0.732167256646724	79
1772	GOBP_POSITIVE_REGULATION_OF_ORGANELLE_ORGANIZATION	0.943522073801669	0.984751003576479	0.0043535169891641	0.16038143671651	0.75610201179047	115
1773	GOBP_REGULATION_OF_CELL_MORPHOGENESIS_INVOLVED_IN_DIFFERENTIATION	0.943587426579746	0.984751003576479	0.00516188284948961	-0.178077208751633	-0.676068031824255	35
1774	GOCC_CORTICAL_CYTOSKELETON	0.943786213044124	0.984751003576479	0.00448795246777709	0.174228847014441	0.689555627764199	46
1775	GOBP_REGULATION_OF_PROTEIN_CONTAINING_COMPLEX_DISASSEMBLY	0.945275862713226	0.985749646130807	0.00450837811708477	0.1794708049438	0.66622534305901	35
1776	GOBP_ACTIN_NUCLEATION	0.949597375484641	0.986453784298906	0.00508719274292348	-0.191274796712011	-0.618816225091125	19
1777	GOBP_CELLULAR_RESPONSE_TO_INORGANIC_SUBSTANCE	0.948250178112654	0.986453784298906	0.00515507516157247	-0.171343347229434	-0.682477910274501	43
1778	GOBP_CILIUM_ORGANIZATION	0.94682745745982	0.986453784298906	0.00513388586044233	-0.17980509747149	-0.662688511530128	31
1779	GOBP_MYELOID_CELL_DEVELOPMENT	0.949681601091653	0.986453784298906	0.00455232446753649	0.203551345000807	0.603522205568752	15
1780	GOBP_PROTEIN_POLYMERIZATION	0.94793605606044	0.986453784298906	0.00438810971437288	0.163042893704807	0.72387621379975	81
1781	GOBP_REGULATION_OF_EXTENT_OF_CELL_GROWTH	0.948194069061974	0.986453784298906	0.00454695587822812	0.19655098809059	0.6139362343177	18
1782	GOBP_TISSUE_MORPHOGENESIS	0.949279360805174	0.986453784298906	0.00525174044665505	-0.160728811423348	-0.733371113317919	82
1783	GOBP_PROTON_TRANSMEMBRANE_TRANSPORT	0.951440082290417	0.987726075333461	0.00510555909436637	-0.176850123302942	-0.65742825935719	32
1784	GOBP_CARDIAC_MUSCLE_CELL_ACTION_POTENTIAL	0.956352816314154	0.990011230421724	0.00452038764839295	0.199933406234346	0.592795151006973	15
1785	GOBP_INTRINSIC_APOPTOTIC_SIGNALING_PATHWAY_BY_P53_CLASS_MEDIATOR	0.955783538588719	0.990011230421724	0.00503450352752695	-0.193565237677896	-0.597116991879991	16
1786	GOBP_NIK_NF_KAPPAB_SIGNALING	0.956850400445415	0.990011230421724	0.00507619101643721	-0.181576686619462	-0.619070796385323	23
1787	GOBP_PROTEIN_LOCALIZATION_TO_MITOCHONDRION	0.956673114119923	0.990011230421724	0.0050935808475635	-0.171329970046929	-0.659741158743764	37
1788	GOBP_REGULATION_OF_DNA_BINDING_TRANSCRIPTION_FACTOR_ACTIVITY	0.954698172420159	0.990011230421724	0.0044082803592012	0.166894242189429	0.691222997354954	57
1789	GOBP_REGULATION_OF_NIK_NF_KAPPAB_SIGNALING	0.954846851471595	0.990011230421724	0.00508050600209532	-0.183963450726409	-0.619649801425481	22
1790	GOBP_ATP_SYNTHESIS_COUPLED_ELECTRON_TRANSPORT	0.96717275338531	0.990187985775059	0.00506593510475319	-0.164264373829396	-0.657709648274808	44
1791	GOBP_ENERGY_DERIVATION_BY_OXIDATION_OF_ORGANIC_COMPOUNDS	0.96106620372882	0.990187985775059	0.00428369139252098	0.15707637800203	0.731424284334696	107
1792	GOBP_MESENCHYMAL_CELL_DIFFERENTIATION	0.961404294215308	0.990187985775059	0.0044240184212212	0.169638696265341	0.649921168867756	40
1793	GOBP_NADH_METABOLIC_PROCESS	0.960269591534482	0.990187985775059	0.00507054715766297	-0.17929931126805	-0.617801126012371	24
1794	GOBP_NEGATIVE_REGULATION_OF_UBIQUITIN_DEPENDENT_PROTEIN_CATABOLIC_PROCESS	0.965862238529334	0.990187985775059	0.00446573950064775	0.189336416049407	0.581588426540692	17
1795	GOBP_NEURAL_TUBE_DEVELOPMENT	0.964881358502009	0.990187985775059	0.00447987904210331	0.194492254733219	0.576662338154367	15
1796	GOBP_ORGAN_GROWTH	0.967414248021108	0.990187985775059	0.00444238689194402	0.183872996477525	0.58316085307634	19
1797	GOBP_POSITIVE_REGULATION_OF_DEFENSE_RESPONSE	0.962147088071252	0.990187985775059	0.00509430269922411	-0.168148176185298	-0.662116394438049	41
1798	GOBP_POSITIVE_REGULATION_OF_PROTEIN_CONTAINING_COMPLEX_ASSEMBLY	0.958829784925234	0.990187985775059	0.005128163475418	-0.165038829601788	-0.68034471296596	50
1799	GOBP_POSITIVE_REGULATION_OF_VIRAL_PROCESS	0.958517921868707	0.990187985775059	0.00502140849698029	-0.191986984151767	-0.592248338762044	16
1800	GOBP_REGULATION_OF_EPITHELIAL_TO_MESENCHYMAL_TRANSITION	0.967079827154878	0.990187985775059	0.00446949392694774	0.192961540996482	0.572123828568563	15
1801	GOBP_REGULATION_OF_MONONUCLEAR_CELL_MIGRATION	0.967030844190689	0.990187985775059	0.00503836875805016	-0.175234581139335	-0.603795523689098	24
1802	GOBP_REGULATION_OF_PROTEIN_POLYMERIZATION	0.968255134658485	0.990187985775059	0.00432168490566774	0.158700666187678	0.683193440646682	69
1803	GOBP_REGULATION_OF_REPRODUCTIVE_PROCESS	0.968224099219502	0.990187985775059	0.00501543283196076	-0.177883754174735	-0.591546724397438	21
1804	GOBP_REGULATION_OF_SODIUM_ION_TRANSMEMBRANE_TRANSPORT	0.965127738609658	0.990187985775059	0.00447871403918812	0.194318066077285	0.576145875235324	15
1805	GOBP_RESPONSE_TO_RETINOIC_ACID	0.968103252217421	0.990187985775059	0.00446466736228273	0.192151863970031	0.569723166146998	15
1806	GOBP_SODIUM_ION_TRANSMEMBRANE_TRANSPORT	0.963964920476504	0.990187985775059	0.00500360775519466	-0.185272503706996	-0.590541699039967	18
1807	GOCC_AUTOPHAGOSOME	0.966684486261093	0.990187985775059	0.00502272630837109	-0.178910652724785	-0.594961642619672	21
1808	GOCC_CILIUM	0.965507102559862	0.990187985775059	0.00433609638893823	0.161023200730395	0.681227554228139	63
1809	GOCC_MITOCHONDRIAL_ENVELOPE	0.962755113727466	0.990187985775059	0.00535787805864022	-0.150987049431002	-0.769567600703265	161
1810	GOMF_ANION_TRANSMEMBRANE_TRANSPORTER_ACTIVITY	0.957692720060041	0.990187985775059	0.00507834795310141	-0.179339423809688	-0.625061866441369	25
1811	GOBP_REGULATION_OF_GROWTH	0.968982960596379	0.990385124276034	0.00518110942774333	-0.153709700513614	-0.714518745217445	91
1812	GOBP_MORPHOGENESIS_OF_A_POLARIZED_EPITHELIUM	0.97050638902035	0.991063498545654	0.00444808060124519	0.188290582351171	0.56837177474349	16
1813	GOMF_TAU_PROTEIN_BINDING	0.970717516403712	0.991063498545654	0.00497163386374471	-0.180412048067434	-0.575049374630975	18
1814	GOCC_MICROTUBULE_ORGANIZING_CENTER	0.971682760117175	0.991502088741395	0.00423320294243733	0.153349827200221	0.715162420789552	108
1815	GOBP_MAINTENANCE_OF_PROTEIN_LOCATION	0.972775914691586	0.992070643578031	0.00441561236954239	0.178872745789036	0.575284061264071	20
1816	GOBP_REGULATION_OF_LEUKOCYTE_CHEMOTAXIS	0.973510357173301	0.992272946656267	0.00497494071112799	-0.175408866963992	-0.575761066810313	20
1817	GOBP_POSITIVE_REGULATION_OF_DNA_BINDING_TRANSCRIPTION_FACTOR_ACTIVITY	0.9741921005386	0.992421341825508	0.00437520669092279	0.164549861761589	0.6186871728232	37
1818	GOBP_CYTOSKELETON_DEPENDENT_CYTOKINESIS	0.980812882778706	0.993078588779648	0.0049628281772351	-0.165034487883355	-0.562671528747026	23
1819	GOBP_DEVELOPMENTAL_GROWTH	0.981152157523615	0.993078588779648	0.00512109939191394	-0.148963663863944	-0.686669788280627	87
1820	GOBP_NEGATIVE_REGULATION_OF_PROTEASOMAL_PROTEIN_CATABOLIC_PROCESS	0.979211651636394	0.993078588779648	0.00491768602064394	-0.181153184165232	-0.547751593838048	15
1821	GOBP_ORGANELLE_DISASSEMBLY	0.976784677887406	0.993078588779648	0.00436811174172752	0.171775939847019	0.580160169506871	24
1822	GOBP_PATTERN_RECOGNITION_RECEPTOR_SIGNALING_PATHWAY	0.982204805344983	0.993078588779648	0.00495633567559982	-0.163470485573579	-0.557339191355662	23
1823	GOBP_POSITIVE_REGULATION_OF_BINDING	0.982406651325069	0.993078588779648	0.00430178771471705	0.155324483958569	0.617677935827085	47
1824	GOBP_POSITIVE_REGULATION_OF_MITOCHONDRION_ORGANIZATION	0.982728256487513	0.993078588779648	0.00491185442348308	-0.171290960294925	-0.537437826639448	17
1825	GOBP_POSITIVE_REGULATION_OF_MYELOID_CELL_DIFFERENTIATION	0.982728256487513	0.993078588779648	0.00491185442348308	-0.171266950825152	-0.537362495184528	17
1826	GOBP_POSITIVE_REGULATION_OF_RESPONSE_TO_EXTERNAL_STIMULUS	0.976618348987088	0.993078588779648	0.00510535228130115	-0.152483408804467	-0.674732308501872	70
1827	GOBP_POSITIVE_REGULATION_OF_TRANSMEMBRANE_RECEPTOR_PROTEIN_SERINE_THREONINE_KINASE_SIGNALING_PATHWAY	0.980156925176257	0.993078588779648	0.00440819209098104	0.181760515344203	0.538913202000268	15
1828	GOBP_PROTEIN_TARGETING_TO_MITOCHONDRION	0.975964213860708	0.993078588779648	0.00498316890701474	-0.16652846957551	-0.598191725278263	28
1829	GOBP_PROTEOLYSIS_INVOLVED_IN_PROTEIN_CATABOLIC_PROCESS	0.980007303268213	0.993078588779648	0.00525913901744913	-0.14613114474066	-0.736386312426453	149
1830	GOBP_REGULATION_OF_CELLULAR_COMPONENT_BIOGENESIS	0.98288491336808	0.993078588779648	0.00405880561937457	0.145402471222101	0.738701124084543	191
1831	GOBP_REGULATION_OF_CHEMOTAXIS	0.979255957483285	0.993078588779648	0.00497343727917475	-0.161471570891734	-0.600259540702612	32
1832	GOBP_REGULATION_OF_FAT_CELL_DIFFERENTIATION	0.978887120006065	0.993078588779648	0.00441410970620664	0.183288059378029	0.543442313534239	15
1833	GOBP_CELLULAR_RESPONSE_TO_CALCIUM_ION	0.983636055717854	0.993295329587424	0.00489706398781619	-0.176199027220893	-0.532771744740223	15
1834	GOBP_REGULATION_OF_MYELOID_CELL_DIFFERENTIATION	0.984675313556783	0.993802620170995	0.00494248486881734	-0.158894977039381	-0.570771236266832	28
1835	GOBP_REGULATION_OF_DEVELOPMENTAL_GROWTH	0.98770682933199	0.994411978477932	0.00430075183061566	0.151862822951368	0.581818096772745	40
1836	GOBP_REGULATION_OF_SODIUM_ION_TRANSPORT	0.987782274842077	0.994411978477932	0.00436330017620052	0.169314613310534	0.520087057737077	17
1837	GOCC_ROUGH_ENDOPLASMIC_RETICULUM	0.986726707408599	0.994411978477932	0.00494149014265928	-0.157008707797008	-0.547231355261238	25
1838	GOMF_PROTEIN_PHOSPHATASE_BINDING	0.986277841046991	0.994411978477932	0.00431112060007183	0.15484086234975	0.585885326588879	38
1839	GOMF_UBIQUITIN_LIKE_PROTEIN_TRANSFERASE_ACTIVITY	0.987965223350036	0.994411978477932	0.00492957149220417	-0.156864650388201	-0.534817138964802	23
1840	GOBP_REGULATION_OF_RESPONSE_TO_BIOTIC_STIMULUS	0.988644756277696	0.994555132538052	0.00424949111941349	0.148569945566183	0.610767232901224	55
1841	GOBP_NEGATIVE_REGULATION_OF_PROTEOLYSIS_INVOLVED_IN_PROTEIN_CATABOLIC_PROCESS	0.990350546551074	0.99572996288215	0.00433540087317192	0.161486236922409	0.512160314389999	19
1842	GOBP_REGULATION_OF_BINDING	0.991277953518989	0.996121331142046	0.0041928402964529	0.143826826637373	0.633929349308087	78
1843	GOBP_ANTIGEN_PROCESSING_AND_PRESENTATION	0.992483302192728	0.996791422875062	0.00492194118212076	-0.145896784391276	-0.550404358903884	34
1844	GOCC_OXIDOREDUCTASE_COMPLEX	0.993971031541798	0.997744240446784	0.00420433936262818	0.14114998414146	0.591318219272042	60
1845	GOBP_POSITIVE_REGULATION_OF_CHEMOTAXIS	0.995905103593365	0.998602571371246	0.00429462734680322	0.146754113718377	0.478493162646653	21
1846	GOBP_TYPE_I_INTERFERON_PRODUCTION	0.995617934713578	0.998602571371246	0.00484170853300711	-0.157161863148525	-0.47520920720688	15
1847	GOBP_PEPTIDYL_THREONINE_MODIFICATION	0.997311486515094	0.999471338137216	0.0048339413844995	-0.150602409638554	-0.455375434307166	15
1848	GOBP_STEROID_METABOLIC_PROCESS	0.997888435973706	0.999508384733404	0.00418145165961387	0.131069577040192	0.559399327462372	66
1849	GOBP_NEGATIVE_REGULATION_OF_PROTEIN_CATABOLIC_PROCESS	0.999887638345287	0.999889656389998	0.0042624918212305	0.107165738437463	0.386134767040469	31
1850	GOBP_REGULATION_OF_PROTEIN_MODIFICATION_BY_SMALL_PROTEIN_CONJUGATION_OR_REMOVAL	0.999233783576698	0.999889656389998	0.00497865145664569	-0.120816904889982	-0.516092828960009	59
1851	GOMF_ACTIN_FILAMENT_BINDING	0.999889656389998	0.999889656389998	0.00501249874092969	-0.10520934427115	-0.475344306396609	78

## Sheet: ApoB_C5
Column1	pathway	pval	padj	log2err	ES	NES	size
1	GOBP_MRNA_METABOLIC_PROCESS	9.82064977495955e-09	1.81780227334501e-05	0.747739663149885	0.463351675719288	2.14850344503936	140
2	GOBP_MRNA_PROCESSING	2.65382829322055e-07	0.000245611808537562	0.674962860011025	0.475380847486614	2.12223135249043	109
3	GOBP_RNA_SPLICING	7.43130351105852e-07	0.000458511426632311	0.659444398037935	0.457260898688277	2.04594709727193	111
4	GOCC_MITOCHONDRIAL_MATRIX	1.16440273335494e-06	0.000538827364859999	0.643551836150722	-0.394668651149219	-1.99193089317208	145
5	GOCC_CELL_SURFACE	2.58462808990482e-06	0.000797357765735638	0.627256739718528	-0.380350366288374	-1.92351382006058	147
6	GOCC_MITOCHONDRIAL_ENVELOPE	2.24449226526407e-06	0.000797357765735638	0.627256739718528	-0.380519900592629	-1.94978883973413	161
7	GOBP_AEROBIC_RESPIRATION	5.19296993234211e-06	0.00104749705625335	0.610526878385931	-0.465429130741229	-2.09972756410215	76
8	GOBP_CELLULAR_RESPIRATION	5.57445890920249e-06	0.00104749705625335	0.610526878385931	-0.443161453364209	-2.04053671011107	85
9	GOBP_RNA_PROCESSING	5.65908728391872e-06	0.00104749705625335	0.610526878385931	0.39793123605117	1.88919542423053	166
10	GOBP_RNA_SPLICING_VIA_TRANSESTERIFICATION_REACTIONS	4.62606676902974e-06	0.00104749705625335	0.610526878385931	0.467912725967265	2.02446411934154	90
11	GOCC_EXTERNAL_SIDE_OF_PLASMA_MEMBRANE	8.40208687489481e-06	0.00141384207322094	0.593325476396405	-0.489376406735332	-2.13243032909011	64
12	GOBP_REGULATION_OF_MRNA_METABOLIC_PROCESS	1.00026760419463e-05	0.00154291277947022	0.593325476396405	0.492967059929603	2.05604539645859	73
13	GOBP_ENERGY_DERIVATION_BY_OXIDATION_OF_ORGANIC_COMPOUNDS	1.29916570872086e-05	0.001849812097571	0.593325476396405	-0.400112945554716	-1.92158028189987	107
14	GOBP_GENERATION_OF_PRECURSOR_METABOLITES_AND_ENERGY	2.18900276070605e-05	0.0028941743643335	0.575610261071129	-0.339770972729343	-1.76181923851114	176
15	GOBP_B_CELL_MEDIATED_IMMUNITY	3.12462979048339e-05	0.00329202374120794	0.557332238758646	-0.544997443881192	-2.1407981093199	40
16	GOBP_HUMORAL_IMMUNE_RESPONSE_MEDIATED_BY_CIRCULATING_IMMUNOGLOBULIN	3.20131968350853e-05	0.00329202374120794	0.557332238758646	-0.601131956593014	-2.21679716071574	31
17	GOBP_MICROTUBULE_BASED_PROCESS	2.88839116551941e-05	0.00329202374120794	0.575610261071129	0.400541599835057	1.84422659422544	133
18	GOCC_BLOOD_MICROPARTICLE	2.99799259123623e-05	0.00329202374120794	0.575610261071129	-0.427100869583616	-1.9581257458164	83
19	GOCC_INNER_MITOCHONDRIAL_MEMBRANE_PROTEIN_COMPLEX	4.62564783562895e-05	0.00428103707187459	0.557332238758646	-0.506492413670759	-2.08592987107163	49
20	GOCC_SIDE_OF_MEMBRANE	4.60912520040115e-05	0.00428103707187459	0.557332238758646	-0.369614005089734	-1.8298028975441	128
21	GOCC_MITOCHONDRIAL_PROTEIN_CONTAINING_COMPLEX	7.04526780946352e-05	0.00618734830265482	0.538434096309916	-0.436657014465358	-1.95338203266653	73
22	GOCC_ORGANELLE_INNER_MEMBRANE	7.35395260175073e-05	0.00618734830265482	0.538434096309916	-0.375294063099204	-1.795984293448	105
23	GOMF_OXIDOREDUCTION_DRIVEN_ACTIVE_TRANSMEMBRANE_TRANSPORTER_ACTIVITY	8.35666027923391e-05	0.0067252948595052	0.538434096309916	-0.589665116073164	-2.13769264434926	29
24	GOCC_NUCLEAR_PROTEIN_CONTAINING_COMPLEX	9.95134711439894e-05	0.00767497646198018	0.538434096309916	0.367899164103215	1.73671713626755	159
25	GOCC_CONDENSED_CHROMOSOME_CENTROMERIC_REGION	0.000110509630042319	0.00818213300833327	0.538434096309916	0.5980554649073	2.04283484927005	29
26	GOMF_TRANSPORTER_ACTIVITY	0.000125239909797759	0.00891611819367895	0.518848077743792	-0.376103952418552	-1.82011145510448	112
27	GOCC_CHROMOSOME	0.000134518298151174	0.00922197666214159	0.518848077743792	0.381452092931391	1.77600900583134	144
28	GOCC_RESPIRASOME	0.000149973960554624	0.00991435003523604	0.518848077743792	-0.520842299669645	-2.04591456878406	40
29	GOBP_CELLULAR_COMPONENT_DISASSEMBLY	0.000162948398557536	0.0100633568236278	0.518848077743792	0.398702338665584	1.7799173187161	109
30	GOBP_OXIDATIVE_PHOSPHORYLATION	0.000163477682435058	0.0100633568236278	0.518848077743792	-0.478410832377267	-2.00267317836881	53
31	GOBP_RESPIRATORY_ELECTRON_TRANSPORT_CHAIN	0.00016853812076308	0.0100633568236278	0.518848077743792	-0.469133632062791	-1.95660892998063	52
32	GOBP_NEURON_PROJECTION_ORGANIZATION	0.000200696524135331	0.011609039567953	0.518848077743792	0.702784844426451	2.05157579798002	16
33	GOBP_ADAPTIVE_IMMUNE_RESPONSE_BASED_ON_SOMATIC_RECOMBINATION_OF_IMMUNE_RECEPTORS_BUILT_FROM_IMMUNOGLOBULIN_SUPERFAMILY_DOMAINS	0.000214646484228153	0.0120397164335246	0.518848077743792	-0.454633425344631	-1.9249012484611	56
34	GOBP_MICROTUBULE_ORGANIZING_CENTER_ORGANIZATION	0.000262752242152466	0.0138177379892616	0.378767838473548	0.683366033986884	2.02878961646554	17
35	GOCC_CONDENSED_CHROMOSOME	0.000268740447116919	0.0138177379892616	0.366353035551031	0.549487856419787	1.99901468587027	38
36	GOCC_INTRINSIC_COMPONENT_OF_PLASMA_MEMBRANE	0.000254278061995447	0.0138177379892616	0.49849310876659	-0.351996050717066	-1.73580276915687	125
37	GOBP_NUCLEUS_ORGANIZATION	0.000286939202646592	0.0141636696719135	0.355083369190112	0.561011070685194	1.99080507563574	34
38	GOBP_SPLICEOSOMAL_COMPLEX_ASSEMBLY	0.000290772256905841	0.0141636696719135	0.355083369190112	0.601577801191911	2.01861923891971	27
39	GOMF_STRUCTURAL_CONSTITUENT_OF_CYTOSKELETON	0.000299057967402682	0.0141937512221119	0.344793025281827	0.520893148355484	1.96884815394723	45
40	GOCC_SPLICEOSOMAL_COMPLEX	0.00032400732256549	0.014993438851718	0.3266384651296	0.463449954814939	1.88511867880318	64
41	GOCC_POLYMERIC_CYTOSKELETAL_FIBER	0.00037861578070574	0.0166861383353887	0.291412482594883	0.37503883451361	1.72260982675962	131
42	GOCC_U2_SNRNP	0.000369848538217682	0.0166861383353887	0.318573797493935	0.687672332065126	1.96986060065664	15
43	GOBP_ATP_SYNTHESIS_COUPLED_ELECTRON_TRANSPORT	0.000400962309542903	0.017260028720091	0.366353035551031	-0.495364371791105	-1.98918201817371	44
44	GOBP_FATTY_ACID_BETA_OXIDATION	0.000419369958309692	0.0176421316552555	0.355083369190112	-0.510713792054374	-1.95372594810681	36
45	GOBP_TRANSMEMBRANE_TRANSPORT	0.000431472863438839	0.0177479171161176	0.392535737171599	-0.319499664763938	-1.63927566768316	162
46	GOBP_MICROTUBULE_BASED_MOVEMENT	0.000456360524814604	0.017898843972557	0.275058166508266	0.469569482380843	1.87341890233765	58
47	GOBP_REGULATION_OF_CELLULAR_COMPONENT_BIOGENESIS	0.000464151545479599	0.017898843972557	0.256999698136606	0.336129126452696	1.6249631803084	191
48	GOMF_ACTIVE_TRANSMEMBRANE_TRANSPORTER_ACTIVITY	0.000462225874377279	0.017898843972557	0.344793025281827	-0.446537254136012	-1.87676670350793	54
49	GOMF_LYASE_ACTIVITY	0.000497330122500262	0.0187868991173058	0.335347956526587	-0.413467569237604	-1.80794802391348	65
50	GOBP_LIPID_MODIFICATION	0.000534909192796556	0.0198023383173285	0.318573797493935	-0.455455831365568	-1.89152977000283	51
51	GOBP_HYDROGEN_PEROXIDE_CATABOLIC_PROCESS	0.000558776279946916	0.0202802920427793	0.297547849641631	-0.665647615121729	-2.04642990410071	16
52	GOCC_ACTIN_CYTOSKELETON	0.000596320701273145	0.0212267234241652	0.229497839424377	0.3549320284281	1.66515628894208	152
53	GOBP_REGULATION_OF_MRNA_CATABOLIC_PROCESS	0.000671602948336943	0.0234554161768242	0.229497839424377	0.525384232143366	1.90118285157497	37
54	GOBP_LYMPHOCYTE_MEDIATED_IMMUNITY	0.000757674722403658	0.025971405762392	0.270189170007159	-0.409392298039297	-1.78390404772218	64
55	GOBP_LIPID_OXIDATION	0.000803757566623967	0.0270500955603811	0.256999698136606	-0.47205542146885	-1.90541167902932	45
56	GOBP_RNA_LOCALIZATION	0.000835873733897138	0.0276286121686358	0.202960752794379	0.471402703455812	1.84645365303117	53
57	GOCC_CATALYTIC_STEP_2_SPLICEOSOME	0.000937866354044549	0.0304559758129203	0.193598336112105	0.511928508085921	1.87337851429351	39
58	GOBP_CYTOSOLIC_TRANSPORT	0.0010122297263661	0.0323040900604076	0.185421671633222	0.486286246225275	1.8466911304664	46
59	GOBP_ANTIGEN_PROCESSING_AND_PRESENTATION_OF_PEPTIDE_ANTIGEN	0.0011393576871039	0.0345729685053985	0.209274610495305	-0.575700907692679	-1.94094217434234	22
60	GOCC_OXIDOREDUCTASE_COMPLEX	0.00111621628637437	0.0345729685053985	0.221247181222857	-0.412947420809031	-1.77455502323503	60
61	GOMF_ELECTRON_TRANSFER_ACTIVITY	0.00113352397145581	0.0345729685053985	0.218688459716617	-0.422852062038276	-1.78449516130484	55
62	GOBP_ELECTRON_TRANSPORT_CHAIN	0.00122807485917185	0.0366639768439854	0.2138263748835	-0.382197929617698	-1.70975970591396	73
63	GOBP_NUCLEAR_ENVELOPE_ORGANIZATION	0.00127872757847534	0.0375702340913944	0.169373164829538	0.641499810552964	1.90449640439613	17
64	GOBP_NEGATIVE_REGULATION_OF_RNA_CATABOLIC_PROCESS	0.00131501539952244	0.0380327110080631	0.165971637611886	0.603122424375669	1.89802607082869	21
65	GOBP_ANTIGEN_PROCESSING_AND_PRESENTATION	0.00134949455294926	0.0384294525770627	0.195367273633188	-0.494730535393596	-1.86607211973488	34
66	GOCC_CYTOCHROME_COMPLEX	0.00138170066274795	0.0387504231325219	0.188566373140697	-0.617910069260856	-1.96670298972161	18
67	GOBP_MONOCARBOXYLIC_ACID_CATABOLIC_PROCESS	0.00144431774990498	0.0393151787510899	0.19187655902153	-0.430805945804493	-1.7819218341836	50
68	GOMF_CARBON_OXYGEN_LYASE_ACTIVITY	0.0014385331837909	0.0393151787510899	0.188566373140697	-0.508430526379593	-1.87494165788056	31
69	GOBP_RESPONSE_TO_LIPID	0.00152889311107483	0.0410142195449203	0.142425644444864	0.339412772255597	1.59941088235315	157
70	GOBP_ATP_METABOLIC_PROCESS	0.00168460951277934	0.0439184818049938	0.180986113662256	-0.390830634955534	-1.71868917801784	67
71	GOBP_CELLULAR_EXTRAVASATION	0.00167777415295708	0.0439184818049938	0.17055429519775	-0.622415506112288	-1.94946538673836	17
72	GOBP_FATTY_ACID_CATABOLIC_PROCESS	0.00192736101724613	0.0451588005433238	0.164882493541007	-0.458424913048807	-1.81899032358747	42
73	GOBP_MACROAUTOPHAGY	0.00183061952018499	0.0451588005433238	0.135340756933996	0.411776151313734	1.70775305880969	71
74	GOBP_NEGATIVE_REGULATION_OF_MRNA_METABOLIC_PROCESS	0.00181392825659456	0.0451588005433238	0.139722630751325	0.52893030425343	1.83669246813928	31
75	GOBP_REGULATION_OF_SYNAPSE_STRUCTURE_OR_ACTIVITY	0.00187822285967968	0.0451588005433238	0.137793287974476	0.545988480198463	1.84898238434743	28
76	GOBP_RNA_STABILIZATION	0.00191965376426652	0.0451588005433238	0.137793287974476	0.620649468456059	1.87245347010886	18
77	GOCC_MICROTUBULE	0.00177047611452269	0.0451588005433238	0.137167693883963	0.40337206949219	1.69781795869397	77
78	GOCC_MICROTUBULE_ASSOCIATED_COMPLEX	0.00182911338809383	0.0451588005433238	0.13907055301712	0.52772780331108	1.846428776554	32
79	GOMF_ENDOPEPTIDASE_REGULATOR_ACTIVITY	0.00192337682590841	0.0451588005433238	0.168216214851719	-0.39664749408391	-1.71180479393292	61
80	GOBP_LEUKOCYTE_MEDIATED_IMMUNITY	0.00198748422098676	0.0459854161630811	0.168216214851719	-0.36755547176142	-1.67042067157691	79
81	GOBP_RNA_CATABOLIC_PROCESS	0.00206509981315764	0.0471913549895652	0.128700085713998	0.448875992552891	1.75821799521132	53
82	GOCC_RIBONUCLEOPROTEIN_GRANULE	0.00210778909138076	0.0475794830261682	0.126694332526061	0.425689455865849	1.72637105876101	63
83	GOBP_ADAPTIVE_IMMUNE_RESPONSE	0.00221104998552289	0.0487736256413221	0.157814648008459	-0.383698809886448	-1.68732676814137	67
84	GOBP_ORGANIC_ACID_TRANSMEMBRANE_TRANSPORT	0.00221338981840684	0.0487736256413221	0.149934164064695	-0.551756355608699	-1.8818355679443	23
85	GOBP_REGULATION_OF_MRNA_PROCESSING	0.00229544736273058	0.0499867419813448	0.122948560982603	0.474895296223508	1.77748142412018	43
86	GOBP_NEUTROPHIL_MIGRATION	0.00242113508509578	0.0521107097966545	0.143126234087999	-0.555979367368926	-1.87445214654165	22
87	GOMF_TETRAPYRROLE_BINDING	0.00248994445508523	0.0529757147857789	0.141735229236931	-0.532415198944292	-1.85825166638481	25
88	GOBP_COMPLEMENT_ACTIVATION	0.00252206809583859	0.0530494096067867	0.143126234087999	-0.466751478135586	-1.79855859254514	37
89	GOBP_REGULATION_OF_ORGANELLE_ASSEMBLY	0.00268740447116919	0.0554279868727152	0.114142362748948	0.488804874107954	1.77825244079695	38
90	GOMF_MRNA_BINDING	0.00269503988035892	0.0554279868727152	0.1097499875169	0.364869569072397	1.6084215111704	101
91	GOBP_POSITIVE_REGULATION_OF_CELL_DEATH	0.00279779567613395	0.0569090087530104	0.145291618758516	-0.333068760654896	-1.59959423983134	107
92	GOBP_ORGANELLE_ASSEMBLY	0.00293219854743395	0.0589945599054374	0.103345482282226	0.336409641698184	1.5614992555199	141
93	GOMF_ACTIN_BINDING	0.00301281954717322	0.0596978704370474	0.1020396579433	0.337368993560201	1.56153842422902	138
94	GOMF_PRIMARY_ACTIVE_TRANSMEMBRANE_TRANSPORTER_ACTIVITY	0.00303165846627901	0.0596978704370474	0.130804046615262	-0.450646346413657	-1.77017866268119	40
95	GOCC_CYTOPLASMIC_STRESS_GRANULE	0.0031081498780781	0.0605598465718164	0.10728600565347	0.547831300049375	1.80285044018466	25
96	GOBP_PROCESS_UTILIZING_AUTOPHAGIC_MECHANISM	0.0032499187520312	0.0626624959376016	0.0995695888380874	0.355929337093977	1.5840507549579	107
97	GOBP_HYDROGEN_PEROXIDE_METABOLIC_PROCESS	0.00353028170693891	0.0668013840870679	0.118701762868237	-0.528729754968757	-1.82410015584929	24
98	GOBP_MITOCHONDRIAL_ELECTRON_TRANSPORT_NADH_TO_UBIQUINONE	0.00353675615371834	0.0668013840870679	0.11830082917801	-0.545375732257249	-1.83870260660767	22
99	GOCC_CHROMOSOME_CENTROMERIC_REGION	0.00367957330452689	0.0687968705725179	0.0977173583011305	0.496231977855839	1.76092984939065	34
100	GOCC_U2_TYPE_SPLICEOSOMAL_COMPLEX	0.00382758912693708	0.0708486747396054	0.0959645191846774	0.50614133850381	1.7709014506217	32
101	GOBP_ION_TRANSPORT	0.00398192333217457	0.0722601969397562	0.128700085713998	-0.28370692078513	-1.47450982307845	179
102	GOBP_MRNA_TRANSPORT	0.00397560271156493	0.0722601969397562	0.0943024844643926	0.513153156549794	1.76815815999429	30
103	GOBP_REGULATION_OF_TELOMERE_MAINTENANCE	0.00405261531064327	0.0728290382524339	0.0939002554813741	0.540041391019149	1.7772147364144	25
104	GOCC_NUCLEAR_BODY	0.00425584598480276	0.0757458742102876	0.0869573383215577	0.35192428505105	1.56622641441874	107
105	GOBP_MICROTUBULE_CYTOSKELETON_ORGANIZATION	0.00436922300388025	0.0762965262281353	0.0866414063495873	0.372602180916308	1.60047149809413	86
106	GOBP_SUBSTANTIA_NIGRA_DEVELOPMENT	0.00436753780056493	0.0762965262281353	0.106403799716688	-0.538642370213848	-1.81600146754306	22
107	GOBP_MRNA_CATABOLIC_PROCESS	0.00450323670137912	0.0779017863014275	0.0874377598043874	0.440629819688829	1.68889712731927	48
108	GOBP_LONG_CHAIN_FATTY_ACID_TRANSPORT	0.00462727314793392	0.0791137800230715	0.1020396579433	-0.611429559605706	-1.84345459608629	15
109	GOBP_NUCLEAR_TRANSPORT	0.00465878013101825	0.0791137800230715	0.0842316500576261	0.378780051677021	1.60528991994876	80
110	GOCC_SPINDLE	0.0048539775201174	0.0816792035430664	0.0830995349236842	0.397028147395623	1.62913928907537	67
111	GOBP_INTRACELLULAR_RECEPTOR_SIGNALING_PATHWAY	0.00528655128291467	0.0881568146367123	0.0813530349192193	0.481811949402947	1.72113783895717	35
112	GOMF_RNA_POLYMERASE_II_TRANSCRIPTION_REGULATORY_REGION_SEQUENCE_SPECIFIC_DNA_BINDING	0.00540921111378233	0.0893968729608133	0.0812231876701531	0.532813096539025	1.75342724219108	25
113	GOBP_POSITIVE_REGULATION_OF_MRNA_METABOLIC_PROCESS	0.00552654777242829	0.089733683568112	0.0798345547649838	0.498861422836781	1.7322793014532	31
114	GOBP_REGULATION_OF_RNA_SPLICING	0.00549132469938305	0.089733683568112	0.0791063911015503	0.43371040964528	1.669449205523	49
115	GOMF_PHOSPHATIDYLINOSITOL_BINDING	0.00569367684627073	0.0916434421082358	0.0780504084085427	0.457227845574093	1.69311487598347	41
116	GOBP_MITOCHONDRIAL_TRANSMEMBRANE_TRANSPORT	0.00586715093944262	0.093621520594037	0.0908570113373508	-0.589110774892978	-1.81112931103714	16
117	GOMF_HYDRO_LYASE_ACTIVITY	0.00597058044634904	0.0936571559846786	0.0915901010716957	-0.492079868867175	-1.75269547669842	27
118	GOMF_INTEGRIN_BINDING	0.00594238146578743	0.0936571559846786	0.0937010555415394	-0.422296269397636	-1.68635007720857	43
119	GOCC_NUCLEAR_SPECK	0.00608535771815357	0.094655438120187	0.0745103402148887	0.40924914673783	1.63882957411844	59
120	GOBP_RETROGRADE_TRANSPORT_ENDOSOME_TO_GOLGI	0.0061468000482102	0.0948143907436423	0.0762726998920628	0.534842406270614	1.74158598144098	24
121	GOBP_POSITIVE_REGULATION_OF_IMMUNE_SYSTEM_PROCESS	0.00621494618766106	0.0950732677137241	0.100781990263125	-0.287253465742864	-1.45919689755242	151
122	GOBP_B_CELL_ACTIVATION	0.006512371084104	0.0952530497576278	0.087926203341365	-0.476159461374795	-1.72620450213627	29
123	GOBP_CELLULAR_RESPONSE_TO_HORMONE_STIMULUS	0.00635439640945756	0.0952530497576278	0.0709731550600653	0.339366806288778	1.52443702027037	114
124	GOBP_NEGATIVE_REGULATION_OF_EPITHELIAL_CELL_MIGRATION	0.0064780724239176	0.0952530497576278	0.0864847215292226	-0.572809910807901	-1.7940958786127	17
125	GOBP_REGULATION_OF_CELLULAR_CATABOLIC_PROCESS	0.00650145213840279	0.0952530497576278	0.0685871642355644	0.310967874146187	1.47742621689935	167
126	GOMF_ANTIGEN_BINDING	0.00641671155242266	0.0952530497576278	0.0871166010657177	-0.563584346839807	-1.79379342566147	18
127	GOMF_PROTEASE_BINDING	0.00653546046419164	0.0952530497576278	0.0889280693296915	-0.429284251198466	-1.68626646536498	40
128	GOMF_CIS_REGULATORY_REGION_SEQUENCE_SPECIFIC_DNA_BINDING	0.00667663525402511	0.0965504051187537	0.0735287824963045	0.572535266959289	1.75442576444316	19
129	GOBP_CELLULAR_RESPONSE_TO_LIPID	0.00677960794137909	0.0972794906937419	0.0692213702497445	0.353962050417565	1.54771672574003	96
130	GOBP_CILIUM_ORGANIZATION	0.00706923442056011	0.0978568145686882	0.0705440889220846	0.492015364577871	1.70850659730018	31
131	GOBP_NEUTROPHIL_CHEMOTAXIS	0.00697875927964216	0.0978568145686882	0.0835187289323361	-0.559795467997007	-1.78173406667297	18
132	GOBP_POSITIVE_REGULATION_OF_IMMUNE_RESPONSE	0.00709478407178912	0.0978568145686882	0.0906764639224523	-0.31752376462291	-1.51485723322954	103
133	GOBP_PROTEIN_TARGETING	0.00706113455974091	0.0978568145686882	0.0884228948676953	-0.353018211691895	-1.57539179101471	72
134	GOBP_REGULATION_OF_MRNA_SPLICING_VIA_SPLICEOSOME	0.00701825081012106	0.0978568145686882	0.0704592006441967	0.46538608347574	1.6840704138686	37
135	GOCC_SM_LIKE_PROTEIN_FAMILY_COMPLEX	0.0071370448226758	0.0978568145686882	0.0702063526717974	0.491724590401664	1.70749689387598	31
136	GOBP_ESTABLISHMENT_OF_PROTEIN_LOCALIZATION_TO_MEMBRANE	0.00724506429994566	0.0986074560235251	0.0861738759715486	-0.376576961910785	-1.60674724616036	58
137	GOBP_ORGANELLE_LOCALIZATION	0.00744641650801449	0.0993252277133389	0.0653842190341658	0.335292067172026	1.51191973906545	116
138	GOBP_POSTSYNAPSE_ORGANIZATION	0.00741571095973096	0.0993252277133389	0.0694637468060723	0.535817236942735	1.72561312551541	23
139	GOBP_REGULATION_OF_CHROMOSOME_ORGANIZATION	0.00745878263217402	0.0993252277133389	0.0685091010490841	0.481117837025096	1.69627947067722	33
140	GOBP_ION_TRANSMEMBRANE_TRANSPORT	0.00769901220220802	0.10179193990205	0.0885903319359326	-0.299657922034358	-1.47542515602452	124
141	GOBP_MITOCHONDRION_ORGANIZATION	0.00784536668561683	0.102991303085651	0.0867989426981128	-0.309163532343254	-1.49616105627175	112
142	GOBP_NUCLEOSIDE_TRIPHOSPHATE_METABOLIC_PROCESS	0.00804137109438458	0.104705728035154	0.083659870681807	-0.335672607425537	-1.53564160122499	82
143	GOBP_REGULATION_OF_INNATE_IMMUNE_RESPONSE	0.00808909730363423	0.104705728035154	0.0655202485153037	0.454163775904239	1.66199116929549	39
144	GOBP_REGULATION_OF_ENDOTHELIAL_CELL_MIGRATION	0.00815519584826393	0.104828246632893	0.079346903712936	-0.429186742322028	-1.66576461995687	38
145	GOBP_HUMORAL_IMMUNE_RESPONSE	0.00866984300554557	0.105905014579236	0.0789869484772312	-0.364053605131255	-1.57621671579518	62
146	GOBP_IMMUNE_EFFECTOR_PROCESS	0.00859121340114358	0.105905014579236	0.0833782963267593	-0.301293495302531	-1.47308004080942	119
147	GOBP_POSITIVE_REGULATION_OF_PHAGOCYTOSIS	0.00863773300696667	0.105905014579236	0.075221174752339	-0.542874534040468	-1.75397855391155	19
148	GOCC_MULTIVESICULAR_BODY	0.00842558856502242	0.105905014579236	0.0656571250382676	0.584109802147069	1.73411589475409	17
149	GOCC_TRANSPORTER_COMPLEX	0.0086866493270372	0.105905014579236	0.0777076603583139	-0.395697030474994	-1.62097827630592	48
150	GOMF_EXOGENOUS_PROTEIN_BINDING	0.00852144603479788	0.105905014579236	0.0760588842017992	-0.516035901099657	-1.73978506987825	22
151	GOMF_ION_TRANSMEMBRANE_TRANSPORTER_ACTIVITY	0.00855815895214737	0.105905014579236	0.0795896137024856	-0.362659400406107	-1.57529389825118	63
152	GOMF_MRNA_3_UTR_BINDING	0.00869668407133654	0.105905014579236	0.063564084934578	0.484124044728041	1.68110425787038	31
153	GOBP_MONOCARBOXYLIC_ACID_METABOLIC_PROCESS	0.0089106992961839	0.107801989524421	0.0867989426981128	-0.266295855350249	-1.39604672341181	192
154	GOBP_NEGATIVE_REGULATION_OF_RNA_METABOLIC_PROCESS	0.00946153614367071	0.112779105830006	0.0574117443661921	0.318028349219198	1.47058089458552	137
155	GOBP_POSITIVE_REGULATION_OF_CYTOSKELETON_ORGANIZATION	0.00948257412376735	0.112779105830006	0.0599650961134852	0.413930139098832	1.60735571442707	51
156	GOBP_PROTEIN_TARGETING_TO_MEMBRANE	0.00950488412181574	0.112779105830006	0.0723086297367527	-0.489769658222586	-1.70940890744944	25
157	GOBP_ESTABLISHMENT_OF_RNA_LOCALIZATION	0.00968875502008032	0.114228570332285	0.0598085074926805	0.44548192683208	1.64041977390742	40
158	GOCC_GTPASE_COMPLEX	0.00983295543935959	0.115194939988953	0.0698733947007448	-0.58324369760452	-1.75847447689767	15
159	GOBP_HORMONE_TRANSPORT	0.00994924370596702	0.115824214463805	0.072584835609899	-0.392087125258361	-1.60619025040473	48
160	GOBP_POSITIVE_REGULATION_OF_INTRACELLULAR_SIGNAL_TRANSDUCTION	0.0101745082321021	0.117706342110131	0.079346903712936	-0.274768882600977	-1.40791927036465	161
161	GOBP_ORGANELLE_DISASSEMBLY	0.0104684998019938	0.120355236853979	0.0583550119532981	0.518033369696738	1.68685138651102	24
162	GOBP_CELLULAR_RESPONSE_TO_STEROID_HORMONE_STIMULUS	0.0106488402170079	0.120926400255716	0.0571374938204038	0.449205616050983	1.63419193521778	38
163	GOBP_POSITIVE_REGULATION_OF_CHROMOSOME_ORGANIZATION	0.0106295291410516	0.120926400255716	0.0578305629352307	0.510998526963548	1.68163797721473	25
164	GOBP_REGULATED_EXOCYTOSIS	0.011192106619542	0.126320666785197	0.0674433137058391	-0.440060991613978	-1.64675643677384	33
165	GOBP_IMPORT_INTO_CELL	0.0113639152737894	0.127482467707782	0.0669286330152094	-0.43949843100085	-1.64465127333423	33
166	GOBP_CELL_CYCLE_PROCESS	0.0115174243659487	0.128377437412323	0.0515716537645163	0.305427781889603	1.44072728997848	158
167	GOBP_SIGNAL_RELEASE	0.0117160040615481	0.128377437412323	0.0678939894685833	-0.35649167449457	-1.54347636848031	62
168	GOCC_HIGH_DENSITY_LIPOPROTEIN_PARTICLE	0.0117211166519085	0.128377437412323	0.0641966733576174	-0.551566672019559	-1.72756000617153	17
169	GOCC_LAMELLIPODIUM	0.0117128647107425	0.128377437412323	0.0534787197989144	0.381741476014146	1.55276309649338	64
170	GOBP_REGULATION_OF_RESPONSE_TO_BIOTIC_STIMULUS	0.0121271553485331	0.132043320883146	0.0527840597901126	0.397526492599885	1.56935766913814	55
171	GOBP_ACTIVATION_OF_IMMUNE_RESPONSE	0.0122922345144567	0.133058047288067	0.0671477722855631	-0.335514850420559	-1.51363490822267	76
172	GOBP_ORGANIC_ANION_TRANSPORT	0.0125317611071367	0.134862150054128	0.0638780459492953	-0.423432523264778	-1.61983310583212	36
173	GOBP_ADAPTIVE_THERMOGENESIS	0.0131192901271378	0.135573544827268	0.0613753697893047	-0.486228602512484	-1.67747258648951	24
174	GOBP_CELLULAR_LIPID_CATABOLIC_PROCESS	0.0131610118185886	0.135573544827268	0.0643901381376659	-0.345627865430313	-1.51990867349503	67
175	GOBP_DENDRITE_DEVELOPMENT	0.0130106819217334	0.135573544827268	0.051773627729452	0.461439721490771	1.62690024414743	33
176	GOBP_DNA_TEMPLATED_TRANSCRIPTION_ELONGATION	0.0130851392657211	0.135573544827268	0.0520810411520263	0.50411469327227	1.6589840642321	25
177	GOBP_ENDOSOME_ORGANIZATION	0.0131838131112417	0.135573544827268	0.0520466162242864	0.524109121922171	1.66861331498262	22
178	GOBP_POSITIVE_REGULATION_OF_ORGANELLE_ORGANIZATION	0.0128313614474514	0.135573544827268	0.0497627316699741	0.325539333405901	1.46513647103843	115
179	GOBP_REGULATION_OF_TELOMERE_MAINTENANCE_VIA_TELOMERE_LENGTHENING	0.0127347253363229	0.135573544827268	0.0533302193417032	0.568065019611861	1.68648185005923	17
180	GOCC_MICROTUBULE_ORGANIZING_CENTER	0.0128292321009027	0.135573544827268	0.0498835758411895	0.330490077967871	1.47319443897431	108
181	GOBP_ENDOMEMBRANE_SYSTEM_ORGANIZATION	0.0133852258852259	0.136884271345597	0.0485162112900378	0.319789253830787	1.45526988499717	123
182	GOBP_GRANULOCYTE_MIGRATION	0.0138656065903539	0.139736782505851	0.0598085074926805	-0.469280175057359	-1.65579335192506	26
183	GOBP_MITOTIC_CELL_CYCLE	0.0137589185129553	0.139736782505851	0.0474622381310243	0.308070396448836	1.43261667133127	143
184	GOBP_ORGANIC_CYCLIC_COMPOUND_CATABOLIC_PROCESS	0.0139043898809524	0.139736782505851	0.0479671455880157	0.330263447440503	1.4674018509363	106
185	GOBP_REGULATION_OF_EPITHELIAL_CELL_MIGRATION	0.0140416215808148	0.139736782505851	0.060930966581924	-0.388335686899064	-1.57573619144106	46
186	GOMF_ACTIN_FILAMENT_BINDING	0.0139719603808795	0.139736782505851	0.048544155956819	0.358409837066437	1.5115594064522	78
187	GOBP_ALTERNATIVE_MRNA_SPLICING_VIA_SPLICEOSOME	0.0144824722289511	0.143353241153949	0.0496726663469482	0.526776824364438	1.65776649274324	21
188	GOBP_MITOCHONDRIAL_MEMBRANE_ORGANIZATION	0.0147510606134491	0.144466736484096	0.0585005170425731	-0.439741216150608	-1.6216357635306	31
189	GOCC_PROTEIN_LIPID_COMPLEX	0.0147128506444276	0.144466736484096	0.0577367068474566	-0.503049982051112	-1.67293113987722	21
190	GOBP_CYTOKINESIS	0.0149182884654506	0.145335536576574	0.0484326625973623	0.465504320856147	1.61644790084313	31
191	GOBP_CELL_DIVISION	0.0150975509818136	0.146311868415377	0.0463997814826853	0.344158211647743	1.48598440043349	89
192	GOBP_POSITIVE_REGULATION_OF_TELOMERE_MAINTENANCE	0.0153030276771633	0.147530751200152	0.0483495390368458	0.531878769039068	1.6524928688612	20
193	GOBP_CYTOSKELETON_DEPENDENT_CYTOKINESIS	0.0154695179787876	0.148160803397294	0.0479671455880157	0.509843131196261	1.64196285316624	23
194	GOBP_REGULATION_OF_OXIDOREDUCTASE_ACTIVITY	0.0155284688595759	0.148160803397294	0.0563811195657047	-0.479562642002473	-1.65447524334601	24
195	GOBP_ACTIN_NUCLEATION	0.0157700733734395	0.149295542761353	0.0476994318827715	0.53984599024761	1.65425567433051	19
196	GOCC_PROTEIN_COMPLEX_INVOLVED_IN_CELL_ADHESION	0.0158087122534982	0.149295542761353	0.0551977297376463	-0.549241724741826	-1.68855812678902	16
197	GOMF_ACTIVE_ION_TRANSMEMBRANE_TRANSPORTER_ACTIVITY	0.0160416109666286	0.150725999488475	0.0559925536913383	-0.442929412932952	-1.61981997714611	30
198	GOBP_ANTIGEN_PROCESSING_AND_PRESENTATION_OF_EXOGENOUS_ANTIGEN	0.0162185923835084	0.151401148136922	0.0543180249852043	-0.560743075482955	-1.69063530456267	15
199	GOBP_REGULATION_OF_GENERATION_OF_PRECURSOR_METABOLITES_AND_ENERGY	0.0162917730124275	0.151401148136922	0.0550346322716066	-0.477310533901244	-1.64670554493234	24
200	GOCC_NADH_DEHYDROGENASE_COMPLEX	0.0164046318960648	0.151401148136922	0.0544748730052554	-0.516929415138136	-1.67015221968534	19
201	GOCC_SPLICEOSOMAL_SNRNP_COMPLEX	0.0164406433147063	0.151401148136922	0.0462294645383828	0.472834189230524	1.61510464558029	29
202	GOBP_FATTY_ACID_METABOLIC_PROCESS	0.0169238284055972	0.155079239498814	0.0592952046955668	-0.289290679321116	-1.41439603690161	119
203	GOBP_ENDOTHELIAL_CELL_MIGRATION	0.0171458918139747	0.155573753665035	0.0552387291108844	-0.373667711352379	-1.53890684228801	49
204	GOBP_HORMONE_MEDIATED_SIGNALING_PATHWAY	0.0171259775296247	0.155573753665035	0.0453361310300516	0.476089817859306	1.61227153779702	28
205	GOBP_ORGANIC_ACID_TRANSPORT	0.0174765027049936	0.157800031741186	0.0543180249852043	-0.39595153522708	-1.56313810558064	41
206	GOBP_SPINDLE_ASSEMBLY	0.017608013725932	0.158215696149029	0.0450420517613832	0.52576577029341	1.6335004077543	20
207	GOCC_CHROMOSOMAL_REGION	0.0178414312249487	0.159538595156425	0.0433687469349734	0.384901159807723	1.52581154139924	56
208	GOBP_CELLULAR_RESPONSE_TO_INTERFERON_GAMMA	0.0186968548304477	0.162478301836426	0.0433687469349734	0.472903127845512	1.60147985644554	28
209	GOCC_ACTIN_FILAMENT_BUNDLE	0.0186341609631813	0.162478301836426	0.0428957302260207	0.41853343941711	1.5588555355556	42
210	GOCC_ENDOCYTIC_VESICLE_LUMEN	0.0186016380546944	0.162478301836426	0.050690870982886	-0.553954827292907	-1.67016879762214	15
211	GOCC_PLATELET_ALPHA_GRANULE	0.0184943865276664	0.162478301836426	0.0529280758231812	-0.385118560159532	-1.54647963874427	44
212	GOMF_FLAVIN_ADENINE_DINUCLEOTIDE_BINDING	0.0183098937240753	0.162478301836426	0.0526412015211099	-0.423809317374619	-1.58594089149258	33
213	GOMF_GLYCOSAMINOGLYCAN_BINDING	0.0184469294035233	0.162478301836426	0.0539317026428834	-0.349085360893823	-1.49459611824129	59
214	GOBP_NUCLEOBASE_CONTAINING_COMPOUND_TRANSPORT	0.0192560102344282	0.166555490392181	0.0421401602449789	0.407892790426727	1.54173455722244	45
215	GOBP_PROTON_MOTIVE_FORCE_DRIVEN_ATP_SYNTHESIS	0.0196349096794155	0.169042873565572	0.0500358625107477	-0.477119587156354	-1.62727733019623	23
216	GOBP_ANION_TRANSMEMBRANE_TRANSPORT	0.0207960102648526	0.177071248773999	0.0490266384547446	-0.437062974048688	-1.58446935264416	29
217	GOBP_REGULATION_OF_LOCOMOTION	0.0207906756969602	0.177071248773999	0.0559925536913383	-0.258806862928064	-1.34064646276573	175
218	GOBP_SELECTIVE_AUTOPHAGY	0.0208544204390772	0.177071248773999	0.0414927311741377	0.53802000124006	1.62316648851081	18
219	GOBP_CELLULAR_NITROGEN_COMPOUND_CATABOLIC_PROCESS	0.0211399351459217	0.177937935528881	0.0389189594983551	0.326437940070339	1.43678160859236	100
220	GOBP_SMALL_MOLECULE_CATABOLIC_PROCESS	0.0211487551682085	0.177937935528881	0.0539317026428834	-0.27319338238331	-1.36791747623404	138
221	GOBP_POSITIVE_REGULATION_OF_EXTRINSIC_APOPTOTIC_SIGNALING_PATHWAY	0.0214474110406737	0.17882503529859	0.0471770269785593	-0.546376755243812	-1.64732097888504	15
222	GOMF_PEPTIDASE_REGULATOR_ACTIVITY	0.0213957686283879	0.17882503529859	0.0506273905688707	-0.327007052734088	-1.45931345584748	72
223	GOBP_RESPONSE_TO_STEROID_HORMONE	0.0216251955298254	0.179013207248203	0.0391390778791285	0.361284653088552	1.48247177623914	67
224	GOBP_RNA_EXPORT_FROM_NUCLEUS	0.0216634027139911	0.179013207248203	0.0405579562446949	0.517018851255558	1.60632462602368	20
225	GOBP_REGULATION_OF_CYTOSKELETON_ORGANIZATION	0.0229607979027933	0.188890830746979	0.0366791802453675	0.301159917124913	1.39258032004438	137
226	GOBP_PROTON_TRANSMEMBRANE_TRANSPORT	0.0231218106794931	0.189373767998857	0.0466712177445542	-0.41972407470605	-1.56046221246347	32
227	GOBP_CELL_ADHESION_MEDIATED_BY_INTEGRIN	0.0241401409955138	0.194275656446504	0.0450196634443452	-0.475547303722173	-1.60328011534398	22
228	GOBP_OLEFINIC_COMPOUND_METABOLIC_PROCESS	0.0240858625728539	0.194275656446504	0.0378303504849694	0.422246457581583	1.53611560273944	38
229	GOBP_REGULATION_OF_HORMONE_SECRETION	0.0238556731772775	0.194275656446504	0.0463509299781131	-0.388582252125562	-1.52638541704247	40
230	GOCC_NUCLEAR_CHROMOSOME	0.023967354809828	0.194275656446504	0.0384052074830552	0.486250407075676	1.58335779381804	24
231	GOBP_FATTY_ACID_TRANSPORT	0.0245147868844708	0.196436668931409	0.0445787003920255	-0.49063884871282	-1.607905136365	20
232	GOBP_NADH_METABOLIC_PROCESS	0.0246404121842425	0.196592254107901	0.0446658705423893	-0.460027472847809	-1.58707955629664	24
233	GOBP_NEGATIVE_REGULATION_OF_CELLULAR_CATABOLIC_PROCESS	0.0250340489007069	0.19718308304344	0.0364370684022102	0.363231067499075	1.47307290310447	63
234	GOBP_POSITIVE_REGULATION_OF_MAPK_CASCADE	0.0249960862077963	0.19718308304344	0.0463997814826853	-0.335138317542869	-1.45574979196529	63
235	GOBP_RESPONSE_TO_CORTICOSTEROID	0.0248717733120323	0.19718308304344	0.0372416908058955	0.427864940921815	1.53875608129605	36
236	GOBP_RESPONSE_TO_INTERFERON_GAMMA	0.0253441377907371	0.19865114466304	0.0370387931457945	0.447232112168214	1.55299827845712	31
237	GOCC_ACTOMYOSIN	0.0254350736278447	0.19865114466304	0.0367281723726717	0.414117996992587	1.52492684906079	40
238	GOBP_NEGATIVE_REGULATION_OF_CELLULAR_AMIDE_METABOLIC_PROCESS	0.0256410256410256	0.199418228829994	0.0363892071968437	0.394195849705665	1.50432505259901	47
239	GOBP_STEROL_METABOLIC_PROCESS	0.0259348316812248	0.200859303104382	0.0441502754982989	-0.406110176723164	-1.53180534474345	34
240	GOBP_RESPONSE_TO_HORMONE	0.0262322079755323	0.201476418932408	0.0338555772372614	0.285697934524585	1.35977245014339	169
241	GOBP_TISSUE_MIGRATION	0.0261702238689141	0.201476418932408	0.0453361310300516	-0.333945970512657	-1.45057056043513	63
242	GOBP_POSITIVE_REGULATION_OF_PEPTIDYL_SERINE_PHOSPHORYLATION	0.0265185909524807	0.202834346500173	0.042512986776296	-0.525458620593018	-1.61544067780129	16
243	GOBP_POSITIVE_REGULATION_OF_SUPRAMOLECULAR_FIBER_ORGANIZATION	0.0269532919172994	0.205310877937947	0.0353369615196092	0.381419989834162	1.48708657190366	52
244	GOBP_REGULATION_OF_CELL_CYCLE	0.0272913660870226	0.207034092733929	0.0337306278878891	0.301895354733857	1.38360361600828	129
245	GOBP_SYNAPSE_ORGANIZATION	0.0274834221817709	0.207640059014114	0.0347908233915249	0.36410519731707	1.46718401412217	61
246	GOBP_REGULATION_OF_SUPRAMOLECULAR_FIBER_ORGANIZATION	0.0277066428064546	0.208475592824177	0.0337401914664344	0.311761705833448	1.39710067511205	112
247	GOBP_NEGATIVE_REGULATION_OF_NUCLEOBASE_CONTAINING_COMPOUND_METABOLIC_PROCESS	0.0279762082673282	0.209651666003338	0.0330352211733808	0.292643321685245	1.36779074232843	148
248	GOBP_ACUTE_INFLAMMATORY_RESPONSE	0.0282604498503717	0.210927793036443	0.0419210477414343	-0.429470109948499	-1.5430888085881	28
249	GOBP_REPRODUCTION	0.0291568281674986	0.215956950486127	0.0323462746690485	0.29169598529783	1.36336297020941	148
250	GOCC_SITE_OF_DNA_DAMAGE	0.0291676054141176	0.215956950486127	0.0348748563975668	0.504050412598934	1.56603301513827	20
251	GOBP_CELL_ACTIVATION	0.0293519146574582	0.216455753111375	0.0465472560333873	-0.257342396563166	-1.3186257329192	161
252	GOMF_SEQUENCE_SPECIFIC_DNA_BINDING	0.0295494678179727	0.217047876710585	0.0334753743574306	0.357471111569627	1.45404150448461	64
253	GOBP_VIRAL_GENE_EXPRESSION	0.0301560154968413	0.220627607449222	0.0344097506922204	0.521284440080703	1.57267654022324	18
254	GOBP_APOPTOTIC_SIGNALING_PATHWAY	0.0307427588184686	0.222284556925724	0.0438368318133926	-0.278749931544668	-1.35633643717999	116
255	GOBP_MITOCHONDRIAL_RESPIRATORY_CHAIN_COMPLEX_ASSEMBLY	0.0307151843148425	0.222284556925724	0.0398532920748332	-0.463487696904121	-1.56262185136285	22
256	GOBP_REGULATION_OF_B_CELL_ACTIVATION	0.0307252757546662	0.222284556925724	0.0395752502060549	-0.496467745064281	-1.58017266118716	18
257	GOCC_NUCLEAR_ENVELOPE	0.0316788206696464	0.228161467157647	0.0317776994877611	0.321425242740577	1.40071690299662	94
258	GOBP_REGULATION_OF_MICROTUBULE_BASED_PROCESS	0.0321194110042143	0.229548377485717	0.0326723720576154	0.414392913252572	1.49954386197681	37
259	GOCC_SITE_OF_DOUBLE_STRAND_BREAK	0.0320590348985995	0.229548377485717	0.0334287228584818	0.537874891709361	1.57016919036241	16
260	GOBP_PYRUVATE_METABOLIC_PROCESS	0.032289554704513	0.229876791377129	0.0399158649660027	-0.372547810883561	-1.47823742510858	42
261	GOBP_DENDRITE_MORPHOGENESIS	0.032511954207532	0.230573284437325	0.0331164601710499	0.517147676387984	1.56019623060383	18
262	GOBP_POSITIVE_REGULATION_OF_COLD_INDUCED_THERMOGENESIS	0.0332310718718531	0.234256357898551	0.0380327375392641	-0.492602011488448	-1.56786868661339	18
263	GOMF_SULFUR_COMPOUND_BINDING	0.0332843987721874	0.234256357898551	0.0406073499138496	-0.311072501227374	-1.40001344675139	75
264	GOBP_INORGANIC_ION_TRANSMEMBRANE_TRANSPORT	0.0342083216978498	0.235388860456208	0.0409750756296514	-0.285882361422362	-1.35873336722066	101
265	GOBP_MAINTENANCE_OF_PROTEIN_LOCATION	0.0341363088343065	0.235388860456208	0.0376971734650081	-0.474126008216735	-1.55378981076596	20
266	GOBP_ORGANIC_ACID_CATABOLIC_PROCESS	0.0337721010653132	0.235388860456208	0.0412142628501948	-0.286797194023252	-1.36047020740089	100
267	GOBP_REGULATION_OF_CELLULAR_CARBOHYDRATE_METABOLIC_PROCESS	0.0338958911913409	0.235388860456208	0.0379109242858129	-0.459428532230533	-1.54893661341674	22
268	GOBP_RNA_DESTABILIZATION	0.0341227578475336	0.235388860456208	0.0323716739919849	0.525308399816874	1.55954521294083	17
269	GOBP_STEROL_BIOSYNTHETIC_PROCESS	0.0336291890119669	0.235388860456208	0.0378036043324447	-0.492136403814862	-1.56638673632769	18
270	GOBP_GRANULOCYTE_CHEMOTAXIS	0.0348928291675568	0.239209728848695	0.0373572668588535	-0.458003036237177	-1.54413063646605	22
271	GOMF_OXIDOREDUCTASE_ACTIVITY_ACTING_ON_CH_OH_GROUP_OF_DONORS	0.0351925975983781	0.240374531935786	0.0389480980169708	-0.328033231879507	-1.41568739819609	61
272	GOBP_MICROTUBULE_BASED_TRANSPORT	0.036350509578737	0.247212842119114	0.0306721343889233	0.410357331356991	1.48494049433347	37
273	GOBP_REGULATION_OF_PEPTIDE_TRANSPORT	0.0364608891942291	0.247212842119114	0.0371525217985521	-0.393600675742205	-1.48462080822846	34
274	GOBP_NEGATIVE_REGULATION_OF_LOCOMOTION	0.0370738079686479	0.247390247232295	0.0380327375392641	-0.321758764264147	-1.40204582428613	64
275	GOBP_POST_TRANSCRIPTIONAL_REGULATION_OF_GENE_EXPRESSION	0.0371553153595775	0.247390247232295	0.0289729868321158	0.302634310438196	1.36465736135419	116
276	GOBP_REGULATION_OF_VESICLE_MEDIATED_TRANSPORT	0.0371232365026003	0.247390247232295	0.0398845423415577	-0.272653269448629	-1.33305263986173	119
277	GOCC_CLATHRIN_COATED_PIT	0.0367910421810342	0.247390247232295	0.0310330889928451	0.501833854242823	1.53777469120698	19
278	GOCC_NUCLEAR_PORE	0.0367602747981198	0.247390247232295	0.0308916630150756	0.468096340027963	1.52424342983763	24
279	GOBP_RESPONSE_TO_VITAMIN	0.0379835585704019	0.251998447719763	0.0306576602993453	0.529589028753699	1.54598102517924	16
280	GOBP_REGULATION_OF_CARBOHYDRATE_METABOLIC_PROCESS	0.038306837770542	0.253235559690262	0.0357833568779784	-0.433706035441428	-1.51373395176968	25
281	GOBP_POSITIVE_REGULATION_OF_RNA_SPLICING	0.038464247974639	0.253371256231519	0.0305354286391913	0.539852694927097	1.54642626191115	15
282	GOBP_ANTIGEN_RECEPTOR_MEDIATED_SIGNALING_PATHWAY	0.0398928467998842	0.253751406964212	0.0351953654204734	-0.415146185390362	-1.49162285748064	28
283	GOBP_ASTROCYTE_DIFFERENTIATION	0.0387022138086975	0.253751406964212	0.030365258169265	0.528494246216596	1.54278512621388	16
284	GOBP_DEFENSE_RESPONSE_TO_SYMBIONT	0.0398015906952878	0.253751406964212	0.029560474985706	0.448137449402695	1.50374378052574	27
285	GOBP_DEVELOPMENT_OF_PRIMARY_SEXUAL_CHARACTERISTICS	0.0398451809102533	0.253751406964212	0.0296979898904503	0.475883151314644	1.51507563872819	22
286	GOBP_NEGATIVE_REGULATION_OF_CATABOLIC_PROCESS	0.0394449318127442	0.253751406964212	0.0286529907235873	0.332671403243167	1.40023448693715	77
287	GOBP_REGULATION_OF_ALTERNATIVE_MRNA_SPLICING_VIA_SPLICEOSOME	0.0395260381062558	0.253751406964212	0.0300398546373605	0.527172439957126	1.53892649756949	16
288	GOBP_REGULATION_OF_PHAGOCYTOSIS	0.0397239115744763	0.253751406964212	0.0352714021402493	-0.415329353713768	-1.4922809824197	28
289	GOBP_STEROID_HORMONE_MEDIATED_SIGNALING_PATHWAY	0.039274976673463	0.253751406964212	0.0299178933167969	0.476435103994218	1.51683289795505	22
290	GOCC_CELL_LEADING_EDGE	0.0394428675569618	0.253751406964212	0.0282456593365597	0.308632691533442	1.36749561773918	104
291	GOCC_CILIUM	0.0398534275893378	0.253751406964212	0.0287425133094312	0.349993939814749	1.41939012139482	63
292	GOBP_POSITIVE_REGULATION_OF_ERK1_AND_ERK2_CASCADE	0.0403530895334174	0.255799892898478	0.0354249328326853	-0.378327908389	-1.45783129204147	37
293	GOMF_PROTON_TRANSMEMBRANE_TRANSPORTER_ACTIVITY	0.0405421443661136	0.256121191882854	0.0346142069518479	-0.450598892197184	-1.51916799485806	22
294	GOCC_LYSOSOMAL_LUMEN	0.0414837244511734	0.261178142718102	0.0352932155945917	-0.35044613509196	-1.42851557333572	47
295	GOBP_NEURAL_NUCLEUS_DEVELOPMENT	0.0416260085203608	0.261185565326061	0.0341988363228212	-0.443591578116289	-1.51292577032277	23
296	GOBP_NEGATIVE_REGULATION_OF_TRANSCRIPTION_BY_RNA_POLYMERASE_II	0.0418621961875789	0.26178015251084	0.027998057260194	0.345711981014337	1.41012385330074	65
297	GOMF_RNA_POLYMERASE_II_SPECIFIC_DNA_BINDING_TRANSCRIPTION_FACTOR_BINDING	0.0421311857299744	0.262575167630244	0.0283085574848881	0.384784428157175	1.4472343369422	44
298	GOMF_OXIDOREDUCTASE_ACTIVITY_ACTING_ON_PEROXIDE_AS_ACCEPTOR	0.0425119837311771	0.264059335189291	0.0341293689942118	-0.408297538666101	-1.48018701008614	29
299	GOBP_REGULATION_OF_NUCLEOCYTOPLASMIC_TRANSPORT	0.0426973850163962	0.264186937034942	0.0282684844934047	0.408191166646904	1.46800211921086	36
300	GOCC_NEURON_PROJECTION	0.042817980070493	0.264186937034942	0.0261605933290197	0.269326609160484	1.30201695991582	191
301	GOBP_MALE_SEX_DIFFERENTIATION	0.043038817264574	0.26466727826155	0.0287485103739779	0.513477382881094	1.52442107284931	17
302	GOBP_ADP_METABOLIC_PROCESS	0.0435027971341643	0.265767310395365	0.0339623689956601	-0.386216574679493	-1.45676874708275	34
303	GOBP_DNA_CONFORMATION_CHANGE	0.0437219730941704	0.265767310395365	0.0285172804363283	0.512552960639156	1.52167663114106	17
304	GOBP_PHAGOCYTOSIS	0.0437920203514783	0.265767310395365	0.0348327655815829	-0.323023402634184	-1.38812539534434	60
305	GOMF_CATION_TRANSMEMBRANE_TRANSPORTER_ACTIVITY	0.0436179414308662	0.265767310395365	0.0340406583797552	-0.371972714280394	-1.44370486302835	38
306	GOBP_REGULATION_OF_FATTY_ACID_METABOLIC_PROCESS	0.0439839540459066	0.266059800454161	0.0332074147686174	-0.446852151095319	-1.50653607483886	22
307	GOMF_SERINE_TYPE_ENDOPEPTIDASE_INHIBITOR_ACTIVITY	0.0441824432285866	0.266389910150208	0.0334660288131736	-0.406287572521284	-1.47290034902031	29
308	GOBP_PLATELET_ACTIVATION	0.0448779764112455	0.268549820804103	0.0335598294573731	-0.374582595407936	-1.44339927594851	37
309	GOBP_REGULATION_OF_ACTIN_FILAMENT_ORGANIZATION	0.0446974255042908	0.268549820804103	0.0267695119833232	0.322879752461502	1.3779097631468	83
310	GOCC_MEMBRANE_COAT	0.045121012571624	0.268549820804103	0.027718785004987	0.442382107992247	1.48443149394425	27
311	GOMF_HELICASE_ACTIVITY	0.0449773010113758	0.268549820804103	0.0281154433110227	0.521071264287581	1.52111589103446	16
312	GOBP_ESTABLISHMENT_OF_ORGANELLE_LOCALIZATION	0.0454324472673097	0.268675590708595	0.0264152815886689	0.312095388341459	1.36005897380625	94
313	GOBP_RENAL_SYSTEM_PROCESS	0.0454321912835765	0.268675590708595	0.0324396914840161	-0.476510333931478	-1.51665160513941	18
314	GOBP_RESPONSE_TO_ACTIVITY	0.0455786405071491	0.268681731142462	0.0321867533738683	-0.510055570635909	-1.53781293556453	15
315	GOBP_DETECTION_OF_STIMULUS	0.0461927614004397	0.268949333911991	0.0323209334897258	-0.45841794694418	-1.50231188057609	20
316	GOBP_HETEROTYPIC_CELL_CELL_ADHESION	0.046266987171859	0.268949333911991	0.032405630588672	-0.438024814094424	-1.49393961016673	23
317	GOBP_REGULATION_OF_SECRETION	0.0460605398317124	0.268949333911991	0.0348432743174934	-0.291484181936877	-1.34501829026271	86
318	GOMF_GDP_BINDING	0.046350533505092	0.268949333911991	0.0327247445743784	-0.400244354516578	-1.46371810553941	30
319	GOMF_GROWTH_FACTOR_BINDING	0.0461275489322772	0.268949333911991	0.0326462775260277	-0.414008755561286	-1.47462092862343	27
320	GOBP_NEGATIVE_REGULATION_OF_MULTICELLULAR_ORGANISMAL_PROCESS	0.0466977985323549	0.27011757838559	0.0364851150433879	-0.252644789312861	-1.28172528793912	150
321	GOMF_CYSTEINE_TYPE_ENDOPEPTIDASE_INHIBITOR_ACTIVITY	0.0469436860857896	0.270693965560114	0.0317056696022624	-0.508734032249399	-1.53382850927332	15
322	GOBP_CATION_TRANSMEMBRANE_TRANSPORT	0.0478358000558503	0.274595736768548	0.0345627592190567	-0.2776344842041	-1.31953309641894	101
323	GOBP_RIBONUCLEOSIDE_DIPHOSPHATE_METABOLIC_PROCESS	0.047917030241081	0.274595736768548	0.0325942707237027	-0.359525933639302	-1.41933705723289	41
324	GOMF_MOLECULAR_TRANSDUCER_ACTIVITY	0.0480796586059744	0.274677308887835	0.0331527544662514	-0.325315425567912	-1.38356226590407	57
325	GOBP_CELLULAR_LIPID_METABOLIC_PROCESS	0.048391770501304	0.27560974522435	0.03693855573199	-0.239010626174647	-1.25232031342528	191
326	GOMF_ENZYME_ACTIVATOR_ACTIVITY	0.0497913254794231	0.282710869516602	0.0329188984668712	-0.308455629109896	-1.36021634346983	68
327	GOBP_ANION_TRANSPORT	0.0502462296091105	0.282846732931728	0.0322788267945821	-0.331697634201955	-1.38851779765054	53
328	GOBP_CELL_JUNCTION_ORGANIZATION	0.0502736764638241	0.282846732931728	0.0247798396413342	0.294153432406389	1.33004931758725	118
329	GOBP_CHROMOSOME_LOCALIZATION	0.0499991334638914	0.282846732931728	0.0264718060695539	0.47924233179507	1.48895684852876	20
330	GOBP_TRICARBOXYLIC_ACID_CYCLE	0.0512462092494314	0.287444646426356	0.0306866284053754	-0.446264636601702	-1.48408713613894	21
331	GOBP_POSITIVE_REGULATION_OF_RNA_METABOLIC_PROCESS	0.0514857268014894	0.287915650482045	0.0238654971555066	0.267921027238051	1.28756571431439	182
332	GOBP_REGULATION_OF_LEUKOCYTE_MIGRATION	0.0519747393744988	0.288904632378971	0.031352534478014	-0.350211040561345	-1.406305225246	44
333	GOBP_REGULATION_OF_PEPTIDYL_SERINE_PHOSPHORYLATION	0.0518385140257771	0.288904632378971	0.0305068739865858	-0.445597821075341	-1.48186959017252	21
334	GOBP_ACTIN_FILAMENT_BASED_PROCESS	0.0526323387178266	0.289412130329218	0.0234548158964126	0.263164381020897	1.27833169890357	198
335	GOBP_EPIDERMAL_CELL_DIFFERENTIATION	0.0522545592968128	0.289412130329218	0.0258552810623356	0.469938699830475	1.47889693355856	21
336	GOBP_REGULATION_OF_AUTOPHAGY	0.0526914575477831	0.289412130329218	0.0249256288592532	0.344193640891028	1.38694918775923	61
337	GOBP_VESICLE_TARGETING	0.0526352320577484	0.289412130329218	0.0299044308099268	-0.501928369921218	-1.51330949886371	15
338	GOBP_RESPONSE_TO_ORGANIC_CYCLIC_COMPOUND	0.0529762515199906	0.290115507584327	0.0235555904425502	0.269335231655406	1.28806159696704	175
339	GOBP_AMIDE_TRANSPORT	0.05325623090326	0.290696290219409	0.0310856710630053	-0.339225617822114	-1.38964236500847	48
340	GOBP_PROTEIN_ACYLATION	0.0533964012288487	0.290696290219409	0.0304926257943478	-0.38931402666656	-1.43567517826297	31
341	GOCC_PLATELET_ALPHA_GRANULE_LUMEN	0.0535635127813624	0.29075091542024	0.0305999622941265	-0.37486601347467	-1.42375744015439	35
342	GOCC_ENDOCYTIC_VESICLE_MEMBRANE	0.0545352657989251	0.295160166648568	0.0308473910354258	-0.332384359306759	-1.38040808222174	51
343	GOBP_CARBOHYDRATE_HOMEOSTASIS	0.0552904925202525	0.295788155072218	0.0302463781556704	-0.357627701764964	-1.40479320843523	40
344	GOBP_CARBOHYDRATE_METABOLIC_PROCESS	0.0550939575329819	0.295788155072218	0.0332348439824683	-0.254181803681744	-1.27411179394057	139
345	GOBP_NEGATIVE_REGULATION_OF_INNATE_IMMUNE_RESPONSE	0.0551611715833202	0.295788155072218	0.0253115280407117	0.510643122080327	1.49067396511649	16
346	GOBP_POSITIVE_REGULATION_OF_PROTEIN_KINASE_ACTIVITY	0.0549586048969526	0.295788155072218	0.0305354286391913	-0.34302021600947	-1.39186118349855	46
347	GOBP_ACUTE_PHASE_RESPONSE	0.0554553757523243	0.295815275266721	0.029297244345094	-0.465873061734826	-1.48279497118512	18
348	GOBP_MIDBRAIN_DEVELOPMENT	0.05574979644619	0.296289000840468	0.0295539727505078	-0.41054356535824	-1.4485489528994	26
349	GOBP_POSITIVE_REGULATION_OF_PROTEIN_SERINE_THREONINE_KINASE_ACTIVITY	0.0558643226868306	0.296289000840468	0.0294633758066659	-0.422233156992223	-1.45669041743218	24
350	GOMF_GTPASE_ACTIVITY	0.0566195272139018	0.299436413922663	0.0306359864275162	-0.311124947875129	-1.35144223873027	63
351	GOBP_PROTEIN_POLYMERIZATION	0.0572681624610691	0.302003899474185	0.0235962477669579	0.317054799591724	1.34668860727454	81
352	GOBP_SPINDLE_LOCALIZATION	0.0575378654455794	0.302316671864792	0.0248268541801258	0.518252802160128	1.48455264019326	15
353	GOMF_HEPARIN_BINDING	0.0576541248883153	0.302316671864792	0.0295865255745128	-0.358272588487276	-1.39849386432729	39
354	GOBP_REGULATION_OF_CELL_KILLING	0.0585589784219602	0.305432623680899	0.0284181626411986	-0.472412220516514	-1.47964063093732	17
355	GOMF_ORGANIC_ANION_TRANSMEMBRANE_TRANSPORTER_ACTIVITY	0.0585783800144351	0.305432623680899	0.0284007747539283	-0.482693910580424	-1.48396723836898	16
356	GOCC_PRECATALYTIC_SPLICEOSOME	0.0587950306260165	0.305701128339204	0.024327026358678	0.463720334034113	1.45932773844587	21
357	GOBP_POSITIVE_REGULATION_OF_PEPTIDE_SECRETION	0.0594127560587719	0.307025349800383	0.0284763459684764	-0.431794158850884	-1.45576892853493	22
358	GOBP_SEQUESTERING_OF_CALCIUM_ION	0.0595473260823	0.307025349800383	0.028482183318025	-0.424747617715143	-1.44865603502504	23
359	GOMF_INTRAMOLECULAR_OXIDOREDUCTASE_ACTIVITY	0.0594586742846076	0.307025349800383	0.0287545110708407	-0.392776796055082	-1.42392019624549	29
360	GOBP_APOPTOTIC_MITOCHONDRIAL_CHANGES	0.0597357000048764	0.307141057525073	0.0287905917378587	-0.384250625236539	-1.41700284885088	31
361	GOCC_PLASMA_MEMBRANE_PROTEIN_COMPLEX	0.0599042422892774	0.307154438995713	0.0307667037537438	-0.273618765186878	-1.29589433703376	99
362	GOBP_CALCIUM_ION_TRANSMEMBRANE_IMPORT_INTO_CYTOSOL	0.0605270779032725	0.308055615756179	0.0284472111708431	-0.396543840900704	-1.4247845166263	28
363	GOBP_CARBOHYDRATE_CATABOLIC_PROCESS	0.060579278301053	0.308055615756179	0.0291026775272507	-0.334722362335763	-1.37119471755641	48
364	GOBP_POSITIVE_REGULATION_OF_PROTEIN_BINDING	0.0603089225789561	0.308055615756179	0.0282970912602957	-0.42415984072281	-1.44665134647194	23
365	GOBP_POSITIVE_REGULATION_OF_DEVELOPMENTAL_GROWTH	0.0612866387514275	0.310427377998782	0.0238095510389266	0.461418208447813	1.45208294998416	21
366	GOBP_PURINE_CONTAINING_COMPOUND_METABOLIC_PROCESS	0.0615328820116054	0.310427377998782	0.031649974672424	-0.247697865382544	-1.25407628950726	148
367	GOBP_TRANSPORT_ALONG_MICROTUBULE	0.0615488102245018	0.310427377998782	0.0234082070932384	0.393791466871984	1.41621562427216	36
368	GOBP_RESPONSE_TO_VIRUS	0.0619758844836997	0.311731962443827	0.023124373565287	0.35918672494343	1.38259073163969	49
369	GOBP_IMMUNOGLOBULIN_PRODUCTION	0.0623234795707023	0.311814704438279	0.0276649656781105	-0.450777461795492	-1.4564212373186	19
370	GOBP_POSITIVE_REGULATION_OF_LOCOMOTION	0.0623292494014927	0.311814704438279	0.0303301523417007	-0.269145264253319	-1.2880050999557	105
371	GOBP_NEGATIVE_REGULATION_OF_GENE_EXPRESSION	0.0627822350826428	0.313234277999924	0.0215344559578423	0.264317595934651	1.2684777458509	180
372	GOBP_BONE_DEVELOPMENT	0.063567911960614	0.316301626449184	0.0277403977434026	-0.394016714394106	-1.41570453517966	28
373	GOBP_PROTEIN_LOCALIZATION_TO_EXTRACELLULAR_REGION	0.064584793499987	0.317942693533181	0.0285642722931058	-0.310890339075015	-1.33598609672862	60
374	GOBP_REGULATION_OF_CELL_CYCLE_PROCESS	0.0645125612261021	0.317942693533181	0.0221136490386506	0.310122721692095	1.32926102507779	85
375	GOMF_NAD_P_H_DEHYDROGENASE_QUINONE_ACTIVITY	0.0641347611827142	0.317942693533181	0.0273534723004827	-0.434478801272514	-1.44489244051193	21
376	GOMF_PHOSPHOLIPID_BINDING	0.064472704812885	0.317942693533181	0.0221476062984791	0.311040908535434	1.32980572331026	84
377	GOBP_PEPTIDE_TRANSPORT	0.0650060144346431	0.318323102429959	0.0279592429731122	-0.34177815614634	-1.37244218826775	44
378	GOCC_INTERMEDIATE_FILAMENT	0.0649876717153927	0.318323102429959	0.0233092146161012	0.511439755118166	1.46503643703575	15
379	GOBP_MULTICELLULAR_ORGANISM_REPRODUCTION	0.0656650238448411	0.320701739147232	0.0220182330342384	0.316474075013366	1.33469931768652	78
380	GOBP_CELLULAR_KETONE_METABOLIC_PROCESS	0.0664344752300255	0.323605825396782	0.028171844834072	-0.308154771344087	-1.32989826666728	61
381	GOBP_PROTEIN_LOCALIZATION_TO_CELL_JUNCTION	0.0668408485309894	0.324021879569313	0.0227607593644903	0.456655597970777	1.43709501638183	21
382	GOMF_NUCLEAR_RECEPTOR_BINDING	0.0668699935145747	0.324021879569313	0.0229092343339333	0.49971373032908	1.45876878705051	16
383	GOBP_CELLULAR_MACROMOLECULE_CATABOLIC_PROCESS	0.0672838244312706	0.325175872120841	0.020758646527395	0.261894428321001	1.25922066870719	183
384	GOMF_INORGANIC_MOLECULAR_ENTITY_TRANSMEMBRANE_TRANSPORTER_ACTIVITY	0.0679236767545069	0.327413348105709	0.0273430902734915	-0.342004880824566	-1.365723542874	43
385	GOBP_ENDOSOMAL_TRANSPORT	0.0686962039733806	0.329651486505638	0.0217307744698152	0.338126108084442	1.35401886632481	59
386	GOBP_REPRODUCTIVE_SYSTEM_DEVELOPMENT	0.068744178169193	0.329651486505638	0.0221817119190427	0.402005701878662	1.40654877690801	32
387	GOBP_IMMUNE_RESPONSE_REGULATING_CELL_SURFACE_RECEPTOR_SIGNALING_PATHWAY	0.0691713743000222	0.330842929791579	0.0268626962250373	-0.36047418735138	-1.37898718305247	36
388	GOBP_INTERLEUKIN_8_PRODUCTION	0.0695344176725544	0.330869427022875	0.0260156301941505	-0.462171763591786	-1.44756653232779	17
389	GOBP_NUCLEOTIDE_PHOSPHORYLATION	0.0694621650799882	0.330869427022875	0.0267305547938683	-0.366962391183675	-1.38414396967494	34
390	GOCC_PRESYNAPSE	0.0706851920333879	0.335482796035387	0.0275158655792799	-0.297895836666794	-1.31365015725302	68
391	GOBP_POSITIVE_REGULATION_OF_CELLULAR_COMPONENT_BIOGENESIS	0.0710521789439119	0.336362105435246	0.0209113502777315	0.297969301694986	1.30496444093033	97
392	GOBP_MAINTENANCE_OF_LOCATION_IN_CELL	0.0716676312941946	0.338410167157026	0.0266483112624275	-0.332615609128154	-1.34964277253683	46
393	GOBP_HEMOSTASIS	0.0722066522129977	0.339224652909286	0.0272296348968765	-0.294890752020126	-1.3082810481853	70
394	GOBP_T_CELL_RECEPTOR_SIGNALING_PATHWAY	0.072047952994693	0.339224652909286	0.0257630484789401	-0.428606183472812	-1.4253626014497	21
395	GOBP_PROTEIN_LOCALIZATION_TO_NUCLEUS	0.0724679533458472	0.339590333273831	0.0209767280101441	0.319455668793021	1.32853255270596	72
396	GOBP_CALCIUM_ION_HOMEOSTASIS	0.073845226433577	0.340866618774441	0.0262155576009983	-0.33393619910751	-1.34790515031104	45
397	GOBP_TEMPERATURE_HOMEOSTASIS	0.0737655584177962	0.340866618774441	0.0256631106477013	-0.391887772114623	-1.39583016704169	27
398	GOCC_CELL_CORTEX	0.0736610993491727	0.340866618774441	0.0205514208798818	0.298619139582491	1.30133175852992	94
399	GOCC_COLLAGEN_CONTAINING_EXTRACELLULAR_MATRIX	0.0736622867469141	0.340866618774441	0.0290654511552549	-0.241202735103234	-1.23081300435598	156
400	GOMF_CARBON_CARBON_LYASE_ACTIVITY	0.0735680007564833	0.340866618774441	0.0254580881195018	-0.434637629399501	-1.42437982357573	20
401	GOMF_RIBOSOME_BINDING	0.0735168688400303	0.340866618774441	0.0254961709736582	-0.427459524395011	-1.42154929910098	21
402	GOBP_ARP2_3_COMPLEX_MEDIATED_ACTIN_NUCLEATION	0.0749911940824234	0.342737531473002	0.0216346383393682	0.502755454076678	1.44015996365126	15
403	GOBP_NEGATIVE_REGULATION_OF_RESPONSE_TO_BIOTIC_STIMULUS	0.0746621971869924	0.342737531473002	0.0214692577909145	0.444377225722827	1.4147697964056	22
404	GOBP_PRODUCTION_OF_MOLECULAR_MEDIATOR_INVOLVED_IN_INFLAMMATORY_RESPONSE	0.074851389057382	0.342737531473002	0.0214744531140395	0.457508564205286	1.42143225825325	20
405	GOMF_TRANSCRIPTION_FACTOR_BINDING	0.0744931036674506	0.342737531473002	0.0205721120740815	0.309618257463301	1.31510193337854	81
406	GOBP_REGULATION_OF_LIPID_TRANSPORT	0.0752983496585081	0.342867302365856	0.0255173990308281	-0.37826567621727	-1.38334073356778	30
407	GOCC_MICROBODY	0.0753900551393319	0.342867302365856	0.0257281605847531	-0.354202319433222	-1.36486686161277	37
408	GOBP_GLUCOSE_METABOLIC_PROCESS	0.0760618355503056	0.344668009704685	0.0261150426121548	-0.315585868340715	-1.32638664369779	54
409	GOBP_LEUKOCYTE_MIGRATION	0.0761584094917428	0.344668009704685	0.0266386834983812	-0.286832412028306	-1.29400994057803	76
410	GOBP_RIBOSOME_ASSEMBLY	0.0772626931567329	0.348812792763689	0.0248741255758392	-0.417496927362643	-1.40756664293652	22
411	GOBP_LIPID_CATABOLIC_PROCESS	0.0777987591043971	0.35037835304681	0.0264765322057303	-0.281849916266589	-1.28645363610526	81
412	GOBP_CELLULAR_RESPONSE_TO_ORGANIC_CYCLIC_COMPOUND	0.079259500441881	0.35522841481337	0.0196565458995965	0.289664737518598	1.28531757157681	105
413	GOMF_OXIDOREDUCTASE_ACTIVITY_ACTING_ON_NAD_P_H	0.0792301363715689	0.35522841481337	0.025183723310695	-0.34051101125325	-1.34426991615147	41
414	GOBP_REGULATION_OF_RESPONSE_TO_EXTERNAL_STIMULUS	0.0797250961124553	0.356452060154963	0.0191505174048299	0.266209787776726	1.25445730497844	157
415	GOBP_RIBONUCLEOPROTEIN_COMPLEX_SUBUNIT_ORGANIZATION	0.080103891167667	0.357282656750245	0.019766827938976	0.30427479947118	1.30087830472551	84
416	GOBP_EXPORT_FROM_CELL	0.0803893085415456	0.357693774303848	0.0270468809574038	-0.25190007942623	-1.2402799547793	124
417	GOCC_CYTOPLASMIC_REGION	0.0806900016747613	0.358170726858473	0.0202788015489475	0.372272051643574	1.36231222134632	39
418	GOBP_T_CELL_MEDIATED_IMMUNITY	0.0812229335341744	0.359673803760184	0.0241328478512032	-0.435323348921718	-1.40649039538247	19
419	GOBP_POSITIVE_REGULATION_OF_ADAPTIVE_IMMUNE_RESPONSE	0.0815556892323354	0.360285395630198	0.0238690062771735	-0.473389292313768	-1.42726443781458	15
420	GOBP_TYPE_I_INTERFERON_PRODUCTION	0.0818069742867207	0.36053502239219	0.0206717850867539	0.497262472770156	1.42442513333844	15
421	GOBP_CELLULAR_GLUCOSE_HOMEOSTASIS	0.0820714062161446	0.360841265810175	0.0242863573919366	-0.386612973193876	-1.37704233036353	27
422	GOBP_NEUROTRANSMITTER_TRANSPORT	0.0825512399234061	0.36209086516167	0.0239856413928972	-0.428247874105147	-1.40343953239238	20
423	GOBP_NUCLEAR_EXPORT	0.0842495716828291	0.368666565448975	0.0197524344587128	0.360390597462452	1.34890279501861	43
424	GOBP_ATP_BIOSYNTHETIC_PROCESS	0.0852878983059087	0.368850233094011	0.0239253536155486	-0.372114387851055	-1.36084509545966	30
425	GOBP_INNATE_IMMUNE_RESPONSE	0.0849994031988541	0.368850233094011	0.0185624141831679	0.267325860730916	1.25188533548357	150
426	GOBP_PROTEIN_CONTAINING_COMPLEX_LOCALIZATION	0.0848906126697896	0.368850233094011	0.0197709457541715	0.375830004042364	1.35999810248914	37
427	GOCC_BASOLATERAL_PLASMA_MEMBRANE	0.0851353021129371	0.368850233094011	0.0241546077953401	-0.345884223008483	-1.34244990460702	38
428	GOMF_CATALYTIC_ACTIVITY_ACTING_ON_RNA	0.0846054024519346	0.368850233094011	0.0199820691817483	0.407338005236734	1.37944448183994	28
429	GOBP_ACTIN_POLYMERIZATION_OR_DEPOLYMERIZATION	0.0857402626921891	0.369942252315249	0.0193222089275562	0.325932926812118	1.31761285693525	62
430	GOBP_REGULATION_OF_CYSTEINE_TYPE_ENDOPEPTIDASE_ACTIVITY	0.0864489012272008	0.371250951020452	0.0245752053651431	-0.302668415840259	-1.29586367721299	59
431	GOBP_REGULATION_OF_FIBROBLAST_PROLIFERATION	0.0866452786822448	0.371250951020452	0.0235454573312408	-0.393873272941436	-1.3747084366471	25
432	GOCC_NUCLEAR_PERIPHERY	0.0865349187740747	0.371250951020452	0.01954597190385	0.36933462339581	1.3515628395875	39
433	GOBP_POSITIVE_REGULATION_OF_NUCLEOCYTOPLASMIC_TRANSPORT	0.0874881434853842	0.373728819263987	0.0197360206152779	0.430060239273131	1.38502000772947	23
434	GOCC_SITE_OF_POLARIZED_GROWTH	0.0876273946842627	0.373728819263987	0.0194430119404504	0.374387117539658	1.35477679795071	37
435	GOMF_GUANYL_NUCLEOTIDE_BINDING	0.0881324445415802	0.375018746773483	0.024989439676418	-0.274065555672919	-1.26464215883563	86
436	GOBP_FIBROBLAST_PROLIFERATION	0.0889823299224655	0.37577313308942	0.0234048879992458	-0.369838381556093	-1.35252160111261	30
437	GOBP_FORMATION_OF_PRIMARY_GERM_LAYER	0.0896017699115044	0.37577313308942	0.0229342491891156	-0.429857309060764	-1.38883011461818	19
438	GOBP_IMPORT_INTO_NUCLEUS	0.0893987606766036	0.37577313308942	0.0192129760065808	0.368145538320473	1.34721143817769	39
439	GOBP_PEPTIDYL_LYSINE_ACETYLATION	0.0894633150561371	0.37577313308942	0.0230541411612876	-0.409649218031101	-1.38110854670976	22
440	GOBP_REGULATION_OF_DEFENSE_RESPONSE	0.0897308075772682	0.37577313308942	0.0184544456589619	0.288731795067492	1.27279025029695	101
441	GOCC_INTERMEDIATE_FILAMENT_CYTOSKELETON	0.0886639746278227	0.37577313308942	0.0196484451555708	0.448244109467499	1.39264854610068	20
442	GOCC_INTRINSIC_COMPONENT_OF_ORGANELLE_MEMBRANE	0.0890675972991427	0.37577313308942	0.0238795424998272	-0.318559502422403	-1.31195011787196	49
443	GOBP_MONONUCLEAR_CELL_DIFFERENTIATION	0.0914620410002253	0.382158550544959	0.0234281499031341	-0.332398004642758	-1.31892647370277	42
444	GOBP_LIPID_LOCALIZATION	0.0922309144861074	0.384503204310326	0.0242495540720658	-0.276830511826348	-1.26354346043885	81
445	GOBP_PROTEIN_LOCALIZATION_TO_VACUOLE	0.0927768266160751	0.385909901272708	0.0223225395528223	-0.463927043924682	-1.39873584444166	15
446	GOBP_NEGATIVE_REGULATION_OF_VASCULATURE_DEVELOPMENT	0.0939559405008473	0.389938219432889	0.0223749131557482	-0.427255357122873	-1.38042344307401	19
447	GOBP_CYTOSKELETON_DEPENDENT_INTRACELLULAR_TRANSPORT	0.0960350368853141	0.396048377778788	0.0184425562858424	0.3569373702706	1.32943689342457	42
448	GOBP_REGULATION_OF_MICROTUBULE_CYTOSKELETON_ORGANIZATION	0.0956465721841731	0.396048377778788	0.0186581173917847	0.389578941036165	1.35279960515168	31
449	GOBP_REGULATION_OF_MITOTIC_CELL_CYCLE	0.0960700819139254	0.396048377778788	0.0182025853505578	0.322963767147529	1.30140212167006	61
450	GOBP_ADENYLATE_CYCLASE_MODULATING_G_PROTEIN_COUPLED_RECEPTOR_SIGNALING_PATHWAY	0.0972969197457568	0.399327269289126	0.0218472040273368	-0.450817133712069	-1.38596705336446	16
451	GOCC_SOMATODENDRITIC_COMPARTMENT	0.0971443453748813	0.399327269289126	0.0175343138586652	0.275520689172657	1.24903123333004	120
452	GOBP_CELL_JUNCTION_ASSEMBLY	0.0979567692012534	0.400260441040883	0.0178582910053749	0.306963571717384	1.28335499492861	74
453	GOBP_PROTEIN_CONTAINING_COMPLEX_DISASSEMBLY	0.0979169710843765	0.400260441040883	0.0180090749374966	0.321130747671325	1.29819962047859	62
454	GOBP_MITOTIC_CELL_CYCLE_PROCESS	0.0983674790732091	0.400881807262708	0.0174755323614783	0.279319739563258	1.25339037011084	113
455	GOBP_REGULATION_OF_MACROAUTOPHAGY	0.0985419893595528	0.400881807262708	0.0182981966576067	0.375041225436878	1.33972942154748	35
456	GOBP_G_PROTEIN_COUPLED_RECEPTOR_SIGNALING_PATHWAY	0.0991096228227293	0.40230682422121	0.0228998737740934	-0.296714915775424	-1.27507018502856	60
457	GOBP_NEURON_PROJECTION_GUIDANCE	0.099412433661865	0.402652986232193	0.0218009629598831	-0.410005471576748	-1.36350451325748	21
458	GOBP_INSULIN_SECRETION	0.101002275698446	0.406091081587034	0.0218663253788213	-0.367600030671031	-1.33264773548266	29
459	GOBP_REGULATION_OF_DEVELOPMENTAL_GROWTH	0.100853413654618	0.406091081587034	0.018015433991514	0.360300338160868	1.32675146546945	40
460	GOMF_GTPASE_BINDING	0.100671470684573	0.406091081587034	0.0178273135536938	0.331253513649035	1.30255155262621	54
461	GOMF_MICROTUBULE_BINDING	0.101138837715626	0.406091081587034	0.0179963753848604	0.362641680767937	1.32707032799962	39
462	GOBP_CELLULAR_CARBOHYDRATE_METABOLIC_PROCESS	0.101861225761234	0.406347260525955	0.0225759658993577	-0.295725656093295	-1.27081904880699	60
463	GOBP_REGULATION_OF_ACTIN_FILAMENT_LENGTH	0.101658903325979	0.406347260525955	0.0177154890685602	0.329446707589794	1.30059185174544	55
464	GOCC_VESICLE_COAT	0.101565469813733	0.406347260525955	0.0182568149796336	0.427534290012403	1.3611467137034	22
465	GOBP_APICAL_JUNCTION_ASSEMBLY	0.102765058119056	0.409071231351339	0.0183281525927049	0.482698774216518	1.38270692738053	15
466	GOBP_CELLULAR_RESPONSE_TO_MECHANICAL_STIMULUS	0.103001094270215	0.409130955996068	0.0212064090263726	-0.447220022105137	-1.3749082940546	16
467	GOBP_CHROMATIN_REMODELING	0.103395715132526	0.409818990814359	0.0178925380502185	0.382093486051489	1.33687936006553	32
468	GOBP_REGULATION_OF_SMALL_MOLECULE_METABOLIC_PROCESS	0.103663309502687	0.410001679251014	0.0224305767700372	-0.291163602259818	-1.26473557701553	63
469	GOBP_RESPONSE_TO_OXIDATIVE_STRESS	0.10400206854943	0.410464453912568	0.0235420823923614	-0.249416383661127	-1.21566929369088	117
470	GOBP_RIBOSE_PHOSPHATE_BIOSYNTHETIC_PROCESS	0.104261227105249	0.410611768876204	0.0226330661978538	-0.278969856201883	-1.25184710225736	74
471	GOBP_POSITIVE_REGULATION_OF_MITOTIC_CELL_CYCLE	0.104833538413546	0.411116270346341	0.0179805356303191	0.438580246228739	1.36262391263665	20
472	GOBP_REGULATION_OF_LEUKOCYTE_MEDIATED_CYTOTOXICITY	0.104830873166443	0.411116270346341	0.0209427566430713	-0.45598978781432	-1.37480508900616	15
473	GOBP_DIVALENT_INORGANIC_CATION_HOMEOSTASIS	0.106955530216648	0.414211043653876	0.0217334622040103	-0.309764282124122	-1.28126304463235	50
474	GOBP_ESTABLISHMENT_OR_MAINTENANCE_OF_CELL_POLARITY	0.105939562348038	0.414211043653876	0.017440522111508	0.338036368423667	1.30117823818046	49
475	GOBP_SEX_DIFFERENTIATION	0.106850252287693	0.414211043653876	0.0176746158561167	0.399647385502473	1.34103336187084	27
476	GOCC_TRANSFERASE_COMPLEX	0.10677982203363	0.414211043653876	0.0169656886274732	0.295667739259512	1.26178077586888	83
477	GOMF_NAD_BINDING	0.106965358652919	0.414211043653876	0.0214562850138465	-0.338996570903044	-1.30627373238632	37
478	GOMF_PROTEIN_MACROMOLECULE_ADAPTOR_ACTIVITY	0.106627233988425	0.414211043653876	0.0170171588891997	0.298372945913313	1.26452034720263	80
479	GOBP_BRANCHED_CHAIN_AMINO_ACID_CATABOLIC_PROCESS	0.107354892784801	0.414851579425192	0.0207515654065414	-0.444051806503359	-1.36516810870303	16
480	GOBP_NEGATIVE_REGULATION_OF_PEPTIDASE_ACTIVITY	0.107607229565687	0.414960379012679	0.0223836760628295	-0.271927422942288	-1.24116418636775	81
481	GOBP_REGULATION_OF_PROTEIN_POLYMERIZATION	0.108030561913666	0.415726756969221	0.017022601651673	0.308943124672744	1.27406443132423	69
482	GOMF_SINGLE_STRANDED_RNA_BINDING	0.108834345334816	0.417950981773328	0.0175019169870632	0.398601524805141	1.33752393296458	27
483	GOBP_SUPEROXIDE_METABOLIC_PROCESS	0.109619157939529	0.420093294712355	0.0206904792281401	-0.411072661346793	-1.34715350268893	20
484	GOMF_PROTEIN_PHOSPHATASE_REGULATOR_ACTIVITY	0.110082828189348	0.420998584666288	0.0204127063103415	-0.452448708100881	-1.36412876567456	15
485	GOBP_NUCLEOSIDE_DIPHOSPHATE_METABOLIC_PROCESS	0.110617135106623	0.42216972594301	0.0212567362388413	-0.317351943375041	-1.28096420837179	45
486	GOBP_LOCALIZATION_WITHIN_MEMBRANE	0.112304424566967	0.424502013240086	0.0231019607972297	-0.236340540071752	-1.19040037216304	143
487	GOBP_MEMBRANE_DOCKING	0.112374925168904	0.424502013240086	0.0172049253601666	0.396686609990247	1.33109835695666	27
488	GOBP_METHYLATION	0.111980785058031	0.424502013240086	0.0170704295831204	0.359795322527804	1.30892088921988	38
489	GOCC_TRANSCRIPTION_REGULATOR_COMPLEX	0.111734590086119	0.424502013240086	0.0171755620062306	0.381616028505814	1.32514866257695	31
490	GOMF_ATP_DEPENDENT_ACTIVITY	0.111572145764376	0.424502013240086	0.0165724638264473	0.293203335160243	1.25354402745814	84
491	GOBP_EPITHELIAL_CELL_DIFFERENTIATION	0.114272027691071	0.424733982442115	0.0161450208097001	0.276431699392053	1.23519538608841	110
492	GOBP_MACROPHAGE_ACTIVATION	0.113482779512513	0.424733982442115	0.0201647247546738	-0.430571189207947	-1.34859048600926	17
493	GOBP_NUCLEAR_TRANSCRIBED_MRNA_CATABOLIC_PROCESS	0.113287919289471	0.424733982442115	0.0172063270440345	0.415952478859737	1.33958560423793	23
494	GOBP_POSITIVE_REGULATION_OF_CELLULAR_CATABOLIC_PROCESS	0.114148657971154	0.424733982442115	0.0164845232535511	0.303279223096571	1.26125894702537	72
495	GOBP_REGULATION_OF_MITOCHONDRIAL_MEMBRANE_POTENTIAL	0.113961589154585	0.424733982442115	0.0202259262376047	-0.414900530420387	-1.34050611464055	19
496	GOBP_REGULATION_OF_PROTEIN_SECRETION	0.114159336017097	0.424733982442115	0.020791781951774	-0.32722656835643	-1.2853748705093	40
497	GOCC_EXTERNAL_ENCAPSULATING_STRUCTURE	0.113678000310511	0.424733982442115	0.0234048879992458	-0.228800955186823	-1.17779826795608	166
498	GOMF_ATPASE_BINDING	0.114216008582206	0.424733982442115	0.0171616275787622	0.426320183466374	1.34162947692961	21
499	GOBP_NEGATIVE_REGULATION_OF_CYSTEINE_TYPE_ENDOPEPTIDASE_ACTIVITY	0.114525073184663	0.424821463857338	0.0202920811079797	-0.388879387410418	-1.32632285143682	23
500	GOBP_POSITIVE_REGULATION_OF_DNA_REPAIR	0.115224119344855	0.425326254608086	0.0171255423264588	0.440432146426848	1.34962080027676	19
501	GOCC_CHROMATIN	0.115350502330232	0.425326254608086	0.0164373119071438	0.30900127902494	1.26793560440552	67
502	GOMF_ACYLTRANSFERASE_ACTIVITY	0.115302420356841	0.425326254608086	0.0206834633509704	-0.326563361474807	-1.28276973528489	40
503	GOBP_OSTEOBLAST_DIFFERENTIATION	0.116135766718298	0.427370386074689	0.0167613670202145	0.366529557596927	1.30932387928119	35
504	GOMF_PHOSPHATASE_ACTIVITY	0.116409572460303	0.4275280131429	0.0207162615342994	-0.313468381953617	-1.2719497357068	46
505	GOBP_CELLULAR_ION_HOMEOSTASIS	0.117203396728072	0.429591064046853	0.0214718550082292	-0.266868094840265	-1.22675022065718	84
506	GOBP_REGULATION_OF_GROWTH	0.119328970701317	0.429864399474658	0.0159036061882131	0.286141718540942	1.24091532434519	91
507	GOBP_REGULATION_OF_PEPTIDYL_TYROSINE_PHOSPHORYLATION	0.118187233197657	0.429864399474658	0.0204037019743245	-0.328815810319814	-1.28351123698205	39
508	GOBP_RESPONSE_TO_REACTIVE_OXYGEN_SPECIES	0.118704668505465	0.429864399474658	0.0206647870293189	-0.30233644114832	-1.26095027126554	52
509	GOBP_RIBONUCLEOPROTEIN_COMPLEX_BIOGENESIS	0.11943475980377	0.429864399474658	0.0157494454048795	0.274038408652035	1.22805090737772	112
510	GOBP_SECOND_MESSENGER_MEDIATED_SIGNALING	0.119318890080028	0.429864399474658	0.0203499093035926	-0.322806140567466	-1.27437459927271	41
511	GOCC_CLATHRIN_COATED_ENDOCYTIC_VESICLE_MEMBRANE	0.119787717968158	0.429864399474658	0.0197709457541715	-0.399587889278416	-1.32886004759613	21
512	GOCC_MICROBODY_LUMEN	0.11968085106383	0.429864399474658	0.0197114712302521	-0.411861598544441	-1.33068760041124	19
513	GOCC_MIDBODY	0.118001722652885	0.429864399474658	0.0164733083603461	0.337014753312927	1.28611129945346	47
514	GOMF_AMIDE_BINDING	0.117965307602209	0.429864399474658	0.0217093064191955	-0.255323253378251	-1.21116833329135	100
515	GOMF_G_PROTEIN_ACTIVITY	0.118779419685722	0.429864399474658	0.0197380702593535	-0.419480936205476	-1.33513670096587	18
516	GOMF_LIGASE_ACTIVITY_FORMING_CARBON_SULFUR_BONDS	0.119832539237668	0.429864399474658	0.0168362074804001	0.453306590495337	1.34578492072082	17
517	GOCC_RUFFLE_MEMBRANE	0.120748178214532	0.432311175773884	0.019707387963829	-0.392612343367087	-1.32366971325907	22
518	GOBP_GLYCOSYLATION	0.121292708700247	0.433422401166325	0.0167757393082397	0.471280917901592	1.35000009267164	15
519	GOBP_POSITIVE_REGULATION_OF_RESPONSE_TO_DNA_DAMAGE_STIMULUS	0.123005848357961	0.438697158594578	0.0164920113763736	0.421659307855675	1.32696170291814	21
520	GOBP_LEARNING	0.123482978057516	0.439551908431659	0.0165007592050616	0.435648991811076	1.33496372991358	19
521	GOBP_VESICLE_MEDIATED_TRANSPORT_BETWEEN_ENDOSOMAL_COMPARTMENTS	0.124004931313843	0.440562625454747	0.0165775275731185	0.469772533645191	1.34567927506886	15
522	GOBP_POSITIVE_REGULATION_OF_BINDING	0.12558667676003	0.444475982185117	0.0199355445073623	-0.307946048765979	-1.25527344250485	47
523	GOBP_REGULATION_OF_CELLULAR_KETONE_METABOLIC_PROCESS	0.125566879602087	0.444475982185117	0.019579963516196	-0.349595548228709	-1.28920515739101	31
524	GOBP_PROTEIN_DNA_COMPLEX_SUBUNIT_ORGANIZATION	0.127079279942508	0.44719343569122	0.016318443272882	0.458392063904399	1.33814220917053	16
525	GOBP_REGULATION_OF_DENDRITE_DEVELOPMENT	0.127009167236332	0.44719343569122	0.0163232990564375	0.458434797312094	1.33826695691614	16
526	GOMF_ENZYME_INHIBITOR_ACTIVITY	0.126711749788673	0.44719343569122	0.0210255291343225	-0.249954911684502	-1.19876831297529	106
527	GOBP_POSITIVE_REGULATION_OF_CELL_MATRIX_ADHESION	0.128123463150746	0.448875015076552	0.0189646473059161	-0.414897704635726	-1.32054905192238	18
528	GOBP_POSITIVE_REGULATION_OF_TRANSPORT	0.128527151804739	0.448875015076552	0.0224070915570143	-0.220829902792729	-1.1576930546653	192
529	GOBP_PROTEIN_ACETYLATION	0.128352809577076	0.448875015076552	0.0191091912287336	-0.382398260193189	-1.30421813874293	23
530	GOBP_REGULATION_OF_INSULIN_SECRETION	0.127951530245701	0.448875015076552	0.0192034760984419	-0.367363570634554	-1.29619402294546	26
531	GOBP_GOLGI_ORGANIZATION	0.129818719312255	0.452531919862492	0.0158618750692056	0.376706968495808	1.29800916504338	30
532	GOBP_CELL_CELL_SIGNALING	0.131380779953216	0.455703542739947	0.022065794772073	-0.221089216859706	-1.15523785996811	187
533	GOBP_LOCOMOTORY_BEHAVIOR	0.131993500384846	0.455703542739947	0.0157770745579238	0.387359258469379	1.29980004243959	27
534	GOBP_PATTERN_RECOGNITION_RECEPTOR_SIGNALING_PATHWAY	0.132189359317065	0.455703542739947	0.0158349635161832	0.40671061736892	1.3098219527665	23
535	GOBP_POSITIVE_REGULATION_OF_APOPTOTIC_SIGNALING_PATHWAY	0.131015455233538	0.455703542739947	0.0191599444756647	-0.344054084706271	-1.2791341516539	32
536	GOBP_REGULATION_OF_CELLULAR_AMIDE_METABOLIC_PROCESS	0.132898479040435	0.455703542739947	0.0148753634559369	0.272604707152941	1.21516428295005	108
537	GOBP_REGULATION_OF_PEPTIDASE_ACTIVITY	0.132345140566983	0.455703542739947	0.0210402320095914	-0.236542636069736	-1.17638695861149	132
538	GOBP_RESPONSE_TO_HYDROGEN_PEROXIDE	0.132944307444393	0.455703542739947	0.0190124899500051	-0.343304388697914	-1.27634691031518	32
539	GOBP_RESPONSE_TO_KETONE	0.13277000615446	0.455703542739947	0.0154906609540805	0.339697401869889	1.27145041538048	43
540	GOMF_TRANSCRIPTION_REGULATOR_ACTIVITY	0.13200703100032	0.455703542739947	0.015203712657499	0.294298408563415	1.23547074065521	76
541	GOBP_CELL_DEATH_IN_RESPONSE_TO_OXIDATIVE_STRESS	0.133481804397271	0.456700221699349	0.0186721521535344	-0.391792727981208	-1.30293664328292	21
542	GOBP_CELL_KILLING	0.134389627293434	0.458349517363828	0.0191542866826244	-0.315638587633031	-1.25242655953598	42
543	GOBP_GERM_CELL_DEVELOPMENT	0.134715025906736	0.458349517363828	0.0157428337598194	0.429732259670425	1.31683302616847	19
544	GOCC_CENTROSOME	0.1351144673326	0.458349517363828	0.0149872078177814	0.290588809018429	1.22854601513833	79
545	GOCC_CORTICAL_ACTIN_CYTOSKELETON	0.135201964603269	0.458349517363828	0.015489606468929	0.368352074262696	1.28880052473013	32
546	GOMF_SNARE_BINDING	0.134881854036508	0.458349517363828	0.0157637963009247	0.43716783119419	1.31890296236914	18
547	GOBP_SKELETAL_SYSTEM_DEVELOPMENT	0.135507638405853	0.45854595738434	0.0193628911937464	-0.29258584571096	-1.23475341097008	55
548	GOBP_EMBRYO_IMPLANTATION	0.136226921475175	0.460138743887862	0.0182403346243842	-0.436823168001737	-1.3170179034999	15
549	GOBP_CELL_MORPHOGENESIS_INVOLVED_IN_DIFFERENTIATION	0.13709398756047	0.461383583589872	0.0204059520120636	-0.240532462575008	-1.17753245052318	120
550	GOBP_CHROMOSOME_ORGANIZATION	0.1368486530456	0.461383583589872	0.0148924258840586	0.291032647730703	1.22740251736028	78
551	GOBP_HORMONE_METABOLIC_PROCESS	0.137712951772322	0.462625542160739	0.0151468197048223	0.328024219027809	1.25728930828705	48
552	GOBP_REACTIVE_OXYGEN_SPECIES_METABOLIC_PROCESS	0.139134057122029	0.466552789371151	0.0192015776869601	-0.281945791830288	-1.22072042074898	62
553	GOBP_DEVELOPMENTAL_PROCESS_INVOLVED_IN_REPRODUCTION	0.14019649587611	0.467396133982838	0.0146056265662492	0.283222806850885	1.2185265306261	87
554	GOBP_NEGATIVE_REGULATION_OF_BIOSYNTHETIC_PROCESS	0.139976695134003	0.467396133982838	0.0140897234682402	0.249311090398511	1.18361497796626	166
555	GOBP_NEGATIVE_REGULATION_OF_CELL_CELL_ADHESION	0.13968942835831	0.467396133982838	0.0152248174071283	0.369161860032636	1.28190198669607	31
556	GOBP_PEPTIDYL_SERINE_MODIFICATION	0.140587611318055	0.467396133982838	0.0185589596737989	-0.328492847603634	-1.25664317297776	36
557	GOMF_EXTRACELLULAR_MATRIX_STRUCTURAL_CONSTITUENT	0.14064810730872	0.467396133982838	0.019056951690334	-0.285670387047546	-1.2230872428581	59
558	GOBP_NEGATIVE_REGULATION_OF_TRANSMEMBRANE_TRANSPORT	0.141449800825323	0.469217887684	0.0181715635114651	-0.371496261056389	-1.28164980563735	24
559	GOBP_POSITIVE_REGULATION_OF_DEFENSE_RESPONSE	0.142041375164883	0.470337362129156	0.0149621604326436	0.341392994458404	1.26417838079899	41
560	GOBP_TAXIS	0.142574096189339	0.471258307225832	0.0193765051310006	-0.261260910641891	-1.19780068816546	83
561	GOBP_ADULT_BEHAVIOR	0.14355406833392	0.471969059477951	0.0153151377501029	0.459092880200445	1.3150870473922	15
562	GOCC_CYTOPLASMIC_SIDE_OF_MEMBRANE	0.143056849953402	0.471969059477951	0.0188645352913277	-0.289112445831721	-1.22409149196468	56
563	GOCC_SPLICEOSOMAL_TRI_SNRNP_COMPLEX	0.143450596834411	0.471969059477951	0.0152814814604915	0.449615401853076	1.31252129888149	16
564	GOBP_CARBOXYLIC_ACID_TRANSPORT	0.144642942669668	0.473419037517091	0.0179947896772397	-0.360391188960306	-1.27159289160235	26
565	GOBP_CELLULAR_HORMONE_METABOLIC_PROCESS	0.144922611665166	0.473419037517091	0.0149400957098708	0.370336808630484	1.27605967491051	30
566	GOBP_CELL_PROJECTION_ASSEMBLY	0.145018149255641	0.473419037517091	0.014446548367283	0.291499433103179	1.22115353606245	75
567	GOBP_RETINOL_METABOLIC_PROCESS	0.144624984662846	0.473419037517091	0.0152137527901033	0.448973833123178	1.31064842571207	16
568	GOMF_OXIDOREDUCTASE_ACTIVITY_ACTING_ON_PAIRED_DONORS_WITH_INCORPORATION_OR_REDUCTION_OF_MOLECULAR_OXYGEN	0.145617292600897	0.474538043317359	0.0151517875945424	0.439721681738454	1.30545379441973	17
569	GOBP_PROTEIN_METHYLATION	0.146162984899878	0.475479235588179	0.0149794890535236	0.394655829931466	1.28510202789498	24
570	GOBP_POSITIVE_REGULATION_OF_TRANSPORTER_ACTIVITY	0.147361616548554	0.478537460055041	0.0178149639519401	-0.363696271005289	-1.26938374973821	25
571	GOBP_IRON_ION_TRANSPORT	0.149298968118088	0.480994198852577	0.0173710751708242	-0.43028945362148	-1.2973188136954	15
572	GOBP_METAL_ION_HOMEOSTASIS	0.149663163567771	0.480994198852577	0.0188141303362287	-0.261998487287615	-1.19341564916203	80
573	GOBP_RESPONSE_TO_ESTRADIOL	0.149677287163201	0.480994198852577	0.0147185776748052	0.375706525336009	1.27232491567982	28
574	GOCC_CHAPERONE_COMPLEX	0.148454966118438	0.480994198852577	0.0149057326643877	0.416119318470119	1.29284011018072	20
575	GOCC_NUCLEOLUS	0.149001925976799	0.480994198852577	0.0137022213278474	0.252547709957594	1.18150258211017	149
576	GOMF_STRUCTURAL_CONSTITUENT_OF_MUSCLE	0.148647701793722	0.480994198852577	0.014982382350443	0.438006482852583	1.30036168050601	17
577	GOBP_EXTRACELLULAR_MATRIX_DISASSEMBLY	0.150387460373371	0.482438802688231	0.014931485212831	0.455693890104069	1.30535052556244	15
578	GOBP_TELOMERE_MAINTENANCE_VIA_TELOMERE_LENGTHENING	0.150970078468569	0.483469922569761	0.0147296315104496	0.398337734881991	1.28285687041812	23
579	GOBP_METAPHASE_PLATE_CONGRESSION	0.151660594170404	0.484488499270496	0.0148188614784027	0.436455946943436	1.29575842105795	17
580	GOBP_RESPONSE_TO_ACID_CHEMICAL	0.151811631321927	0.484488499270496	0.0146047249769006	0.374933557247319	1.2697072700124	28
581	GOMF_MOLECULAR_ADAPTOR_ACTIVITY	0.155655632418713	0.495901162834834	0.0136430702998877	0.268167315435829	1.19346902376581	107
582	GOBP_EXTRINSIC_APOPTOTIC_SIGNALING_PATHWAY	0.157084369427072	0.498398271476197	0.0176640613740248	-0.301853909345114	-1.21840770822455	45
583	GOBP_SECRETION	0.157247212610534	0.498398271476197	0.0192530191064679	-0.231402603969157	-1.15338120027836	134
584	GOCC_AXON	0.157230537984593	0.498398271476197	0.0136551497202757	0.27385386171456	1.19743967378455	96
585	GOBP_ACTIN_FILAMENT_ORGANIZATION	0.159844322344322	0.498474230588488	0.0133391362898011	0.259695372966612	1.18179973537008	123
586	GOBP_CELL_PROJECTION_ORGANIZATION	0.159225094914324	0.498474230588488	0.0129574570061307	0.238535987868054	1.15869827610446	198
587	GOBP_KERATINOCYTE_DIFFERENTIATION	0.160137420904103	0.498474230588488	0.014388171556835	0.441235147028947	1.2880575841124	16
588	GOBP_POSITIVE_REGULATION_OF_CATABOLIC_PROCESS	0.15928223996009	0.498474230588488	0.0135245199329856	0.271262260754229	1.19393176930623	100
589	GOBP_POSITIVE_REGULATION_OF_KINASE_ACTIVITY	0.157709433571503	0.498474230588488	0.0179128601964527	-0.28527399567663	-1.20783963478966	56
590	GOBP_REACTIVE_NITROGEN_SPECIES_METABOLIC_PROCESS	0.159614029117954	0.498474230588488	0.0172091313497668	-0.339507786718294	-1.24160075909477	30
591	GOBP_REGULATION_OF_EXTRACELLULAR_MATRIX_ORGANIZATION	0.15964497318564	0.498474230588488	0.0168679928308258	-0.400191460466382	-1.27374157003424	18
592	GOBP_RESPONSE_TO_OXYGEN_LEVELS	0.159038994281271	0.498474230588488	0.0138280157188405	0.299097206427173	1.21660111249522	64
593	GOBP_RIBOSOMAL_SMALL_SUBUNIT_BIOGENESIS	0.160233477687818	0.498474230588488	0.0168799545921371	-0.392743879063267	-1.26891997664722	19
594	GOMF_STRUCTURAL_CONSTITUENT_OF_RIBOSOME	0.160009423097058	0.498474230588488	0.0178800636531244	-0.273381387825734	-1.19540050216183	65
595	GOMF_TRANSLATION_INITIATION_FACTOR_ACTIVITY	0.159132864764163	0.498474230588488	0.0141673814392241	0.358774527749813	1.2552903375101	32
596	GOBP_POSITIVE_REGULATION_OF_MYELOID_CELL_DIFFERENTIATION	0.161242292600897	0.499932133340469	0.0143286973638793	0.431971287645005	1.2824442822721	17
597	GOMF_ANTIOXIDANT_ACTIVITY	0.161228744379976	0.499932133340469	0.0174201881449866	-0.300601001657144	-1.21335045258712	45
598	GOBP_REGULATION_OF_CELL_MORPHOGENESIS	0.16166642742077	0.50040895845459	0.0135845780499138	0.284795186414695	1.20109661738342	78
599	GOBP_POSITIVE_REGULATION_OF_SECRETION	0.162742382271468	0.502898413329695	0.0175284112703899	-0.288029698269386	-1.20571967075127	53
600	GOCC_AUTOPHAGOSOME	0.163650205903727	0.504860885212998	0.0141160347252313	0.403072347513252	1.26846854484348	21
601	GOBP_REGULATION_OF_HORMONE_LEVELS	0.163979161498388	0.505033989906015	0.0181406873028215	-0.251439707067502	-1.17205875300847	91
602	GOBP_POSITIVE_REGULATION_OF_HORMONE_SECRETION	0.164325072156096	0.505258652094573	0.0167731236677539	-0.362765233941147	-1.25152805105106	24
603	GOBP_REGULATION_OF_INTRACELLULAR_TRANSPORT	0.16553766659315	0.505627427168187	0.0133142984300299	0.276792356151316	1.19318755998924	88
604	GOBP_REGULATION_OF_LIPID_LOCALIZATION	0.165342996128264	0.505627427168187	0.017077292163278	-0.312983580543759	-1.2217111525996	39
605	GOBP_RESPONSE_TO_RETINOIC_ACID	0.165110954561465	0.505627427168187	0.0141848844430676	0.448326802889979	1.28424725563582	15
606	GOCC_PIGMENT_GRANULE	0.164807315480078	0.505627427168187	0.0175832194198063	-0.273461688528985	-1.19159401727917	64
607	GOBP_DEFENSE_RESPONSE_TO_OTHER_ORGANISM	0.166153172227495	0.506671370334585	0.0127321492108334	0.240897875332363	1.15769877462265	182
608	GOBP_PLATELET_AGGREGATION	0.166440710792621	0.506713413942667	0.0167914565231401	-0.340834021462436	-1.2356138437971	29
609	GOMF_GROWTH_FACTOR_RECEPTOR_BINDING	0.166730655125476	0.506762631588268	0.0140374842592698	0.421566051940671	1.27183355010363	18
610	GOBP_MAINTENANCE_OF_LOCATION	0.167276293469042	0.50758757247737	0.0175787579700205	-0.265425589189259	-1.18096883325184	71
611	GOBP_CELL_GROWTH	0.168065890733321	0.508316934227739	0.0132705913230508	0.281653647798149	1.19366307630344	80
612	GOBP_RESPONSE_TO_MONOSACCHARIDE	0.167877122386888	0.508316934227739	0.0168348866329309	-0.324803892134812	-1.2251264964107	34
613	GOBP_ION_HOMEOSTASIS	0.170019593233435	0.510058779700306	0.0178057171965828	-0.248199982212159	-1.16476764823417	94
614	GOBP_MITOTIC_SPINDLE_ORGANIZATION	0.169441242286567	0.510058779700306	0.013690794369754	0.358039303005439	1.24327928621167	31
615	GOBP_NUCLEOSIDE_TRIPHOSPHATE_BIOSYNTHETIC_PROCESS	0.16992462622019	0.510058779700306	0.0167901452225217	-0.313572240163968	-1.21704025767375	38
616	GOBP_REGULATION_OF_CELL_CELL_ADHESION	0.16954762780434	0.510058779700306	0.0132474782129809	0.285402065729928	1.19561035867356	75
617	GOCC_PHAGOCYTIC_VESICLE_MEMBRANE	0.169525081697398	0.510058779700306	0.0164945094706896	-0.360770336830477	-1.24464572204219	24
618	GOBP_ORGANELLE_FISSION	0.171364755367886	0.513262398359153	0.0133121750197946	0.30448547990475	1.21059855620507	57
619	GOBP_MITOCHONDRIAL_TRANSPORT	0.172305528345013	0.514429504993343	0.0168111595825819	-0.297602776128629	-1.20124836948718	45
620	GOBP_PROTEIN_LOCALIZATION_TO_ORGANELLE	0.172310260991828	0.514429504993343	0.0124942336150538	0.240982823401677	1.15394989337767	177
621	GOBP_VACUOLE_ORGANIZATION	0.173173206473827	0.516173277267397	0.0133834298560188	0.326678565208443	1.22272232623452	43
622	GOBP_MICROTUBULE_CYTOSKELETON_ORGANIZATION_INVOLVED_IN_MITOSIS	0.174674178087951	0.517314779995556	0.0134006779980419	0.342065720966118	1.23019125429049	36
623	GOBP_NADH_DEHYDROGENASE_COMPLEX_ASSEMBLY	0.174454611068427	0.517314779995556	0.0160305979812841	-0.409404622833038	-1.25865073953489	16
624	GOBP_POSITIVE_REGULATION_OF_NEURON_DEATH	0.174688492548253	0.517314779995556	0.0136793921574654	0.418159209895009	1.26155536002255	18
625	GOBP_POSITIVE_REGULATION_OF_RESPONSE_TO_BIOTIC_STIMULUS	0.175233045411785	0.517314779995556	0.0135039186985715	0.37028698253768	1.24251331314274	27
626	GOBP_PRODUCTION_OF_MOLECULAR_MEDIATOR_OF_IMMUNE_RESPONSE	0.174988402470884	0.517314779995556	0.0164200105580222	-0.328275222449072	-1.22047104464659	32
627	GOBP_REGULATION_OF_EXOCYTOSIS	0.174086897157068	0.517314779995556	0.0164534218203951	-0.332078143832189	-1.22460614231053	31
628	GOBP_EXOCYTOSIS	0.175973102288892	0.517969621092605	0.0168852783620486	-0.27942670233877	-1.18839812396546	57
629	GOBP_REGULATION_OF_GLUCOSE_METABOLIC_PROCESS	0.176014528183279	0.517969621092605	0.0159536196799392	-0.408702946668508	-1.25649354546784	16
630	GOBP_ENDOPLASMIC_RETICULUM_TO_GOLGI_VESICLE_MEDIATED_TRANSPORT	0.177139507620164	0.519319822437353	0.0132656798608798	0.334196290255349	1.22297574726174	39
631	GOBP_NEGATIVE_REGULATION_OF_PROTEIN_MODIFICATION_PROCESS	0.177236176738788	0.519319822437353	0.0174274428068708	-0.246255621825029	-1.15782264022822	95
632	GOBP_TOLL_LIKE_RECEPTOR_SIGNALING_PATHWAY	0.177315033917022	0.519319822437353	0.013599513960623	0.433532923873499	1.26557318544946	16
633	GOMF_DNA_BINDING_TRANSCRIPTION_FACTOR_BINDING	0.177815218623941	0.519781629200108	0.0129932348164669	0.294232513322163	1.19681359553978	64
634	GOMF_GROWTH_FACTOR_ACTIVITY	0.178034334366758	0.519781629200108	0.0158014964056802	-0.417405602509277	-1.25847411903687	15
635	GOCC_LEADING_EDGE_MEMBRANE	0.178996965735008	0.521769107992912	0.0163111669319467	-0.316271304910904	-1.20988989265488	36
636	GOBP_REGULATION_OF_CELLULAR_COMPONENT_SIZE	0.179917838521093	0.521987334016526	0.0127271012243121	0.275641993682866	1.18146828158291	85
637	GOBP_REGULATION_OF_RESPONSE_TO_OXIDATIVE_STRESS	0.17970526914329	0.521987334016526	0.0159251509893615	-0.372696640623075	-1.23943114615323	21
638	GOMF_MAGNESIUM_ION_BINDING	0.179602179146079	0.521987334016526	0.0165182927345756	-0.287790612899855	-1.19037441751572	50
639	GOBP_SECONDARY_ALCOHOL_METABOLIC_PROCESS	0.180501763820707	0.522861916795194	0.0162376863656576	-0.315912857392976	-1.20851865845736	36
640	GOBP_AUTOPHAGOSOME_ORGANIZATION	0.181374493403466	0.524301591777477	0.0133079308187615	0.386247578081073	1.24392021099999	23
641	GOBP_BEHAVIOR	0.181565273003438	0.524301591777477	0.0127466906030716	0.284386661820743	1.18610741848403	73
642	GOBP_CELLULAR_HOMEOSTASIS	0.182973354561567	0.525146441795915	0.0179144260746061	-0.223697441197378	-1.12902264354442	145
643	GOBP_CELLULAR_OXIDANT_DETOXIFICATION	0.18299268231138	0.525146441795915	0.0163160168486554	-0.291903126870993	-1.18987804653969	47
644	GOBP_HOMOTYPIC_CELL_CELL_ADHESION	0.182681687651867	0.525146441795915	0.016088702165969	-0.323462603906709	-1.2104324972895	33
645	GOBP_RHYTHMIC_PROCESS	0.182682967677106	0.525146441795915	0.0130386501843932	0.332355122663883	1.21623808027781	39
646	GOBP_ALPHA_AMINO_ACID_CATABOLIC_PROCESS	0.185048807611516	0.527552068063323	0.0160363829021227	-0.309368640157628	-1.20072519600822	38
647	GOBP_HEPATICOBILIARY_SYSTEM_DEVELOPMENT	0.1855410028683	0.527552068063323	0.0131539929271511	0.389704454785594	1.2407073545647	22
648	GOBP_HISTONE_METHYLATION	0.184574691704036	0.527552068063323	0.0132938086486299	0.421784106660635	1.25220039250548	17
649	GOBP_REGULATION_OF_MAP_KINASE_ACTIVITY	0.184789574877163	0.527552068063323	0.0157022262774864	-0.364737874673203	-1.22969256096973	22
650	GOBP_TUBE_MORPHOGENESIS	0.184181090309667	0.527552068063323	0.0176595433273755	-0.228366948831403	-1.13412675133795	131
651	GOMF_CIS_TRANS_ISOMERASE_ACTIVITY	0.185264039649576	0.527552068063323	0.0132384014856058	0.413638609374226	1.24791704312659	18
652	GOBP_DICARBOXYLIC_ACID_METABOLIC_PROCESS	0.18594261888216	0.527883109740611	0.0160317545146217	-0.307156655365369	-1.19896612724257	39
653	GOBP_POSITIVE_REGULATION_OF_CELL_CYCLE	0.186914323962517	0.528211318556669	0.0128658612171096	0.328836243593408	1.21088969917156	40
654	GOBP_REGULATION_OF_IMMUNE_EFFECTOR_PROCESS	0.18644769171085	0.528211318556669	0.0163684014950513	-0.276956540007024	-1.17789255575609	57
655	GOBP_REGULATION_OF_SYSTEM_PROCESS	0.186734285332977	0.528211318556669	0.0166347861031919	-0.258034904052905	-1.16131234352091	75
656	GOBP_PROTEIN_AUTOPHOSPHORYLATION	0.187281919817703	0.528443343875866	0.0155885048083783	-0.36386375512503	-1.22674551768077	22
657	GOBP_LIPOPROTEIN_METABOLIC_PROCESS	0.188418985583601	0.528461106430778	0.015612148856368	-0.344940070881607	-1.21707565444995	26
658	GOBP_PURINE_CONTAINING_COMPOUND_BIOSYNTHETIC_PROCESS	0.188329267965797	0.528461106430778	0.0165965541510209	-0.255882503359553	-1.15707729346998	77
659	GOBP_RESPONSE_TO_MOLECULE_OF_BACTERIAL_ORIGIN	0.188430216231396	0.528461106430778	0.012714503505325	0.309579842818368	1.1966026334926	50
660	GOMF_TRANSMEMBRANE_TRANSPORTER_BINDING	0.188399083239869	0.528461106430778	0.0157660072553303	-0.327472055550035	-1.20762024875771	31
661	GOBP_CELL_CELL_RECOGNITION	0.189345202907118	0.530223858670311	0.0130507401340096	0.404488332553776	1.2394777981414	19
662	GOBP_REGULATION_OF_VIRAL_PROCESS	0.189667605246892	0.530324376604226	0.0129462457150305	0.369658573019362	1.2277317970994	26
663	GOBP_NEGATIVE_REGULATION_OF_CELL_CYCLE	0.191177711402487	0.53374048839518	0.0127638149928525	0.344916825498099	1.21607490963397	33
664	GOBP_CELLULAR_RESPONSE_TO_REACTIVE_OXYGEN_SPECIES	0.193921602486617	0.536545420332927	0.0156196921776788	-0.312314611630714	-1.19475363737751	36
665	GOBP_FIBROBLAST_MIGRATION	0.193029583542746	0.536545420332927	0.012886651385048	0.39731950623454	1.2344310187418	20
666	GOBP_RESPONSE_TO_CYTOKINE	0.193909472342066	0.536545420332927	0.0117614086554321	0.242219433270966	1.1434291826243	159
667	GOBP_SENSORY_PERCEPTION_OF_LIGHT_STIMULUS	0.193686350808925	0.536545420332927	0.0129442698270916	0.426321420994449	1.24452130180249	16
668	GOBP_SYNAPSE_ASSEMBLY	0.193448397323001	0.536545420332927	0.0129879184419111	0.435316642991276	1.24697921357903	15
669	GOCC_VESICLE_LUMEN	0.19278484627344	0.536545420332927	0.0179379596168415	-0.214100406090321	-1.11493468513686	182
670	GOBP_REGULATION_OF_PROTEIN_DEPOLYMERIZATION	0.194651625070083	0.537761429857796	0.0126831474684482	0.352810674141234	1.21567034023569	30
671	GOCC_ENDOCYTIC_VESICLE	0.195114537566664	0.538236973227861	0.0165522508028941	-0.243517765762697	-1.14495003366126	95
672	GOBP_CATION_TRANSPORT	0.196676890093202	0.538533910595439	0.0171560624625286	-0.223511710931313	-1.12202013622972	140
673	GOBP_GENE_SILENCING_BY_RNA	0.196143547657962	0.538533910595439	0.0127944035488931	0.401810483193572	1.2312720365369	19
674	GOBP_REGULATION_OF_ACTIN_FILAMENT_BASED_PROCESS	0.196550018548287	0.538533910595439	0.0119529895580503	0.259551308578058	1.1569773797048	108
675	GOMF_PEPTIDE_BINDING	0.196370245495733	0.538533910595439	0.0160747052966786	-0.261357879101129	-1.15677791751606	69
676	GOMF_TRANSCRIPTION_COACTIVATOR_ACTIVITY	0.196014067995311	0.538533910595439	0.0125310812932192	0.328657368416435	1.20270632096203	39
677	GOBP_MONOSACCHARIDE_CATABOLIC_PROCESS	0.197606613428257	0.540280415739592	0.0150288782711311	-0.384708812016947	-1.22446292495449	18
678	GOBP_CELLULAR_RESPONSE_TO_TOXIC_SUBSTANCE	0.197986749524935	0.540521347154357	0.0157848341212876	-0.278572065643143	-1.1708200659272	54
679	GOBP_ORGANOPHOSPHATE_BIOSYNTHETIC_PROCESS	0.199215572341662	0.543075146398256	0.0168151077606169	-0.228849987642245	-1.12678826053047	124
680	GOBP_CELLULAR_METAL_ION_HOMEOSTASIS	0.200673240033927	0.543594303390841	0.0159410765576718	-0.259067942205859	-1.15268149681549	71
681	GOBP_MEMBRANE_BIOGENESIS	0.199814321748879	0.543594303390841	0.012714503505325	0.415239528653653	1.23277072927325	17
682	GOBP_NEGATIVE_REGULATION_OF_IMMUNE_RESPONSE	0.202342774195726	0.543594303390841	0.0123618239766876	0.338887756526829	1.20257781177192	34
683	GOBP_PEPTIDYL_TYROSINE_MODIFICATION	0.201540048818541	0.543594303390841	0.0154622572131414	-0.288828256280441	-1.17196835595025	46
684	GOBP_REGULATION_OF_EXTENT_OF_CELL_GROWTH	0.201895221807267	0.543594303390841	0.0126136173280071	0.406770324564246	1.22719593664093	18
685	GOCC_MITOTIC_SPINDLE	0.2	0.543594303390841	0.0124678245421828	0.344875721996832	1.20666080777711	32
686	GOCC_SARCOPLASM	0.202232435981615	0.543594303390841	0.0125310812932192	0.383535522472772	1.22106724114967	22
687	GOCC_SPECIFIC_GRANULE_MEMBRANE	0.201903676802203	0.543594303390841	0.0149631217351332	-0.358649098642453	-1.20916460621008	22
688	GOMF_ANION_TRANSMEMBRANE_TRANSPORTER_ACTIVITY	0.200440528634361	0.543594303390841	0.0150934418394408	-0.345112851683548	-1.20452333630481	25
689	GOMF_CHROMATIN_BINDING	0.201453384169192	0.543594303390841	0.0121463694767959	0.297615568340361	1.17979709206557	56
690	GOCC_P_BODY	0.203689536460688	0.546419321722802	0.0125244163076433	0.398820359655472	1.22210936992603	19
691	GOBP_NEGATIVE_REGULATION_OF_EPITHELIAL_CELL_PROLIFERATION	0.205867692088585	0.550666326670478	0.0148048247975043	-0.357440238479244	-1.20508900437881	22
692	GOBP_REGULATION_OF_LEUKOCYTE_DIFFERENTIATION	0.205728591414476	0.550666326670478	0.0150836119822593	-0.316959837436802	-1.18609843281838	33
693	GOBP_EXTRINSIC_APOPTOTIC_SIGNALING_PATHWAY_VIA_DEATH_DOMAIN_RECEPTORS	0.206552539753167	0.551700939513871	0.0146691059762624	-0.381518957875614	-1.21431016003185	18
694	GOMF_CARBOXYLIC_ESTER_HYDROLASE_ACTIVITY	0.207009697882993	0.552125289310405	0.0149525564332804	-0.324540958454239	-1.18686615193446	30
695	GOBP_ENTRY_INTO_HOST	0.207534994539859	0.552729891932776	0.0151032887881518	-0.301737264384146	-1.17781188525149	39
696	GOBP_POSITIVE_REGULATION_OF_CELL_ACTIVATION	0.208816343504704	0.554546702765004	0.0154360815328953	-0.267527927489979	-1.15456569275944	61
697	GOMF_UBIQUITIN_LIKE_PROTEIN_LIGASE_BINDING	0.208651122248856	0.554546702765004	0.0158405599455994	-0.246923978868037	-1.13696134819928	85
698	GOBP_POSITIVE_REGULATION_OF_NEUROGENESIS	0.209845780860664	0.556482149531646	0.0120906395334313	0.334019813352897	1.19319195058462	35
699	GOBP_POSITIVE_REGULATION_OF_ION_TRANSMEMBRANE_TRANSPORT	0.210766512906075	0.558124199412225	0.0148829403431369	-0.312864293199204	-1.18009157113198	34
700	GOBP_POSITIVE_REGULATION_OF_T_CELL_PROLIFERATION	0.211947226972881	0.56044902446686	0.0122707002334047	0.402785792657183	1.21517489904188	18
701	GOBP_POSITIVE_REGULATION_OF_NERVOUS_SYSTEM_DEVELOPMENT	0.212730177415286	0.561716916398994	0.0119886619397512	0.330723059390719	1.18939896726733	36
702	GOBP_REGULATION_OF_PROTEIN_BINDING	0.213161122374909	0.562053044894526	0.0149535160954834	-0.294106278558974	-1.1669882233214	42
703	GOBP_NEUROTRANSMITTER_SECRETION	0.214826197294592	0.565637683061577	0.0143098702705065	-0.392854154922918	-1.20776890402807	16
704	GOBP_POSITIVE_REGULATION_OF_INNATE_IMMUNE_RESPONSE	0.216608130194387	0.569519387769618	0.0120939652896997	0.394051937003284	1.20749744287185	19
705	GOCC_CYTOPLASMIC_SIDE_OF_PLASMA_MEMBRANE	0.217358318792201	0.570681202956544	0.014878203587718	-0.280512531775645	-1.15525811137046	49
706	GOBP_LAMELLIPODIUM_ORGANIZATION	0.218048210974521	0.571681640954445	0.0119616131028874	0.360022405019211	1.19572758911	26
707	GOBP_CELLULAR_RESPONSE_TO_PEPTIDE_HORMONE_STIMULUS	0.218534650890651	0.572146589531253	0.0115752679999307	0.288397688904692	1.16211600929792	61
708	GOBP_CELL_CYCLE_G1_S_PHASE_TRANSITION	0.218931058088861	0.572359324704253	0.0117443683219437	0.317941545780498	1.17733765794216	41
709	GOBP_MUSCLE_ORGAN_DEVELOPMENT	0.219275111144601	0.572359324704253	0.0147518053329542	-0.286512131588812	-1.15648192327547	45
710	GOBP_REGULATION_OF_EXTRINSIC_APOPTOTIC_SIGNALING_PATHWAY	0.219543555126969	0.572359324704253	0.0146155537731594	-0.302815756956842	-1.16685625465674	37
711	GOBP_REGULATION_OF_LEUKOCYTE_MEDIATED_IMMUNITY	0.220402012493012	0.573789205519783	0.0144474243969136	-0.320909380909986	-1.17358525054707	30
712	GOBP_NEGATIVE_REGULATION_OF_CYTOKINE_PRODUCTION	0.221821731621236	0.576674192740039	0.0146309309809509	-0.292127851454857	-1.15913799604126	42
713	GOBP_MITOTIC_CYTOKINESIS	0.223046316009912	0.579044503414233	0.0119181150064926	0.398608247526918	1.20257155484639	18
714	GOBP_REGULATION_OF_MICROTUBULE_POLYMERIZATION	0.223969707643536	0.580627351327992	0.0119524511007297	0.422774299515234	1.21105124745138	15
715	GOCC_ROUGH_ENDOPLASMIC_RETICULUM	0.224714084555414	0.58174233638052	0.0117577889239231	0.362289439961223	1.19225330179104	25
716	GOBP_CELLULAR_RESPONSE_TO_KETONE	0.225161557867091	0.582086653089364	0.0117863042535715	0.375377153438238	1.19509333107988	22
717	GOCC_NUCLEAR_MEMBRANE	0.225754407915315	0.582805312484308	0.0114443289984167	0.298917697383858	1.16074434705178	51
718	GOBP_REGULATION_OF_ADAPTIVE_IMMUNE_RESPONSE	0.226693957207797	0.583602941295733	0.0140610921976268	-0.345888998260264	-1.17969863485978	23
719	GOBP_REGULATION_OF_IMMUNE_RESPONSE	0.226672462638466	0.583602941295733	0.0108087667096648	0.241030030911921	1.1231297990786	145
720	GOBP_POSITIVE_REGULATION_OF_CELLULAR_AMIDE_METABOLIC_PROCESS	0.227348852788478	0.584476009043711	0.0115115482677113	0.319877506614199	1.17057682592712	39
721	GOBP_DEVELOPMENTAL_MATURATION	0.228074994849255	0.585374284300851	0.0116565307989158	0.35674982484601	1.18485850333612	26
722	GOCC_DISTAL_AXON	0.228330758111947	0.585374284300851	0.0114298431959165	0.307920129343936	1.16386245458592	45
723	GOBP_REGULATION_OF_PROTEIN_LOCALIZATION_TO_NUCLEUS	0.228679785092899	0.585458204988874	0.0114274332620402	0.311078571831321	1.16433324833727	43
724	GOBP_POSITIVE_REGULATION_OF_LYMPHOCYTE_MEDIATED_IMMUNITY	0.22926125119322	0.585877836891373	0.0138046376202045	-0.387801754549671	-1.19223608609796	16
725	GOBP_RESPONSE_TO_HEAT	0.229476732439895	0.585877836891373	0.0114846420838172	0.32830160493045	1.17276525735065	35
726	GOMF_ORGANIC_ACID_BINDING	0.230346317158776	0.5872879243263	0.0141765426051857	-0.310852490447313	-1.16324407135893	33
727	GOBP_NEGATIVE_REGULATION_OF_ORGANELLE_ORGANIZATION	0.231144135506552	0.588511409659735	0.0110942055668442	0.272272610753675	1.14300599079008	76
728	GOMF_CADHERIN_BINDING	0.232416037875425	0.590936931466226	0.0105681574302503	0.235649100603378	1.11583959520376	163
729	GOBP_AXON_DEVELOPMENT	0.233699109414758	0.592366369561198	0.0146718428578053	-0.253054349398437	-1.12592497457088	71
730	GOBP_IMPORT_ACROSS_PLASMA_MEMBRANE	0.233571070772607	0.592366369561198	0.0138475765031055	-0.339598661316177	-1.17160414221374	24
731	GOBP_REGULATION_OF_PROTEIN_CONTAINING_COMPLEX_DISASSEMBLY	0.233938312344266	0.592366369561198	0.0113571326669326	0.327063195063951	1.16834138599583	35
732	GOMF_ATP_HYDROLYSIS_ACTIVITY	0.235229901912862	0.594823153607524	0.0111067765597278	0.290069128905762	1.14988176421482	56
733	GOBP_CYTOKINE_MEDIATED_SIGNALING_PATHWAY	0.236357680969538	0.596859573635218	0.011109025012165	0.292325093011187	1.1494776299241	54
734	GOBP_RESPONSE_TO_TOPOLOGICALLY_INCORRECT_PROTEIN	0.237018032908207	0.597711687892496	0.0139937998021443	-0.301148682920393	-1.15203858837069	36
735	GOCC_FIBRILLAR_CENTER	0.238069695816175	0.598732346407255	0.0114221357868379	0.375751549749975	1.1824900032825	21
736	GOMF_OXIDOREDUCTASE_ACTIVITY_ACTING_ON_NAD_P_H_QUINONE_OR_SIMILAR_COMPOUND_AS_ACCEPTOR	0.238054545010621	0.598732346407255	0.0138806017032866	-0.310765822581912	-1.1553740952406	32
737	GOBP_IMMUNE_RESPONSE_REGULATING_SIGNALING_PATHWAY	0.238905995290708	0.599193727710804	0.0143047468962147	-0.265436459913795	-1.13254220022648	58
738	GOBP_LYMPHOCYTE_MIGRATION	0.239055733383544	0.599193727710804	0.0135689410656792	-0.363605875859271	-1.17477772181859	19
739	GOCC_ANCHORED_COMPONENT_OF_MEMBRANE	0.239224292154665	0.599193727710804	0.0136649847352461	-0.338008784990554	-1.16611912150874	24
740	GOBP_ESTABLISHMENT_OF_PROTEIN_LOCALIZATION_TO_PLASMA_MEMBRANE	0.239961253962663	0.599377336875161	0.0114870817196215	0.416791897009789	1.19391445359876	15
741	GOBP_NEGATIVE_REGULATION_OF_HYDROLASE_ACTIVITY	0.240268081541469	0.599377336875161	0.0148696875098467	-0.233297406418443	-1.1088091234788	101
742	GOMF_DOUBLE_STRANDED_RNA_BINDING	0.240269035095283	0.599377336875161	0.0113396040932586	0.365657237891442	1.17760849342109	23
743	GOBP_POSITIVE_REGULATION_OF_PROTEIN_POLYMERIZATION	0.240639698965193	0.599494054891752	0.011275271691771	0.349153995253309	1.17160069864208	27
744	GOBP_NEGATIVE_REGULATION_OF_IMMUNE_EFFECTOR_PROCESS	0.241800443670539	0.599963299241511	0.0135838323713735	-0.337133256050951	-1.16309857564354	24
745	GOBP_SYNAPTIC_VESICLE_RECYCLING	0.241694023422039	0.599963299241511	0.0134049990157754	-0.383622215681737	-1.17938674489942	16
746	GOMF_SERINE_HYDROLASE_ACTIVITY	0.241442967228385	0.599963299241511	0.0111888803129607	0.332961840240994	1.16497618556009	32
747	GOBP_BRANCHED_CHAIN_AMINO_ACID_METABOLIC_PROCESS	0.24325666059904	0.601158983669991	0.0134709792182943	-0.356417538885548	-1.16803957323828	20
748	GOBP_ORGANELLE_MEMBRANE_FUSION	0.242896860378382	0.601158983669991	0.0111560443461849	0.335657790178121	1.16556024514913	31
749	GOBP_TRANSLATIONAL_INITIATION	0.242974065673997	0.601158983669991	0.0109533746072628	0.293738628546132	1.14523302868912	52
750	GOBP_RESPONSE_TO_ALCOHOL	0.243801585355888	0.601702312658331	0.0108959207640981	0.289561310271567	1.14313202118521	55
751	GOBP_SEXUAL_REPRODUCTION	0.24488396203844	0.603568859831095	0.0107125349243407	0.26894686382759	1.13201396397066	77
752	GOBP_ANATOMICAL_STRUCTURE_FORMATION_INVOLVED_IN_MORPHOGENESIS	0.245807590467785	0.605039694090252	0.0156880255196144	-0.208945037253236	-1.08444084377281	177
753	GOBP_REGULATION_OF_MUSCLE_SYSTEM_PROCESS	0.246385542168675	0.605656890510248	0.0109795332849451	0.312721755111576	1.15155053419132	40
754	GOBP_CELLULAR_AMINO_ACID_CATABOLIC_PROCESS	0.248622260248119	0.608729899099561	0.0137790403299977	-0.278639905772763	-1.13062744094387	46
755	GOBP_REGULATION_OF_G_PROTEIN_COUPLED_RECEPTOR_SIGNALING_PATHWAY	0.248292002553131	0.608729899099561	0.0133178393895565	-0.354748349878628	-1.16256936315437	20
756	GOMF_QUATERNARY_AMMONIUM_GROUP_BINDING	0.248608879886382	0.608729899099561	0.0131953317477075	-0.381337059349286	-1.17236138771637	16
757	GOBP_LEUKOCYTE_CHEMOTAXIS	0.249499567527493	0.609173133045696	0.0136144925667329	-0.293320516791328	-1.13843903130598	38
758	GOBP_REGULATION_OF_JNK_CASCADE	0.250060854748409	0.609173133045696	0.0111315703638041	0.382661271765574	1.17259290908947	19
759	GOBP_SPHINGOLIPID_METABOLIC_PROCESS	0.249970726680874	0.609173133045696	0.0131980995609249	-0.366315700925124	-1.16592077072509	18
760	GOCC_CLATHRIN_COATED_ENDOCYTIC_VESICLE	0.250119708868033	0.609173133045696	0.0133576648648318	-0.330793955897477	-1.15454709218552	25
761	GOCC_MEMBRANE_MICRODOMAIN	0.25060234366444	0.609546567835582	0.0143734581769745	-0.2390052854166	-1.10754794917222	88
762	GOBP_POSITIVE_REGULATION_OF_TRANSMEMBRANE_TRANSPORT	0.251977997136614	0.611047615514816	0.0136627134827263	-0.279765497630156	-1.12924970740777	45
763	GOBP_REGULATION_OF_CIRCADIAN_RHYTHM	0.252539938340807	0.611047615514816	0.0111157769918325	0.395481365038577	1.17411233071511	17
764	GOMF_CATALYTIC_ACTIVITY_ACTING_ON_A_NUCLEIC_ACID	0.251755466072082	0.611047615514816	0.010805399414941	0.304082393093453	1.14370137755325	44
765	GOMF_PROTEIN_C_TERMINUS_BINDING	0.252355081493296	0.611047615514816	0.0107806429515757	0.302448861023332	1.14318240424012	45
766	GOBP_CELLULAR_RESPONSE_TO_OXYGEN_LEVELS	0.25708064679472	0.611117355102114	0.0107631022032128	0.32385826167694	1.14924411446206	34
767	GOBP_CHROMATIN_ORGANIZATION	0.256237057489399	0.611117355102114	0.010615498211081	0.290929297540198	1.13427996244638	52
768	GOBP_POSITIVE_REGULATION_OF_ENDOTHELIAL_CELL_MIGRATION	0.257036580742987	0.611117355102114	0.0130783860138165	-0.34711639219964	-1.15436207611992	21
769	GOBP_POSITIVE_REGULATION_OF_TRANSCRIPTION_BY_RNA_POLYMERASE_II	0.255653236801279	0.611117355102114	0.0103330582900255	0.255880667480323	1.117265319835	95
770	GOBP_REGULATION_OF_BLOOD_VESSEL_ENDOTHELIAL_CELL_MIGRATION	0.25336719951531	0.611117355102114	0.0130621848526837	-0.372042603542113	-1.16527331159794	17
771	GOBP_REGULATION_OF_CELLULAR_RESPONSE_TO_GROWTH_FACTOR_STIMULUS	0.256505576208178	0.611117355102114	0.0135793605291905	-0.272723918346838	-1.12318161630979	49
772	GOBP_REGULATION_OF_DNA_REPAIR	0.256163725018886	0.611117355102114	0.0108946331644169	0.348586404344042	1.15774567096896	26
773	GOBP_REGULATION_OF_MICROTUBULE_POLYMERIZATION_OR_DEPOLYMERIZATION	0.257190934427092	0.611117355102114	0.0110018869287309	0.40144870015892	1.17191263287518	16
774	GOBP_REGULATION_OF_RELEASE_OF_SEQUESTERED_CALCIUM_ION_INTO_CYTOSOL	0.25431305441084	0.611117355102114	0.0130285971333277	-0.379413879237361	-1.16644887003794	16
775	GOBP_REGULATION_OF_SMALL_GTPASE_MEDIATED_SIGNAL_TRANSDUCTION	0.255779803981832	0.611117355102114	0.0108689577070499	0.341082297253887	1.15507044948266	28
776	GOCC_BASAL_PART_OF_CELL	0.257001481928013	0.611117355102114	0.0135134734397553	-0.278797894900844	-1.12534406104244	45
777	GOCC_ENDOPEPTIDASE_COMPLEX	0.255788481622048	0.611117355102114	0.0136551497202757	-0.270160119461989	-1.12198784917897	51
778	GOCC_SECRETORY_GRANULE_MEMBRANE	0.255860953920776	0.611117355102114	0.0140856239353747	-0.242756650891997	-1.10576816344225	80
779	GOMF_TRANSCRIPTION_COREGULATOR_ACTIVITY	0.254280073788796	0.611117355102114	0.0105661625209379	0.27702076915071	1.12993941746825	65
780	GOBP_CELL_CELL_JUNCTION_ORGANIZATION	0.257861952013969	0.611146824659423	0.0107104745839751	0.31640180891286	1.14494812845522	37
781	GOBP_REGULATION_OF_MUSCLE_CONTRACTION	0.257863679124262	0.611146824659423	0.0108281775520863	0.343962894211465	1.15418174399734	27
782	GOBP_VESICLE_ORGANIZATION	0.258935953698404	0.612903389124994	0.0103440467230686	0.264106043618641	1.11929540043482	80
783	GOBP_MICROTUBULE_POLYMERIZATION_OR_DEPOLYMERIZATION	0.261277967452904	0.616852595698421	0.0108281775520863	0.373564631409933	1.16062705525727	20
784	GOBP_OSSIFICATION	0.261054839872816	0.616852595698421	0.0104816081224067	0.288404118558697	1.1296601278653	53
785	GOBP_TUBE_DEVELOPMENT	0.261604153227045	0.616852595698421	0.0149535160954834	-0.211360251597085	-1.0810496967416	159
786	GOBP_AMEBOIDAL_TYPE_CELL_MIGRATION	0.262285213965196	0.617002094296857	0.0140115541827775	-0.236553870968089	-1.09908016747898	89
787	GOBP_POSITIVE_REGULATION_OF_LEUKOCYTE_MEDIATED_IMMUNITY	0.262334223777216	0.617002094296857	0.0129134146061762	-0.350523964558502	-1.148725349636	20
788	GOBP_LEUKOCYTE_CELL_CELL_ADHESION	0.262904372088126	0.617048448435316	0.0136961238650964	-0.252174261408106	-1.10894370935396	67
789	GOBP_POSITIVE_REGULATION_OF_INSULIN_SECRETION	0.263020651440013	0.617048448435316	0.0127841866240281	-0.376586037484763	-1.1577551110653	16
790	GOCC_EXTRINSIC_COMPONENT_OF_CYTOPLASMIC_SIDE_OF_PLASMA_MEMBRANE	0.26339415001448	0.617142495793421	0.0130346265784745	-0.3170990791843	-1.13933898766916	28
791	GOBP_NEGATIVE_REGULATION_OF_PROTEIN_LOCALIZATION	0.263876644654768	0.617491364419691	0.0105067272429328	0.302824829538008	1.13344038895857	43
792	GOBP_LIPID_BIOSYNTHETIC_PROCESS	0.264370816188663	0.617866642380322	0.0100033105834092	0.245030504484523	1.10490671469791	116
793	GOBP_LYMPHOCYTE_ACTIVATION	0.265518009241218	0.619765239729501	0.0140496822925589	-0.231517258895525	-1.09410684330323	98
794	GOBP_PROTEIN_MODIFICATION_BY_SMALL_PROTEIN_CONJUGATION_OR_REMOVAL	0.267061308174937	0.621799347712967	0.00996662201023268	0.245775035181709	1.10286534991073	113
795	GOMF_PHOSPHORIC_ESTER_HYDROLASE_ACTIVITY	0.266935442452879	0.621799347712967	0.0133949222371372	-0.264512893828238	-1.1117302916772	54
796	GOBP_DNA_REPLICATION	0.268009618215723	0.623161679893319	0.0130285971333277	-0.298851228578764	-1.12723574896316	34
797	GOCC_I_BAND	0.26831975087789	0.623161679893319	0.0103767951846302	0.295645506789488	1.12823852124227	47
798	GOCC_RIBOSOMAL_SUBUNIT	0.268695217288305	0.623251688221369	0.0135311590698358	-0.251360539200158	-1.10536534208274	67
799	GOBP_MYELOID_CELL_ACTIVATION_INVOLVED_IN_IMMUNE_RESPONSE	0.269702684454378	0.62354305126025	0.0126043785844538	-0.37444629737318	-1.15117681340168	16
800	GOBP_POSITIVE_REGULATION_OF_RESPONSE_TO_EXTERNAL_STIMULUS	0.270119009327758	0.62354305126025	0.0101543399085808	0.269538450647815	1.11499338154607	70
801	GOBP_REGULATION_OF_LYMPHOCYTE_MEDIATED_IMMUNITY	0.269581359925744	0.62354305126025	0.0127650857975714	-0.33402546306107	-1.13923653184553	23
802	GOBP_REGULATION_OF_PROTEIN_CONTAINING_COMPLEX_ASSEMBLY	0.270842038472848	0.62354305126025	0.00990547255372059	0.247890219307434	1.10322653436388	107
803	GOCC_COPII_COATED_ER_TO_GOLGI_TRANSPORT_VESICLE	0.270248093445313	0.62354305126025	0.0128477399149515	-0.315617734459682	-1.13401650674844	28
804	GOMF_OXIDOREDUCTASE_ACTIVITY_ACTING_ON_A_SULFUR_GROUP_OF_DONORS	0.270745895000368	0.62354305126025	0.0129567968307197	-0.30088392511905	-1.12594060790148	33
805	GOBP_POSITIVE_REGULATION_OF_IMMUNE_EFFECTOR_PROCESS	0.271889287038181	0.625176484854253	0.0129759769366537	-0.288488290629082	-1.11968413842847	38
806	GOBP_NERVOUS_SYSTEM_PROCESS	0.273065476190476	0.62710198068061	0.00986620281469592	0.247902268562852	1.10146082032275	106
807	GOBP_NUCLEOSIDE_PHOSPHATE_BIOSYNTHETIC_PROCESS	0.277137198513253	0.635664131905863	0.0135259945671473	-0.237478953042432	-1.09165300640609	84
808	GOMF_MYOSIN_BINDING	0.279204914313637	0.639614228211066	0.0104539070300701	0.379709311164067	1.14555486382752	18
809	GOBP_CELLULAR_RESPONSE_TO_HYDROGEN_PEROXIDE	0.279571906981101	0.639663287789886	0.0123912037708021	-0.3572889821562	-1.13719025527734	18
810	GOBP_CELL_REDOX_HOMEOSTASIS	0.280513463038699	0.639943835735875	0.0124338217096991	-0.345427072210812	-1.13202198542656	20
811	GOBP_PLASMA_MEMBRANE_ORGANIZATION	0.281995625386118	0.639943835735875	0.0101206820347805	0.302759916318218	1.12112007860383	41
812	GOBP_SMOOTH_MUSCLE_CELL_PROLIFERATION	0.280833955268797	0.639943835735875	0.0125547842599456	-0.315922627171324	-1.12525668019011	27
813	GOBP_TELOMERE_MAINTENANCE	0.281325149247456	0.639943835735875	0.0101787500648604	0.313084757577176	1.12596529560251	36
814	GOBP_UNSATURATED_FATTY_ACID_METABOLIC_PROCESS	0.28197896668309	0.639943835735875	0.0102272444806248	0.32806627020682	1.13040920684426	30
815	GOCC_SPINDLE_MICROTUBULE	0.280116238112011	0.639943835735875	0.010490618950989	0.401743629715067	1.15080818413028	15
816	GOMF_MOLECULAR_CARRIER_ACTIVITY	0.282114624505929	0.639943835735875	0.0102413052180996	0.331226278433036	1.13140105605742	29
817	GOBP_MALE_GAMETE_GENERATION	0.283209272118699	0.640856189109672	0.0100783475227202	0.300563816756834	1.11946985691666	42
818	GOBP_ORGANIC_HYDROXY_COMPOUND_BIOSYNTHETIC_PROCESS	0.283173837691206	0.640856189109672	0.0127988800014882	-0.273972433104307	-1.10586649369405	45
819	GOBP_CELLULAR_PROCESS_INVOLVED_IN_REPRODUCTION_IN_MULTICELLULAR_ORGANISM	0.286804630673087	0.642927934532179	0.0101539766102334	0.33272618495203	1.1267725915459	28
820	GOBP_COGNITION	0.286756257181396	0.642927934532179	0.0100029596965581	0.299744599946684	1.11641862960947	42
821	GOBP_NEGATIVE_REGULATION_OF_TRANSPORTER_ACTIVITY	0.287085411692395	0.642927934532179	0.0122712752972209	-0.343727743785338	-1.12645300345365	20
822	GOBP_POSITIVE_REGULATION_OF_HYDROLASE_ACTIVITY	0.284650566121925	0.642927934532179	0.0135318972731772	-0.228032914185671	-1.0817120687424	100
823	GOBP_POSITIVE_REGULATION_OF_PRODUCTION_OF_MOLECULAR_MEDIATOR_OF_IMMUNE_RESPONSE	0.287250892413891	0.642927934532179	0.0122672512727919	-0.343650128635195	-1.12619864569355	20
824	GOBP_T_CELL_ACTIVATION_INVOLVED_IN_IMMUNE_RESPONSE	0.287072912997534	0.642927934532179	0.0103383596270699	0.399428950606637	1.14417770771549	15
825	GOCC_CORTICAL_CYTOSKELETON	0.287157957619103	0.642927934532179	0.00997323786375012	0.293290695750287	1.11378294305997	46
826	GOCC_PROTEASOME_CORE_COMPLEX	0.286152549120629	0.642927934532179	0.0122283325883529	-0.355318040262868	-1.13091708138519	18
827	GOCC_TERTIARY_GRANULE_MEMBRANE	0.286851896929443	0.642927934532179	0.0102639711800518	0.371257986531391	1.13764970372084	19
828	GOBP_NEGATIVE_REGULATION_OF_PROTEASOMAL_PROTEIN_CATABOLIC_PROCESS	0.288579889870899	0.644344241436712	0.0120856551859107	-0.376436873510074	-1.13495377138129	15
829	GOBP_PROTEIN_LOCALIZATION_TO_PLASMA_MEMBRANE	0.288314226847694	0.644344241436712	0.0130339562869064	-0.247231431978982	-1.09023211982767	68
830	GOBP_INTRINSIC_APOPTOTIC_SIGNALING_PATHWAY_IN_RESPONSE_TO_OXIDATIVE_STRESS	0.289043202684439	0.644601166468549	0.0121240004552196	-0.360622266609027	-1.12950371502249	17
831	GOBP_GLYCEROLIPID_CATABOLIC_PROCESS	0.292497358224727	0.647684809261188	0.0102231826799494	0.397699872211985	1.13922470430638	15
832	GOBP_HEAD_DEVELOPMENT	0.292323673969332	0.647684809261188	0.00946484911116655	0.245726933808429	1.09035414023561	105
833	GOBP_MONOSACCHARIDE_BIOSYNTHETIC_PROCESS	0.292185154699075	0.647684809261188	0.0123145991935961	-0.306941095219626	-1.11274298515242	29
834	GOBP_POSITIVE_REGULATION_OF_CYTOKINE_PRODUCTION	0.292517185286247	0.647684809261188	0.0128794950916851	-0.248514656688405	-1.08965726069326	66
835	GOBP_REGULATION_OF_T_CELL_ACTIVATION	0.292525391973178	0.647684809261188	0.00980444340132888	0.283647539592396	1.10588972398841	52
836	GOBP_THIOESTER_METABOLIC_PROCESS	0.292090102119032	0.647684809261188	0.0124654307109452	-0.286977293117172	-1.10582504947376	37
837	GOBP_CELL_MORPHOGENESIS_INVOLVED_IN_NEURON_DIFFERENTIATION	0.293215750395368	0.647740432651937	0.0130178957485294	-0.239367687190949	-1.08239880414915	77
838	GOBP_GOLGI_VESICLE_TRANSPORT	0.293250395765707	0.647740432651937	0.00962723458695395	0.262179954779953	1.09832796398924	75
839	GOBP_REGULATION_OF_CELL_ACTIVATION	0.294057518578888	0.647976746297049	0.0132189058882717	-0.230124056606092	-1.07744543103491	93
840	GOCC_ER_TO_GOLGI_TRANSPORT_VESICLE_MEMBRANE	0.293764390324954	0.647976746297049	0.0121396479206022	-0.33167857240939	-1.11823504342762	22
841	GOBP_GLYCEROLIPID_BIOSYNTHETIC_PROCESS	0.295257066318645	0.649846408746507	0.0100120920114783	0.341769318470662	1.12472391809469	25
842	GOBP_BLOOD_VESSEL_MORPHOGENESIS	0.296163001586942	0.650293850459584	0.0133548099900542	-0.222233207078613	-1.07233298418363	110
843	GOBP_REGULATION_OF_CELLULAR_MACROMOLECULE_BIOSYNTHETIC_PROCESS	0.295918684529545	0.650293850459584	0.00940770337186011	0.246107442452984	1.08852846603555	103
844	GOBP_PROTEIN_DEPOLYMERIZATION	0.29654322654694	0.650357242107092	0.00988220889918365	0.314104552571811	1.11463208163881	34
845	GOBP_MYELOID_LEUKOCYTE_ACTIVATION	0.297172831601241	0.650787950871121	0.0123157597699545	-0.290111679078079	-1.10185678806812	35
846	GOBP_POSITIVE_REGULATION_OF_PROTEIN_KINASE_B_SIGNALING	0.29779437838349	0.650787950871121	0.0120175008569114	-0.340709223158258	-1.11656080915791	20
847	GOCC_LARGE_RIBOSOMAL_SUBUNIT	0.29761522303225	0.650787950871121	0.0123297081983625	-0.28320484562984	-1.09917796970664	38
848	GOBP_CELLULAR_CARBOHYDRATE_CATABOLIC_PROCESS	0.301622779446346	0.651462969375947	0.0118259907474977	-0.364449865221279	-1.12044433990484	16
849	GOBP_GASTRULATION	0.301384786713795	0.651462969375947	0.0120989582178315	-0.304887641575133	-1.1052986703512	29
850	GOBP_NEGATIVE_REGULATION_OF_INTRACELLULAR_TRANSPORT	0.300497632788472	0.651462969375947	0.00994337297045303	0.352674432785657	1.12281437163667	22
851	GOBP_REGULATION_OF_ACTIN_FILAMENT_BUNDLE_ASSEMBLY	0.301000598648764	0.651462969375947	0.00987232576675711	0.332434830836243	1.11549884966414	27
852	GOBP_REGULATION_OF_TRANS_SYNAPTIC_SIGNALING	0.299834317075696	0.651462969375947	0.0126056094250705	-0.257116201620059	-1.08862056748875	56
853	GOBP_RESPONSE_TO_CADMIUM_ION	0.301398589279215	0.651462969375947	0.00994337297045303	0.361540359344383	1.12326887328383	20
854	GOBP_UBIQUITIN_DEPENDENT_ERAD_PATHWAY	0.30117021529113	0.651462969375947	0.0119680909443973	-0.329798331147045	-1.11189591921354	22
855	GOCC_APICAL_JUNCTION_COMPLEX	0.298871855209883	0.651462969375947	0.00998440329725703	0.357257341822253	1.12428873702636	21
856	GOCC_FICOLIN_1_RICH_GRANULE_MEMBRANE	0.301099016669296	0.651462969375947	0.010017721486604	0.38679393051621	1.12913229837823	16
857	GOCC_TIGHT_JUNCTION	0.299819459781599	0.651462969375947	0.0100434991911573	0.387203294064448	1.13032731610634	16
858	GOBP_REGULATION_OF_PROTEIN_SERINE_THREONINE_KINASE_ACTIVITY	0.302445204611681	0.651590177023039	0.0123923826272367	-0.263426434018404	-1.08959804071865	50
859	GOBP_RESPONSE_TO_NUTRIENT	0.302737737568781	0.651590177023039	0.00975878378528812	0.312602764189623	1.10930283219969	34
860	GOBP_ZYMOGEN_ACTIVATION	0.302492023799258	0.651590177023039	0.00989211479018205	0.347530462262933	1.11923074856483	23
861	GOBP_REGULATION_OF_NITRIC_OXIDE_METABOLIC_PROCESS	0.303972201727872	0.651972822014242	0.0119229286793386	-0.325343237780406	-1.10962469289529	23
862	GOBP_RNA_TEMPLATED_DNA_BIOSYNTHETIC_PROCESS	0.303353289268782	0.651972822014242	0.00989485146733551	0.356026311718028	1.12041468569389	21
863	GOCC_INTERCELLULAR_BRIDGE	0.303960774767883	0.651972822014242	0.00991199522311135	0.366021725563991	1.12160417485876	19
864	GOBP_SUPRAMOLECULAR_FIBER_ORGANIZATION	0.305923667211006	0.655349398168874	0.00880399288970058	0.220572555558114	1.07005932300346	196
865	GOMF_TAU_PROTEIN_BINDING	0.306254580991937	0.655349398168874	0.009889038106994	0.371398495417706	1.12048174836603	18
866	GOBP_ACTIN_CYTOSKELETON_REORGANIZATION	0.308079675778218	0.658238943658563	0.00978271934375077	0.346040842767323	1.11443339085324	23
867	GOBP_NEGATIVE_REGULATION_OF_PROTEIN_CONTAINING_COMPLEX_DISASSEMBLY	0.309027359286489	0.658238943658563	0.00975480751710107	0.3420556505484	1.11382216309594	24
868	GOBP_NEURON_MIGRATION	0.309004224290547	0.658238943658563	0.00986178610067502	0.384353946895001	1.12200947638734	16
869	GOBP_REGULATION_OF_DNA_BIOSYNTHETIC_PROCESS	0.308771508053714	0.658238943658563	0.00974389181566346	0.338201163060801	1.11298152486025	25
870	GOBP_RESPONSE_TO_METAL_ION	0.310088646329537	0.658744071984914	0.00922294426308404	0.252383055255979	1.08408352722402	86
871	GOCC_EXTRINSIC_COMPONENT_OF_MEMBRANE	0.310332161410505	0.658744071984914	0.0124564641790445	-0.245922754125659	-1.0782925971996	66
872	GOCC_INCLUSION_BODY	0.309939909433702	0.658744071984914	0.00973728978639469	0.341760160519585	1.11285997070841	24
873	GOBP_AMYLOID_PRECURSOR_PROTEIN_METABOLIC_PROCESS	0.315174142433963	0.666251147469555	0.00974389181566346	0.382483821759978	1.11655019038163	16
874	GOBP_CELLULAR_RESPONSE_TO_EXTERNAL_STIMULUS	0.315156375300722	0.666251147469555	0.0120289755683268	-0.269665594525569	-1.08286744484844	44
875	GOBP_INTERFERON_GAMMA_PRODUCTION	0.315445579429377	0.666251147469555	0.00976707957323147	0.390368314935318	1.11822321108446	15
876	GOBP_ORGANELLE_TRANSPORT_ALONG_MICROTUBULE	0.315396061874935	0.666251147469555	0.0096630642055582	0.352867052742563	1.11047249873883	21
877	GOCC_CYTOSOLIC_SMALL_RIBOSOMAL_SUBUNIT	0.315668425894543	0.666251147469555	0.0117821459199712	-0.301830172214736	-1.0942145319413	29
878	GOBP_MONOSACCHARIDE_METABOLIC_PROCESS	0.316634860050891	0.667420374371266	0.012386491172253	-0.24106447303815	-1.07257793166031	71
879	GOBP_RESPIRATORY_SYSTEM_DEVELOPMENT	0.317304121797252	0.667420374371266	0.00948189666055483	0.309339635229382	1.09772328584855	34
880	GOCC_CELL_BODY	0.317059791552386	0.667420374371266	0.00905948263707128	0.247681934897478	1.07775734903348	93
881	GOMF_PHOSPHATASE_REGULATOR_ACTIVITY	0.319149434439474	0.670539844662278	0.0114856177854905	-0.346116783333154	-1.10163104056292	18
882	GOBP_SPINDLE_ORGANIZATION	0.320732931726908	0.672340494480754	0.00936912604015909	0.29621712348592	1.09077472613034	40
883	GOBP_VIRAL_PROCESS	0.32049165004985	0.672340494480754	0.00896430720366764	0.24379801837796	1.07471274772718	101
884	GOMF_HYDROLASE_ACTIVITY_ACTING_ON_ESTER_BONDS	0.321193002581015	0.672543266716583	0.0128464480281211	-0.217291432659497	-1.0572927712303	116
885	GOBP_REGULATION_OF_PROTEIN_IMPORT_INTO_NUCLEUS	0.32238609382853	0.674278711498993	0.00954352915635433	0.355756937541212	1.10530037398723	20
886	GOBP_MEMBRANE_LIPID_METABOLIC_PROCESS	0.323872251705838	0.675683300501229	0.0114651706752902	-0.328713380990255	-1.09316145666227	21
887	GOBP_NEGATIVE_REGULATION_OF_CELL_CYCLE_PROCESS	0.325977951025174	0.675683300501229	0.00942513344631491	0.33367406365347	1.09808335610186	25
888	GOBP_NEGATIVE_REGULATION_OF_LEUKOCYTE_CELL_CELL_ADHESION	0.32562009529148	0.675683300501229	0.00954762806145472	0.372200113209885	1.10499452324552	17
889	GOBP_POSITIVE_REGULATION_OF_INTRACELLULAR_TRANSPORT	0.324156567310842	0.675683300501229	0.00918400200766848	0.275139939742675	1.08190235253177	54
890	GOBP_PROTEIN_STABILIZATION	0.325858778625954	0.675683300501229	0.0121857652769323	-0.23978866000574	-1.06690140501894	71
891	GOBP_RESPONSE_TO_AXON_INJURY	0.325311507451747	0.675683300501229	0.00953125621947586	0.3656598544506	1.10316869367302	18
892	GOBP_SPROUTING_ANGIOGENESIS	0.325168028851783	0.675683300501229	0.0113618814947927	-0.344341740464896	-1.09598138005477	18
893	GOCC_CYTOSOLIC_RIBOSOME	0.32368683423414	0.675683300501229	0.0121615271334246	-0.244113166058107	-1.07035813247648	66
894	GOBP_ALCOHOL_BIOSYNTHETIC_PROCESS	0.327434271050211	0.676273897492583	0.0115361432542389	-0.299379373494478	-1.08532973571668	29
895	GOBP_BIOLOGICAL_PROCESS_INVOLVED_IN_INTERACTION_WITH_HOST	0.331443512477995	0.676273897492583	0.0119063685835758	-0.252000490862955	-1.0669608357705	56
896	GOBP_EPITHELIAL_CELL_PROLIFERATION	0.327263226649249	0.676273897492583	0.0120564067933946	-0.245258785560093	-1.06870144454471	64
897	GOBP_JNK_CASCADE	0.329999653943316	0.676273897492583	0.00939794965272324	0.348931474931183	1.09808723666288	21
898	GOBP_NEGATIVE_REGULATION_OF_DEFENSE_RESPONSE	0.331276302001031	0.676273897492583	0.00914857464594855	0.289115883664117	1.08212929611582	43
899	GOBP_NEGATIVE_REGULATION_OF_INFLAMMATORY_RESPONSE	0.331202442573289	0.676273897492583	0.0113618814947927	-0.314090838600751	-1.08360299805015	24
900	GOBP_NEGATIVE_REGULATION_OF_LYMPHOCYTE_ACTIVATION	0.331663816271683	0.676273897492583	0.00941839748449283	0.363794718168507	1.09754171567477	18
901	GOBP_NUCLEOBASE_METABOLIC_PROCESS	0.328122562867195	0.676273897492583	0.00944048268058486	0.354150603183673	1.10030965763351	20
902	GOBP_POSITIVE_REGULATION_OF_DNA_BIOSYNTHETIC_PROCESS	0.330145703654762	0.676273897492583	0.0094236015983043	0.358634729771579	1.09896812693655	19
903	GOBP_POSITIVE_REGULATION_OF_ENDOCYTOSIS	0.331743219299441	0.676273897492583	0.00927790458191399	0.319093180974026	1.08995688277711	29
904	GOBP_REGULATION_OF_LYMPHOCYTE_ACTIVATION	0.331392898535455	0.676273897492583	0.0120262410134291	-0.240443174291631	-1.06420879827542	69
905	GOBP_REGULATION_OF_PROTEIN_LOCALIZATION_TO_CELL_PERIPHERY	0.329189601151664	0.676273897492583	0.00928827215653688	0.311209539362686	1.08886862775099	32
906	GOBP_REGULATION_OF_RAS_PROTEIN_SIGNAL_TRANSDUCTION	0.329688712598086	0.676273897492583	0.0093842716903812	0.340468125829827	1.09648631332547	23
907	GOBP_T_CELL_DIFFERENTIATION	0.330444359318138	0.676273897492583	0.0114014850472015	-0.310786235609053	-1.08471554034356	25
908	GOMF_HYDROLASE_ACTIVITY_ACTING_ON_GLYCOSYL_BONDS	0.329780575164308	0.676273897492583	0.00943003911196348	0.358708301849237	1.09919357461818	19
909	GOMF_CYTOSKELETAL_MOTOR_ACTIVITY	0.332212046495245	0.676484596328601	0.00946206606434298	0.38510574258925	1.103148395014	15
910	GOBP_ACTOMYOSIN_STRUCTURE_ORGANIZATION	0.334148010558217	0.677097120856796	0.00898217550624943	0.271080401408202	1.07460732340322	56
911	GOBP_BIOLOGICAL_PROCESS_INVOLVED_IN_SYMBIOTIC_INTERACTION	0.335923539286294	0.677097120856796	0.0121223269354927	-0.231106356627355	-1.05726987455547	82
912	GOBP_CALCIUM_ION_TRANSMEMBRANE_TRANSPORT	0.335279671210906	0.677097120856796	0.0116087068706775	-0.266221085669623	-1.06903569701217	44
913	GOBP_DETOXIFICATION	0.335973904939422	0.677097120856796	0.0118139454114412	-0.251359427721768	-1.06424659794279	56
914	GOBP_NEGATIVE_REGULATION_OF_GROWTH	0.334851084795868	0.677097120856796	0.00920837093281199	0.315372550179901	1.08667079393614	30
915	GOBP_POSITIVE_REGULATION_OF_CATALYTIC_ACTIVITY	0.336054897226546	0.677097120856796	0.0132649786057676	-0.199876354446001	-1.04270829613303	184
916	GOBP_POSITIVE_REGULATION_OF_TRANSLATION	0.336170855790057	0.677097120856796	0.00911828436927379	0.298901318277505	1.08161993804808	37
917	GOBP_PROTEIN_CATABOLIC_PROCESS	0.3353254514746	0.677097120856796	0.00829400509103938	0.21717255380421	1.05492452505462	198
918	GOBP_RESPONSE_TO_INSULIN	0.335282651072125	0.677097120856796	0.0117650311483232	-0.254512551818567	-1.06541371262953	53
919	GOMF_PROTEIN_HOMODIMERIZATION_ACTIVITY	0.334999542808376	0.677097120856796	0.0129832711808592	-0.205062558076558	-1.04591325721142	155
920	GOBP_NEGATIVE_REGULATION_OF_PHOSPHORYLATION	0.33710883995364	0.677451552388576	0.0119090356952514	-0.239642521382557	-1.06066508416205	69
921	GOBP_POSITIVE_REGULATION_OF_PEPTIDYL_TYROSINE_PHOSPHORYLATION	0.33704648999356	0.677451552388576	0.0112469125020682	-0.312853138192711	-1.07933297260523	24
922	GOCC_CYTOSOLIC_LARGE_RIBOSOMAL_SUBUNIT	0.33744480351284	0.677451552388576	0.0114608007628445	-0.279948119436513	-1.0709362339065	36
923	GOBP_CYTOPLASMIC_TRANSLATIONAL_INITIATION	0.338547927327678	0.677791244488081	0.00920662555540883	0.330476482796015	1.08756048153104	25
924	GOBP_TUMOR_NECROSIS_FACTOR_SUPERFAMILY_CYTOKINE_PRODUCTION	0.3390771309972	0.677791244488081	0.0112841405198225	-0.299853692859968	-1.07737620604497	28
925	GOCC_PLASMA_MEMBRANE_SIGNALING_RECEPTOR_COMPLEX	0.339078710100466	0.677791244488081	0.0110879329797049	-0.340598571630058	-1.08406750827192	18
926	GOMF_HEAT_SHOCK_PROTEIN_BINDING	0.338550552629627	0.677791244488081	0.0114544958739093	-0.277810458601794	-1.07050199265147	37
927	GOBP_LEUKOCYTE_MEDIATED_CYTOTOXICITY	0.339566977129761	0.677852762611034	0.0113419689565921	-0.291393584589953	-1.07457350068502	31
928	GOCC_COATED_VESICLE_MEMBRANE	0.339841903675332	0.677852762611034	0.00888874967579666	0.268360595093611	1.07066542940965	58
929	GOBP_NEGATIVE_REGULATION_OF_SIGNALING	0.341930896279776	0.679862630998455	0.0132642774461732	-0.198145146077479	-1.04046827282256	194
930	GOBP_NEURON_APOPTOTIC_PROCESS	0.342686026321749	0.679862630998455	0.0114904993481251	-0.262162432976527	-1.06376737347018	46
931	GOBP_PROTEIN_NEDDYLATION	0.34204739799658	0.679862630998455	0.00924020661243563	0.360835411208383	1.08861370579443	18
932	GOCC_METHYLTRANSFERASE_COMPLEX	0.342453755605381	0.679862630998455	0.00925489187740567	0.367329856211089	1.09053561493392	17
933	GOMF_PHOSPHOPROTEIN_PHOSPHATASE_ACTIVITY	0.341475814651624	0.679862630998455	0.0112585140876412	-0.296271278681927	-1.07406206659802	29
934	GOBP_PEPTIDYL_AMINO_ACID_MODIFICATION	0.343113661606812	0.679982213741124	0.0128977311164386	-0.202749727442515	-1.04122544814533	163
935	GOBP_MICROTUBULE_POLYMERIZATION	0.344665107675125	0.680144045103045	0.00919645874711784	0.360184231389034	1.08664914451729	18
936	GOBP_POSITIVE_REGULATION_OF_SMALL_MOLECULE_METABOLIC_PROCESS	0.344116860705345	0.680144045103045	0.0112339532268565	-0.293141596596122	-1.07203676349844	30
937	GOBP_REGULATION_OF_TRANSPORTER_ACTIVITY	0.344615068563505	0.680144045103045	0.011588216076242	-0.251993404047591	-1.05911169972861	54
938	GOBP_REGULATION_OF_VASCULATURE_DEVELOPMENT	0.34434755608456	0.680144045103045	0.0116444031114647	-0.24852310283526	-1.06037769560206	58
939	GOBP_REGULATION_OF_BLOOD_PRESSURE	0.346971361857015	0.683965911392263	0.00906538158256342	0.325033834330292	1.07952149000893	26
940	GOBP_CELL_CELL_JUNCTION_ASSEMBLY	0.347385855274391	0.684054487354147	0.0090273273217237	0.317940102387576	1.07669972886344	28
941	GOBP_TRANSITION_METAL_ION_TRANSPORT	0.348961382637409	0.686426694220876	0.0109027941447214	-0.338139155077663	-1.07623960235617	18
942	GOBP_REGULATION_OF_ANATOMICAL_STRUCTURE_SIZE	0.349386564918648	0.686533473104477	0.00846090903180675	0.238447915132037	1.05651957147505	104
943	GOBP_NEUROMUSCULAR_PROCESS	0.349774762931412	0.686566554627114	0.00913740438283793	0.372033287177159	1.08604289644082	16
944	GOMF_HYDROLASE_ACTIVITY_ACTING_ON_ACID_ANHYDRIDES	0.350145233694217	0.686566554627114	0.0123935617666259	-0.209962389244054	-1.04166046736019	130
945	GOBP_MEMBRANE_FUSION	0.351160511056838	0.687828683562123	0.00881270725665855	0.282517608494356	1.06784716538851	45
946	GOBP_REGULATION_OF_MULTICELLULAR_ORGANISMAL_DEVELOPMENT	0.3520624303233	0.688138921360536	0.012942294710379	-0.198639433689153	-1.03699634100856	185
947	GOBP_STEROID_BIOSYNTHETIC_PROCESS	0.351803773211681	0.688138921360536	0.0112017133796403	-0.27529070870514	-1.06079250475483	37
948	GOBP_POSITIVE_REGULATION_OF_LIPID_TRANSPORT	0.352797373751484	0.688848036723626	0.0107957324189693	-0.349317763157626	-1.07392304925273	16
949	GOBP_CELLULAR_RESPONSE_TO_TOPOLOGICALLY_INCORRECT_PROTEIN	0.355832163172049	0.688959554426217	0.0108813493430704	-0.313124152081804	-1.06794993946174	23
950	GOBP_FATTY_ACID_DERIVATIVE_METABOLIC_PROCESS	0.355643749675049	0.688959554426217	0.00897859564007306	0.346911612075734	1.07781885356319	20
951	GOBP_LEUKOCYTE_DIFFERENTIATION	0.35386964059306	0.688959554426217	0.0114622569463108	-0.247132955878575	-1.05444633224122	58
952	GOBP_ORGANOPHOSPHATE_CATABOLIC_PROCESS	0.354884390946603	0.688959554426217	0.0110629282121261	-0.285821881938365	-1.06263679673933	32
953	GOBP_SENSORY_PERCEPTION_OF_MECHANICAL_STIMULUS	0.354625186165812	0.688959554426217	0.0108600055784271	-0.326386681582453	-1.06962345752757	20
954	GOBP_TELOMERE_ORGANIZATION	0.353263150825232	0.688959554426217	0.00883816419774862	0.295441647950623	1.06910059411814	37
955	GOMF_STEROID_BINDING	0.355242232191602	0.688959554426217	0.0108749356429688	-0.316659966436889	-1.06760068565201	22
956	GOMF_UBIQUITIN_LIKE_PROTEIN_TRANSFERASE_ACTIVITY	0.354902129861171	0.688959554426217	0.00896266172340947	0.334182343812482	1.07624279145755	23
957	GOBP_CARBOHYDRATE_DERIVATIVE_CATABOLIC_PROCESS	0.35773822933093	0.690699256331911	0.0111724330361157	-0.265873234610398	-1.05496195187308	42
958	GOBP_CELLULAR_RESPONSE_TO_NITROGEN_COMPOUND	0.3578730259097	0.690699256331911	0.00816990966548966	0.226313409213595	1.04847489433833	139
959	GOBP_MUSCLE_HYPERTROPHY	0.358188287672433	0.690699256331911	0.00900233578631381	0.369555849322384	1.07881073771661	16
960	GOCC_PROTEASOME_COMPLEX	0.35822327718997	0.690699256331911	0.0112210302326143	-0.257057261464392	-1.05303857372971	48
961	GOBP_PROTEIN_PROCESSING	0.359448825379056	0.692341077811272	0.0086322397748542	0.272856984409797	1.05954650721316	51
962	GOBP_PROTEIN_FOLDING	0.361069976999906	0.693221995325587	0.00836651422497676	0.244086568397627	1.05220050518048	88
963	GOBP_VACUOLAR_TRANSPORT	0.36140422770891	0.693221995325587	0.00880478433793724	0.314797182628579	1.06605627487025	28
964	GOCC_TRANSFERASE_COMPLEX_TRANSFERRING_PHOSPHORUS_CONTAINING_GROUPS	0.360677578987438	0.693221995325587	0.00889036582785859	0.340779001648525	1.07243140592795	21
965	GOMF_CHAPERONE_BINDING	0.360667958848964	0.693221995325587	0.0110722889984236	-0.26808339775748	-1.05305527118102	40
966	GOBP_CELLULAR_GLUCAN_METABOLIC_PROCESS	0.362703752843063	0.693412705559286	0.0107307067921209	-0.319193473224156	-1.06150227622511	21
967	GOBP_CELL_CELL_ADHESION_VIA_PLASMA_MEMBRANE_ADHESION_MOLECULES	0.363220647385558	0.693412705559286	0.0107881813715536	-0.303617985462202	-1.05969669639083	25
968	GOBP_ENERGY_RESERVE_METABOLIC_PROCESS	0.362703752843063	0.693412705559286	0.0107307067921209	-0.319193473224156	-1.06150227622511	21
969	GOBP_POSITIVE_REGULATION_OF_PROTEIN_LOCALIZATION_TO_MEMBRANE	0.363376728467049	0.693412705559286	0.0107477060585636	-0.311289723140001	-1.06169338510679	23
970	GOBP_QUINONE_METABOLIC_PROCESS	0.363159263374388	0.693412705559286	0.0107088269922048	-0.324357755890429	-1.06297433047604	20
971	GOBP_CELLULAR_RESPONSE_TO_BIOTIC_STIMULUS	0.363928361220886	0.693750150998826	0.00868134511623994	0.295304135852045	1.06201979039279	36
972	GOBP_REGULATION_OF_CELL_CYCLE_PHASE_TRANSITION	0.366033179510081	0.696328278800781	0.00855806396847916	0.274018564489836	1.05475926934807	49
973	GOBP_SISTER_CHROMATID_SEGREGATION	0.365928333190798	0.696328278800781	0.00874506704564041	0.31680897319143	1.06306563686283	27
974	GOBP_ESTABLISHMENT_OF_CELL_POLARITY	0.367660188173889	0.698705347340728	0.00873987013202567	0.320078603774067	1.06306388680459	26
975	GOMF_SNRNA_BINDING	0.368792834481429	0.700139011923205	0.00883816419774862	0.36641321196478	1.06963672265949	16
976	GOBP_NEGATIVE_REGULATION_OF_CELL_ACTIVATION	0.370248949902674	0.702183203145338	0.00867035306173265	0.312807646821744	1.05931873956817	28
977	GOBP_INTRINSIC_APOPTOTIC_SIGNALING_PATHWAY_IN_RESPONSE_TO_DNA_DAMAGE	0.371043404094011	0.702238740016507	0.010587354124299	-0.317454777875303	-1.05572011203539	21
978	GOBP_NEGATIVE_REGULATION_OF_NF_KAPPAB_TRANSCRIPTION_FACTOR_ACTIVITY	0.371795767269679	0.702238740016507	0.010465590603513	-0.344313381359385	-1.05853785695157	16
979	GOBP_NEGATIVE_REGULATION_OF_RESPONSE_TO_EXTERNAL_STIMULUS	0.371725144791516	0.702238740016507	0.00830774896886538	0.252203330502497	1.04884767185183	72
980	GOBP_REGULATION_OF_CELL_SIZE	0.371682614954696	0.702238740016507	0.00860401338109853	0.302008498674805	1.05667576962649	32
981	GOBP_POSITIVE_REGULATION_OF_GROWTH	0.372500418690337	0.702852471963112	0.00853034802165014	0.2877800219463	1.05311757685241	39
982	GOBP_ANATOMICAL_STRUCTURE_HOMEOSTASIS	0.376917718340434	0.703270739207533	0.00828541004832318	0.257246103611463	1.04636850199057	64
983	GOBP_CYTOKINE_PRODUCTION	0.376681059163997	0.703270739207533	0.00804365926850741	0.233865872775908	1.0408116828868	107
984	GOBP_DE_NOVO_PROTEIN_FOLDING	0.377290400689157	0.703270739207533	0.0103745024983506	-0.342731485470955	-1.05367456445609	16
985	GOBP_DNA_REPAIR	0.375608016084052	0.703270739207533	0.00830868246595664	0.258090500948417	1.04667843010631	63
986	GOBP_MUSCLE_SYSTEM_PROCESS	0.376935959805407	0.703270739207533	0.00820136915468551	0.248056331828381	1.04408442427899	77
987	GOBP_POLYSACCHARIDE_METABOLIC_PROCESS	0.377768283130385	0.703270739207533	0.0104866989507033	-0.311666069733636	-1.05076405295587	22
988	GOBP_POSITIVE_REGULATION_OF_PROTEIN_LOCALIZATION_TO_NUCLEUS	0.376492974736234	0.703270739207533	0.00855062141208456	0.306113941425153	1.05476865241961	30
989	GOCC_INTRACELLULAR_PROTEIN_CONTAINING_COMPLEX	0.378786743213467	0.703270739207533	0.0078455884994143	0.222509227434414	1.03682824482925	145
990	GOCC_NEURON_PROJECTION_CYTOPLASM	0.375142748382185	0.703270739207533	0.00867111898576064	0.337240397798258	1.06129542077686	21
991	GOCC_RECEPTOR_COMPLEX	0.378787508850746	0.703270739207533	0.0106466628833902	-0.281224522492769	-1.0455446018325	32
992	GOMF_CATALYTIC_ACTIVITY_ACTING_ON_DNA	0.37499353281021	0.703270739207533	0.00865506481184096	0.329054691150859	1.05972905482141	23
993	GOMF_GLUTATHIONE_TRANSFERASE_ACTIVITY	0.378161324410003	0.703270739207533	0.00872483643703645	0.371137136467631	1.06313485140896	15
994	GOMF_GLYCOSYLTRANSFERASE_ACTIVITY	0.373497699333837	0.703270739207533	0.00865252235285764	0.318765670799619	1.05870329657934	26
995	GOMF_PROTEIN_DIMERIZATION_ACTIVITY	0.376251650085321	0.703270739207533	0.01254200702897	-0.195999285534383	-1.02695805044331	191
996	GOMF_SIGNALING_RECEPTOR_REGULATOR_ACTIVITY	0.378691072353652	0.703270739207533	0.0107133593252915	-0.272929734743583	-1.04408753606105	36
997	GOMF_VITAMIN_B6_BINDING	0.378801149103139	0.703270739207533	0.00868544277882947	0.357244383807587	1.0605936794678	17
998	GOBP_POSITIVE_REGULATION_OF_PROTEIN_SECRETION	0.379472196944298	0.703810657859615	0.0105138176742056	-0.296766923106884	-1.04710304093194	26
999	GOBP_REGULATION_OF_CELL_PROJECTION_ORGANIZATION	0.380128436621709	0.704322058245028	0.0080721525697416	0.239647478993006	1.04078224959972	92
1000	GOBP_CORTICAL_CYTOSKELETON_ORGANIZATION	0.381609716938327	0.705032146711046	0.0086239026430741	0.350392506811948	1.05710823681568	18
1001	GOBP_ENDOTHELIAL_CELL_PROLIFERATION	0.382421083116131	0.705032146711046	0.0105138176742056	-0.291031678948254	-1.04567865452501	28
1002	GOBP_POSITIVE_REGULATION_OF_CELL_GROWTH	0.381757333606529	0.705032146711046	0.0085018411682964	0.310396054963812	1.05115191732692	28
1003	GOBP_REGULATION_OF_AXONOGENESIS	0.382447384035461	0.705032146711046	0.00861180640516203	0.350202882672937	1.05653615483519	18
1004	GOBP_REGULATION_OF_PRODUCTION_OF_MOLECULAR_MEDIATOR_OF_IMMUNE_RESPONSE	0.382797032655106	0.705032146711046	0.0104348898955	-0.303078117607866	-1.04560947510073	24
1005	GOMF_LIGASE_ACTIVITY	0.38277758394391	0.705032146711046	0.00833843458394647	0.27676612567795	1.04610797307759	45
1006	GOCC_CONTRACTILE_FIBER	0.383463323604	0.70555726838072	0.00810927992493515	0.246625174324508	1.04011822099911	78
1007	GOBP_STEM_CELL_DIFFERENTIATION	0.384467027668571	0.706170383279275	0.0106324701872981	-0.269506063308095	-1.03850221930091	37
1008	GOMF_PHOSPHOPROTEIN_BINDING	0.38455956042437	0.706170383279275	0.00852689684809364	0.331144456999729	1.05426909592024	22
1009	GOCC_SMALL_RIBOSOMAL_SUBUNIT	0.384974357727925	0.706231453076698	0.0105165781228665	-0.285372493634564	-1.04362467838017	30
1010	GOBP_REGULATION_OF_CELL_PROJECTION_ASSEMBLY	0.385369545110569	0.706256463366004	0.0083674614986286	0.291153757146726	1.04709353712527	36
1011	GOBP_HISTONE_MODIFICATION	0.387352106599406	0.708247704609587	0.00826758201084966	0.2743831821891	1.04198091727033	46
1012	GOBP_VASCULATURE_DEVELOPMENT	0.38798658696603	0.708247704609587	0.0116454125627085	-0.207685594339023	-1.02521015463295	126
1013	GOCC_CLATHRIN_COATED_VESICLE	0.387604116862528	0.708247704609587	0.0106919739594895	-0.255287571465469	-1.03587148736035	46
1014	GOCC_TERTIARY_GRANULE	0.387286629603665	0.708247704609587	0.00817351829001934	0.261648963408142	1.04028559073995	57
1015	GOBP_CELLULAR_RESPONSE_TO_ALCOHOL	0.393501055472886	0.710687276829842	0.00840888554125796	0.332596222224234	1.04668020177529	21
1016	GOBP_GLUTAMINE_FAMILY_AMINO_ACID_METABOLIC_PROCESS	0.390657266965748	0.710687276829842	0.0102788979544331	-0.30861943930506	-1.04049251541018	22
1017	GOBP_MORPHOGENESIS_OF_A_BRANCHING_STRUCTURE	0.394175035183551	0.710687276829842	0.0102539242456842	-0.30074244201338	-1.03755147160106	24
1018	GOBP_MYELOID_CELL_DIFFERENTIATION	0.393344889594505	0.710687276829842	0.00805678462436958	0.254737011812279	1.0361625762626	64
1019	GOBP_NEGATIVE_REGULATION_OF_CYTOSKELETON_ORGANIZATION	0.391981813052785	0.710687276829842	0.00820364202044186	0.273585097282141	1.03895015847244	46
1020	GOBP_NEGATIVE_REGULATION_OF_IMMUNE_SYSTEM_PROCESS	0.391118949224816	0.710687276829842	0.010920886477199	-0.234643538443337	-1.03185184104173	67
1021	GOBP_NEGATIVE_REGULATION_OF_ION_TRANSMEMBRANE_TRANSPORT	0.393456216830933	0.710687276829842	0.0102235517788484	-0.312227630375383	-1.03833683375816	21
1022	GOBP_POSITIVE_REGULATION_OF_LIPID_LOCALIZATION	0.392200147167035	0.710687276829842	0.0102546676740738	-0.308190209966182	-1.03904539362322	22
1023	GOBP_PROTEIN_MODIFICATION_BY_SMALL_PROTEIN_CONJUGATION	0.390905408773679	0.710687276829842	0.00788252919019015	0.234521832751897	1.03382137785903	101
1024	GOBP_REGULATION_OF_LYMPHOCYTE_DIFFERENTIATION	0.390850075815011	0.710687276829842	0.0102643437311327	-0.312859174969715	-1.04043708354601	21
1025	GOBP_REGULATION_OF_STEROID_BIOSYNTHETIC_PROCESS	0.393712574850299	0.710687276829842	0.00850257588579668	0.366593579682987	1.05011967967734	15
1026	GOCC_SARCOPLASMIC_RETICULUM	0.39198627406804	0.710687276829842	0.0084386686614956	0.337356760309765	1.0481329075819	20
1027	GOMF_HEXOSYLTRANSFERASE_ACTIVITY	0.3943143345782	0.710687276829842	0.00844421725480396	0.347287709005341	1.04774129182912	18
1028	GOCC_PEPTIDASE_COMPLEX	0.394904294510137	0.711058219006094	0.010722437738317	-0.243989544843225	-1.02967018792093	55
1029	GOBP_T_CELL_PROLIFERATION	0.396329689887339	0.712931249739032	0.008207508864718	0.28687274970855	1.03809273092388	37
1030	GOBP_RNA_PHOSPHODIESTER_BOND_HYDROLYSIS	0.397806894618834	0.714893749455788	0.00841655043344495	0.352195033311291	1.04560307509577	17
1031	GOBP_ACTIN_MEDIATED_CELL_CONTRACTION	0.398814666344127	0.716009648305508	0.00832857084933558	0.327762259461423	1.04350114777688	22
1032	GOMF_AMYLOID_BETA_BINDING	0.399416079185359	0.716394537376066	0.0101430917104582	-0.306582590588071	-1.03362539825831	22
1033	GOBP_POSITIVE_REGULATION_OF_LEUKOCYTE_MIGRATION	0.399803630442071	0.716395469456218	0.0101911897054437	-0.292818025779123	-1.033169876289	26
[truncated: 818 more rows]

## Sheet: FPG_C5
Column1	pathway	pval	padj	log2err	ES	NES	size
[truncated: 1,835 more rows]

[truncated: 2 more sheets: Ile_C5, Val_C5]
