# Supplementary material for: Characterization of Visceral Adipose Tissue Proteome Reveals Metabolic Changes and Inflammatory Signatures in Severe Obesity
Source: Obesity (Silver Spring). 2025 Oct 12;34(1):127–37. doi: 10.1002/oby.70041 (PMC12724052; doi:10.1002/oby.70041)
Supplement: Supplementary file 6 — File S6: Correlations of individual proteins with apolipoproteins A1 (ApoA1) and B (ApoB), fasting plasma glucose (FPG), isoleucine (Ile), valine (Val), and leucine (Leu). [file OBY-34-127-s004.xlsx]

## Sheet: FPG
UniProt	Gene symbol	r	p	Name
Q14980	NUMA1	0.637241	5.06151e-05	Nuclear mitotic apparatus protein 1
P19367	HK1	0.872155	0.000463484	Hexokinase-1
Q14520	HABP2	0.572386	0.000500225	Hyaluronan-binding protein 2, Hyaluronan-binding protein 2 50 kDa heavy chain, Hyaluronan-binding protein 2 50 kDa heavy chain alternate form, Hyaluronan-binding protein 2 27 kDa light chain, Hyaluronan-binding protein 2 27 kDa light chain alternate form
P31146	CORO1A	0.55438	0.000549007	Coronin-1A
P34741	SDC2	-0.550975	0.000603514	Syndecan-2
Q5SSJ5	HP1BP3	0.547329	0.000667161	Heterochromatin protein 1-binding protein 3
P05062	ALDOB	-0.628475	0.000767009	Fructose-bisphosphate aldolase B
P20339	RAB5A	-0.688657	0.00111253	Ras-related protein Rab-5A
P30419	NMT1	0.527032	0.00114242	Glycylpeptide N-tetradecanoyltransferase 1
P20618	PSMB1	0.51891	0.00118442	Proteasome subunit beta type-1
P35749	MYH11	-0.770927	0.0012475	Myosin-11
Q9NP79	VTA1	0.574957	0.00137223	Vacuolar protein sorting-associated protein VTA1 homolog
Q8WU39	MZB1	0.708768	0.00144685	Marginal zone B- and B1-cell-specific protein
P04899	GNAI2	-0.510406	0.00147051	Guanine nucleotide-binding protein G(i) subunit alpha-2
Q99436	PSMB7	0.504349	0.0017097	Proteasome subunit beta type-7
P61224, A6NIZ1	RAP1B	-0.500612	0.00187376	Ras-related protein Rap-1b, Ras-related protein Rap-1b-like protein
Q96S19	C16orf13	0.549989	0.00199587	UPF0585 protein C16orf13
Q14019	COTL1	0.485021	0.00271656	Coactosin-like protein
P62873	GNB1	-0.480382	0.003024	Guanine nucleotide-binding protein G(I)/G(S)/G(T) subunit beta-1
Q99536	VAT1	-0.480382	0.003024	Synaptic vesicle membrane protein VAT-1 homolog
P10301	RRAS	-0.479093	0.0031146	Ras-related protein R-Ras
P62879	GNB2	-0.475227	0.00340071	Guanine nucleotide-binding protein G(I)/G(S)/G(T) subunit beta-2
O14879	IFIT3	0.508831	0.0034656	Interferon-induced protein with tetratricopeptide repeats 3
Q16270	IGFBP7	-0.50661	0.00363464	Insulin-like growth factor-binding protein 7
Q00839	HNRNPU	0.468785	0.00392845	Heterogeneous nuclear ribonucleoprotein U
O14980	XPO1	0.534497	0.00407729	Exportin-1
O14498	ISLR	0.499698	0.00420722	Immunoglobulin superfamily containing leucine-rich repeat protein
Q9H4X1	RGCC	-0.477852	0.00426103	Regulator of cell cycle RGCC
Q9HDC9	APMAP	-0.460538	0.00470648	Adipocyte plasma membrane-associated protein
Q06278	AOX1	0.459765	0.00478582	Aldehyde oxidase
O94903	PROSC	0.485589	0.00484252	Proline synthase co-transcribed bacterial homolog protein
Q9UIL1	SCOC	-0.522033	0.00522195	Short coiled-coil protein
Q9GZS3	WDR61	0.460978	0.00532003	WD repeat-containing protein 61, WD repeat-containing protein 61, N-terminally processed
O00487	PSMD14	-0.721766	0.00534634	26S proteasome non-ATPase regulatory subunit 14
Q15041	ARL6IP1	-0.486023	0.00557065	ADP-ribosylation factor-like protein 6-interacting protein 1
P09960	LTA4H	0.452548	0.00558374	Leukotriene A-4 hydrolase
O60506	SYNCRIP	0.45242	0.00559897	Heterogeneous nuclear ribonucleoprotein Q
P14866	HNRNPL	0.4501	0.00587931	Heterogeneous nuclear ribonucleoprotein L
P49720	PSMB3	0.449585	0.00594322	Proteasome subunit beta type-3
Q9UBI6	GNG12	-0.449585	0.00594322	Guanine nucleotide-binding protein G(I)/G(S)/G(O) subunit gamma-12
P40763	STAT3	0.479653	0.00632472	Signal transducer and activator of transcription 3
Q9BVC6	TMEM109	-0.452532	0.00634295	Transmembrane protein 109
P35613	BSG	-0.445719	0.0064419	Basigin
Q9BUT1	BDH2	0.451441	0.00648653	3-hydroxybutyrate dehydrogenase type 2
Q93088	BHMT	-0.52735	0.00675037	Betaine--homocysteine S-methyltransferase 1
Q99523	SORT1	-0.45456	0.00691815	Sortilin
Q15020	SART3	0.546855	0.00692833	Squamous cell carcinoma antigen recognized by T-cells 3
Q9UL25	RAB21	-0.439147	0.00737225	Ras-related protein Rab-21
P61020	RAB5B	-0.444569	0.0074573	Ras-related protein Rab-5B
Q16881	TXNRD1	0.438374	0.00748891	Thioredoxin reductase 1, cytoplasmic
P50570	DNM2	-0.565106	0.00759876	Dynamin-2
Q9H0U4	RAB1B	-0.437601	0.00760715	Ras-related protein Rab-1B
P31947	SFN	0.436441	0.00778751	14-3-3 protein sigma
P50148	GNAQ	-0.439661	0.00822448	Guanine nucleotide-binding protein G(q) subunit alpha
P52888	THOP1	0.44385	0.00855188	Thimet oligopeptidase
O43390	HNRNPR	0.431416	0.00861193	Heterogeneous nuclear ribonucleoprotein R
Q96IX5	USMG5	-0.434582	0.00908823	Up-regulated during skeletal muscle growth protein 5
P31939	ATIC	0.427808	0.00924877	Bifunctional purine biosynthesis protein PURH, Phosphoribosylaminoimidazolecarboxamide formyltransferase, IMP cyclohydrolase
Q86UP2	KTN1	0.426777	0.00943793	Kinectin
P23634	ATP2B4	-0.424715	0.00982614	Plasma membrane calcium-transporting ATPase 4
Q9NQE9	HINT3	-0.708776	0.00986519	Histidine triad nucleotide-binding protein 3
P08123	COL1A2	-0.436386	0.0098753	Collagen alpha-2(I) chain
Q96A26	FAM162A	-0.462345	0.0101001	Protein FAM162A
Q15366	PCBP2	0.434856	0.0101671	Poly(rC)-binding protein 2
Q8WUY1	THEM6	-0.47704	0.0102646	Protein THEM6
P04080	CSTB	0.422267	0.0103047	Cystatin-B
P01116, P01112, P01111	KRAS, HRAS, NRAS	-0.440298	0.0103386	GTPase KRas, GTPase KRas, N-terminally processed, GTPase HRas, GTPase HRas, N-terminally processed, GTPase NRas
Q641Q2, Q9Y4E1	FAM21A, FAM21C	0.42771	0.0103787	WASH complex subunit FAM21A, WASH complex subunit FAM21C
O95302	FKBP9	0.432834	0.0105638	Peptidyl-prolyl cis-trans isomerase FKBP9
P61978	HNRNPK	0.418788	0.0110188	Heterogeneous nuclear ribonucleoprotein K
P08138	NGFR	-0.615959	0.011068	Tumor necrosis factor receptor superfamily member 16
P62745	RHOB	-0.498749	0.0111555	Rho-related GTP-binding protein RhoB
P52566	ARHGDIB	0.415824	0.0116597	Rho GDP-dissociation inhibitor 2
Q9NNW7	TXNRD2	0.460894	0.0118609	Thioredoxin reductase 2, mitochondrial
O43175	PHGDH	-0.414793	0.0118899	D-3-phosphoglycerate dehydrogenase
O75521	ECI2	-0.593501	0.0120192	Enoyl-CoA delta isomerase 2, mitochondrial
P13489	RNH1	0.411314	0.0126955	Ribonuclease inhibitor
P28070	PSMB4	0.410541	0.0128807	Proteasome subunit beta type-4
Q6IAA8	LAMTOR1	-0.447616	0.013127	Ragulator complex protein LAMTOR1
P37802	TAGLN2	0.40951	0.0131311	Transgelin-2
Q9NY33	DPP3	0.408737	0.0133216	Dipeptidyl peptidase 3
P20340, Q9NRW1	RAB6A, RAB6B	-0.407577	0.0136117	Ras-related protein Rab-6A, Ras-related protein Rab-6B
P55854	SUMO3	0.407577	0.0136117	Small ubiquitin-related modifier 3
Q13825	AUH	-0.541761	0.0136128	Methylglutaconyl-CoA hydratase, mitochondrial
P17813	ENG	-0.43581	0.0142584	Endoglin
P31943	HNRNPH1	0.41035	0.0143485	Heterogeneous nuclear ribonucleoprotein H, Heterogeneous nuclear ribonucleoprotein H, N-terminally processed
Q14258	TRIM25	0.580012	0.0146597	E3 ubiquitin/ISG15 ligase TRIM25
P46937	YAP1	-0.403454	0.0146867	Transcriptional coactivator YAP1
Q9HC38	GLOD4	0.403067	0.0147911	Glyoxalase domain-containing protein 4
Q6NY19	KANK3	-0.67033	0.0149184	KN motif and ankyrin repeat domain-containing protein 3
Q96R05	RBP7	0.400619	0.0154666	Retinoid-binding protein 7
Q13683	ITGA7	-0.40049	0.0155028	Integrin alpha-7, Integrin alpha-7 heavy chain, Integrin alpha-7 light chain, Integrin alpha-7 70 kDa form
P13671	C6	0.399588	0.0157586	Complement component C6
Q06136	KDSR	-0.443513	0.0159591	3-ketodihydrosphingosine reductase
Q9Y2D5	AKAP2	-0.398815	0.0159807	A-kinase anchor protein 2
P13796	LCP1	0.398428	0.0160927	Plastin-2
P68032, P68133	ACTC1, ACTA1	-0.397655	0.0163187	Actin, alpha cardiac muscle 1, Actin, alpha skeletal muscle
P07942	LAMB1	-0.397397	0.0163946	Laminin subunit beta-1
Q7L2H7	EIF3M	0.420377	0.016594	Eukaryotic translation initiation factor 3 subunit M
P04083	ANXA1	0.396495	0.0166627	Annexin A1
P50213	IDH3A	-0.396495	0.0166627	Isocitrate dehydrogenase [NAD] subunit alpha, mitochondrial
Q15758	SLC1A5	-0.44478	0.0177146	Neutral amino acid transporter B(0)
Q8NI22	MCFD2	0.641876	0.018024	Multiple coagulation factor deficiency protein 2
Q07507	DPT	-0.391856	0.0181002	Dermatopontin
P31946	YWHAB	0.391728	0.0181415	14-3-3 protein beta/alpha, 14-3-3 protein beta/alpha, N-terminally processed
P29350	PTPN6	0.6655	0.0181751	Tyrosine-protein phosphatase non-receptor type 6
Q13610	PWP1	0.653846	0.0183249	Periodic tryptophan protein 1 homolog
Q02543	RPL18A	0.441644	0.0186305	60S ribosomal protein L18a
P12955	PEPD	0.389666	0.0188142	Xaa-Pro dipeptidase
O75915	ARL6IP5	-0.388764	0.0191149	PRA1 family protein 3
A0AVT1	UBA6	0.405356	0.0192696	Ubiquitin-like modifier-activating enzyme 6
P11413	G6PD	-0.387218	0.0196399	Glucose-6-phosphate 1-dehydrogenase
P14209	CD99	-0.386058	0.0200414	CD99 antigen
Q9UKG1	APPL1	0.429225	0.0201504	DCC-interacting protein 13-alpha
Q9UHG3	PCYOX1	-0.384512	0.0205874	Prenylcysteine oxidase 1
P51148	RAB5C	-0.384254	0.0206796	Ras-related protein Rab-5C
P61952	GNG11	-0.401005	0.0207341	Guanine nucleotide-binding protein G(I)/G(S)/G(O) subunit gamma-11
P27695	APEX1	0.383094	0.0210987	DNA-(apurinic or apyrimidinic site) lyase, DNA-(apurinic or apyrimidinic site) lyase, mitochondrial
L0R6Q1	SLC35A4	-0.399833	0.0211437
Q01105, P0DME0	SET, SETSIP	0.382836	0.0211928	Protein SET, Protein SETSIP
P63096	GNAI1	-0.382708	0.02124	Guanine nucleotide-binding protein G(i) subunit alpha-1
Q9Y3C6	PPIL1	0.425842	0.0212651	Peptidyl-prolyl cis-trans isomerase-like 1
P28065	PSMB9	0.382579	0.0212873	Proteasome subunit beta type-9
P02649	APOE	-0.381934	0.0215249	Apolipoprotein E
P06276	BCHE	0.404223	0.0217583	Cholinesterase
P48643	CCT5	-0.38129	0.0217648	T-complex protein 1 subunit epsilon
P08319	ADH4	-0.521969	0.0218858	Alcohol dehydrogenase 4
Q10588	BST1	-0.41688	0.021918	ADP-ribosyl cyclase/cyclic ADP-ribose hydrolase 2
P37108	SRP14	-0.484729	0.0222339	Signal recognition particle 14 kDa protein
P39059	COL15A1	-0.380002	0.0222511	Collagen alpha-1(XV) chain, Restin, Restin-2, Restin-3, Restin-4
P30047	GCHFR	-0.379486	0.0224481	GTP cyclohydrolase 1 feedback regulatory protein
Q13564	NAE1	0.388987	0.0229838	NEDD8-activating enzyme E1 regulatory subunit
P34932	HSPA4	0.377424	0.0232509	Heat shock 70 kDa protein 4
Q9Y303	AMDHD2	-0.621734	0.023292	Putative N-acetylglucosamine-6-phosphate deacetylase
P08758	ANXA5	0.375878	0.0238684	Annexin A5
P50990	CCT8	-0.375492	0.0240249	T-complex protein 1 subunit theta
Q9ULZ3	PYCARD	0.597358	0.0240858	Apoptosis-associated speck-like protein containing a CARD
P98082	DAB2	0.40408	0.0241658	Disabled homolog 2
Q9UKV8	AGO2	-0.385128	0.0244986	Protein argonaute-2
Q14112	NID2	-0.374203	0.0245527	Nidogen-2
P48147	PREP	0.372914	0.02509	Prolyl endopeptidase
P62241	RPS8	0.401656	0.0251109	40S ribosomal protein S8
Q15102	PAFAH1B3	0.372528	0.0252531	Platelet-activating factor acetylhydrolase IB subunit gamma
Q8NDH3	NPEPL1	0.372399	0.0253077	Probable aminopeptidase NPEPL1
P62834	RAP1A	-0.394493	0.0254635	Ras-related protein Rap-1A
P10809	HSPD1	-0.371626	0.025637	60 kDa heat shock protein, mitochondrial
P35914	HMGCL	0.37571	0.0261346	Hydroxymethylglutaryl-CoA lyase, mitochondrial
P28062	PSMB8	0.369822	0.0264194	Proteasome subunit beta type-8
O15120	AGPAT2	-0.386082	0.0264731	1-acyl-sn-glycerol-3-phosphate acyltransferase beta
P25787	PSMA2	0.368662	0.0269326	Proteasome subunit alpha type-2
Q9UJU6	DBNL	0.367889	0.0272793	Drebrin-like protein
P61604	HSPE1	-0.367502	0.0274541	10 kDa heat shock protein, mitochondrial
Q15651	HMGN3	0.585905	0.0276836	High mobility group nucleosome-binding domain-containing protein 3
Q13347	EIF3I	0.382929	0.027839	Eukaryotic translation initiation factor 3 subunit I
O14907	TAX1BP3	0.377142	0.0278953	Tax1-binding protein 3
P18859	ATP5J	-0.366085	0.0281026	ATP synthase-coupling factor 6, mitochondrial
Q96C23	GALM	0.376559	0.0281577	Aldose 1-epimerase
O00151	PDLIM1	-0.365956	0.0281622	PDZ and LIM domain protein 1
Q08174	PCDH1	-0.430306	0.0282151	Protocadherin-1
O95721	SNAP29	-0.438452	0.0283507	Synaptosomal-associated protein 29
Q9BVG4	PBDC1	0.3761	0.0283658	Protein PBDC1
P00167	CYB5A	-0.365312	0.0284617	Cytochrome b5
Q8WTS6	SETD7	0.375794	0.0285052	Histone-lysine N-methyltransferase SETD7
Q9NVS9	PNPO	0.370381	0.0285109	Pyridoxine-5-phosphate oxidase
P01903	HLA-DRA	-0.466497	0.0286311	HLA class II histocompatibility antigen, DR alpha chain
Q9Y2Z0	SUGT1	0.364281	0.0289463	Suppressor of G2 allele of SKP1 homolog
Q13151	HNRNPA0	0.373958	0.0293533	Heterogeneous nuclear ribonucleoprotein A0
P22676	CALB2	0.362735	0.0296859	Calretinin
O76003	GLRX3	0.397282	0.029712	Glutaredoxin-3
O14818	PSMA7	0.36209	0.0299986	Proteasome subunit alpha type-7
O00763	ACACB	0.361704	0.0301875	Acetyl-CoA carboxylase 2, Biotin carboxylase
P49748	ACADVL	-0.361575	0.0302507	Very long-chain specific acyl-CoA dehydrogenase, mitochondrial
Q9BS26	ERP44	0.361188	0.0304409	Endoplasmic reticulum resident protein 44
P26599	PTBP1	0.361059	0.0305046	Polypyrimidine tract-binding protein 1
O75534	CSDE1	0.376203	0.0309459	Cold shock domain-containing protein E1
P55795	HNRNPH2	0.387723	0.0311507	Heterogeneous nuclear ribonucleoprotein H2
Q14CZ8	HEPACAM	-0.375544	0.0312651	Hepatocyte cell adhesion molecule
P39019	RPS19	-0.364606	0.0312838	40S ribosomal protein S19
P46108	CRK	0.359127	0.0314721	Adapter molecule crk
P13797	PLS3	0.358998	0.0315375	Plastin-3
P38606	ATP6V1A	0.358998	0.0315375	V-type proton ATPase catalytic subunit A
Q99832	CCT7	-0.358482	0.0318001	T-complex protein 1 subunit eta
P13284	IFI30	0.363509	0.0318343	Gamma-interferon-inducible lysosomal thiol reductase
Q16531	DDB1	0.357967	0.0320646	DNA damage-binding protein 1
O15355	PPM1G	0.391131	0.0325773	Protein phosphatase 1G
P62820	RAB1A	-0.356292	0.0329365	Ras-related protein Rab-1A
P02686	MBP	-0.534216	0.0330347	Myelin basic protein
P25789	PSMA4	0.356034	0.0330723	Proteasome subunit alpha type-4
Q02790	FKBP4	0.360985	0.0331319	Peptidyl-prolyl cis-trans isomerase FKBP4, Peptidyl-prolyl cis-trans isomerase FKBP4, N-terminally processed
Q9Y279	VSIG4	0.396348	0.03329	V-set and immunoglobulin domain-containing protein 4
O60493	SNX3	0.35539	0.0334139	Sorting nexin-3
Q9NZN4	EHD2	-0.355261	0.0334826	EH domain-containing protein 2
Q9BX97	PLVAP	-0.360118	0.0335873	Plasmalemma vesicle-associated protein
P60709	ACTB	-0.355003	0.0336203	Actin, cytoplasmic 1, Actin, cytoplasmic 1, N-terminally processed
Q8WWX9	SELM	-0.426093	0.0336846	Selenoprotein M
O95379	TNFAIP8	-0.654545	0.0338252	Tumor necrosis factor alpha-induced protein 8
P21266	GSTM3	0.354101	0.0341058	Glutathione S-transferase Mu 3
Q04760	GLO1	0.353586	0.0343858	Lactoylglutathione lyase
Q9UHY7	ENOPH1	0.363776	0.0344399	Enolase-phosphatase E1
Q9NQW7	XPNPEP1	0.35832	0.0345481	Xaa-Pro aminopeptidase 1
P06865	HEXA	0.386982	0.0346327	Beta-hexosaminidase subunit alpha
P04156	PRNP	-0.363372	0.0346552	Major prion protein
P07737	PFN1	0.352426	0.0350226	Profilin-1
P61626	LYZ	0.498192	0.0353645	Lysozyme C
Q15848	ADIPOQ	-0.351137	0.0357415	Adiponectin
P33121	ACSL1	-0.350493	0.0361054	Long-chain-fatty-acid--CoA ligase 1
O75083	WDR1	0.350364	0.0361786	WD repeat-containing protein 1
O95834	EML2	0.350107	0.0363252	Echinoderm microtubule-associated protein-like 2
P00326	ADH1C	0.354228	0.0368186	Alcohol dehydrogenase 1C
O00499	BIN1	-0.349205	0.0368423	Myc box-dependent-interacting protein 1
Q96IY4	CPB2	0.363165	0.0377734	Carboxypeptidase B2
Q9NTK5	OLA1	0.352265	0.0379502	Obg-like ATPase 1
P35270	SPR	0.347014	0.038123	Sepiapterin reductase
P30566	ADSL	0.346885	0.0381995	Adenylosuccinate lyase
P52565	ARHGDIA	0.34637	0.0385065	Rho GDP-dissociation inhibitor 1
Q7Z3B1	NEGR1	-0.351143	0.0386094	Neuronal growth regulator 1
Q71UI9, P0C0S5	H2AFV, H2AFZ	-0.385784	0.0387427	Histone H2A.V, Histone H2A.Z
P48449	LSS	-0.415511	0.0388617	Lanosterol synthase
O75955	FLOT1	-0.345339	0.0391266	Flotillin-1
O00592	PODXL	-0.344437	0.0396758	Podocalyxin
P49721	PSMB2	0.344308	0.0397547	Proteasome subunit beta type-2
P05783	KRT18	0.35404	0.0399525	Keratin, type I cytoskeletal 18
P29401	TKT	0.343664	0.0401515	Transketolase
Q9BQS8	FYCO1	-0.501533	0.0402556	FYVE and coiled-coil domain-containing protein 1
P55327	TPD52	-0.376421	0.040341	Tumor protein D52
Q8N8N7	PTGR2	0.348223	0.0403689	Prostaglandin reductase 2
P29373	CRABP2	0.353122	0.040507	Cellular retinoic acid-binding protein 2
Q3KQU3	MAP7D1	0.364054	0.0405249	MAP7 domain-containing protein 1
Q86VB7	CD163	0.342762	0.0407123	Scavenger receptor cysteine-rich type 1 protein M130, Soluble CD163
P52597	HNRNPF	0.347101	0.0410619	Heterogeneous nuclear ribonucleoprotein F, Heterogeneous nuclear ribonucleoprotein F, N-terminally processed
P05455	SSB	0.34186	0.0412794	Lupus La protein
Q9Y639	NPTN	-0.341344	0.0416063	Neuroplastin
P48059	LIMS1	-0.340571	0.0421006	LIM and senescent cell antigen-like-containing domain protein 1
O95822	MLYCD	-0.458005	0.0422793	Malonyl-CoA decarboxylase, mitochondrial
Q6UXB8	PI16	0.366371	0.0426482	Peptidase inhibitor 16
P20645	M6PR	-0.344132	0.0429423	Cation-dependent mannose-6-phosphate receptor
P23284	PPIB	0.339154	0.0430192	Peptidyl-prolyl cis-trans isomerase B
P22314	UBA1	0.338767	0.0432725	Ubiquitin-like modifier-activating enzyme 1
P25788	PSMA3	0.338381	0.043527	Proteasome subunit alpha type-3
P06737	PYGL	-0.337479	0.0441256	Glycogen phosphorylase, liver form
Q9NRV9	HEBP1	0.337479	0.0441256	Heme-binding protein 1
P15121	AKR1B1	0.336577	0.0447307	Aldose reductase
P49914	MTHFS	0.442133	0.044767	5-formyltetrahydrofolate cyclo-ligase
P35555	FBN1	-0.335674	0.0453425	Fibrillin-1
P07910	HNRNPC	0.335288	0.0456068	Heterogeneous nuclear ribonucleoproteins C1/C2
P41567, O60739	EIF1, EIF1B	-0.339948	0.0457086	Eukaryotic translation initiation factor 1, Eukaryotic translation initiation factor 1b
P08237	PFKM	-0.366879	0.0461248	ATP-dependent 6-phosphofructokinase, muscle type
Q04917	YWHAH	0.334515	0.0461391	14-3-3 protein eta
P61313	RPL15	0.349486	0.0461961	60S ribosomal protein L15
Q86UU1	PHLDB1	0.333999	0.0464967	Pleckstrin homology-like domain family B member 1
P62736, P63267	ACTA2, ACTG2	-0.348285	0.047002	Actin, aortic smooth muscle, Actin, gamma-enteric smooth muscle
P20700	LMNB1	0.332324	0.0476743	Lamin-B1
P50238	CRIP1	-0.331809	0.0480414	Cysteine-rich protein 1
O60220	TIMM8A	-0.352121	0.0481024	Mitochondrial import inner membrane translocase subunit Tim8 A
P08238	HSP90AB1	0.33168	0.0481335	Heat shock protein HSP 90-beta
P27338	MAOB	-0.331551	0.0482258	Amine oxidase [flavin-containing] B
O00264	PGRMC1	-0.330907	0.0486893	Membrane-associated progesterone receptor component 1
Q15717	ELAVL1	0.335601	0.0487335	ELAV-like protein 1
Q9H910	HN1L	-0.423763	0.049374	Hematological and neurological expressed 1-like protein
O94811	TPPP	-0.553721	0.0496113	Tubulin polymerization-promoting protein
P61960	UFM1	0.329618	0.049627	Ubiquitin-fold modifier 1
Q5SRE7	PHYHD1	0.374058	0.0498862	Phytanoyl-CoA dioxygenase domain-containing protein 1
P28074	PSMB5	0.32833	0.0505791	Proteasome subunit beta type-5
Q99598	TSNAX	0.337516	0.050922	Translin-associated protein X
Q9Y6U3	SCIN	0.379206	0.0510888	Adseverin
Q15691	MAPRE1	0.327556	0.0511574	Microtubule-associated protein RP/EB family member 1
Q9NQ48	LZTFL1	0.392597	0.0522289	Leucine zipper transcription factor-like protein 1
P23368	ME2	0.335552	0.052371	NAD-dependent malic enzyme, mitochondrial
Q9BX68	HINT2	0.325881	0.0524284	Histidine triad nucleotide-binding protein 2, mitochondrial
Q6NUK1	SLC25A24	-0.345695	0.0526272	Calcium-binding mitochondrial carrier protein SCaMC-1
P26639	TARS	0.330131	0.0527643	Threonine--tRNA ligase, cytoplasmic
P07327	ADH1A	-0.37632	0.0530285	Alcohol dehydrogenase 1A
Q12907	LMAN2	-0.329407	0.0533175	Vesicular integral-membrane protein VIP36
Q30134	HLA-DRB1	0.407911	0.0533376	HLA class II histocompatibility antigen, DRB1-8 beta chain
P07148	FABP1	-0.593613	0.0541873	Fatty acid-binding protein, liver
P09382	LGALS1	-0.323175	0.0545347	Galectin-1
P50914	RPL14	-0.354279	0.0547525	60S ribosomal protein L14
Q9Y624	F11R	-0.321371	0.055976	Junctional adhesion molecule A
P02763	ORM1	-0.321242	0.0560801	Alpha-1-acid glycoprotein 1
P60033	CD81	-0.320985	0.0562887	CD81 antigen
A0A0C4DH55, P01624	IGKV3D-7	-0.340184	0.0567717	Ig kappa chain V-III region POM
Q99426	TBCB	0.320212	0.0569184	Tubulin-folding cofactor B
P59768	GNG2	-0.319825	0.0572353	Guanine nucleotide-binding protein G(I)/G(S)/G(O) subunit gamma-2
O60784	TOM1	0.324381	0.0572838	Target of Myb protein 1
Q12906	ILF3	0.319567	0.0574474	Interleukin enhancer-binding factor 3
P49591	SARS	0.323961	0.0576262	Serine--tRNA ligase, cytoplasmic
Q04828	AKR1C1	0.31931	0.0576601	Aldo-keto reductase family 1 member C1
P49588	AARS	0.319181	0.0577666	Alanine--tRNA ligase, cytoplasmic
Q9H8L6	MMRN2	-0.319052	0.0578734	Multimerin-2
P35558	PCK1	0.368864	0.0583091	Phosphoenolpyruvate carboxykinase, cytosolic [GTP]
P63173	RPL38	-0.441514	0.0584326	60S ribosomal protein L38
P15586	GNS	0.31815	0.0586249	N-acetylglucosamine-6-sulfatase
O60763	USO1	0.322699	0.0586631	General vesicular transport factor p115
Q7Z4H3	HDDC2	-0.429485	0.0587808	HD domain-containing protein 2
P04406	GAPDH	0.317763	0.0589493	Glyceraldehyde-3-phosphate dehydrogenase
Q5JTV8	TOR1AIP1	-0.35458	0.0591164	Torsin-1A-interacting protein 1
Q7Z6K5	ARPIN	0.331744	0.0592887	Arpin
P30044	PRDX5	0.316732	0.0598214	Peroxiredoxin-5, mitochondrial
P29966	MARCKS	-0.316475	0.060041	Myristoylated alanine-rich C-kinase substrate
P54819	AK2	0.315444	0.0609259	Adenylate kinase 2, mitochondrial, Adenylate kinase 2, mitochondrial, N-terminally processed
O96000	NDUFB10	-0.426205	0.0609531	NADH dehydrogenase [ubiquinone] 1 beta subcomplex subunit 10
P05362	ICAM1	-0.318638	0.0620998	Intercellular adhesion molecule 1
Q9BXK5	BCL2L13	-0.447314	0.0627056	Bcl-2-like protein 13
P63162, P14678	SNRPN, SNRPB	0.322675	0.0627074	Small nuclear ribonucleoprotein-associated protein N, Small nuclear ribonucleoprotein-associated proteins B and B
Q5JWF2, P63092	GNAS	-0.312996	0.0630688	Guanine nucleotide-binding protein G(s) subunit alpha isoforms XLas, Guanine nucleotide-binding protein G(s) subunit alpha isoforms short
P00751	CFB	0.311965	0.0639887	Complement factor B, Complement factor B Ba fragment, Complement factor B Bb fragment
Q12765	SCRN1	0.311836	0.0641045	Secernin-1
Q9Y3F4	STRAP	0.311707	0.0642204	Serine-threonine kinase receptor-associated protein
Q15847	ADIRF	-0.311578	0.0643364	Adipogenesis regulatory factor
P61421	ATP6V0D1	0.341654	0.064624	V-type proton ATPase subunit d 1
Q13442	PDAP1	0.310805	0.0650362	28 kDa heat- and acid-stable phosphoprotein
P04439, P30455, P30443	HLA-A	-0.443411	0.0653149	HLA class I histocompatibility antigen, A-3 alpha chain, HLA class I histocompatibility antigen, A-36 alpha chain, HLA class I histocompatibility antigen, A-1 alpha chain
P52943	CRIP2	-0.310418	0.0653884	Cysteine-rich protein 2
Q92747	ARPC1A	-0.309903	0.0658602	Actin-related protein 2/3 complex subunit 1A
P26440	IVD	0.309774	0.0659786	Isovaleryl-CoA dehydrogenase, mitochondrial
P52895	AKR1C2	0.309645	0.0660972	Aldo-keto reductase family 1 member C2
P62937	PPIA	0.309645	0.0660972	Peptidyl-prolyl cis-trans isomerase A, Peptidyl-prolyl cis-trans isomerase A, N-terminally processed
P14625	HSP90B1	0.309516	0.0662159	Endoplasmin
P25774	CTSS	0.345618	0.0662987	Cathepsin S
Q9NQC3	RTN4	-0.30913	0.0665731	Reticulon-4
Q9NWV4	C1orf123	0.318262	0.066597	UPF0587 protein C1orf123
Q99460	PSMD1	-0.308872	0.066812	26S proteasome non-ATPase regulatory subunit 1
Q96FQ6	S100A16	-0.31286	0.067261	Protein S100-A16
Q15121	PEA15	0.308357	0.0672919	Astrocytic phosphoprotein PEA-15
P51452	DUSP3	0.317344	0.0674295	Dual specificity protein phosphatase 3
P06744	GPI	0.308099	0.0675329	Glucose-6-phosphate isomerase
O43491	EPB41L2	0.307841	0.0677746	Band 4.1-like protein 2
Q16363	LAMA4	-0.307455	0.0681383	Laminin subunit alpha-4
O14737	PDCD5	-0.306939	0.0686257	Programmed cell death protein 5
Q96EM0	L3HYPDH	0.361863	0.0692903	Trans-3-hydroxy-L-proline dehydratase
P42566	EPS15	0.503297	0.0693754	Epidermal growth factor receptor substrate 15
Q687X5	STEAP4	-0.341969	0.06941	Metalloreductase STEAP4
Q16629	SRSF7	-0.305908	0.0696087	Serine/arginine-rich splicing factor 7
P62841	RPS15	-0.32489	0.0696298	40S ribosomal protein S15
P02656	APOC3	-0.305522	0.0699801	Apolipoprotein C-III
P43652	AFM	0.305135	0.0703531	Afamin
P27797	CALR	0.305006	0.0704778	Calreticulin
P28331	NDUFS1	-0.304877	0.0706026	NADH-ubiquinone oxidoreductase 75 kDa subunit, mitochondrial
P05556	ITGB1	-0.304749	0.0707277	Integrin beta-1
P60900	PSMA6	0.30462	0.0708529	Proteasome subunit alpha type-6
P08708	RPS17	-0.308955	0.0709355	40S ribosomal protein S17
Q99653	CHP1	-0.308825	0.0710605	Calcineurin B homologous protein 1
P30740	SERPINB1	-0.322693	0.0716496	Leukocyte elastase inhibitor
Q9H4M9	EHD1	-0.30346	0.0719875	EH domain-containing protein 1
Q8WTS1	ABHD5	-0.307833	0.0720198	1-acylglycerol-3-phosphate O-acyltransferase ABHD5
Q13867	BLMH	0.303331	0.0721144	Bleomycin hydrolase
Q99714	HSD17B10	-0.303202	0.0722415	3-hydroxyacyl-CoA dehydrogenase type-2
O43396	TXNL1	0.303202	0.0722415	Thioredoxin-like protein 1
P63104	YWHAZ	0.302687	0.0727517	14-3-3 protein zeta/delta
Q96G03	PGM2	0.302558	0.0728797	Phosphoglucomutase-2
P00966	ASS1	-0.306851	0.0729791	Argininosuccinate synthase
P15169	CPN1	0.331997	0.0730717	Carboxypeptidase N catalytic chain
P48047	ATP5O	-0.3023	0.0731362	ATP synthase subunit O, mitochondrial
P06748	NPM1	0.301785	0.0736514	Nucleophosmin
Q14515	SPARCL1	-0.305589	0.0742271	SPARC-like protein 1
Q8WW59	SPRYD4	0.335884	0.0748487	SPRY domain-containing protein 4
O95861	BPNT1	0.300367	0.0750826	3(2),5-bisphosphate nucleotidase 1
Q8IV08	PLD3	0.313447	0.0756909	Phospholipase D3
P14672	SLC2A4	-0.346537	0.0765957	Solute carrier family 2, facilitated glucose transporter member 4
P43121	MCAM	-0.298563	0.0769355	Cell surface glycoprotein MUC18
P62753	RPS6	-0.367757	0.0770587	40S ribosomal protein S6
P28066	PSMA5	0.298306	0.077203	Proteasome subunit alpha type-5
Q9NYL2	ZAK	0.404072	0.0772359	Mitogen-activated protein kinase kinase kinase MLT
P41217	CD200	-0.40392	0.0773584	OX-2 membrane glycoprotein
Q13428	TCOF1	0.344902	0.0780897	Treacle protein
P61019	RAB2A	-0.296759	0.0788237	Ras-related protein Rab-2A
P46926	GNPDA1	0.300961	0.078946	Glucosamine-6-phosphate isomerase 1
P50402	EMD	-0.30094	0.078968	Emerin
P15104	GLUL	0.296244	0.0793697	Glutamine synthetase
P22748	CA4	-0.299958	0.0799984	Carbonic anhydrase 4
P36269	GGT5	-0.2956	0.0800564	Gamma-glutamyltransferase 5, Gamma-glutamyltransferase 5 heavy chain, Gamma-glutamyltransferase 5 light chain
P62857	RPS28	-0.304092	0.0803778	40S ribosomal protein S28
P98160	HSPG2	-0.294569	0.0811647	Basement membrane-specific heparan sulfate proteoglycan core protein, Endorepellin, LG3 peptide
Q96AQ6	PBXIP1	-0.341486	0.0812826	Pre-B-cell leukemia transcription factor-interacting protein 1
Q5R3I4	TTC38	0.298577	0.081466	Tetratricopeptide repeat protein 38
P12081	HARS	-0.347559	0.0819015	Histidine--tRNA ligase, cytoplasmic
Q9BRQ8	AIFM2	-0.339906	0.0827933	Apoptosis-inducing factor 2
O43865	AHCYL1	0.301584	0.0830313	Putative adenosylhomocysteinase 2
P19338	NCL	0.292636	0.0832748	Nucleolin
P58546	MTPN	0.292507	0.0834169	Myotrophin
Q15185	PTGES3	0.292507	0.0834169	Prostaglandin E synthase 3
Q96B97	SH3KBP1	0.292378	0.0835593	SH3 domain-containing kinase-binding protein 1
P31949	S100A11	0.292121	0.0838446	Protein S100-A11, Protein S100-A11, N-terminally processed
Q3ZCM7	TUBB8	-0.291863	0.0841306	Tubulin beta-8 chain
P09525	ANXA4	0.291734	0.0842739	Annexin A4
O15400	STX7	-0.291347	0.0847049	Syntaxin-7
P15559	NQO1	0.291219	0.0848489	NAD(P)H dehydrogenase [quinone] 1
Q15714, O75157	TSC22D1, TSC22D2	-0.314292	0.0850818	TSC22 domain family protein 1, TSC22 domain family protein 2
Q13033	STRN3	0.394579	0.0851334	Striatin-3
P61106	RAB14	-0.290703	0.085427	Ras-related protein Rab-14
O43169	CYB5B	-0.29491	0.0854631	Cytochrome b5 type B
Q96AP7	ESAM	-0.336492	0.0861289	Endothelial cell-selective adhesion molecule
O43493	TGOLN2	-0.318628	0.0861451	Trans-Golgi network integral membrane protein 2
Q7KZF4	SND1	0.294229	0.0862212	Staphylococcal nuclease domain-containing protein 1
Q14116	IL18	0.323958	0.0864533	Interleukin-18
Q14978	NOLC1	0.302762	0.0867806	Nucleolar and coiled-body phosphoprotein 1
P13667	PDIA4	0.289415	0.0868855	Protein disulfide-isomerase A4
O00625	PIR	-0.312179	0.0873147	Pirin
Q13177	PAK2	-0.335218	0.0873993	Serine/threonine-protein kinase PAK 2, PAK-2p27, PAK-2p34
P55735	SEC13	0.288641	0.0877698	Protein SEC13 homolog
P08294	SOD3	-0.288513	0.0879178	Extracellular superoxide dismutase [Cu-Zn]
P17987	TCP1	-0.288513	0.0879178	T-complex protein 1 subunit alpha
P55036	PSMD4	-0.296841	0.088234	26S proteasome non-ATPase regulatory subunit 4
P28161	GSTM2	0.287739	0.0888102	Glutathione S-transferase Mu 2
Q96FW1	OTUB1	0.287224	0.0894089	Ubiquitin thioesterase OTUB1
P15927	RPA2	0.370476	0.0896475	Replication protein A 32 kDa subunit
P54289	CACNA2D1	-0.286966	0.0897095	Voltage-dependent calcium channel subunit alpha-2/delta-1, Voltage-dependent calcium channel subunit alpha-2-1, Voltage-dependent calcium channel subunit delta-1
P08865	RPSA	0.28658	0.0901618	40S ribosomal protein SA
P04271	S100B	-0.286451	0.0903129	Protein S100-B
P14543	NID1	-0.286064	0.0907675	Nidogen-1
Q9GZT8	NIF3L1	0.289742	0.091351	NIF3-like protein 1
Q07157	TJP1	0.289461	0.0916793	Tight junction protein ZO-1
Q92522	H1FX	0.298243	0.0918293	Histone H1x
Q4G0F5	VPS26B	0.408058	0.0927526	Vacuolar protein sorting-associated protein 26B
Q8TCZ2	CD99L2	-0.385979	0.0927879	CD99 antigen-like protein 2
P80723	BASP1	-0.288059	0.0933339	Brain acid soluble protein 1
Q1KMD3	HNRNPUL2	0.291922	0.0938896	Heterogeneous nuclear ribonucleoprotein U-like protein 2
P14735	IDE	0.384181	0.0944501	Insulin-degrading enzyme
P05089	ARG1	-0.384037	0.094585	Arginase-1
Q8IVN3	MUSTN1	-0.291157	0.0947935	Musculoskeletal embryonic nuclear protein 1
Q53EL6	PDCD4	0.291004	0.0949751	Programmed cell death protein 4
P51178	PLCD1	-0.295392	0.0951282	1-phosphatidylinositol 4,5-bisphosphate phosphodiesterase delta-1
Q9BUJ2	HNRNPUL1	0.315647	0.0953167	Heterogeneous nuclear ribonucleoprotein U-like protein 1
Q15637	SF1	-0.290545	0.0955214	Splicing factor 1
O75891	ALDH1L1	0.28207	0.0955686	Cytosolic 10-formyltetrahydrofolate dehydrogenase
P14317	HCLS1	0.281941	0.0957266	Hematopoietic lineage cell-specific protein
Q15365	PCBP1	0.281683	0.0960433	Poly(rC)-binding protein 1
P35542	SAA4	-0.281425	0.0963608	Serum amyloid A-4 protein
P61026	RAB10	-0.281168	0.0966791	Ras-related protein Rab-10
P55884	EIF3B	0.289343	0.0969633	Eukaryotic translation initiation factor 3 subunit B
P13073	COX4I1	-0.28091	0.0969981	Cytochrome c oxidase subunit 4 isoform 1, mitochondrial
P61006	RAB8A	-0.293581	0.0972694	Ras-related protein Rab-8A
Q9UI12	ATP6V1H	-0.479341	0.0974325	V-type proton ATPase subunit H
P62269	RPS18	-0.280523	0.0974783	40S ribosomal protein S18
Q00765	REEP5	-0.284433	0.0977178	Receptor expression-enhancing protein 5
Q99873	PRMT1	0.302768	0.0978063	Protein arginine N-methyltransferase 1
O75131	CPNE3	0.280137	0.0979602	Copine-3
O00217	NDUFS8	-0.459676	0.0981915	NADH dehydrogenase [ubiquinone] iron-sulfur protein 8, mitochondrial
P80108	GPLD1	0.307607	0.0982061	Phosphatidylinositol-glycan-specific phospholipase D
P11047	LAMC1	-0.279879	0.0982825	Laminin subunit gamma-1
Q86X76	NIT1	0.27975	0.098444	Nitrilase homolog 1
P36542	ATP5C1	-0.282569	0.100031	ATP synthase subunit gamma, mitochondrial
Q13510	ASAH1	-0.278462	0.10007	Acid ceramidase, Acid ceramidase subunit alpha, Acid ceramidase subunit beta
P22392, O60361	NME2, NME2P1	0.278333	0.100233	Nucleoside diphosphate kinase B, Putative nucleoside diphosphate kinase
P07711	CTSL	0.285802	0.101308	Cathepsin L1, Cathepsin L1 heavy chain, Cathepsin L1 light chain
P17858	PFKL	-0.277044	0.101882	ATP-dependent 6-phosphofructokinase, liver type
Q9UMY4	SNX12	0.284884	0.102458	Sorting nexin-12
P41250	GARS	0.280626	0.102488	Glycine--tRNA ligase
P61586	RHOA	-0.275756	0.10355	Transforming protein RhoA
Q99614	TTC1	-0.364997	0.103757	Tetratricopeptide repeat protein 1
O43301	HSPA12A	0.275111	0.104392	Heat shock 70 kDa protein 12A
Q9GZQ8, A6NCE7	MAP1LC3B, MAP1LC3B2	0.325622	0.104528	Microtubule-associated proteins 1A/1B light chain 3B, Microtubule-associated proteins 1A/1B light chain 3 beta 2
P31942	HNRNPH3	0.278662	0.105016	Heterogeneous nuclear ribonucleoprotein H3
Q9H2D6	TRIOBP	0.338859	0.105279	TRIO and F-actin-binding protein
Q9BT78	COPS4	0.274209	0.10558	COP9 signalosome complex subunit 4
Q9UPQ0	LIMCH1	-0.282261	0.105798	LIM and calponin homology domains-containing protein 1
O94979	SEC31A	0.282152	0.10594	Protein transport protein Sec31A
Q8TAT6	NPLOC4	0.301025	0.105992	Nuclear protein localization protein 4 homolog
Q9Y266	NUDC	0.277681	0.106297	Nuclear migration protein nudC
P27918	CFP	-0.467676	0.107061	Properdin
Q12904	AIMP1	0.289988	0.107405	Aminoacyl tRNA synthase complex-interacting multifunctional protein 1, Endothelial monocyte-activating polypeptide 2
P46821	MAP1B	0.276839	0.107405	Microtubule-associated protein 1B, MAP1B heavy chain, MAP1 light chain LC1
Q14444	CAPRIN1	0.294112	0.108273	Caprin-1
P30038	ALDH4A1	0.272019	0.108507	Delta-1-pyrroline-5-carboxylate dehydrogenase, mitochondrial
O75828	CBR3	0.27189	0.108681	Carbonyl reductase [NADPH] 3
Q13409	DYNC1I2	0.271761	0.108855	Cytoplasmic dynein 1 intermediate chain 2
Q96CM8	ACSF2	0.271632	0.109029	Acyl-CoA synthetase family member 2, mitochondrial
Q7L523, Q5VZM2	RRAGA, RRAGB	-0.369199	0.109158	Ras-related GTP-binding protein A, Ras-related GTP-binding protein B
P49407	ARRB1	0.284041	0.109163	Beta-arrestin-1
Q9UL46	PSME2	0.27073	0.110257	Proteasome activator complex subunit 2
O15173	PGRMC2	-0.27073	0.110257	Membrane-associated progesterone receptor component 2
O14974	PPP1R12A	0.274595	0.110402	Protein phosphatase 1 regulatory subunit 12A
Q15370	TCEB2	0.274455	0.110592	Transcription elongation factor B polypeptide 2
P40306	PSMB10	0.273614	0.111733	Proteasome subunit beta type-10
Q96S97	MYADM	-0.446154	0.111894	Myeloid-associated differentiation marker
P54578	USP14	0.273333	0.112115	Ubiquitin carboxyl-terminal hydrolase 14
Q15907, P62491	RAB11B, RAB11A	-0.269184	0.112385	Ras-related protein Rab-11B, Ras-related protein Rab-11A
P34949	MPI	0.269184	0.112385	Mannose-6-phosphate isomerase
Q9ULV4	CORO1C	0.269184	0.112385	Coronin-1C
Q9BZV2	SLC19A3	-0.276775	0.11305	Thiamine transporter 2
P07339	CTSD	0.268668	0.113101	Cathepsin D, Cathepsin D light chain, Cathepsin D heavy chain
P49368	CCT3	-0.268411	0.11346	T-complex protein 1 subunit gamma
P07686	HEXB	0.267895	0.114182	Beta-hexosaminidase subunit beta, Beta-hexosaminidase subunit beta chain B, Beta-hexosaminidase subunit beta chain A
Q9BRA2	TXNDC17	0.26738	0.114906	Thioredoxin domain-containing protein 17
Q96HY6	DDRGK1	0.283592	0.115742	DDRGK domain-containing protein 1
Q5TZA2	CROCC	0.309834	0.115777	Rootletin
Q12874	SF3A3	-0.383861	0.115808	Splicing factor 3A subunit 3
Q9Y5L4	TIMM13	-0.283276	0.116166	Mitochondrial import inner membrane translocase subunit Tim13
P09651, Q32P51	HNRNPA1, HNRNPA1L2	0.265705	0.117286	Heterogeneous nuclear ribonucleoprotein A1, Heterogeneous nuclear ribonucleoprotein A1, N-terminally processed, Heterogeneous nuclear ribonucleoprotein A1-like 2
P09132	SRP19	0.335727	0.117312	Signal recognition particle 19 kDa protein
Q13418	ILK	-0.265576	0.11747	Integrin-linked protein kinase
P50579	METAP2	0.320617	0.118148	Methionine aminopeptidase 2
O14494	PPAP2A	-0.342761	0.118386	Lipid phosphate phosphohydrolase 1
Q969G5	PRKCDBP	-0.264932	0.118396	Protein kinase C delta-binding protein
P0DJI8	SAA1	-0.290906	0.118855	Serum amyloid A-1 protein, Amyloid protein A, Serum amyloid protein A(2-104), Serum amyloid protein A(3-104), Serum amyloid protein A(2-103), Serum amyloid protein A(2-102), Serum amyloid protein A(4-101)
P14927	UQCRB	-0.264287	0.119328	Cytochrome b-c1 complex subunit 7
P35241	RDX	0.26403	0.119702	Radixin
P50395	GDI2	0.26403	0.119702	Rab GDP dissociation inhibitor beta
Q53SF7	COBLL1	0.280654	0.119729	Cordon-bleu protein-like 1
Q9HB71	CACYBP	0.267162	0.12078	Calcyclin-binding protein
Q12882	DPYD	0.266882	0.121186	Dihydropyrimidine dehydrogenase [NADP(+)]
Q9NS82	SLC7A10	-0.279211	0.121724	Asc-type amino acid transporter 1
Q15005	SPCS2	-0.266302	0.122027	Signal peptidase complex subunit 2
Q9UDW1	UQCR10	-0.471008	0.122206	Cytochrome b-c1 complex subunit 9
Q15631	TSN	0.261839	0.122917	Translin
Q01518	CAP1	0.261324	0.123683	Adenylyl cyclase-associated protein 1
O60716	CTNND1	-0.292196	0.124025	Catenin delta-1
Q86UX2	ITIH5	0.492029	0.124214	Inter-alpha-trypsin inhibitor heavy chain H5
Q5NDL2	EOGT	0.297301	0.124434	EGF domain-specific O-linked N-acetylglucosamine transferase
P00915	CA1	-0.260679	0.124645	Carbonic anhydrase 1
P0DOX8, B9A064	IGLL5	-0.260293	0.125225	Immunoglobulin lambda-like polypeptide 5
P06681	C2	0.260164	0.125419	Complement C2, Complement C2b fragment, Complement C2a fragment
Q9NRX4	PHPT1	0.260164	0.125419	14 kDa phosphohistidine phosphatase
P78371	CCT2	-0.259648	0.126197	T-complex protein 1 subunit beta
Q9H3N1	TMX1	-0.280436	0.12649	Thioredoxin-related transmembrane protein 1
P21397	MAOA	-0.259262	0.126782	Amine oxidase [flavin-containing] A
Q14974	KPNB1	0.258746	0.127566	Importin subunit beta-1
Q9NZL9	MAT2B	0.258618	0.127762	Methionine adenosyltransferase 2 subunit beta
P61764	STXBP1	0.270461	0.127933	Syntaxin-binding protein 1
Q53GG5	PDLIM3	-0.270126	0.128424	PDZ and LIM domain protein 3
P51571	SSR4	-0.265759	0.128729	Translocon-associated protein subunit delta
P20674	COX5A	-0.257844	0.128946	Cytochrome c oxidase subunit 5A, mitochondrial
Q14677	CLINT1	-0.27853	0.129199	Clathrin interactor 1
O95373	IPO7	-0.34178	0.129413	Importin-7
O60240	PLIN1	-0.257458	0.129541	Perilipin-1
Q5JRX3	PITRM1	0.317717	0.130302	Presequence protease, mitochondrial
O60925	PFDN1	0.256942	0.130337	Prefoldin subunit 1
Q9BSH5	HDHD3	-0.260412	0.13082	Haloacid dehalogenase-like hydrolase domain-containing protein 3
P02647	APOA1	0.255912	0.13194	Apolipoprotein A-I, Proapolipoprotein A-I, Truncated apolipoprotein A-I
Q00059	TFAM	-0.27651	0.132115	Transcription factor A, mitochondrial
Q9NT62	ATG3	0.25934	0.132471	Ubiquitin-like-conjugating enzyme ATG3
P15311	EZR	0.255396	0.132748	Ezrin
P14207	FOLR2	-0.254881	0.133559	Folate receptor beta
P34897	SHMT2	-0.27095	0.133623	Serine hydroxymethyltransferase, mitochondrial
P61158	ACTR3	0.254752	0.133762	Actin-related protein 3
P05543	SERPINA7	0.254623	0.133965	Thyroxine-binding globulin
P07858	CTSB	0.254365	0.134373	Cathepsin B, Cathepsin B light chain, Cathepsin B heavy chain
O94919	ENDOD1	-0.26544	0.135445	Endonuclease domain-containing 1 protein
P16070	CD44	-0.253334	0.136013	CD44 antigen
O00170	AIP	0.269298	0.136102	AH receptor-interacting protein
P62277	RPS13	0.327869	0.136327	40S ribosomal protein S13
Q00341	HDLBP	-0.33561	0.136931	Vigilin
P30040	ERP29	0.252561	0.137253	Endoplasmic reticulum resident protein 29
Q9Y2J2	EPB41L3	0.252561	0.137253	Band 4.1-like protein 3, Band 4.1-like protein 3, N-terminally processed
P51858	HDGF	0.252432	0.13746	Hepatoma-derived growth factor
Q10713	PMPCA	0.255943	0.1378	Mitochondrial-processing peptidase subunit alpha
P60174	TPI1	0.252046	0.138084	Triosephosphate isomerase
P04181	OAT	0.318576	0.13846	Ornithine aminotransferase, mitochondrial, Ornithine aminotransferase, hepatic form, Ornithine aminotransferase, renal form
Q9NR45	NANS	0.255382	0.138695	Sialic acid synthase
P26038	MSN	0.251402	0.139128	Moesin
Q9NP72	RAB18	-0.251273	0.139337	Ras-related protein Rab-18
Q99829	CPNE1	0.258815	0.139407	Copine-1
P14868	DARS	0.258741	0.139523	Aspartate--tRNA ligase, cytoplasmic
Q9UJ68	MSRA	0.317508	0.139861	Mitochondrial peptide methionine sulfoxide reductase
O43719	HTATSF1	0.297173	0.140398	HIV Tat-specific factor 1
O00401	WASL	0.30994	0.140506	Neural Wiskott-Aldrich syndrome protein
Q13185	CBX3	0.250113	0.141233	Chromobox protein homolog 3
P36969	GPX4	-0.249855	0.141657	Phospholipid hydroperoxide glutathione peroxidase, mitochondrial
P54709	ATP1B3	-0.249726	0.141869	Sodium/potassium-transporting ATPase subunit beta-3
Q04837	SSBP1	-0.252419	0.143493	Single-stranded DNA-binding protein, mitochondrial
P25685	DNAJB1	-0.25612	0.14372	DnaJ homolog subfamily B member 1
Q9P1F3	ABRACL	0.314174	0.144299	Costars family protein ABRACL
Q08495	DMTN	-0.251595	0.144848	Dematin
P42330	AKR1C3	0.247793	0.145081	Aldo-keto reductase family 1 member C3
Q03135	CAV1	-0.247536	0.145514	Caveolin-1
P0DOX5, P01857	IGHG1	-0.251122	0.145631	Ig gamma-1 chain C region
Q9H098	FAM107B	-0.250754	0.146242	Protein FAM107B
Q9BUH6	C9orf142	-0.393561	0.146679	Protein PAXX
Q15363	TMED2	-0.276339	0.146751	Transmembrane emp24 domain-containing protein 2
P00734	F2	0.246763	0.146816	Prothrombin, Activation peptide fragment 1, Activation peptide fragment 2, Thrombin light chain, Thrombin heavy chain
P48509	CD151	-0.246763	0.146816	CD151 antigen
P02795	MT2A	-0.246505	0.147252	Metallothionein-2
P63000, P60763	RAC1, RAC3	-0.246247	0.147689	Ras-related C3 botulinum toxin substrate 1, Ras-related C3 botulinum toxin substrate 3
Q15293	RCN1	-0.246247	0.147689	Reticulocalbin-1
Q9Y3C8	UFC1	0.253556	0.147914	Ubiquitin-fold modifier-conjugating enzyme 1
Q9UHQ4	BCAP29	-0.40749	0.148121	B-cell receptor-associated protein 29
Q92890	UFD1L	0.291681	0.148233	Ubiquitin fusion degradation protein 1 homolog
Q15029	EFTUD2	0.280351	0.148456	116 kDa U5 small nuclear ribonucleoprotein component
Q96KP4	CNDP2	0.245732	0.148566	Cytosolic non-specific dipeptidase
Q9Y237	PIN4	0.261245	0.148669	Peptidyl-prolyl cis-trans isomerase NIMA-interacting 4
P40227	CCT6A	-0.245603	0.148786	T-complex protein 1 subunit zeta
Q9UBX5	FBLN5	-0.245474	0.149006	Fibulin-5
Q15493	RGN	-0.269698	0.149501	Regucalcin
P55072	VCP	0.245087	0.149668	Transitional endoplasmic reticulum ATPase
P07902	GALT	0.252448	0.149753	Galactose-1-phosphate uridylyltransferase
P07360	C8G	0.24483	0.15011	Complement component C8 gamma chain
Q9H4A4	RNPEP	0.24483	0.15011	Aminopeptidase B
P16989	YBX3	-0.404841	0.151032	Y-box-binding protein 3
Q8IXB3	TUSC5	-0.244185	0.151219	Tumor suppressor candidate 5
P23434	GCSH	-0.243799	0.151888	Glycine cleavage system H protein, mitochondrial
P17612, P22694	PRKACA, PRKACB	-0.243541	0.152335	cAMP-dependent protein kinase catalytic subunit alpha, cAMP-dependent protein kinase catalytic subunit beta
Q9H299	SH3BGRL3	0.243412	0.152559	SH3 domain-binding glutamic acid-rich-like protein 3
P26885	FKBP2	0.243283	0.152783	Peptidyl-prolyl cis-trans isomerase FKBP2
P46940	IQGAP1	0.243283	0.152783	Ras GTPase-activating-like protein IQGAP1
Q96JB5	CDK5RAP3	0.307845	0.152999	CDK5 regulatory subunit-associated protein 3
P09936	UCHL1	0.243155	0.153007	Ubiquitin carboxyl-terminal hydrolase isozyme L1
O60508	CDC40	-0.486324	0.15408	Pre-mRNA-processing factor 17
P16671	CD36	-0.24251	0.154133	Platelet glycoprotein 4
P50416	CPT1A	0.490909	0.154443	Carnitine O-palmitoyltransferase 1, liver isoform
P61160	ACTR2	-0.242253	0.154584	Actin-related protein 2
P22897	MRC1	0.249082	0.155444	Macrophage mannose receptor 1
P49356	FNTB	0.260879	0.156335	Protein farnesyltransferase subunit beta
P62701	RPS4X	0.24847	0.156495	40S ribosomal protein S4, X isoform
Q8N183	NDUFAF2	0.399562	0.156946	Mimitin, mitochondrial
P62993	GRB2	0.240706	0.157315	Growth factor receptor-bound protein 2
Q9BX66	SORBS1	-0.240706	0.157315	Sorbin and SH3 domain-containing protein 1
P61457	PCBD1	-0.297845	0.15749	Pterin-4-alpha-carbinolamine dehydratase
P39656	DDOST	-0.251695	0.157658	Dolichyl-diphosphooligosaccharide--protein glycosyltransferase 48 kDa subunit
Q16630	CPSF6	0.358282	0.157917	Cleavage and polyadenylation specificity factor subunit 6
P46977	STT3A	-0.303735	0.158843	Dolichyl-diphosphooligosaccharide--protein glycosyltransferase subunit STT3A
P07237	P4HB	0.239804	0.158924	Protein disulfide-isomerase
P23396	RPS3	-0.239675	0.159155	40S ribosomal protein S3
P22570	FDXR	0.382485	0.159419	NADPH:adrenodoxin oxidoreductase, mitochondrial
P15880	RPS2	0.246653	0.159646	40S ribosomal protein S2
P0DOY3, P0DOY2, P0CG04	IGLC1	-0.27294	0.159943	Ig lambda-1 chain C regions
Q9HCC0	MCCC2	0.283611	0.160308	Methylcrotonoyl-CoA carboxylase beta chain, mitochondrial
Q6NVY1	HIBCH	0.24248	0.160474	3-hydroxyisobutyryl-CoA hydrolase, mitochondrial
O00471	EXOC5	-0.367918	0.160901	Exocyst complex component 5
P00352	ALDH1A1	0.238645	0.16101	Retinal dehydrogenase 1
Q13642	FHL1	-0.238645	0.16101	Four and a half LIM domains protein 1
P61956	SUMO2	0.245869	0.16102	Small ubiquitin-related modifier 2
P04070	PROC	0.253351	0.161784	Vitamin K-dependent protein C, Vitamin K-dependent protein C light chain, Vitamin K-dependent protein C heavy chain, Activation peptide
P21810	BGN	-0.237485	0.163116	Biglycan
Q9H7C9	AAMDC	0.236841	0.164295	Mth938 domain-containing protein
Q9UNF0	PACSIN2	-0.29958	0.164908	Protein kinase C and casein kinase substrate in neurons protein 2
Q16134	ETFDH	-0.239955	0.165009	Electron transfer flavoprotein-ubiquinone oxidoreductase, mitochondrial
P49770	EIF2B2	-0.264841	0.165011	Translation initiation factor eIF-2B subunit beta
P01009	SERPINA1	-0.236067	0.165717	Alpha-1-antitrypsin, Short peptide from AAT
P36776	LONP1	0.246862	0.166059	Lon protease homolog, mitochondrial
O43617	TRAPPC3	0.238413	0.167825	Trafficking protein particle complex subunit 3
P34096	RNASE4	0.241891	0.168121	Ribonuclease 4
O95825	CRYZL1	0.253863	0.168184	Quinone oxidoreductase-like protein 1
O75352	MPDU1	-0.312196	0.16827	Mannose-P-dolichol utilization defect 1 protein
Q8WUM4	PDCD6IP	0.234392	0.168829	Programmed cell death 6-interacting protein
Q9H3H3	C11orf68	0.349694	0.16885	UPF0696 protein C11orf68
P09668	CTSH	0.257626	0.169302	Pro-cathepsin H, Cathepsin H mini chain, Cathepsin H, Cathepsin H heavy chain, Cathepsin H light chain
P51888	PRELP	-0.233877	0.169794	Prolargin
P25398	RPS12	-0.23349	0.170521	40S ribosomal protein S12
P26641	EEF1G	0.23349	0.170521	Elongation factor 1-gamma
P45974	USP5	0.233361	0.170764	Ubiquitin carboxyl-terminal hydrolase 5
Q15435	PPP1R7	0.233361	0.170764	Protein phosphatase 1 regulatory subunit 7
Q15424	SAFB	0.240361	0.170911	Scaffold attachment factor B1
P08574	CYC1	-0.233233	0.171007	Cytochrome c1, heme protein, mitochondrial
Q9NP74	PALMD	-0.233233	0.171007	Palmdelphin
P37840	SNCA	-0.233104	0.171251	Alpha-synuclein
O95571	ETHE1	0.239596	0.172318	Persulfide dioxygenase ETHE1, mitochondrial
P30405	PPIF	-0.235872	0.172538	Peptidyl-prolyl cis-trans isomerase F, mitochondrial
O75964	ATP5L	-0.235732	0.1728	ATP synthase subunit g, mitochondrial
O00299	CLIC1	0.231944	0.173451	Chloride intracellular channel protein 1
Q04446	GBE1	0.231815	0.173697	1,4-alpha-glucan-branching enzyme
Q15746	MYLK	0.231815	0.173697	Myosin light chain kinase, smooth muscle, Myosin light chain kinase, smooth muscle, deglutamylated form
O43813	LANCL1	-0.231815	0.173697	LanC-like protein 1
Q9H488	POFUT1	0.235187	0.173824	GDP-fucose protein O-fucosyltransferase 1
P0DOX7, P01834	IGKC	-0.246374	0.174046	Ig kappa chain C region
Q8WW12	PCNP	-0.234997	0.174181	PEST proteolytic signal-containing nuclear protein
Q9UH65	SWAP70	0.234907	0.174352	Switch-associated protein 70
P02655	APOC2	-0.23489	0.174383	Apolipoprotein C-II, Proapolipoprotein C-II
P60660	MYL6	-0.231429	0.174436	Myosin light polypeptide 6
P07900	HSP90AA1	0.231429	0.174436	Heat shock protein HSP 90-alpha
Q96HC4	PDLIM5	0.2313	0.174683	PDZ and LIM domain protein 5
P13928	ANXA8	0.238219	0.174872	Annexin A8
P55809	OXCT1	0.231042	0.175177	Succinyl-CoA:3-ketoacid coenzyme A transferase 1, mitochondrial
Q8IXJ6	SIRT2	-0.279993	0.17523	NAD-dependent protein deacetylase sirtuin-2
P28072	PSMB6	0.230655	0.17592	Proteasome subunit beta type-6
Q14165	MLEC	0.233644	0.176746	Malectin
P50479	PDLIM4	-0.382752	0.176784	PDZ and LIM domain protein 4
P54252	ATXN3	0.291512	0.177141	Ataxin-3
P02452	COL1A1	-0.248789	0.177142	Collagen alpha-1(I) chain
O75629	CREG1	0.24067	0.177285	Protein CREG1
P20290	BTF3	-0.332473	0.177651	Transcription factor BTF3
P49589	CARS	-0.229753	0.177664	Cysteine--tRNA ligase, cytoplasmic
Q8NFH4	NUP37	0.466667	0.178219	Nucleoporin Nup37
O00764	PDXK	0.229238	0.178665	Pyridoxal kinase
Q9H8Y8	GORASP2	0.256784	0.178731	Golgi reassembly-stacking protein 2
Q14699	RFTN1	-0.232382	0.179163	Raftlin
Q9H0E2	TOLLIP	0.228851	0.179419	Toll-interacting protein
O95445	APOM	-0.228851	0.179419	Apolipoprotein M
P07357	C8A	0.228723	0.179671	Complement component C8 alpha chain
Q14697	GANAB	0.228594	0.179923	Neutral alpha-glucosidase AB
P68371	TUBB4B	-0.228207	0.18068	Tubulin beta-4B chain
Q9NVD7	PARVA	0.228207	0.18068	Alpha-parvin
P08754	GNAI3	-0.234853	0.181228	Guanine nucleotide-binding protein G(k) subunit alpha
P61769	B2M	-0.227434	0.182202	Beta-2-microglobulin, Beta-2-microglobulin form pI 5.3
O60664	PLIN3	-0.227305	0.182457	Perilipin-3
Q96DG6	CMBL	0.227047	0.182967	Carboxymethylenebutenolidase homolog
Q9P0L0	VAPA	-0.227047	0.182967	Vesicle-associated membrane protein-associated protein A
O95810	SDPR	-0.226919	0.183222	Serum deprivation-response protein
Q86VR2	FAM134C	-0.363149	0.18338	Protein FAM134C
P05106	ITGB3	-0.280863	0.183705	Integrin beta-3
P12109	COL6A1	-0.226532	0.183989	Collagen alpha-1(VI) chain
P51970	NDUFA8	-0.229297	0.185169	NADH dehydrogenase [ubiquinone] 1 alpha subcomplex subunit 8
P13693	TPT1	0.225888	0.185273	Translationally-controlled tumor protein
P22061	PCMT1	0.225888	0.185273	Protein-L-isoaspartate(D-aspartate) O-methyltransferase
Q05682	CALD1	-0.225501	0.186047	Caldesmon
Q92896	GLG1	-0.225243	0.186564	Golgi apparatus protein 1
Q12797	ASPH	-0.225115	0.186823	Aspartyl/asparaginyl beta-hydroxylase
Q14847	LASP1	-0.224728	0.187601	LIM and SH3 domain protein 1
Q9NYU2	UGGT1	0.224599	0.18786	UDP-glucose:glycoprotein glucosyltransferase 1
P21912	SDHB	-0.224341	0.188381	Succinate dehydrogenase [ubiquinone] iron-sulfur subunit, mitochondrial
Q9NUP9	LIN7C	-0.251017	0.18903	Protein lin-7 homolog C
P61970	NUTF2	0.223826	0.189425	Nuclear transport factor 2
Q8N129	CNPY4	-0.250525	0.189927	Protein canopy homolog 4
P07951	TPM2	-0.223568	0.189948	Tropomyosin beta chain
P61086	UBE2K	0.226773	0.190188	Ubiquitin-conjugating enzyme E2 K
Q9UBR2	CTSZ	0.223439	0.19021	Cathepsin Z
P62256	UBE2H	0.276388	0.191085	Ubiquitin-conjugating enzyme E2 H
Q15149	PLEC	0.222924	0.191262	Plectin
Q9BWD1	ACAT2	-0.222795	0.191525	Acetyl-CoA acetyltransferase, cytosolic
P55145	MANF	0.232636	0.192635	Mesencephalic astrocyte-derived neurotrophic factor
P31948	STIP1	-0.222022	0.193111	Stress-induced-phosphoprotein 1
P12270	TPR	-0.248674	0.193329	Nucleoprotein TPR
P55263	ADK	0.221635	0.193907	Adenosine kinase
Q9C0B1	FTO	0.263086	0.194108	Alpha-ketoglutarate-dependent dioxygenase FTO
P07355, A6NMY6	ANXA2, ANXA2P2	0.221378	0.194439	Annexin A2, Putative annexin A2-like protein
P27694	RPA1	0.224669	0.194442	Replication protein A 70 kDa DNA-binding subunit, Replication protein A 70 kDa DNA-binding subunit, N-terminally processed
Q13148	TARDBP	0.23912	0.195134	TAR DNA-binding protein 43
O95336	PGLS	0.220991	0.195239	6-phosphogluconolactonase
P27144	AK4	-0.231297	0.195281	Adenylate kinase 4, mitochondrial
Q9BVK6	TMED9	-0.247565	0.195388	Transmembrane emp24 domain-containing protein 9
P05546	SERPIND1	0.220862	0.195507	Heparin cofactor 2
Q96HD1	CRELD1	-0.220733	0.195774	Cysteine-rich with EGF-like domain protein 1
Q99417	MYCBP	-0.227186	0.196311	C-Myc-binding protein
Q96PU8	QKI	-0.279357	0.196731	Protein quaking
Q7Z739, Q9BYJ9	YTHDF3, YTHDF1	0.293353	0.196838	YTH domain-containing family protein 3, YTH domain-containing family protein 1
P50502, Q8NFI4, Q8IZP2	ST13, ST13P5, ST13P4	-0.220089	0.197115	Hsc70-interacting protein, Putative protein FAM10A5, Putative protein FAM10A4
Q6UVK1	CSPG4	-0.251164	0.19732	Chondroitin sulfate proteoglycan 4
Q9BQE3	TUBA1C	0.234031	0.197329	Tubulin alpha-1C chain
P22695	UQCRC2	-0.21996	0.197384	Cytochrome b-c1 complex subunit 2, mitochondrial
Q9NR12	PDLIM7	-0.21996	0.197384	PDZ and LIM domain protein 7
Q13363	CTBP1	-0.230177	0.197513	C-terminal-binding protein 1
Q86V81	ALYREF	0.223126	0.197604	THO complex subunit 4
P12532	CKMT1A	0.309179	0.197738	Creatine kinase U-type, mitochondrial
Q15417	CNN3	0.219445	0.198463	Calponin-3
Q0ZGT2	NEXN	-0.299738	0.199169	Nexilin
P63244	GNB2L1	0.218929	0.199546	Guanine nucleotide-binding protein subunit beta-2-like 1, Guanine nucleotide-binding protein subunit beta-2-like 1, N-terminally processed
P11940	PABPC1	0.221584	0.200802	Polyadenylate-binding protein 1
Q52LJ0	FAM98B	-0.26474	0.200933	Protein FAM98B
P05976	MYL1	-0.21777	0.201997	Myosin light chain 1/3, skeletal muscle isoform
Q9NX63	CHCHD3	-0.221007	0.202006	MICOS complex subunit MIC19
O43765	SGTA	0.220867	0.2023	Small glutamine-rich tetratricopeptide repeat-containing protein alpha
P46109	CRKL	0.227558	0.202804	Crk-like protein
P09496	CLTA	-0.217383	0.202819	Clathrin light chain A
Q9UJ70	NAGK	0.217383	0.202819	N-acetyl-D-glucosamine kinase
Q9Y4X5	ARIH1	0.315083	0.202821	E3 ubiquitin-protein ligase ARIH1
Q9UHV9	PFDN2	-0.217254	0.203093	Prefoldin subunit 2
P21980	TGM2	-0.281834	0.203834	Protein-glutamine gamma-glutamyltransferase 2
Q92506	HSD17B8	-0.238753	0.203868	Estradiol 17-beta-dehydrogenase 8
P00492	HPRT1	-0.216868	0.203918	Hypoxanthine-guanine phosphoribosyltransferase
P07451	CA3	-0.216868	0.203918	Carbonic anhydrase 3
P09493	TPM1	-0.216868	0.203918	Tropomyosin alpha-1 chain
P67936	TPM4	-0.216868	0.203918	Tropomyosin alpha-4 chain
Q16658	FSCN1	0.216739	0.204193	Fascin
Q8WXH0	SYNE2	0.247361	0.204417	Nesprin-2
P14854	COX6B1	-0.21661	0.204469	Cytochrome c oxidase subunit 6B1
Q13492	PICALM	0.230198	0.20498	Phosphatidylinositol-binding clathrin assembly protein
Q13011	ECH1	0.216223	0.205298	Delta(3,5)-Delta(2,4)-dienoyl-CoA isomerase, mitochondrial
Q9UIQ6	LNPEP	-0.222766	0.205392	Leucyl-cystinyl aminopeptidase, Leucyl-cystinyl aminopeptidase, pregnancy serum form
Q93052	LPP	-0.216094	0.205575	Lipoma-preferred partner
O75347	TBCA	-0.215837	0.206129	Tubulin-specific chaperone A
Q96FJ2	DYNLL2	0.215837	0.206129	Dynein light chain 2, cytoplasmic
P00367, P49448	GLUD1, GLUD2	0.215708	0.206406	Glutamate dehydrogenase 1, mitochondrial, Glutamate dehydrogenase 2, mitochondrial
Q9UNN8	PROCR	0.215708	0.206406	Endothelial protein C receptor
P56199	ITGA1	-0.214419	0.209196	Integrin alpha-1
Q99471	PFDN5	0.214419	0.209196	Prefoldin subunit 5
P41208	CETN2	-0.227853	0.20976	Centrin-2
Q9Y376	CAB39	0.224101	0.209936	Calcium-binding protein 39
Q9H425	C1orf198	-0.244277	0.210299	Uncharacterized protein C1orf198
Q99798	ACO2	0.213904	0.210319	Aconitate hydratase, mitochondrial
P28330	ACADL	0.227502	0.210481	Long-chain specific acyl-CoA dehydrogenase, mitochondrial
O95967	EFEMP2	-0.265156	0.210493	EGF-containing fibulin-like extracellular matrix protein 2
P13987	CD59	-0.213775	0.210601	CD59 glycoprotein
P06132	UROD	0.213646	0.210882	Uroporphyrinogen decarboxylase
Q15075	EEA1	0.213646	0.210882	Early endosome antigen 1
P07437	TUBB	-0.213517	0.211164	Tubulin beta chain
Q9Y2Q5	LAMTOR2	0.216395	0.211822	Ragulator complex protein LAMTOR2
Q8NFU3	TSTD1	-0.213131	0.212012	Thiosulfate sulfurtransferase/rhodanese-like domain-containing protein 1
E9PAV3, Q13765	NACA	0.212615	0.213145	Nascent polypeptide-associated complex subunit alpha, muscle-specific form, Nascent polypeptide-associated complex subunit alpha
O14639	ABLIM1	-0.211971	0.214568	Actin-binding LIM protein 1
P16949	STMN1	-0.211327	0.215997	Stathmin
Q13425	SNTB2	0.246061	0.216014	Beta-2-syntrophin
P39023	RPL3	0.245529	0.21704	60S ribosomal protein L3
Q9P2B2	PTGFRN	-0.217258	0.217111	Prostaglandin F2 receptor negative regulator
P62081	RPS7	0.250386	0.217315	40S ribosomal protein S7
P33316	DUT	0.213449	0.218259	Deoxyuridine 5-triphosphate nucleotidohydrolase, mitochondrial
Q8N163	CCAR2	0.213449	0.218259	Cell cycle and apoptosis regulator protein 2
Q15942	ZYX	-0.210296	0.218297	Zyxin
Q01082	SPTBN1	0.210296	0.218297	Spectrin beta chain, non-erythrocytic 1
P51884	LUM	0.209909	0.219164	Lumican
O14579	COPE	0.314111	0.219508	Coatomer subunit epsilon
Q05397	PTK2	-0.244187	0.219643	Focal adhesion kinase 1
P07741	APRT	-0.209652	0.219744	Adenine phosphoribosyltransferase
P61225, Q9Y3L5, P10114	RAP2B, RAP2C, RAP2A	-0.336617	0.219894	Ras-related protein Rap-2b, Ras-related protein Rap-2c, Ras-related protein Rap-2a
Q9BTZ2	DHRS4	0.272136	0.220495	Dehydrogenase/reductase SDR family member 4
Q15843	NEDD8	0.208492	0.222363	NEDD8
P35579	MYH9	-0.207976	0.223535	Myosin-9
Q96AB3	ISOC2	0.20759	0.224416	Isochorismatase domain-containing protein 2, mitochondrial
P17655	CAPN2	0.206946	0.22589	Calpain-2 catalytic subunit
Q7L576, Q96F07	CYFIP1, CYFIP2	-0.269079	0.22593	Cytoplasmic FMR1-interacting protein 1, Cytoplasmic FMR1-interacting protein 2
Q9ULC4	MCTS1	0.227789	0.226037	Malignant T-cell-amplified sequence 1
P04217	A1BG	0.206688	0.226481	Alpha-1B-glycoprotein
Q6NZI2	PTRF	-0.206172	0.227667	Polymerase I and transcript release factor
Q5VWZ2	LYPLAL1	0.261493	0.228107	Lysophospholipase-like protein 1
P18669	PGAM1	0.205915	0.228261	Phosphoglycerate mutase 1
P20073	ANXA7	0.205528	0.229155	Annexin A7
P08559	PDHA1	0.211308	0.230278	Pyruvate dehydrogenase E1 component subunit alpha, somatic form, mitochondrial
Q9NYL9	TMOD3	0.210953	0.23108	Tropomodulin-3
P04066	FUCA1	0.23835	0.23121	Tissue alpha-L-fucosidase
Q16401	PSMD5	0.20424	0.232152	26S proteasome non-ATPase regulatory subunit 5
O00748	CES2	0.253209	0.232548	Cocaine esterase
P22352	GPX3	-0.203209	0.234568	Glutathione peroxidase 3
P61163	ACTR1A	-0.203209	0.234568	Alpha-centractin
O95428	PAPLN	-0.278177	0.235007	Papilin
Q9ULA0	DNPEP	0.202822	0.235478	Aspartyl aminopeptidase
P61081	UBE2M	0.209013	0.235498	NEDD8-conjugating enzyme Ubc12
Q16647	PTGIS	0.212296	0.235581	Prostacyclin synthase
Q5VT66	MARC1	-0.263426	0.236208	Mitochondrial amidoxime-reducing component 1
P53634	CTSC	0.205315	0.236728	Dipeptidyl peptidase 1, Dipeptidyl peptidase 1 exclusion domain chain, Dipeptidyl peptidase 1 heavy chain, Dipeptidyl peptidase 1 light chain
P17931	LGALS3	-0.202178	0.237001	Galectin-3
P30101	PDIA3	0.201534	0.23853	Protein disulfide-isomerase A3
Q96PD5	PGLYRP2	0.201534	0.23853	N-acetylmuramoyl-L-alanine amidase
Q96SZ5	ADO	-0.249946	0.238827	2-aminoethanethiol dioxygenase
Q53GQ0	HSD17B12	-0.210544	0.239559	Very-long-chain 3-oxoacyl-CoA reductase
O00203	AP3B1	0.207161	0.239768	AP-3 complex subunit beta-1
O95573	ACSL3	-0.243978	0.239874	Long-chain-fatty-acid--CoA ligase 3
Q15046	KARS	0.203913	0.240015	Lysine--tRNA ligase
P02749	APOH	-0.200632	0.240683	Beta-2-glycoprotein 1
Q9NWV8	BABAM1	0.203492	0.241008	BRISC and BRCA1-A complex member 1
Q5ZPR3	CD276	-0.260821	0.241045	CD276 antigen
O95989	NUDT3	0.224772	0.24109	Diphosphoinositol polyphosphate phosphohydrolase 1
Q9UBW8	COPS7A	-0.300429	0.241332	COP9 signalosome complex subunit 7a
P63167	DYNLL1	0.203212	0.241671	Dynein light chain 1, cytoplasmic
O95183	VAMP5	-0.282074	0.241997	Vesicle-associated membrane protein 5
P31937	HIBADH	0.199987	0.242228	3-hydroxyisobutyrate dehydrogenase, mitochondrial
P00441	SOD1	-0.199987	0.242228	Superoxide dismutase [Cu-Zn]
Q9NRN5	OLFML3	-0.202637	0.243034	Olfactomedin-like protein 3
Q9Y3D6	FIS1	-0.199214	0.244091	Mitochondrial fission 1 protein
Q2VIR3, P41091	EIF2S3L, EIF2S3	0.247225	0.244146	Putative eukaryotic translation initiation factor 2 subunit 3-like protein, Eukaryotic translation initiation factor 2 subunit 3
Q9H479	FN3K	-0.198956	0.244714	Fructosamine-3-kinase
Q8N8S7	ENAH	-0.215136	0.245123	Protein enabled homolog
Q10589	BST2	-0.201669	0.245339	Bone marrow stromal antigen 2
Q96JY6	PDLIM2	-0.201669	0.245339	PDZ and LIM domain protein 2
P46779	RPL28	-0.252351	0.245373	60S ribosomal protein L28
P23142	FBLN1	-0.198312	0.246277	Fibulin-1
Q12974	PTP4A2	-0.235496	0.246816	Protein tyrosine phosphatase type IVA 2
O43294	TGFB1I1	-0.207093	0.247528	Transforming growth factor beta-1-induced transcript 1 protein
O75390	CS	0.197668	0.247846	Citrate synthase, mitochondrial
P06727	APOA4	-0.197539	0.248161	Apolipoprotein A-IV
P22102	GART	-0.210188	0.248232	Trifunctional purine biosynthetic protein adenosine-3, Phosphoribosylamine--glycine ligase, Phosphoribosylformylglycinamidine cyclo-ligase, Phosphoribosylglycinamide formyltransferase
Q8ND94	LRRN4CL	-0.278437	0.248381	LRRN4 C-terminal-like protein
Q96LJ7	DHRS1	0.306333	0.248522	Dehydrogenase/reductase SDR family member 1
P49961	ENTPD1	-0.295888	0.248868	Ectonucleoside triphosphate diphosphohydrolase 1
P62888	RPL30	0.200126	0.249045	60S ribosomal protein L30
P60953	CDC42	-0.197152	0.249106	Cell division control protein 42 homolog
Q93062	RBPMS	0.305764	0.249447	RNA-binding protein with multiple splicing
O00231	PSMD11	-0.206193	0.249634	26S proteasome non-ATPase regulatory subunit 11
P40261	NNMT	-0.229263	0.250012	Nicotinamide N-methyltransferase
Q06033	ITIH3	0.196766	0.250054	Inter-alpha-trypsin inhibitor heavy chain H3
Q5KU26	COLEC12	0.249939	0.250066	Collectin-12
P04216	THY1	-0.209174	0.250573	Thy-1 membrane glycoprotein
P31150	GDI1	0.196508	0.250688	Rab GDP dissociation inhibitor alpha
P50440	GATM	-0.249444	0.251036	Glycine amidinotransferase, mitochondrial
O75380	NDUFS6	-0.205523	0.251209	NADH dehydrogenase [ubiquinone] iron-sulfur protein 6, mitochondrial
Q9UKM9	RALY	0.224264	0.251268	RNA-binding protein Raly
P04921	GYPC	-0.212109	0.251987	Glycophorin-C
P25786	PSMA1	0.195735	0.252594	Proteasome subunit alpha type-1
Q9UHQ9	CYB5R1	-0.303388	0.253333	NADH-cytochrome b5 reductase 1
P48444	ARCN1	0.198303	0.253472	Coatomer subunit delta
P09871	C1S	0.19522	0.25387	Complement C1s subcomponent, Complement C1s subcomponent heavy chain, Complement C1s subcomponent light chain
P30046, A6NHG4	DDT, DDTL	-0.19522	0.25387	D-dopachrome decarboxylase, D-dopachrome decarboxylase-like protein
P55786	NPEPPS	0.194575	0.255472	Puromycin-sensitive aminopeptidase
Q9Y2Q3	GSTK1	-0.197462	0.255533	Glutathione S-transferase kappa 1
P09543	CNP	-0.197322	0.255878	2,3-cyclic-nucleotide 3-phosphodiesterase
Q9UMS4	PRPF19	0.195919	0.25934	Pre-mRNA-processing factor 19
Q99729	HNRNPAB	0.1929	0.259666	Heterogeneous nuclear ribonucleoprotein A/B
P78318	IGBP1	-0.25106	0.259739	Immunoglobulin-binding protein 1
P09211	GSTP1	0.192642	0.260316	Glutathione S-transferase P
P02747	C1QC	-0.208241	0.260941	Complement C1q subcomponent subunit C
Q3LXA3	DAK	-0.263	0.262584	Bifunctional ATP-dependent dihydroxyacetone kinase/FAD-AMP lyase
Q16836	HADH	0.19174	0.262597	Hydroxyacyl-coenzyme A dehydrogenase, mitochondrial
P08572	COL4A2	-0.249576	0.26266	Collagen alpha-2(IV) chain, Canstatin
Q6PCB0	VWA1	0.393939	0.262887	von Willebrand factor A domain-containing protein 1
O95881	TXNDC12	0.191483	0.263251	Thioredoxin domain-containing protein 12
P55268	LAMB2	-0.191354	0.263579	Laminin subunit beta-2
P24539	ATP5F1	-0.191096	0.264234	ATP synthase F(0) complex subunit B1, mitochondrial
P22792	CPN2	0.190967	0.264563	Carboxypeptidase N subunit 2
P21926	CD9	-0.190838	0.264891	CD9 antigen
O00232	PSMD12	-0.296242	0.265241	26S proteasome non-ATPase regulatory subunit 12
Q9NX46	ADPRHL2	0.296024	0.26561	Poly(ADP-ribose) glycohydrolase ARH3
P35080	PFN2	-0.333335	0.265721	Profilin-2
P05107	ITGB2	0.27686	0.266049	Integrin beta-2
P83916	CBX1	0.190323	0.266208	Chromobox protein homolog 1
P52758	HRSP12	-0.192694	0.267421	Ribonuclease UK114
Q9UGI8	TES	0.24097	0.268023	Testin
P48163	ME1	0.18955	0.268192	NADP-dependent malic enzyme
O60749	SNX2	0.189292	0.268855	Sorting nexin-2
P52815	MRPL12	-0.192119	0.268877	39S ribosomal protein L12, mitochondrial
P08311	CTSG	0.191979	0.269233	Cathepsin G
P50991	CCT4	-0.191852	0.269555	T-complex protein 1 subunit delta
P46777	RPL5	0.191572	0.27027	60S ribosomal protein L5
P50454	SERPINH1	-0.188648	0.270518	Serpin H1
P62195	PSMC5	-0.188261	0.271519	26S protease regulatory subunit 8
P43490	NAMPT	-0.211124	0.271605	Nicotinamide phosphoribosyltransferase
P02042	HBD	-0.187875	0.272522	Hemoglobin subunit delta
P62316	SNRPD2	0.190577	0.272813	Small nuclear ribonucleoprotein Sm D2
P10768	ESD	0.187746	0.272858	S-formylglutathione hydrolase
Q96IU4	ABHD14B	0.187488	0.273528	Alpha/beta hydrolase domain-containing protein 14B
O43684	BUB3	0.222793	0.273966	Mitotic checkpoint protein BUB3
O75369	FLNB	-0.186973	0.274873	Filamin-B
P14406	COX7A2	-0.202384	0.274892	Cytochrome c oxidase subunit 7A2, mitochondrial
Q96EE3	SEH1L	0.198807	0.275356	Nucleoporin SEH1
Q8IUZ5	PHYKPL	0.186715	0.275547	5-phosphohydroxy-L-lysine phospho-lyase
Q9Y3U8	RPL36	-0.342657	0.276231	60S ribosomal protein L36
P22626	HNRNPA2B1	0.185813	0.277915	Heterogeneous nuclear ribonucleoproteins A2/B1
O43242	PSMD3	-0.311261	0.278698	26S proteasome non-ATPase regulatory subunit 3
Q96RS6	NUDCD1	0.230166	0.279254	NudC domain-containing protein 1
P42785	PRCP	0.185297	0.279274	Lysosomal Pro-X carboxypeptidase
P13798	APEH	-0.185297	0.279274	Acylamino-acid-releasing enzyme
P50225, P50226	SULT1A1, SULT1A2	-0.184782	0.280637	Sulfotransferase 1A1, Sulfotransferase 1A2
Q9HCU0	CD248	0.187505	0.280763	Endosialin
Q5M775	SPECC1	0.224321	0.281035	Cytospin-B
P35858	IGFALS	0.207033	0.281215	Insulin-like growth factor-binding protein complex acid labile subunit
P02751	FN1	-0.309397	0.28174	Fibronectin, Anastellin, Ugl-Y1, Ugl-Y2, Ugl-Y3
Q9H008	LHPP	0.187044	0.281966	Phospholysine phosphohistidine inorganic pyrophosphate phosphatase
P05090	APOD	-0.184267	0.282005	Apolipoprotein D
P16284	PECAM1	-0.183751	0.283377	Platelet endothelial cell adhesion molecule
Q9UBE0	SAE1	0.189274	0.283677	SUMO-activating enzyme subunit 1, SUMO-activating enzyme subunit 1, N-terminally processed
Q15165	PON2	0.186242	0.284072	Serum paraoxonase/arylesterase 2
P20810	CAST	-0.183236	0.284753	Calpastatin
P52790	HK3	-0.29517	0.285501	Hexokinase-3
Q99538	LGMN	0.185681	0.285551	Legumain
P38117	ETFB	-0.18272	0.286133	Electron transfer flavoprotein subunit beta
Q9NP97, Q8TF09	DYNLRB1, DYNLRB2	-0.182463	0.286825	Dynein light chain roadblock-type 1, Dynein light chain roadblock-type 2
Q96A49	SYAP1	0.293645	0.288116	Synapse-associated protein 1
O95760	IL33	0.237058	0.288129	Interleukin-33, Interleukin-33
Q9P000	COMMD9	-0.216476	0.288151	COMM domain-containing protein 9
P25705	ATP5A1	-0.181947	0.288212	ATP synthase subunit alpha, mitochondrial
Q13371	PDCL	0.207974	0.288242	Phosducin-like protein
Q58FF8	HSP90AB2P	0.19689	0.288406	Putative heat shock protein HSP 90-beta 2
Q96JB1	DNAH8	-0.192915	0.290123	Dynein heavy chain 8, axonemal
P05091	ALDH2	0.181174	0.2903	Aldehyde dehydrogenase, mitochondrial
Q16698	DECR1	-0.181045	0.290649	2,4-dienoyl-CoA reductase, mitochondrial
Q9Y5X3	SNX5	0.180916	0.290999	Sorting nexin-5
P20742	PZP	-0.23566	0.291067	Pregnancy zone protein
Q96IZ0	PAWR	-0.303631	0.291271	PRKC apoptosis WT1 regulator protein
P62877	RBX1	-0.224352	0.291913	E3 ubiquitin-protein ligase RBX1, E3 ubiquitin-protein ligase RBX1, N-terminally processed
P81605	DCD	-0.183284	0.291926	Dermcidin, Survival-promoting peptide, DCD-1
Q9Y680	FKBP7	-0.291332	0.292108	Peptidyl-prolyl cis-trans isomerase FKBP7
Q9BQE5	APOL2	0.185975	0.292307	Apolipoprotein L2
P82979	SARNP	0.183017	0.292643	SAP domain-containing ribonucleoprotein
P55899	FCGRT	-0.183004	0.292678	IgG receptor FcRn large subunit p51
P20774	OGN	-0.180272	0.292749	Mimecan
Q15084	PDIA6	-0.180272	0.292749	Protein disulfide-isomerase A6
Q13617	CUL2	0.210124	0.292811	Cullin-2
O75306	NDUFS2	-0.254179	0.293675	NADH dehydrogenase [ubiquinone] iron-sulfur protein 2, mitochondrial
P54652	HSPA2	0.201826	0.293759	Heat shock-related 70 kDa protein 2
P02654	APOC1	-0.182583	0.293808	Apolipoprotein C-I, Truncated apolipoprotein C-I
Q8IWB7	WDFY1	-0.240338	0.293991	WD repeat and FYVE domain-containing protein 1
O95747	OXSR1	0.185129	0.294549	Serine/threonine-protein kinase OSR1
P36980	CFHR2	-0.239844	0.295014	Complement factor H-related protein 2
P11216	PYGB	-0.179241	0.295564	Glycogen phosphorylase, brain form
P11766	ADH5	0.179241	0.295564	Alcohol dehydrogenase class-3
Q06124	PTPN11	0.179241	0.295564	Tyrosine-protein phosphatase non-receptor type 11
P23786	CPT2	-0.277287	0.298458	Carnitine O-palmitoyltransferase 2, mitochondrial
P23526	AHCY	0.178081	0.298751	Adenosylhomocysteinase
P62805	HIST1H4A	-0.178081	0.298751	Histone H4
Q8N0X4	CLYBL	0.251549	0.298868	Citrate lyase subunit beta-like protein, mitochondrial
P15374	UCHL3	0.177953	0.299107	Ubiquitin carboxyl-terminal hydrolase isozyme L3
Q9NY15	STAB1	-0.198816	0.301169	Stabilin-1
Q6ICL3	TANGO2	-0.19138	0.30238	Transport and Golgi organization protein 2 homolog
P14151	SELL	-0.235944	0.303172	L-selectin
O60869	EDF1	-0.176277	0.303753	Endothelial differentiation-related factor 1
Q13526	PIN1	0.176149	0.304112	Peptidyl-prolyl cis-trans isomerase NIMA-interacting 1
Q99623	PHB2	-0.176149	0.304112	Prohibitin-2
Q02978	SLC25A11	-0.184451	0.304146	Mitochondrial 2-oxoglutarate/malate carrier protein
P62263	RPS14	0.178669	0.304455	40S ribosomal protein S14
O95197	RTN3	-0.17602	0.304472	Reticulon-3
P27348	YWHAQ	0.17602	0.304472	14-3-3 protein theta
P62979, P62987, P0CG47, P0CG48	RPS27A, UBA52, UBB, UBC	-0.175762	0.305191	Ubiquitin-40S ribosomal protein S27a, Ubiquitin, 40S ribosomal protein S27a, Ubiquitin-60S ribosomal protein L40, Ubiquitin, 60S ribosomal protein L40, Polyubiquitin-B, Ubiquitin, Polyubiquitin-C, Ubiquitin
P34896	SHMT1	-0.175633	0.305552	Serine hydroxymethyltransferase, cytosolic
Q6L8Q7	PDE12	-0.196916	0.305907	2,5-phosphodiesterase 12
P09486	SPARC	-0.175504	0.305912	SPARC
Q9NZ08	ERAP1	0.177968	0.306388	Endoplasmic reticulum aminopeptidase 1
Q16666	IFI16	0.204407	0.30644	Gamma-interferon-inducible protein 16
P51149	RAB7A	-0.17486	0.307719	Ras-related protein Rab-7a
Q9BRX8	FAM213A	-0.17486	0.307719	Redox-regulatory protein FAM213A
P04275	VWF	-0.174602	0.308444	von Willebrand factor, von Willebrand antigen 2
P09497	CLTB	-0.174602	0.308444	Clathrin light chain B
P27816	MAP4	0.174602	0.308444	Microtubule-associated protein 4
Q96CN7	ISOC1	0.174602	0.308444	Isochorismatase domain-containing protein 1
Q8N1F7	NUP93	-0.216947	0.308548	Nuclear pore complex protein Nup93
Q9P0K7	RAI14	0.292629	0.309969	Ankycorbin
O96019	ACTL6A	0.207086	0.310078	Actin-like protein 6A
P37837	TALDO1	0.173829	0.310625	Transaldolase
P62258	YWHAE	0.173829	0.310625	14-3-3 protein epsilon
P21291	CSRP1	-0.1737	0.310989	Cysteine and glycine-rich protein 1
P36871	PGM1	0.173314	0.312084	Phosphoglucomutase-1
Q9Y490	TLN1	0.173314	0.312084	Talin-1
P62826	RAN	-0.173185	0.312449	GTP-binding nuclear protein Ran
P40939	HADHA	-0.173056	0.312815	Trifunctional enzyme subunit alpha, mitochondrial, Long-chain enoyl-CoA hydratase, Long chain 3-hydroxyacyl-CoA dehydrogenase
Q9BR76	CORO1B	0.173056	0.312815	Coronin-1B
Q15819	UBE2V2	0.175444	0.313411	Ubiquitin-conjugating enzyme E2 variant 2
P13761, P79483	HLA-DRB1, HLA-DRB3	-0.268637	0.3144	HLA class II histocompatibility antigen, DRB1-7 beta chain, HLA class II histocompatibility antigen, DR beta 3 chain
P16435	POR	0.172283	0.315015	NADPH--cytochrome P450 reductase
P14550	AKR1A1	0.172025	0.315751	Alcohol dehydrogenase [NADP(+)]
P09972	ALDOC	-0.171767	0.316487	Fructose-bisphosphate aldolase C
Q9NSE4	IARS2	0.174181	0.31696	Isoleucine--tRNA ligase, mitochondrial
Q5TFE4	NT5DC1	0.189045	0.317067	5-nucleotidase domain-containing protein 1
O43665	RGS10	0.218039	0.317574	Regulator of G-protein signaling 10
Q9C0E8	LNP	0.288229	0.317637	Protein lunapark
P05230	FGF1	0.185215	0.318511	Fibroblast growth factor 1
P43304	GPD2	-0.179095	0.318646	Glycerol-3-phosphate dehydrogenase, mitochondrial
Q99447	PCYT2	0.17348	0.318943	Ethanolamine-phosphate cytidylyltransferase
Q8TDB4	MGARP	-0.184407	0.320663	Protein MGARP
P59998	ARPC4	0.170092	0.321301	Actin-related protein 2/3 complex subunit 4
Q9HBL0	TNS1	-0.170092	0.321301	Tensin-1
Q9GZZ9	UBA5	0.172639	0.321332	Ubiquitin-like modifier-activating enzyme 5
O43707	ACTN4	-0.169835	0.322046	Alpha-actinin-4
P06454	PTMA	0.169319	0.323538	Prothymosin alpha, Prothymosin alpha, N-terminally processed, Thymosin alpha-1
O14744	PRMT5	0.232506	0.323912	Protein arginine N-methyltransferase 5, Protein arginine N-methyltransferase 5, N-terminally processed
A9UHW6	MIF4GD	0.311734	0.323944	MIF4G domain-containing protein
Q58FF6	HSP90AB4P	0.239121	0.324159	Putative heat shock protein HSP 90-beta 4
P20042	EIF2S2	0.263429	0.324231	Eukaryotic translation initiation factor 2 subunit 2
Q96AT9	RPE	-0.168933	0.32466	Ribulose-phosphate 3-epimerase
Q14152	EIF3A	0.174033	0.324939	Eukaryotic translation initiation factor 3 subunit A
P15144	ANPEP	-0.176737	0.325164	Aminopeptidase N
Q96MM6	HSPA12B	-0.179532	0.325509	Heat shock 70 kDa protein 12B
Q9Y600	CSAD	0.168546	0.325785	Cysteine sulfinic acid decarboxylase
Q7L5N1	COPS6	0.170816	0.326547	COP9 signalosome complex subunit 6
Q86WU2	LDHD	-0.188573	0.327258	Probable D-lactate dehydrogenase, mitochondrial
P27824	CANX	-0.168031	0.327288	Calnexin
Q9NUL5	C19orf66	0.187963	0.328854	UPF0515 protein C19orf66
P51665	PSMD7	0.169974	0.328971	26S proteasome non-ATPase regulatory subunit 7
P56277	CMC4	-0.218141	0.329432	Cx9C motif-containing protein 4
Q9Y625	GPC6	-0.17808	0.329502	Glypican-6, Secreted glypican-6
P27487	DPP4	-0.32495	0.329543	Dipeptidyl peptidase 4, Dipeptidyl peptidase 4 membrane form, Dipeptidyl peptidase 4 soluble form
Q15582	TGFBI	0.167257	0.329551	Transforming growth factor-beta-induced protein ig-h3
Q06323	PSME1	0.167129	0.329929	Proteasome activator complex subunit 1
P02746	C1QB	-0.167	0.330307	Complement C1q subcomponent subunit B
P62306	SNRPF	0.177529	0.331025	Small nuclear ribonucleoprotein F
P67775	PPP2CA	0.169121	0.331441	Serine/threonine-protein phosphatase 2A catalytic subunit alpha isoform
P11498	PC	-0.166355	0.332203	Pyruvate carboxylase, mitochondrial
P09429, B2RPK0	HMGB1, HMGB1P1	-0.165969	0.333344	High mobility group protein B1, Putative high mobility group protein B1-like 1
P36578	RPL4	0.17934	0.334372	60S ribosomal protein L4
P62333	PSMC6	-0.165582	0.334487	26S protease regulatory subunit 10B
P10644	PRKAR1A	0.165582	0.334487	cAMP-dependent protein kinase type I-alpha regulatory subunit, cAMP-dependent protein kinase type I-alpha regulatory subunit, N-terminally processed
Q7Z5R6	APBB1IP	0.192996	0.334798	Amyloid beta A4 precursor protein-binding family B member 1-interacting protein
P46783	RPS10	-0.165453	0.334869	40S ribosomal protein S10
Q15836	VAMP3	-0.164938	0.336398	Vesicle-associated membrane protein 3
P45880	VDAC2	-0.164809	0.33678	Voltage-dependent anion-selective channel protein 2
Q93008	USP9X	0.184824	0.337139	Probable ubiquitin carboxyl-terminal hydrolase FAF-X
O15145	ARPC3	0.16468	0.337164	Actin-related protein 2/3 complex subunit 3
Q9BQI9	NRIP2	-0.288859	0.33848	Nuclear receptor-interacting protein 2
P55769	NHP2L1	-0.168911	0.3396	NHP2-like protein 1, NHP2-like protein 1, N-terminally processed
P53621	COPA	0.17436	0.339868	Coatomer subunit alpha, Xenin, Proxenin
P41222	PTGDS	0.219116	0.339934	Prostaglandin-H2 D-isomerase
O75688	PPM1B	0.168618	0.340451	Protein phosphatase 1B
P00742	F10	-0.174145	0.340475	Coagulation factor X, Factor X light chain, Factor X heavy chain, Activated factor Xa heavy chain
Q96F85	CNRIP1	0.163521	0.340624	CB1 cannabinoid receptor-interacting protein 1
P32119	PRDX2	-0.163521	0.340624	Peroxiredoxin-2
O14558	HSPB6	0.162619	0.343331	Heat shock protein beta-6
P78344	EIF4G2	0.21202	0.343516	Eukaryotic translation initiation factor 4 gamma 2
Q00796	SORD	-0.164925	0.34375	Sorbitol dehydrogenase
P07919	UQCRH	-0.162232	0.344495	Cytochrome b-c1 complex subunit 6, mitochondrial
O60613	SEP15	-0.18548	0.344683	15 kDa selenoprotein
Q86UX7	FERMT3	0.244022	0.345237	Fermitin family homolog 3
P07099	EPHX1	-0.161974	0.345272	Epoxide hydrolase 1
Q9NPA8	ENY2	-0.315072	0.3453	Transcription and mRNA export factor ENY2
Q08170	SRSF4	-0.161459	0.34683	Serine/arginine-rich splicing factor 4
P62917	RPL8	-0.171838	0.347008	60S ribosomal protein L8
P07738	BPGM	-0.161201	0.34761	Bisphosphoglycerate mutase
P60891, P11908, P21108	PRPS1, PRPS2, PRPS1L1	-0.161201	0.34761	Ribose-phosphate pyrophosphokinase 1, Ribose-phosphate pyrophosphokinase 2, Ribose-phosphate pyrophosphokinase 3
Q14257	RCN2	-0.168703	0.347983	Reticulocalbin-2
P08648	ITGA5	-0.191682	0.348213	Integrin alpha-5, Integrin alpha-5 heavy chain, Integrin alpha-5 light chain
Q8WUT4	LRRN4	0.168536	0.348469	Leucine-rich repeat neuronal protein 4
Q16799	RTN1	0.160815	0.348783	Reticulon-1
O95359	TACC2	0.177199	0.348883	Transforming acidic coiled-coil-containing protein 2
P30085	CMPK1	0.160686	0.349175	UMP-CMP kinase
P49354	FNTA	0.160686	0.349175	Protein farnesyltransferase/geranylgeranyltransferase type-1 subunit alpha
Q00577	PURA	-0.160557	0.349566	Transcriptional activator protein Pur-alpha
Q07020	RPL18	-0.282558	0.34959	60S ribosomal protein L18
Q9Y265	RUVBL1	-0.165405	0.349865	RuvB-like 1
Q6BCY4	CYB5R2	-0.241718	0.349953	NADH-cytochrome b5 reductase 2
Q96AY3	FKBP10	-0.259625	0.35007	Peptidyl-prolyl cis-trans isomerase FKBP10
P17540	CKMT2	0.16788	0.350374	Creatine kinase S-type, mitochondrial
Q00013	MPP1	-0.19926	0.350578	55 kDa erythrocyte membrane protein
Q14956	GPNMB	-0.170412	0.351085	Transmembrane glycoprotein NMB
P17066	HSPA6	-0.160041	0.351136	Heat shock 70 kDa protein 6
P84090	ERH	-0.160041	0.351136	Enhancer of rudimentary homolog
P59666, P59665	DEFA3, DEFA1	-0.170307	0.351387	Neutrophil defensin 3, HP 3-56, Neutrophil defensin 2, Neutrophil defensin 1, HP 1-56, Neutrophil defensin 2
P63172	DYNLT1	-0.198869	0.351545	Dynein light chain Tctex-type 1
P68402	PAFAH1B2	0.159784	0.351922	Platelet-activating factor acetylhydrolase IB subunit beta
P19652	ORM2	-0.203315	0.352135	Alpha-1-acid glycoprotein 2
P07225	PROS1	-0.16198	0.352555	Vitamin K-dependent protein S
P42773	CDKN2C	0.16198	0.352555	Cyclin-dependent kinase 4 inhibitor C
P02549	SPTA1	-0.159526	0.35271	Spectrin alpha chain, erythrocytic 1
P05114	HMGN1	0.178994	0.352865	Non-histone chromosomal protein HMG-14
Q9UQN3	CHMP2B	-0.193921	0.352981	Charged multivesicular body protein 2b
P02753	RBP4	0.159397	0.353104	Retinol-binding protein 4, Plasma retinol-binding protein(1-182), Plasma retinol-binding protein(1-181), Plasma retinol-binding protein(1-179), Plasma retinol-binding protein(1-176)
Q9Y5J7	TIMM9	0.159397	0.353104	Mitochondrial import inner membrane translocase subunit Tim9
P51570	GALK1	-0.218962	0.353667	Galactokinase
O75954	TSPAN9	-0.178453	0.354347	Tetraspanin-9
P48739	PITPNB	0.158882	0.354683	Phosphatidylinositol transfer protein beta isoform
Q07866, Q9H0B6	KLC1, KLC2	-0.212545	0.35497	Kinesin light chain 1, Kinesin light chain 2
Q16774	GUK1	0.171665	0.355801	Guanylate kinase
O75223	GGCT	0.158366	0.356266	Gamma-glutamylcyclotransferase
P55957	BID	-0.16835	0.35703	BH3-interacting domain death agonist, BH3-interacting domain death agonist p15, BH3-interacting domain death agonist p13, BH3-interacting domain death agonist p11
O75608	LYPLA1	0.158108	0.357059	Acyl-protein thioesterase 1
Q16563	SYPL1	-0.201236	0.357185	Synaptophysin-like protein 1
Q96EY8	MMAB	-0.266227	0.357565	Cob(I)yrinic acid a,c-diamide adenosyltransferase, mitochondrial
Q8N126	CADM3	-0.216868	0.358404	Cell adhesion molecule 3
P0DP25, P0DP24, P0DP23	CALM3	-0.157593	0.358649
Q16891	IMMT	0.157464	0.359047	MICOS complex subunit MIC60
P67870	CSNK2B	-0.173535	0.359096	Casein kinase II subunit beta
O00423	EML1	0.164686	0.359747	Echinoderm microtubule-associated protein-like 1
Q99961, Q99962	SH3GL1, SH3GL2	-0.222516	0.35986	Endophilin-A2, Endophilin-A1
Q9Y696	CLIC4	0.156949	0.360642	Chloride intracellular channel protein 4
P54826	GAS1	-0.228661	0.361424	Growth arrest-specific protein 1
P62140	PPP1CB	0.156562	0.361841	Serine/threonine-protein phosphatase PP1-beta catalytic subunit
Q9UKK9	NUDT5	0.156433	0.362242	ADP-sugar pyrophosphatase
Q9UBY9	HSPB7	-0.158463	0.363246	Heat shock protein beta-7
Q53TN4	CYBRD1	-0.158042	0.364538	Cytochrome b reductase 1
P61758	VBP1	0.15802	0.364606	Prefoldin subunit 3
Q86VP6	CAND1	-0.155531	0.365051	Cullin-associated NEDD8-dissociated protein 1
Q9UMS0	NFU1	0.171416	0.365085	NFU1 iron-sulfur cluster scaffold homolog, mitochondrial
P14621	ACYP2	0.157773	0.365366	Acylphosphatase-2
Q9H6Z4	RANBP3	0.234212	0.36557	Ran-binding protein 3
P30084	ECHS1	0.155274	0.365855	Enoyl-CoA hydratase, mitochondrial
P11177	PDHB	0.157352	0.366662	Pyruvate dehydrogenase E1 component subunit beta, mitochondrial
P62310	LSM3	-0.157212	0.367095	U6 snRNA-associated Sm-like protein LSm3
Q7RTV0	PHF5A	0.170512	0.367657	PHD finger-like domain-containing protein 5A
G2XKQ0, P63165	SUMO1	0.176616	0.368626	Small ubiquitin-related modifier, Small ubiquitin-related modifier 1
P42704	LRPPRC	0.159119	0.368729	Leucine-rich PPR motif-containing protein, mitochondrial
O00410	IPO5	0.156651	0.368829	Importin-5
P68366	TUBA4A	-0.15623	0.370132	Tubulin alpha-4A chain
Q9UBQ5	EIF3K	-0.206045	0.370216	Eukaryotic translation initiation factor 3 subunit K
P21964	COMT	0.15609	0.370568	Catechol O-methyltransferase
Q9NX40	OCIAD1	-0.166263	0.371366	OCIA domain-containing protein 1
Q9NQP4	PFDN4	-0.16077	0.371443	Prefoldin subunit 4
P0C0L5	C4B	0.15347	0.37152	Complement C4-B, Complement C4 beta chain, Complement C4-B alpha chain, C4a anaphylatoxin, C4b-B, C4d-B, Complement C4 gamma chain
Q02252	ALDH6A1	0.153083	0.37274	Methylmalonate-semialdehyde dehydrogenase [acylating], mitochondrial
Q8WWM9	CYGB	-0.155389	0.372748	Cytoglobin
Q16795	NDUFA9	0.204945	0.372832	NADH dehydrogenase [ubiquinone] 1 alpha subcomplex subunit 9, mitochondrial
Q9HAV0	GNB4	-0.159846	0.374232	Guanine nucleotide-binding protein subunit beta-4
P16403	HIST1H1C	0.152568	0.374371	Histone H1.2
O15212	PFDN6	-0.152181	0.375597	Prefoldin subunit 6
Q99757	TXN2	-0.154267	0.376251	Thioredoxin, mitochondrial
Q92973	TNPO1	0.154127	0.376691	Transportin-1
Q8IYI6	EXOC8	0.188754	0.377066	Exocyst complex component 8
P10909	CLU	-0.151666	0.377235	Clusterin, Clusterin beta chain, Clusterin alpha chain
P55008	AIF1	0.151537	0.377645	Allograft inflammatory factor 1
P05166	PCCB	0.153706	0.378011	Propionyl-CoA carboxylase beta chain, mitochondrial
P33176	KIF5B	-0.153706	0.378011	Kinesin-1 heavy chain
O60888	CUTA	0.163974	0.378079	Protein CutA
P30043	BLVRB	0.15115	0.378878	Flavin reductase
Q9UEU0	VTI1B	-0.166555	0.379041	Vesicle transport through interaction with t-SNAREs homolog 1B
P42167, P42166	TMPO	0.151021	0.379289	Lamina-associated polypeptide 2, isoforms beta/gamma, Thymopoietin, Thymopentin, Lamina-associated polypeptide 2, isoform alpha, Thymopoietin, Thymopentin
Q08211	DHX9	0.163385	0.379819	ATP-dependent RNA helicase A
O75781	PALM	-0.150764	0.380112	Paralemmin-1
P00746	CFD	0.152865	0.380658	Complement factor D
O14618	CCS	0.152854	0.380692	Copper chaperone for superoxide dismutase
P13746	HLA-A	-0.150506	0.380937	HLA class I histocompatibility antigen, A-11 alpha chain
P35612	ADD2	-0.179048	0.381479	Beta-adducin
P47813, O14602	EIF1AX, EIF1AY	0.310981	0.381787	Eukaryotic translation initiation factor 1A, X-chromosomal, Eukaryotic translation initiation factor 1A, Y-chromosomal
P56134	ATP5J2	-0.168517	0.3822	ATP synthase subunit f, mitochondrial
O95833	CLIC3	0.264464	0.382577	Chloride intracellular channel protein 3
Q8TE77	SSH3	-0.263736	0.383492	Protein phosphatase Slingshot homolog 3
P16219	ACADS	-0.149604	0.38383	Short-chain specific acyl-CoA dehydrogenase, mitochondrial
P12111	COL6A3	-0.149475	0.384245	Collagen alpha-3(VI) chain
P00491	PNP	0.149088	0.38549	Purine nucleoside phosphorylase
P41226	UBA7	0.20482	0.38636	Ubiquitin-like modifier-activating enzyme 7
P12273	PIP	-0.290909	0.386435	Prolactin-inducible protein
O43760	SYNGR2	-0.170073	0.386907	Synaptogyrin-2
P62314	SNRPD1	0.160962	0.387023	Small nuclear ribonucleoprotein Sm D1
P00488	F13A1	0.148573	0.387153	Coagulation factor XIII A chain
Q13228	SELENBP1	-0.148573	0.387153	Selenium-binding protein 1
Q9UDT6	CLIP2	0.21683	0.387457	CAP-Gly domain-containing linker protein 2
Q96QR8	PURB	-0.19883	0.387568	Transcriptional activator protein Pur-beta
P43686	PSMC4	-0.148444	0.38757	26S protease regulatory subunit 6B
Q9NUV9	GIMAP4	-0.155481	0.387585	GTPase IMAP family member 4
Q9Y4Y9	LSM5	-0.173209	0.387593	U6 snRNA-associated Sm-like protein LSm5
Q92629	SGCD	-0.261709	0.387738	Delta-sarcoglycan
Q96JJ7	TMX3	0.160695	0.387822	Protein disulfide-isomerase TMX3
P53985	SLC16A1	0.231564	0.388171	Monocarboxylate transporter 1
Q9P121	NTM	-0.21647	0.388266	Neurotrimin
Q96CT7	CCDC124	-0.231393	0.388531	Coiled-coil domain-containing protein 124
P11233	RALA	-0.152705	0.388588	Ras-related protein Ral-A
Q9BRP8	WIBG	0.1502	0.389114	Partner of Y14 and mago
Q7Z6Z7	HUWE1	0.152387	0.389587	E3 ubiquitin-protein ligase HUWE1
Q96AE4	FUBP1	-0.1478	0.389656	Far upstream element-binding protein 1
P02545	LMNA	0.147413	0.390911	Prelamin-A/C, Lamin-A/C
Q8NBJ7	SUMF2	0.149629	0.390942	Sulfatase-modifying factor 2
P12236	SLC25A6	-0.147284	0.39133	ADP/ATP translocase 3, ADP/ATP translocase 3, N-terminally processed
P54725	RAD23A	0.146769	0.393008	UV excision repair protein RAD23 homolog A
Q12805	EFEMP1	-0.14664	0.393428	EGF-containing fibulin-like extracellular matrix protein 1
Q9NVA2	SEPT11	-0.146382	0.394269	Septin-11
O43488	AKR7A2	0.146254	0.39469	Aflatoxin B1 aldehyde reductase member 2
Q13404	UBE2V1	0.146254	0.39469	Ubiquitin-conjugating enzyme E2 variant 1
Q13263	TRIM28	-0.146254	0.39469	Transcription intermediary factor 1-beta
O00330	PDHX	0.177966	0.394714	Pyruvate dehydrogenase protein X component, mitochondrial
P46782	RPS5	-0.148377	0.394962	40S ribosomal protein S5, 40S ribosomal protein S5, N-terminally processed
P51648	ALDH3A2	-0.148377	0.394962	Fatty aldehyde dehydrogenase
Q99878, Q96KK5, Q9BTM1, Q16777, Q6FI13, P20671, P0C0S8	HIST1H2AJ, HIST1H2AH, H2AFJ, HIST2H2AC, HIST2H2AA3, HIST1H2AD, HIST1H2AG	-0.146125	0.395111	Histone H2A type 1-J, Histone H2A type 1-H, Histone H2A.J, Histone H2A type 2-C, Histone H2A type 2-A, Histone H2A type 1-D, Histone H2A type 1
Q9NZU5	LMCD1	0.173973	0.395341	LIM and cysteine-rich domains protein 1
P63218	GNG5	-0.166849	0.396102	Guanine nucleotide-binding protein G(I)/G(S)/G(O) subunit gamma-5
P11171	EPB41	-0.147104	0.399074	Protein 4.1
Q9NUQ6	SPATS2L	-0.184388	0.399657	SPATS2-like protein
P51857	AKR1D1	0.144578	0.400186	3-oxo-5-beta-steroid 4-dehydrogenase
Q14195	DPYSL3	0.14445	0.400611	Dihydropyrimidinase-related protein 3
P63151	PPP2R2A	0.146413	0.401317	Serine/threonine-protein phosphatase 2A 55 kDa regulatory subunit B alpha isoform
Q86U28	ISCA2	0.198571	0.401323	Iron-sulfur cluster assembly 2 homolog, mitochondrial
P01023	A2M	0.144192	0.40146	Alpha-2-macroglobulin
Q9H4G4	GLIPR2	-0.153465	0.401708	Golgi-associated plant pathogenesis-related protein 1
Q86WR0	CCDC25	-0.164816	0.401966	Coiled-coil domain-containing protein 25
P46939	UTRN	0.15046	0.403281	Utrophin
Q14108	SCARB2	-0.143548	0.40359	Lysosome membrane protein 2
Q92930	RAB8B	-0.253095	0.404106	Ras-related protein Rab-8B
P14384	CPM	-0.150113	0.40438	Carboxypeptidase M
Q9H7M9	C10orf54	-0.197289	0.404431	Platelet receptor Gi24
P51572	BCAP31	-0.14329	0.404443	B-cell receptor-associated protein 31
O60936	NOL3	-0.145432	0.404515	Nucleolar protein 3
O14964	HGS	0.166973	0.405167	Hepatocyte growth factor-regulated tyrosine kinase substrate
Q8WZ42	TTN	-0.142774	0.406153	Titin
P18077	RPL35A	0.169863	0.406769	60S ribosomal protein L35a
P19404	NDUFV2	-0.144731	0.406809	NADH dehydrogenase [ubiquinone] flavoprotein 2, mitochondrial
P50895	BCAM	-0.14472	0.406843	Basal cell adhesion molecule
P46459	NSF	0.166234	0.407278	Vesicle-fusing ATPase
Q15019	SEPT2	-0.142259	0.407868	Septin-2
P56211	ARPP19	0.23956	0.408572	cAMP-regulated phosphoprotein 19
P80303	NUCB2	0.142001	0.408726	Nucleobindin-2, Nesfatin-1
P43155	CRAT	-0.161822	0.410689	Carnitine O-acetyltransferase
O14561	NDUFAB1	0.141228	0.411308	Acyl carrier protein, mitochondrial
Q9NTX5	ECHDC1	-0.141228	0.411308	Ethylmalonyl-CoA decarboxylase
P49189	ALDH9A1	0.140713	0.413035	4-trimethylaminobutyraldehyde dehydrogenase
P12268	IMPDH2	-0.152293	0.41343	Inosine-5-monophosphate dehydrogenase 2
O15260	SURF4	0.144901	0.413565	Surfeit locus protein 4
P15088	CPA3	-0.154909	0.413716	Mast cell carboxypeptidase A
P12004	PCNA	0.15772	0.41386	Proliferating cell nuclear antigen
P19827	ITIH1	0.140455	0.4139	Inter-alpha-trypsin inhibitor heavy chain H1
P48735	IDH2	-0.140197	0.414766	Isocitrate dehydrogenase [NADP], mitochondrial
Q6XQN6	NAPRT	-0.139811	0.416066	Nicotinate phosphoribosyltransferase
O43776	NARS	-0.146289	0.416594	Asparagine--tRNA ligase, cytoplasmic
Q99807	COQ7	-0.177811	0.416966	5-demethoxyubiquinone hydroxylase, mitochondrial
O94788	ALDH1A2	0.141505	0.417456	Retinal dehydrogenase 2
Q16555	DPYSL2	0.139295	0.417804	Dihydropyrimidinase-related protein 2
O75438	NDUFB1	0.235424	0.417807	NADH dehydrogenase [ubiquinone] 1 beta subcomplex subunit 1
P10155	TROVE2	-0.143524	0.418065	60 kDa SS-A/Ro ribonucleoprotein
P11279	LAMP1	-0.139166	0.418239	Lysosome-associated membrane glycoprotein 1
P46976	GYG1	0.139038	0.418674	Glycogenin-1
O75381	PEX14	0.19675	0.419477	Peroxisomal membrane protein PEX14
P54920	NAPA	0.13878	0.419546	Alpha-soluble NSF attachment protein
Q7Z4V5	HDGFRP2	0.150273	0.419725	Hepatoma-derived growth factor-related protein 2
Q92688	ANP32B	-0.140804	0.419791	Acidic leucine-rich nuclear phosphoprotein 32 family member B
O95865	DDAH2	0.138651	0.419982	N(G),N(G)-dimethylarginine dimethylaminohydrolase 2
Q9BUF5	TUBB6	-0.138522	0.420418	Tubulin beta-6 chain
P61916	NPC2	0.138522	0.420418	Epididymal secretory protein E1
Q96K17	BTF3L4	0.145093	0.420455	Transcription factor BTF3 homolog 4
P51397	DAP	-0.165012	0.420494	Death-associated protein 1
O15230	LAMA5	-0.223614	0.423049	Laminin subunit alpha-5
P23219	PTGS1	0.269409	0.423056	Prostaglandin G/H synthase 1
Q92692	PVRL2	-0.215022	0.42386	Nectin-2
Q16527	CSRP2	-0.139542	0.424012	Cysteine and glycine-rich protein 2
Q9UKV3	ACIN1	0.214864	0.42421	Apoptotic chromatin condensation inducer in the nucleus
P23946	CMA1	-0.143754	0.424801	Chymase
Q99613, B5ME19	EIF3C, EIF3CL	-0.194372	0.425232	Eukaryotic translation initiation factor 3 subunit C, Eukaryotic translation initiation factor 3 subunit C-like protein
P16157	ANK1	-0.137105	0.425235	Ankyrin-1
O00233	PSMD9	-0.136718	0.426554	26S proteasome non-ATPase regulatory subunit 9
Q16775	HAGH	0.136718	0.426554	Hydroxyacylglutathione hydrolase, mitochondrial
Q09028	RBBP4	0.136589	0.426994	Histone-binding protein RBBP4
O95793	STAU1	0.284848	0.42736	Double-stranded RNA-binding protein Staufen homolog 1
Q5HYK7	SH3D19	0.162126	0.42878	SH3 domain-containing protein 19
Q8IWW8	ADHFE1	0.182233	0.429169	Hydroxyacid-oxoacid transhydrogenase, mitochondrial
O00483	NDUFA4	-0.142271	0.429642	Cytochrome c oxidase subunit NDUFA4
Q9UNS2	COPS3	0.135687	0.430082	COP9 signalosome complex subunit 3
P60228	EIF3E	-0.139841	0.430232	Eukaryotic translation initiation factor 3 subunit E
P29590	PML	0.135301	0.43141	Protein PML
O95202	LETM1	-0.13924	0.432238	LETM1 and EF-hand domain-containing protein 1, mitochondrial
P02748	C9	0.134656	0.433627	Complement component C9, Complement component C9a, Complement component C9b
P05386	RPLP1	0.134656	0.433627	60S acidic ribosomal protein P1
P27635, Q96L21	RPL10, RPL10L	0.14073	0.434709	60S ribosomal protein L10, 60S ribosomal protein L10-like
P10643	C7	0.13427	0.43496	Complement component C7
Q9H2U2	PPA2	0.134141	0.435405	Inorganic pyrophosphatase 2, mitochondrial
O14791	APOL1	-0.134141	0.435405	Apolipoprotein L1
Q8TDQ7	GNPDA2	0.135895	0.436339	Glucosamine-6-phosphate isomerase 2
Q9NQG5	RPRD1B	0.189513	0.437118	Regulation of nuclear pre-mRNA domain-containing protein 1B
O94911	ABCA8	-0.14663	0.439409	ATP-binding cassette sub-family A member 8
P07602	PSAP	-0.132595	0.440764	Prosaposin, Saposin-A, Saposin-B-Val, Saposin-B, Saposin-C, Saposin-D
Q53FA7	TP53I3	0.134493	0.441132	Quinone oxidoreductase PIG3
P51991	HNRNPA3	0.132466	0.441212	Heterogeneous nuclear ribonucleoprotein A3
P01033	TIMP1	0.18216	0.442097	Metalloproteinase inhibitor 1
Q9NNX6, Q9H2X3	CD209, CLEC4M	-0.138496	0.442108	CD209 antigen, C-type lectin domain family 4 member M
Q9UNN5	FAF1	0.206643	0.442565	FAS-associated factor 1
P15289	ARSA	-0.148249	0.442794	Arylsulfatase A, Arylsulfatase A component B, Arylsulfatase A component C
Q03164	KMT2A	0.164163	0.443366	Histone-lysine N-methyltransferase 2A, MLL cleavage product N320, MLL cleavage product C180
P13010	XRCC5	0.133792	0.443539	X-ray repair cross-complementing protein 5
P08263, Q16772	GSTA1, GSTA3	-0.160371	0.443809	Glutathione S-transferase A1, Glutathione S-transferase A1, N-terminally processed, Glutathione S-transferase A3
P50135	HNMT	0.131693	0.443906	Histamine N-methyltransferase
P12110	COL6A2	-0.131564	0.444356	Collagen alpha-2(VI) chain
Q9NZW5	MPP6	0.167697	0.444367	MAGUK p55 subfamily member 6
P28906	CD34	-0.131435	0.444806	Hematopoietic progenitor cell antigen CD34
Q9Y5J6	TIMM10B	-0.221978	0.444832	Mitochondrial import inner membrane translocase subunit Tim10 B
Q13542	EIF4EBP2	0.133361	0.445019	Eukaryotic translation initiation factor 4E-binding protein 2
P08134	RHOC	-0.137573	0.445185	Rho-related GTP-binding protein RhoC
P18206	VCL	0.131306	0.445257	Vinculin
Q92882	OSTF1	0.13971	0.445685	Osteoclast-stimulating factor 1
Q99584	S100A13	-0.131177	0.445708	Protein S100-A13
Q13283	G3BP1	0.14728	0.445813	Ras GTPase-activating protein-binding protein 1
Q9P2R7	SUCLA2	0.13309	0.445954	Succinyl-CoA ligase [ADP-forming] subunit beta, mitochondrial
P46063	RECQL	0.135108	0.446152	ATP-dependent DNA helicase Q1
Q9NS86	LANCL2	0.13295	0.446437	LanC-like protein 2
Q9Y2X8, P62837, P61077, P51668	UBE2D4, UBE2D2, UBE2D3, UBE2D1	0.144369	0.446572	Ubiquitin-conjugating enzyme E2 D4, Ubiquitin-conjugating enzyme E2 D2, Ubiquitin-conjugating enzyme E2 D3, Ubiquitin-conjugating enzyme E2 D1
Q9BY44	EIF2A	0.185332	0.447484	Eukaryotic translation initiation factor 2A, Eukaryotic translation initiation factor 2A, N-terminally processed
P08195	SLC3A2	-0.130662	0.447513	4F2 cell-surface antigen heavy chain
Q6Y1H2	HACD2	0.272727	0.448272	Very-long-chain
Q92499	DDX1	-0.13238	0.448407	ATP-dependent RNA helicase DDX1
P35611	ADD1	0.130404	0.448417	Alpha-adducin
Q5H9R7	PPP6R3	0.170297	0.44863	Serine/threonine-protein phosphatase 6 regulatory subunit 3
P51610	HCFC1	-0.241682	0.449189	Host cell factor 1, HCF N-terminal chain 1, HCF N-terminal chain 2, HCF N-terminal chain 3, HCF N-terminal chain 4, HCF N-terminal chain 5, HCF N-terminal chain 6, HCF C-terminal chain 1, HCF C-terminal chain 2, HCF C-terminal chain 3, HCF C-terminal chain 4, HCF C-terminal chain 5, HCF C-terminal chain 6
Q4V9L6	TMEM119	-0.241682	0.449189	Transmembrane protein 119
Q16718	NDUFA5	-0.134027	0.449833	NADH dehydrogenase [ubiquinone] 1 alpha subcomplex subunit 5
P21796	VDAC1	-0.129502	0.451589	Voltage-dependent anion-selective channel protein 1
P09669	COX6C	0.15752	0.452057	Cytochrome c oxidase subunit 6C
Q7Z4W1	DCXR	-0.128987	0.453407	L-xylulose reductase
P08571	CD14	0.128858	0.453862	Monocyte differentiation antigen CD14, Monocyte differentiation antigen CD14, urinary form, Monocyte differentiation antigen CD14, membrane-bound form
Q96Q06	PLIN4	0.128858	0.453862	Perilipin-4
P21333	FLNA	-0.128729	0.454317	Filamin-A
Q92878	RAD50	-0.160174	0.454673	DNA repair protein RAD50
O15143	ARPC1B	0.1286	0.454773	Actin-related protein 2/3 complex subunit 1B
O00193	SMAP	-0.147184	0.454822	Small acidic protein
Q04941	PLP2	-0.238179	0.455989	Proteolipid protein 2
Q969Z3	MARC2	-0.143915	0.456388	Mitochondrial amidoxime reducing component 2
Q9P016	THYN1	0.163326	0.456498	Thymocyte nuclear protein 1
P03952	KLKB1	-0.127827	0.457512	Plasma kallikrein, Plasma kallikrein heavy chain, Plasma kallikrein light chain
Q9NUJ1	ABHD10	0.127569	0.458427	Mycophenolic acid acyl-glucuronide esterase, mitochondrial
P17050	NAGA	-0.14893	0.458454	Alpha-N-acetylgalactosaminidase
P12814	ACTN1	-0.12744	0.458885	Alpha-actinin-1
P53609	PGGT1B	0.225275	0.458992	Geranylgeranyl transferase type-1 subunit beta
Q13423	NNT	0.129295	0.459146	NAD(P) transhydrogenase, mitochondrial
Q00610	CLTC	0.127311	0.459343	Clathrin heavy chain 1
Q6YP21	CCBL2	-0.133322	0.459507	Kynurenine--oxoglutarate transaminase 3
P09488	GSTM1	0.127183	0.459801	Glutathione S-transferase Mu 1
Q9NR19	ACSS2	0.129023	0.460097	Acetyl-coenzyme A synthetase, cytoplasmic
P0DPI2, A0A0B4J2D5	GATD3	0.126925	0.460718
P27105	STOM	-0.126925	0.460718	Erythrocyte band 7 integral membrane protein
O94973	AP2A2	0.126796	0.461178	AP-2 complex subunit alpha-2
P15090	FABP4	0.126667	0.461637	Fatty acid-binding protein, adipocyte
O60669	SLC16A7	-0.165346	0.462122	Monocarboxylate transporter 2
O14735	CDIPT	-0.139437	0.462415	CDP-diacylglycerol--inositol 3-phosphatidyltransferase
P05109	S100A8	0.128033	0.463578	Protein S100-A8, Protein S100-A8, N-terminally processed
Q96DB5	RMDN1	-0.223141	0.463681	Regulator of microtubule dynamics protein 1
P07585	DCN	-0.126023	0.463937	Decorin
Q14764	MVP	0.125765	0.464859	Major vault protein
P26640	VARS	0.138638	0.465007	Valine--tRNA ligase
O00584	RNASET2	0.1296	0.465076	Ribonuclease T2
P54687	BCAT1	0.133652	0.465849	Branched-chain-amino-acid aminotransferase, cytosolic
Q8IZ83	ALDH16A1	-0.125379	0.466243	Aldehyde dehydrogenase family 16 member A1
P21399	ACO1	0.125121	0.467167	Cytoplasmic aconitate hydratase
P62072	TIMM10	-0.124992	0.46763	Mitochondrial import inner membrane translocase subunit Tim10
O75832	PSMD10	0.128346	0.469441	26S proteasome non-ATPase regulatory subunit 10
Q96HE7	ERO1L	0.128346	0.469441	ERO1-like protein alpha
P62851	RPS25	-0.147996	0.470596	40S ribosomal protein S25
P40121	CAPG	0.12409	0.470874	Macrophage-capping protein
O60234	GMFG	0.230769	0.470906	Glia maturation factor gamma
P09455	RBP1	0.138978	0.47214	Retinol-binding protein 1
Q9H3G5	CPVL	0.170374	0.472664	Probable serine carboxypeptidase CPVL
P54108	CRISP3	-0.157309	0.473474	Cysteine-rich secretory protein 3
P36959	GMPR	0.123317	0.473664	GMP reductase 1
Q7L014	DDX46	-0.143753	0.474395	Probable ATP-dependent RNA helicase DDX46
P60903	S100A10	-0.123059	0.474596	Protein S100-A10
Q14247	CTTN	-0.122801	0.475528	Src substrate cortactin
Q9Y2W1	THRAP3	0.149403	0.475977	Thyroid hormone receptor-associated protein 3
P02775	PPBP	-0.124536	0.475977	Platelet basic protein, Connective tissue-activating peptide III, TC-2, Connective tissue-activating peptide III(1-81), Beta-thromboglobulin, Neutrophil-activating peptide 2(74), Neutrophil-activating peptide 2(73), Neutrophil-activating peptide 2, TC-1, Neutrophil-activating peptide 2(1-66), Neutrophil-activating peptide 2(1-63)
O75882	ATRN	0.122673	0.475995	Attractin
P61353	RPL27	0.137497	0.47692	60S ribosomal protein L27
O00273	DFFA	0.128147	0.477268	DNA fragmentation factor subunit alpha
Q96PE7	MCEE	0.155864	0.477599	Methylmalonyl-CoA epimerase, mitochondrial
Q9H0R4	HDHD2	-0.122157	0.477865	Haloacid dehalogenase-like hydrolase domain-containing protein 2
Q9H223	EHD4	-0.122157	0.477865	EH domain-containing protein 4
Q07666	KHDRBS1	0.155748	0.47793	KH domain-containing, RNA-binding, signal transduction-associated protein 1
P49903	SEPHS1	-0.129796	0.478926	Selenide, water dikinase 1
Q13162	PRDX4	-0.121771	0.479269	Peroxiredoxin-4
Q8N0U8	VKORC1L1	-0.162496	0.481587	Vitamin K epoxide reductase complex subunit 1-like protein 1
P00505	GOT2	0.252338	0.481837	Aspartate aminotransferase, mitochondrial
P05413	FABP3	-0.124541	0.482823	Fatty acid-binding protein, heart
P01031	C5	-0.120353	0.484438	Complement C5, Complement C5 beta chain, Complement C5 alpha chain, C5a anaphylatoxin, Complement C5 alpha chain
Q9UN36	NDRG2	0.120353	0.484438	Protein NDRG2
O15488	GYG2	0.123786	0.485503	Glycogenin-2
Q9Y3B3	TMED7	-0.123776	0.485536	Transmembrane emp24 domain-containing protein 7
P18621	RPL17	-0.12741	0.487116	60S ribosomal protein L17
Q9UJC5	SH3BGRL2	-0.127191	0.48787	SH3 domain-binding glutamic acid-rich-like protein 2
O60488	ACSL4	-0.174587	0.488383	Long-chain-fatty-acid--CoA ligase 4
Q16822	PCK2	0.121029	0.48858	Phosphoenolpyruvate carboxykinase [GTP], mitochondrial
Q6P1N9	TATDN1	-0.148213	0.489462	Putative deoxyribonuclease TATDN1
P42126	ECI1	-0.118936	0.489636	Enoyl-CoA delta isomerase 1, mitochondrial
Q63ZY3	KANK2	0.126652	0.489731	KN motif and ankyrin repeat domain-containing protein 2
Q9HB90, Q9NQL2	RRAGC, RRAGD	-0.122102	0.491501	Ras-related GTP-binding protein C, Ras-related GTP-binding protein D
O15144	ARPC2	0.11842	0.491533	Actin-related protein 2/3 complex subunit 2
Q9BWJ5	SF3B5	0.140951	0.492205	Splicing factor 3B subunit 5
P21281, P15313	ATP6V1B2, ATP6V1B1	0.121787	0.492629	V-type proton ATPase subunit B, brain isoform, V-type proton ATPase subunit B, kidney isoform
Q14166	TTLL12	0.140363	0.494031	Tubulin--tyrosine ligase-like protein 12
O95563	MPC2	-0.14631	0.495119	Mitochondrial pyruvate carrier 2
Q8N335	GPD1L	-0.117389	0.495338	Glycerol-3-phosphate dehydrogenase 1-like protein
P51636	CAV2	-0.117132	0.496292	Caveolin-2
P10253	GAA	0.117132	0.496292	Lysosomal alpha-glucosidase, 76 kDa lysosomal alpha-glucosidase, 70 kDa lysosomal alpha-glucosidase
O60504	SORBS3	-0.120266	0.498087	Vinexin
O14745	SLC9A3R1	-0.116359	0.499159	Na(+)/H(+) exchange regulatory cofactor NHE-RF1
P13861	PRKAR2A	0.115972	0.500595	cAMP-dependent protein kinase type II-alpha regulatory subunit
Q9P2R3	ANKFY1	0.119492	0.500878	Rabankyrin-5
Q92804	TAF15	-0.115714	0.501554	TATA-binding protein-associated factor 2N
Q63HR2	TNS2	0.164179	0.501815	Tensin-2
P46781	RPS9	-0.132365	0.501939	40S ribosomal protein S9
P18124	RPL7	-0.134945	0.502159	60S ribosomal protein L7
P11166	SLC2A1	-0.117094	0.502927	Solute carrier family 2, facilitated glucose transporter member 1
P45381	ASPA	0.122831	0.503025	Aspartoacylase
Q12959	DLG1	-0.137423	0.503209	Disks large homolog 1
P26447	S100A4	0.11507	0.503955	Protein S100-A4
P56385	ATP5I	-0.134189	0.504579	ATP synthase subunit e, mitochondrial
Q15274	QPRT	0.131543	0.504623	Nicotinate-nucleotide pyrophosphorylase [carboxylating]
P50552	VASP	0.116542	0.504959	Vasodilator-stimulated phosphoprotein
P48507	GCLM	0.134027	0.505098	Glutamate--cysteine ligase regulatory subunit
P60983	GMFB	0.114683	0.505399	Glia maturation factor beta
P43003	SLC1A3	-0.224262	0.507373	Excitatory amino acid transporter 1
Q15642	TRIP10	0.141924	0.508273	Cdc42-interacting protein 4
P35556	FBN2	-0.145158	0.508712	Fibrillin-2
Q15393	SF3B3	0.119163	0.508929	Splicing factor 3B subunit 3
Q9BQI0	AIF1L	-0.211273	0.509797	Allograft inflammatory factor 1-like
P55084	HADHB	-0.113395	0.510225	Trifunctional enzyme subunit beta, mitochondrial, 3-ketoacyl-CoA thiolase
Q9H8S9, Q7L9L4	MOB1A, MOB1B	0.191842	0.511161	MOB kinase activator 1A, MOB kinase activator 1B
O95777	LSM8	-0.113137	0.511194	U6 snRNA-associated Sm-like protein LSm8
P99999	CYCS	-0.113137	0.511194	Cytochrome c
Q92945	KHSRP	-0.113137	0.511194	Far upstream element-binding protein 2
O75874	IDH1	0.112879	0.512163	Isocitrate dehydrogenase [NADP] cytoplasmic
P49755	TMED10	-0.11457	0.51224	Transmembrane emp24 domain-containing protein 10
Q13247	SRSF6	-0.14049	0.512614	Serine/arginine-rich splicing factor 6
Q15404	RSU1	0.112364	0.514103	Ras suppressor protein 1
P02724	GYPA	-0.117647	0.514373	Glycophorin-A
P02671	FGA	0.112235	0.514589	Fibrinogen alpha chain, Fibrinopeptide A, Fibrinogen alpha chain
O75436	VPS26A	0.112106	0.515075	Vacuolar protein sorting-associated protein 26A
P80188	LCN2	0.220193	0.515307	Neutrophil gelatinase-associated lipocalin
Q9ULC3	RAB23	0.128219	0.515542	Ras-related protein Rab-23
Q9BS92	NIPSNAP3B	-0.130581	0.516208	Protein NipSnap homolog 3B
Q15369	TCEB1	0.113456	0.516377	Transcription elongation factor B polypeptide 1
A1L0T0	ILVBL	-0.113308	0.516928	Acetolactate synthase-like protein
Q01844	EWSR1	-0.113036	0.517944	RNA-binding protein EWS
P28676	GCA	0.116653	0.51796	Grancalcin
Q12905	ILF2	0.111333	0.517996	Interleukin enhancer-binding factor 2
O14807	MRAS	-0.138562	0.518472	Ras-related protein M-Ras
P05023	ATP1A1	0.110947	0.519459	Sodium/potassium-transporting ATPase subunit alpha-1
P29972	AQP1	-0.124306	0.520572	Aquaporin-1
O43708	GSTZ1	0.112327	0.52059	Maleylacetoacetate isomerase
Q9NZM1	MYOF	0.134797	0.520599	Myoferlin
P62136	PPP1CA	0.115156	0.52338	Serine/threonine-protein phosphatase PP1-alpha catalytic subunit
Q12846	STX4	-0.115147	0.523415	Syntaxin-4
Q7L1Q6	BZW1	0.109658	0.524351	Basic leucine zipper and W2 domain-containing protein 1
P11021	HSPA5	-0.109529	0.524842	78 kDa glucose-regulated protein
Q15067	ACOX1	-0.127751	0.525421	Peroxisomal acyl-coenzyme A oxidase 1
P25686	DNAJB2	-0.165543	0.525451	DnaJ homolog subfamily B member 2
P16615	ATP2A2	0.110792	0.526339	Sarcoplasmic/endoplasmic reticulum calcium ATPase 2
Q8TCD5	NT5C	0.11792	0.527529	5(3)-deoxyribonucleotidase, cytosolic type
O75396	SEC22B	0.110371	0.527921	Vesicle-trafficking protein SEC22b
Q86WA6	BPHL	-0.202797	0.5281	Valacyclovir hydrolase
O00244	ATOX1	0.108498	0.528774	Copper transport protein ATOX1
Q9UHB6	LIMA1	-0.108369	0.529266	LIM domain and actin-binding protein 1
P08670	VIM	0.108369	0.529266	Vimentin
P27169	PON1	0.108369	0.529266	Serum paraoxonase/arylesterase 1
P61981	YWHAG	0.108369	0.529266	14-3-3 protein gamma, 14-3-3 protein gamma, N-terminally processed
Q9UFN0	NIPSNAP3A	0.115293	0.529776	Protein NipSnap homolog 3A
P61923	COPZ1	-0.10981	0.530033	Coatomer subunit zeta-1
P43251	BTD	0.108112	0.530252	Biotinidase
Q8NFH3	NUP43	0.169242	0.530921	Nucleoporin Nup43
P11586	MTHFD1	-0.107854	0.531239	C-1-tetrahydrofolate synthase, cytoplasmic, Methylenetetrahydrofolate dehydrogenase, Methenyltetrahydrofolate cyclohydrolase, Formyltetrahydrofolate synthetase, C-1-tetrahydrofolate synthase, cytoplasmic, N-terminally processed
Q8NCW5	APOA1BP	0.107725	0.531732	NAD(P)H-hydrate epimerase
P11277	SPTB	-0.107467	0.53272	Spectrin beta chain, erythrocytic
Q9Y4W6	AFG3L2	-0.148232	0.532832	AFG3-like protein 2
Q8IU85	CAMK1D	0.148176	0.532988	Calcium/calmodulin-dependent protein kinase type 1D
P02792	FTL	0.107339	0.533215	Ferritin light chain
P61513	RPL37A	-0.133682	0.53345	60S ribosomal protein L37a
Q16204	CCDC6	-0.143787	0.534066	Coiled-coil domain-containing protein 6
P62312	LSM6	0.110159	0.535127	U6 snRNA-associated Sm-like protein LSm6
Q8N474	SFRP1	-0.124771	0.535204	Secreted frizzled-related protein 1
Q86X55	CARM1	0.12731	0.535415	Histone-arginine methyltransferase CARM1
P53004	BLVRA	0.106565	0.536185	Biliverdin reductase A
Q9BSL1	UBAC1	0.123948	0.53792	Ubiquitin-associated domain-containing protein 1
P02765	AHSG	0.10605	0.538169	Alpha-2-HS-glycoprotein, Alpha-2-HS-glycoprotein chain A, Alpha-2-HS-glycoprotein chain B
P22692	IGFBP4	-0.209091	0.539114	Insulin-like growth factor-binding protein 4
P05155	SERPING1	0.105792	0.539163	Plasma protease C1 inhibitor
P60842	EIF4A1	-0.105792	0.539163	Eukaryotic initiation factor 4A-I
P80217	IFI35	0.172044	0.539799	Interferon-induced 35 kDa protein
O00629	KPNA4	0.105406	0.540655	Importin subunit alpha-3
Q9UBT2	UBA2	0.165192	0.540939	SUMO-activating enzyme subunit 2
O95848	NUDT14	0.149517	0.541244	Uridine diphosphate glucose pyrophosphatase
Q96AM1	MRGPRF	-0.122842	0.541583	Mas-related G-protein coupled receptor member F
P07358	C8B	-0.105148	0.541651	Complement component C8 beta chain
O75937	DNAJC8	0.106444	0.542793	DnaJ homolog subfamily C member 8
Q9BWM7	SFXN3	-0.218846	0.543551	Sideroflexin-3
P53990	IST1	0.107873	0.543686	IST1 homolog
Q969L2	MAL2	-0.113074	0.544749	Protein MAL2
P84077, P61204	ARF1, ARF3	-0.104246	0.545143	ADP-ribosylation factor 1, ADP-ribosylation factor 3
P18463	HLA-B	-0.176798	0.54542	HLA class I histocompatibility antigen, B-37 alpha chain
Q96CX2	KCTD12	0.103988	0.546143	BTB/POZ domain-containing protein KCTD12
Q8TBC4	UBA3	0.108936	0.546203	NEDD8-activating enzyme E1 catalytic subunit
P51606	RENBP	0.11051	0.547099	N-acylglucosamine 2-epimerase
P48426	PIP4K2A	-0.112221	0.547808	Phosphatidylinositol 5-phosphate 4-kinase type-2 alpha
Q9HD42	CHMP1A	-0.104902	0.548689	Charged multivesicular body protein 1a
P06756	ITGAV	-0.120434	0.549595	Integrin alpha-V, Integrin alpha-V heavy chain, Integrin alpha-V light chain
P22234	PAICS	-0.103086	0.549649	Multifunctional protein ADE2, Phosphoribosylaminoimidazole-succinocarboxamide synthase, Phosphoribosylaminoimidazole carboxylase
O94875	SORBS2	-0.107959	0.549829	Sorbin and SH3 domain-containing protein 2
Q9Y6H1, Q5T1J5	CHCHD2, CHCHD2P9	0.102957	0.550151	Coiled-coil-helix-coiled-coil-helix domain-containing protein 2, Putative coiled-coil-helix-coiled-coil-helix domain-containing protein CHCHD2P9, mitochondrial
Q13561	DCTN2	-0.102829	0.550653	Dynactin subunit 2
P49006	MARCKSL1	-0.105883	0.551184	MARCKS-related protein
O43852	CALU	-0.101926	0.554172	Calumenin
Q9NZ01	TECR	-0.103359	0.554615	Very-long-chain enoyl-CoA reductase
P35232	PHB	-0.101798	0.554676	Prohibitin
Q9H1E3	NUCKS1	-0.101798	0.554676	Nuclear ubiquitous casein and cyclin-dependent kinase substrate 1
O75367	H2AFY	0.104957	0.554691	Core histone macro-H2A.1
P29536	LMOD1	0.110281	0.554794	Leiomodin-1
P62070	RRAS2	-0.101669	0.55518	Ras-related protein R-Ras2
Q99685	MGLL	-0.101669	0.55518	Monoglyceride lipase
P55083	MFAP4	-0.10154	0.555684	Microfibril-associated glycoprotein 4
P04196	HRG	0.10154	0.555684	Histidine-rich glycoprotein
P24844	MYL9	-0.101024	0.557702	Myosin regulatory light polypeptide 9
Q16186	ADRM1	-0.11736	0.559905	Proteasomal ubiquitin receptor ADRM1
Q04637	EIF4G1	-0.108621	0.560803	Eukaryotic translation initiation factor 4 gamma 1
O43583	DENR	-0.131073	0.560957	Density-regulated protein
Q92530	PSMF1	0.100122	0.561242	Proteasome inhibitor PI31 subunit
P06733	ENO1	-0.0998648	0.562256	Alpha-enolase
P30711	GSTT1	-0.106297	0.56257	Glutathione S-transferase theta-1
O75531	BANF1	-0.0996071	0.56327	Barrier-to-autointegration factor, Barrier-to-autointegration factor, N-terminally processed
P02741	CRP	-0.18564	0.563504	C-reactive protein, C-reactive protein(1-205)
Q9Y4G6	TLN2	0.0993493	0.564285	Talin-2
P42677, Q71UM5	RPS27, RPS27L	-0.100554	0.565466	40S ribosomal protein S27, 40S ribosomal protein S27-like
P63220	RPS21	-0.0989628	0.56581	40S ribosomal protein S21
Q9Y224	C14orf166	-0.101897	0.566354	UPF0568 protein C14orf166
O75947	ATP5H	-0.0984473	0.567845	ATP synthase subunit d, mitochondrial
O15061	SYNM	0.0984473	0.567845	Synemin
Q7Z4H8	KDELC2	0.100826	0.570462	KDEL motif-containing protein 2
Q9H7Z7	PTGES2	-0.105827	0.570986	Prostaglandin E synthase 2, Prostaglandin E synthase 2 truncated form
P04003	C4BPA	-0.0990044	0.571503	C4b-binding protein alpha chain
Q14240	EIF4A2	-0.101757	0.573109	Eukaryotic initiation factor 4A-II, Eukaryotic initiation factor 4A-II, N-terminally processed
Q9BW30	TPPP3	-0.0970299	0.573459	Tubulin polymerization-promoting protein family member 3
Q6UWP2	DHRS11	0.0970299	0.573459	Dehydrogenase/reductase SDR family member 11
P04233	CD74	0.118236	0.573506	HLA class II histocompatibility antigen gamma chain
Q9UHA4	LAMTOR3	0.103186	0.574125	Ragulator complex protein LAMTOR3
Q9UNH7	SNX6	-0.0983102	0.574217	Sorting nexin-6, Sorting nexin-6, N-terminally processed
P78324, Q5TFQ8	SIRPA, SIRPB1	-0.0997324	0.574671	Tyrosine-protein phosphatase non-receptor type substrate 1, Signal-regulatory protein beta-1 isoform 3
P20962	PTMS	-0.0966433	0.574995	Parathymosin
Q9P0V9	SEPT10	-0.101071	0.575713	Septin-10
P0C0L4	C4A	0.0962568	0.576532	Complement C4-A, Complement C4 beta chain, Complement C4-A alpha chain, C4a anaphylatoxin, C4b-A, C4d-A, Complement C4 gamma chain
P38646	HSPA9	-0.0961279	0.577045	Stress-70 protein, mitochondrial
P05452	CLEC3B	0.0961279	0.577045	Tetranectin
P14923	JUP	-0.200609	0.578406	Junction plakoglobin
P42224	STAT1	0.128613	0.57848	Signal transducer and activator of transcription 1-alpha/beta
P08185	SERPINA6	0.0957413	0.578585	Corticosteroid-binding globulin
Q2TAA2	IAH1	0.0957413	0.578585	Isoamyl acetate-hydrolyzing esterase 1 homolog
Q93009	USP7	-0.113796	0.57991	Ubiquitin carboxyl-terminal hydrolase 7
O15498	YKT6	-0.105193	0.580111	Synaptobrevin homolog YKT6
Q8NBS9	TXNDC5	0.0953548	0.580126	Thioredoxin domain-containing protein 5
P48556	PSMD8	-0.0982253	0.580494	26S proteasome non-ATPase regulatory subunit 8
Q6YHK3	CD109	-0.106874	0.581083	CD109 antigen
P23246	SFPQ	0.096487	0.581371	Splicing factor, proline- and glutamine-rich
Q8IUX7	AEBP1	0.102999	0.581374	Adipocyte enhancer-binding protein 1
O75880	SCO1	-0.112749	0.583426	Protein SCO1 homolog, mitochondrial
Q13685	AAMP	-0.2	0.583541	Angio-associated migratory cell protein
P68036, A0A1B0GUS4	UBE2L3	0.0944527	0.583731	Ubiquitin-conjugating enzyme E2 L3
Q96C86	DCPS	0.103644	0.58573	m7GpppX diphosphatase
Q05707	COL14A1	-0.0938085	0.586311	Collagen alpha-1(XIV) chain
Q15113	PCOLCE	0.0938085	0.586311	Procollagen C-endopeptidase enhancer 1
P84157	MXRA7	-0.0952248	0.586347	Matrix-remodeling-associated protein 7
Q9Y4Z0	LSM4	0.0950846	0.586901	U6 snRNA-associated Sm-like protein LSm4
Q9UI30	TRMT112	0.0965423	0.587027	Multifunctional methyltransferase subunit TRM112-like protein
P22307	SCP2	0.0934219	0.587862	Non-specific lipid-transfer protein
P30086	PEBP1	0.0931642	0.588897	Phosphatidylethanolamine-binding protein 1, Hippocampal cholinergic neurostimulating peptide
Q86TX2	ACOT1	0.0930353	0.589415	Acyl-coenzyme A thioesterase 1
P10606	COX5B	-0.0930353	0.589415	Cytochrome c oxidase subunit 5B, mitochondrial
P10620	MGST1	-0.0930353	0.589415	Microsomal glutathione S-transferase 1
P30050	RPL12	-0.0929065	0.589933	60S ribosomal protein L12
P50453	SERPINB9	-0.157434	0.590912	Serpin B9
Q9BUL8	PDCD10	-0.0984029	0.592092	Programmed cell death protein 10
P40926	MDH2	0.0921333	0.593044	Malate dehydrogenase, mitochondrial
P47755	CAPZA2	-0.0920045	0.593564	F-actin-capping protein subunit alpha-2
P00747	PLG	0.0948593	0.593593	Plasminogen, Plasmin heavy chain A, Activation peptide, Angiostatin, Plasmin heavy chain A, short form, Plasmin light chain B
P63098	PPP3R1	-0.0945606	0.594762	Calcineurin subunit B type 1
Q96C19	EFHD2	0.099172	0.595566	EF-hand domain-containing protein D2
P51649	ALDH5A1	0.0928407	0.595797	Succinate-semialdehyde dehydrogenase, mitochondrial
Q6UXG8	BTNL9	-0.122767	0.596006	Butyrophilin-like protein 9
Q9NUQ9	FAM49B	0.0912313	0.596684	Protein FAM49B
P26992	CNTFR	-0.0987781	0.597036	Ciliary neurotrophic factor receptor subunit alpha
P13611	VCAN	-0.0921395	0.59859	Versican core protein
Q9P2T1	GMPR2	0.0907159	0.598768	GMP reductase 2
Q15599	SLC9A3R2	-0.0900716	0.601377	Na(+)/H(+) exchange regulatory cofactor NHE-RF2
P23588	EIF4B	0.0900716	0.601377	Eukaryotic translation initiation factor 4B
P16401	HIST1H1B	0.0911514	0.602534	Histone H1.5
P07954	FH	0.0895562	0.603469	Fumarate hydratase, mitochondrial
P78417	GSTO1	0.0892984	0.604515	Glutathione S-transferase omega-1
P49023	PXN	-0.0890407	0.605563	Paxillin
O43464	HTRA2	-0.122649	0.606458	Serine protease HTRA2, mitochondrial
Q0VDG4	SCRN3	0.10367	0.606843	Secernin-3
Q96C01	FAM136A	-0.11595	0.607358	Protein FAM136A
P30153	PPP2R1A	0.0883964	0.608185	Serine/threonine-protein phosphatase 2A 65 kDa regulatory subunit A alpha isoform
Q15181	PPA1	0.0883964	0.608185	Inorganic pyrophosphatase
Q16853	AOC3	-0.0883964	0.608185	Membrane primary amine oxidase
Q99627	COPS8	0.0910204	0.608687	COP9 signalosome complex subunit 8
P23297	S100A1	0.0969685	0.610223	Protein S100-A1
O94826	TOMM70A	0.093621	0.610296	Mitochondrial import receptor subunit TOM70
P00403	MT-CO2	-0.0891881	0.610403	Cytochrome c oxidase subunit 2
Q9C0C9	UBE2O	-0.107067	0.610474	E2/E3 hybrid ubiquitin-protein ligase UBE2O
P63027	VAMP2	-0.0934461	0.610966	Vesicle-associated membrane protein 2
Q5JTJ3	COA6	-0.0918829	0.611065	Cytochrome c oxidase assembly factor 6 homolog
Q9NXG2	THUMPD1	0.0964796	0.612034	THUMP domain-containing protein 1
Q9NZ45	CISD1	-0.103767	0.613942	CDGSH iron-sulfur domain-containing protein 1
P24752	ACAT1	-0.0868501	0.614498	Acetyl-CoA acetyltransferase, mitochondrial
P52907	CAPZA1	-0.0867213	0.615025	F-actin-capping protein subunit alpha-1
Q9Y3I0	RTCB	-0.0893514	0.6153	tRNA-splicing ligase RtcB homolog
Q96D15	RCN3	0.087792	0.616025	Reticulocalbin-3
Q8IWE2	FAM114A1	0.0890522	0.616488	Protein NOXP20
Q53HC9	TSSC1	0.106202	0.62137	Protein TSSC1
Q96AG4	LRRC59	0.11747	0.621851	Leucine-rich repeat-containing protein 59
O76070	SNCG	-0.0847884	0.622957	Gamma-synuclein
P49411	TUFM	0.0846596	0.623488	Elongation factor Tu, mitochondrial
Q9P2E9	RRBP1	-0.0846596	0.623488	Ribosome-binding protein 1
P01591	IGJ	-0.0844018	0.624549	Immunoglobulin J chain
P02730	SLC4A1	-0.0844018	0.624549	Band 3 anion transport protein
P47756	CAPZB	-0.0844018	0.624549	F-actin-capping protein subunit beta
Q15286	RAB35	-0.0899001	0.624621	Ras-related protein Rab-35
Q6IB77	GLYAT	-0.0895825	0.62585	Glycine N-acyltransferase
P29622	SERPINA4	-0.0840153	0.626142	Kallistatin
Q96I15	SCLY	-0.165145	0.627495	Selenocysteine lyase
P17174	GOT1	0.0836287	0.627737	Aspartate aminotransferase, cytoplasmic
P31153	MAT2A	0.0836287	0.627737	S-adenosylmethionine synthase isoform type-2
P00738	HP	0.0832421	0.629333	Haptoglobin, Haptoglobin alpha chain, Haptoglobin beta chain
P19823	ITIH2	0.0832421	0.629333	Inter-alpha-trypsin inhibitor heavy chain H2
Q8IW45	CARKD	-0.0832421	0.629333	ATP-dependent
P98172	EFNB1	-0.108505	0.630765	Ephrin-B1
P14314	PRKCSH	-0.0828555	0.630932	Glucosidase 2 subunit beta
Q07955	SRSF1	-0.0825978	0.631998	Serine/arginine-rich splicing factor 1
Q9Y5S9	RBM8A	0.0879304	0.63226	RNA-binding protein 8A
Q14012	CAMK1	0.0837249	0.632525	Calcium/calmodulin-dependent protein kinase type 1
Q53H82	LACTB2	0.0863599	0.632746	Beta-lactamase-like protein 2
O15382	BCAT2	0.0875793	0.633626	Branched-chain-amino-acid aminotransferase, mitochondrial
P06732	CKM	-0.0940501	0.63405	Creatine kinase M-type, Creatine kinase M-type, N-terminally processed
Q02952	AKAP12	0.0820824	0.634133	A-kinase anchor protein 12
P38919	EIF4A3	0.0843089	0.635458	Eukaryotic initiation factor 4A-III, Eukaryotic initiation factor 4A-III, N-terminally processed
Q96BW5	PTER	0.0823225	0.638256	Phosphotriesterase-related protein
P26583	HMGB2	-0.0807938	0.639483	High mobility group protein B2
P63241, Q6IS14	EIF5A, EIF5AL1	0.0807938	0.639483	Eukaryotic translation initiation factor 5A-1, Eukaryotic translation initiation factor 5A-1-like
O14979	HNRNPDL	0.080665	0.640019	Heterogeneous nuclear ribonucleoprotein D-like
Q16539	MAPK14	0.100153	0.641483	Mitogen-activated protein kinase 14
Q7LG56	RRM2B	0.110776	0.641972	Ribonucleoside-diphosphate reductase subunit M2 B
A0FGR8	ESYT2	0.0836751	0.643396	Extended synaptotagmin-2
P48681	NES	0.0795052	0.644851	Nestin
P26373	RPL13	-0.104073	0.644867	60S ribosomal protein L13
Q01085	TIAL1	0.106632	0.645485	Nucleolysin TIAR
Q9HAB8	PPCS	-0.115882	0.647025	Phosphopantothenate--cysteine ligase
O95319	CELF2	0.0837082	0.648759	CUGBP Elav-like family member 2
Q02750	MAP2K1	-0.105332	0.64954	Dual specificity mitogen-activated protein kinase kinase 1
Q9NTJ5	SACM1L	0.0896014	0.650244	Phosphatidylinositide phosphatase SAC1
P42226	STAT6	-0.164134	0.650473	Signal transducer and activator of transcription 6
O15127	SCAMP2	-0.0857844	0.652186	Secretory carrier-associated membrane protein 2
O75312	ZPR1	0.137552	0.654068	Zinc finger protein ZPR1
P30536	TSPO	0.0783902	0.654435	Translocator protein
O00159	MYO1C	0.0771858	0.654558	Unconventional myosin-Ic
P52272	HNRNPM	0.0771858	0.654558	Heterogeneous nuclear ribonucleoprotein M
Q08380	LGALS3BP	0.0771858	0.654558	Galectin-3-binding protein
Q9BW91	NUDT9	0.0920603	0.654671	ADP-ribose pyrophosphatase, mitochondrial
Q00688	FKBP3	0.0770569	0.655099	Peptidyl-prolyl cis-trans isomerase FKBP3
P33241	LSP1	0.0882434	0.655218	Lymphocyte-specific protein 1
Q96A32	MYLPF	0.163636	0.656721	Myosin regulatory light chain 2, skeletal muscle isoform
P47895	ALDH1A3	0.0842247	0.658125	Aldehyde dehydrogenase family 1 member A3
P04075	ALDOA	-0.0762838	0.658348	Fructose-bisphosphate aldolase A
P02679	FGG	-0.0772738	0.659057	Fibrinogen gamma chain
P50897	PPT1	0.0781824	0.660299	Palmitoyl-protein thioesterase 1
Q9H9Q2	COPS7B	0.0793306	0.660777	COP9 signalosome complex subunit 7b
Q9BWS9	CHID1	0.081954	0.661178	Chitinase domain-containing protein 1
P51808	DYNLT3	0.098926	0.661389	Dynein light chain Tctex-type 3
P07195	LDHB	0.0755107	0.661604	L-lactate dehydrogenase B chain
P62633	CNBP	-0.0755107	0.661604	Cellular nucleic acid-binding protein
Q04323	UBXN1	0.0920116	0.661796	UBX domain-containing protein 1
Q9BSJ8	ESYT1	0.0752529	0.66269	Extended synaptotagmin-1
P47914	RPL29	-0.0788087	0.662877	60S ribosomal protein L29
P12429	ANXA3	0.0748664	0.664321	Annexin A3
Q8IXS6	PALM2	0.0770937	0.664752	Paralemmin-2
O95292	VAPB	0.0747375	0.664865	Vesicle-associated membrane protein-associated protein B/C
P56537	EIF6	0.0747375	0.664865	Eukaryotic translation initiation factor 6
Q9H1E5	TMX4	0.121974	0.664982	Thioredoxin-related transmembrane protein 4
Q14353	GAMT	-0.10628	0.664982	Guanidinoacetate N-methyltransferase
Q9UBC2	EPS15L1	0.0889954	0.665501	Epidermal growth factor receptor substrate 15-like 1
P36405	ARL3	0.121646	0.665836	ADP-ribosylation factor-like protein 3
O15075	DCLK1	0.132599	0.665862	Serine/threonine-protein kinase DCLK1
Q9H6R3	ACSS3	0.105775	0.666488	Acyl-CoA synthetase short-chain family member 3, mitochondrial
P12694	BCKDHA	0.0742221	0.667043	2-oxoisovalerate dehydrogenase subunit alpha, mitochondrial
Q99622	C12orf57	0.13986	0.667151	Protein C10
O00303	EIF3F	-0.0763465	0.667815	Eukaryotic translation initiation factor 3 subunit F
Q13596	SNX1	-0.0739644	0.668133	Sorting nexin-1
O00567	NOP56	-0.14612	0.668141	Nucleolar protein 56
Q86U42	PABPN1	-0.0815145	0.668494	Polyadenylate-binding protein 2
P31040	SDHA	-0.0738355	0.668678	Succinate dehydrogenase [ubiquinone] flavoprotein subunit, mitochondrial
P55010	EIF5	0.0773223	0.668872	Eukaryotic translation initiation factor 5
Q14203	DCTN1	0.0760463	0.669047	Dynactin subunit 1
Q16762	TST	-0.0782011	0.670527	Thiosulfate sulfurtransferase
Q27J81	INF2	0.0809186	0.670782	Inverted formin-2
P05165	PCCA	0.0733201	0.67086	Propionyl-CoA carboxylase alpha chain, mitochondrial
P98095	FBLN2	-0.0733201	0.67086	Fibulin-2
Q9Y5P4	COL4A3BP	0.0856008	0.67118	Collagen type IV alpha-3-binding protein
P63208	SKP1	-0.0731912	0.671406	S-phase kinase-associated protein 1
O95182	NDUFA7	-0.0982756	0.671707	NADH dehydrogenase [ubiquinone] 1 alpha subcomplex subunit 7
P35221	CTNNA1	0.0741884	0.671895	Catenin alpha-1
Q9Y2Z9	COQ6	-0.136603	0.672054	Ubiquinone biosynthesis monooxygenase COQ6, mitochondrial
P02776	PF4	-0.076447	0.672411	Platelet factor 4, Platelet factor 4, short form
Q15661, P20231	TPSAB1, TPSB2	0.0728046	0.673045	Tryptase alpha/beta-1, Tryptase beta-2
Q9C0C2	TNKS1BP1	-0.0728046	0.673045	182 kDa tankyrase-1-binding protein
Q9BV40	VAMP8	-0.145455	0.673423	Vesicle-associated membrane protein 8
Q969H8	MYDGF	0.0726758	0.673592	Myeloid-derived growth factor
P16930	FAH	-0.0726758	0.673592	Fumarylacetoacetase
O95394	PGM3	-0.0737677	0.673652	Phosphoacetylglucosamine mutase
P11802	CDK4	0.129299	0.67376	Cyclin-dependent kinase 4
O75400	PRPF40A	-0.11828	0.674606	Pre-mRNA-processing factor 40 homolog A
Q9BTT0	ANP32E	0.0944304	0.675947	Acidic leucine-rich nuclear phosphoprotein 32 family member E
P30626	SRI	0.0720315	0.676328	Sorcin
P02008	HBZ	0.0808978	0.676554	Hemoglobin subunit zeta
Q05519	SRSF11	0.105426	0.677162	Serine/arginine-rich splicing factor 11
P51659	HSD17B4	0.0729262	0.677173	Peroxisomal multifunctional enzyme type 2,
O75489	NDUFS3	-0.0729211	0.677194	NADH dehydrogenase [ubiquinone] iron-sulfur protein 3, mitochondrial
Q14914	PTGR1	0.0716449	0.677971	Prostaglandin reductase 1
O75348, O95670	ATP6V1G1, ATP6V1G2	0.126722	0.679947	V-type proton ATPase subunit G 1, V-type proton ATPase subunit G 2
Q9Y2B0	CNPY2	-0.0711295	0.680165	Protein canopy homolog 2
P49458	SRP9	-0.0729805	0.681677	Signal recognition particle 9 kDa protein
Q8IVF2	AHNAK2	-0.0707429	0.681812	Protein AHNAK2
Q96EP5	DAZAP1	0.0750804	0.682981	DAZ-associated protein 1
P01042	KNG1	0.0703563	0.68346	Kininogen-1, Kininogen-1 heavy chain, T-kinin, Bradykinin, Lysyl-bradykinin, Kininogen-1 light chain, Low molecular weight growth-promoting factor
Q9NR31	SAR1A	-0.0725215	0.683575	GTP-binding protein SAR1a
P40925	MDH1	0.0700986	0.68456	Malate dehydrogenase, cytoplasmic
P62942	FKBP1A	0.0699698	0.68511	Peptidyl-prolyl cis-trans isomerase FKBP1A
O14949	UQCRQ	0.0815766	0.685844	Cytochrome b-c1 complex subunit 8
Q01995	TAGLN	-0.0697121	0.686211	Transgelin
Q9NZA1	CLIC5	0.0711499	0.689259	Chloride intracellular channel protein 5
P68871	HBB	-0.0689389	0.689516	Hemoglobin subunit beta, LVV-hemorphin-7, Spinorphin
P69849, Q15155, Q5JPE7	NOMO3, NOMO1, NOMO2	-0.0786626	0.690716	Nodal modulator 3, Nodal modulator 1, Nodal modulator 2
P00558	PGK1	-0.0685523	0.691171	Phosphoglycerate kinase 1
Q9UBV8	PEF1	-0.0717992	0.69132	Peflin
P04792	HSPB1	0.0684235	0.691723	Heat shock protein beta-1
O14773	TPP1	-0.0684235	0.691723	Tripeptidyl-peptidase 1
Q00169	PITPNA	0.0943403	0.692385	Phosphatidylinositol transfer protein alpha isoform
Q8IYL3	C1orf174	-0.0808082	0.694747	UPF0688 protein C1orf174
P24666	ACP1	0.0673926	0.696145	Low molecular weight phosphotyrosine protein phosphatase
P35998	PSMC2	0.0673926	0.696145	26S protease regulatory subunit 7
Q8IVM0	CCDC50	-0.0672638	0.696698	Coiled-coil domain-containing protein 50
Q9Y3B8	REXO2	0.0704485	0.69685	Oligoribonuclease, mitochondrial
Q6UWY5	OLFML1	-0.0671349	0.697252	Olfactomedin-like protein 1
Q9Y5Y7	LYVE1	0.0668772	0.698359	Lymphatic vessel endothelial hyaluronic acid receptor 1
Q9Y678	COPG1	-0.0685488	0.700084	Coatomer subunit gamma-1
P43487	RANBP1	0.0663618	0.700576	Ran-specific GTPase-activating protein
P62191	PSMC1	-0.066104	0.701686	26S protease regulatory subunit 4
Q9UGT4	SUSD2	0.0726707	0.702739	Sushi domain-containing protein 2
Q13361	MFAP5	-0.0689483	0.70301	Microfibrillar-associated protein 5
P09105	HBQ1	-0.0700918	0.70306	Hemoglobin subunit theta-1
P83731	RPL24	-0.0994477	0.704135	60S ribosomal protein L24
Q14315	FLNC	-0.0735623	0.704514	Filamin-C
Q9Y6N5	SQRDL	-0.0764059	0.704848	Sulfide:quinone oxidoreductase, mitochondrial
P05141	SLC25A5	0.0813574	0.705491	ADP/ATP translocase 2, ADP/ATP translocase 2, N-terminally processed
O15533	TAPBP	-0.0830861	0.706249	Tapasin
P06576	ATP5B	-0.0649443	0.706685	ATP synthase subunit beta, mitochondrial
P62308, A8MWD9	SNRPG, SNRPGP15	0.0790746	0.707125	Small nuclear ribonucleoprotein G, Putative small nuclear ribonucleoprotein G-like protein 15
Q15436	SEC23A	-0.0848418	0.707369	Protein transport protein Sec23A
P00325	ADH1B	-0.0645577	0.708355	Alcohol dehydrogenase 1B
P16278	GLB1	0.105451	0.708385	Beta-galactosidase
Q9NZP8	C1RL	-0.0674308	0.70926	Complement C1r subcomponent-like protein
Q15654	TRIP6	-0.067113	0.710572	Thyroid receptor-interacting protein 6
Q01130	SRSF2	0.0640423	0.710582	Serine/arginine-rich splicing factor 2
P55287	CDH11	-0.0816428	0.711137	Cadherin-11
P04004	VTN	0.0639135	0.71114	Vitronectin, Vitronectin V65 subunit, Vitronectin V10 subunit, Somatomedin-B
P78527	PRKDC	0.0968731	0.711482	DNA-dependent protein kinase catalytic subunit
Q08722	CD47	-0.0717367	0.711533	Leukocyte surface antigen CD47
Q14683	SMC1A	0.0789881	0.71371	Structural maintenance of chromosomes protein 1A
P16083	NQO2	0.0632692	0.713928	Ribosyldihydronicotinamide dehydrogenase [quinone]
P03950	ANG	0.0662707	0.714052	Angiogenin
Q5VT79	ANXA8L2	0.0827907	0.714152	Annexin A8-like protein 2
Q15126	PMVK	0.08272	0.714386	Phosphomevalonate kinase
Q9UMS6	SYNPO2	0.0640909	0.714534	Synaptopodin-2
P36873	PPP1CC	0.0767009	0.715553	Serine/threonine-protein phosphatase PP1-gamma catalytic subunit
O43399	TPD52L2	-0.0627537	0.716162	Tumor protein D54
P68104, Q5VTE0	EEF1A1, EEF1A1P5	-0.0626249	0.716721	Elongation factor 1-alpha 1, Putative elongation factor 1-alpha-like 3
P11142	HSPA8	0.062496	0.71728	Heat shock cognate 71 kDa protein
P14618	PKM	-0.062496	0.71728	Pyruvate kinase PKM
P49207	RPL34	0.0644175	0.717395	60S ribosomal protein L34
P57105	SYNJ2BP	-0.0707141	0.720664	Synaptojanin-2-binding protein
O14786	NRP1	-0.0657243	0.720802	Neuropilin-1
P23193	TCEA1	0.0732627	0.722085	Transcription elongation factor A protein 1
Q9UII2	ATPIF1	-0.0642679	0.722348	ATPase inhibitor, mitochondrial
Q5TDH0	DDI2	-0.0761366	0.723643	Protein DDI1 homolog 2
O75935	DCTN3	0.0639331	0.723737	Dynactin subunit 3
Q86UE4	MTDH	-0.0639331	0.723737	Protein LYRIC
O15511	ARPC5	0.0618471	0.724132	Actin-related protein 2/3 complex subunit 5
Q96GK7, Q6P2I3	FAHD2A, FAHD2B	-0.0957291	0.724338	Fumarylacetoacetate hydrolase domain-containing protein 2A, Fumarylacetoacetate hydrolase domain-containing protein 2B
Q12841	FSTL1	-0.0617068	0.724733	Follistatin-related protein 1
P29692	EEF1D	-0.060692	0.72512	Elongation factor 1-delta
Q9NVG8	TBC1D13	0.0722604	0.725742	TBC1 domain family member 13
P49792	RANBP2	0.0861541	0.725817	E3 SUMO-protein ligase RanBP2
P09467	FBP1	-0.0604343	0.726242	Fructose-1,6-bisphosphatase 1
Q9UHX1	PUF60	-0.0664216	0.72729	Poly(U)-binding-splicing factor PUF60
Q6P1X6	C8orf82	0.0851251	0.728974	UPF0598 protein C8orf82
Q13085	ACACA	0.0659758	0.729052	Acetyl-CoA carboxylase 1, Biotin carboxylase
Q96FN4	CPNE2	0.0645943	0.729923	Copine-2
P17980	PSMC3	-0.0594034	0.730736	26S protease regulatory subunit 6A
P14324	FDPS	0.0594034	0.730736	Farnesyl pyrophosphate synthase
Q9BS40	LXN	0.0591457	0.731862	Latexin
P30533	LRPAP1	-0.0590169	0.732424	Alpha-2-macroglobulin receptor-associated protein
P07814	EPRS	0.0598794	0.732582	Bifunctional glutamate/proline--tRNA ligase, Glutamate--tRNA ligase, Proline--tRNA ligase
Q9NZR1	TMOD2	0.0688602	0.732891	Tropomodulin-2
P62714	PPP2CB	0.058888	0.732987	Serine/threonine-protein phosphatase 2A catalytic subunit beta isoform
P09104	ENO2	-0.0597434	0.733167	Gamma-enolase
Q13451	FKBP5	0.0964286	0.733738	Peptidyl-prolyl cis-trans isomerase FKBP5, Peptidyl-prolyl cis-trans isomerase FKBP5, N-terminally processed
Q6UXH1	CRELD2	0.0698871	0.734425	Cysteine-rich with EGF-like domain protein 2
P29218	IMPA1	-0.0585014	0.734677	Inositol monophosphatase 1
P35268	RPL22	-0.0644156	0.735229	60S ribosomal protein L22
P41236, Q6NXS1	PPP1R2, PPP1R2P3	-0.0599756	0.736164	Protein phosphatase inhibitor 2, Protein phosphatase inhibitor 2-like protein 3
Q13522	PPP1R1A	-0.0590422	0.736187	Protein phosphatase 1 regulatory subunit 1A
P01034	CST3	0.0581149	0.736367	Cystatin-C
P05204	HMGN2	-0.057986	0.736931	Non-histone chromosomal protein HMG-17
P62328	TMSB4X	-0.057986	0.736931	Thymosin beta-4, Hematopoietic system regulatory peptide
P09622	DLD	0.0577283	0.738059	Dihydrolipoyl dehydrogenase, mitochondrial
P06702	S100A9	-0.0577283	0.738059	Protein S100-A9
O15372	EIF3H	0.0584771	0.738623	Eukaryotic translation initiation factor 3 subunit H
P60468	SEC61B	-0.0657896	0.739425	Protein transport protein Sec61 subunit beta
P05156	CFI	0.0573417	0.739752	Complement factor I, Complement factor I heavy chain, Complement factor I light chain
Q08209	PPP3CA	-0.0581967	0.739834	Serine/threonine-protein phosphatase 2B catalytic subunit alpha isoform
P31323	PRKAR2B	0.0572129	0.740317	cAMP-dependent protein kinase type II-beta regulatory subunit
Q9H993	ARMT1	-0.0968097	0.741981	Protein-glutamate O-methyltransferase
Q6UX71	PLXDC2	-0.0808082	0.742261	Plexin domain-containing protein 2
P00390	GSR	0.0566974	0.742577	Glutathione reductase, mitochondrial
P06753	TPM3	-0.0566974	0.742577	Tropomyosin alpha-3 chain
Q14157	UBAP2L	-0.0582881	0.743334	Ubiquitin-associated protein 2-like
Q14624	ITIH4	0.0564397	0.743707	Inter-alpha-trypsin inhibitor heavy chain H4, 70 kDa inter-alpha-trypsin inhibitor heavy chain H4, 35 kDa inter-alpha-trypsin inhibitor heavy chain H4
P30837	ALDH1B1	0.0563108	0.744273	Aldehyde dehydrogenase X, mitochondrial
P04733	MT1F	-0.0701068	0.744789	Metallothionein-1F
P02144	MB	-0.0754718	0.745074	Myoglobin
Q92841	DDX17	0.062932	0.745701	Probable ATP-dependent RNA helicase DDX17
Q9H0W9	C11orf54	0.0557954	0.746536	Ester hydrolase C11orf54
Q9Y2A7	NCKAP1	-0.0592988	0.747163	Nck-associated protein 1
P00450	CP	0.0555377	0.747669	Ceruloplasmin
P24534	EEF1B2	0.0555377	0.747669	Elongation factor 1-beta
Q9BXN1	ASPN	-0.0554088	0.748235	Asporin
P40123	CAP2	0.0554088	0.748235	Adenylyl cyclase-associated protein 2
Q96FV2	SCRN2	0.0554088	0.748235	Secernin-2
P05026	ATP1B1	-0.0670133	0.75028	Sodium/potassium-transporting ATPase subunit beta-1
P08575	PTPRC	-0.0781731	0.750407	Receptor-type tyrosine-protein phosphatase C
Q96RQ3	MCCC1	0.0896063	0.750807	Methylcrotonoyl-CoA carboxylase subunit alpha, mitochondrial
O60701	UGDH	-0.0574059	0.751002	UDP-glucose 6-dehydrogenase
Q9Y646	CPQ	-0.0572386	0.751705	Carboxypeptidase Q
P07305	H1F0	0.0545068	0.752204	Histone H1.0, Histone H1.0, N-terminally processed
O75822	EIF3J	0.0712873	0.752571	Eukaryotic translation initiation factor 3 subunit J
P02462	COL4A1	0.0608749	0.753755	Collagen alpha-1(IV) chain, Arresten
P60981	DSTN	0.0541203	0.753907	Destrin
Q96RF0	SNX18	0.0606959	0.754457	Sorting nexin-18
O94905	ERLIN2	-0.0537337	0.755611	Erlin-2
Q9UK45	LSM7	0.07645	0.755747	U6 snRNA-associated Sm-like protein LSm7
P26368	U2AF2	0.0627201	0.755962	Splicing factor U2AF 65 kDa subunit
P19105, O14950	MYL12A, MYL12B	-0.053476	0.756748	Myosin regulatory light chain 12A, Myosin regulatory light chain 12B
Q8N4T8	CBR4	0.0785124	0.756816	Carbonyl reductase family member 4
P54136	RARS	-0.0808824	0.758414	Arginine--tRNA ligase, cytoplasmic
P0DMN0, P0DMM9	SULT1A4, SULT1A3	0.0554022	0.759433	Sulfotransferase 1A4, Sulfotransferase 1A3
P20036	HLA-DPA1	-0.0775596	0.759685	HLA class II histocompatibility antigen, DP alpha 1 chain
P15954	COX7C	-0.0798037	0.760776	Cytochrome c oxidase subunit 7C, mitochondrial
P00736	C1R	-0.0523163	0.761869	Complement C1r subcomponent, Complement C1r subcomponent heavy chain, Complement C1r subcomponent light chain
P05387	RPLP2	-0.0520585	0.763009	60S acidic ribosomal protein P2
P35237	SERPINB6	0.0520585	0.763009	Serpin B6
P08621	SNRNP70	0.0664192	0.763335	U1 small nuclear ribonucleoprotein 70 kDa
P39060	COL18A1	-0.051672	0.764719	Collagen alpha-1(XVIII) chain, Endostatin
Q86SX6	GLRX5	0.0580033	0.76504	Glutaredoxin-related protein 5, mitochondrial
Q13449	LSAMP	-0.0568056	0.765583	Limbic system-associated membrane protein
Q13885	TUBB2A	-0.0510277	0.767571	Tubulin beta-2A chain
Q9UKY7	CDV3	0.0510277	0.767571	Protein CDV3 homolog
P32321	DCTD	0.0583963	0.767866	Deoxycytidylate deaminase
P62244	RPS15A	0.0635335	0.768046	40S ribosomal protein S15a
P08697	SERPINF2	-0.05077	0.768713	Alpha-2-antiplasmin
Q8WWA0, Q8WWU7	ITLN1, ITLN2	0.0581461	0.768834	Intelectin-1, Intelectin-2
Q9Y6M9	NDUFB9	0.100458	0.768846	NADH dehydrogenase [ubiquinone] 1 beta subcomplex subunit 9
Q14696	MESDC2	0.0514691	0.76904	LDLR chaperone MESD
O75208	COQ9	-0.0506411	0.769284	Ubiquinone biosynthesis protein COQ9, mitochondrial
P49327	FASN	-0.0503834	0.770427	Fatty acid synthase, [Acyl-carrier-protein] S-acetyltransferase, [Acyl-carrier-protein] S-malonyltransferase, 3-oxoacyl-[acyl-carrier-protein] synthase, 3-oxoacyl-[acyl-carrier-protein] reductase, 3-hydroxyacyl-[acyl-carrier-protein] dehydratase, Enoyl-[acyl-carrier-protein] reductase, Oleoyl-[acyl-carrier-protein] hydrolase
Q9NPH2	ISYNA1	-0.0507679	0.772103	Inositol-3-phosphate synthase 1
Q07954	LRP1	0.0499968	0.772141	Prolow-density lipoprotein receptor-related protein 1, Low-density lipoprotein receptor-related protein 1 85 kDa subunit, Low-density lipoprotein receptor-related protein 1 515 kDa subunit, Low-density lipoprotein receptor-related protein 1 intracellular domain
Q9GZT3	SLIRP	-0.071115	0.772348	SRA stem-loop-interacting RNA-binding protein, mitochondrial
Q7Z3D6	C14orf159	-0.0687058	0.773487	UPF0317 protein C14orf159, mitochondrial
Q03013	GSTM4	0.0526799	0.774614	Glutathione S-transferase Mu 4
Q8N3F0	MTURN	-0.0492237	0.775574	Maturin
Q5T013	HYI	0.048966	0.776719	Putative hydroxypyruvate isomerase
P22033	MUT	0.0496459	0.77701	Methylmalonyl-CoA mutase, mitochondrial
P35754	GLRX	0.0488371	0.777292	Glutaredoxin-1
Q9H074	PAIP1	-0.0623454	0.777484	Polyadenylate-binding protein-interacting protein 1
Q96KN2	CNDP1	0.0965581	0.777621	Beta-Ala-His dipeptidase
P35659	DEK	0.0622992	0.777645	Protein DEK
P84103	SRSF3	0.0487082	0.777865	Serine/arginine-rich splicing factor 3
P30622	CLIP1	0.0592992	0.778278	CAP-Gly domain-containing linker protein 1
Q71U36, P0DPH8, P0DPH7	TUBA1A	-0.0485794	0.778438	Tubulin alpha-1A chain
Q6QNY1	BLOC1S2	-0.0879121	0.778501	Biogenesis of lysosome-related organelles complex 1 subunit 2
P13716	ALAD	0.0484505	0.779011	Delta-aminolevulinic acid dehydratase
Q9NVH6	TMLHE	0.061866	0.779154	Trimethyllysine dioxygenase, mitochondrial
Q9H444	CHMP4B	0.049085	0.779467	Charged multivesicular body protein 4b
Q8NC51	SERBP1	0.0479351	0.781304	Plasminogen activator inhibitor 1 RNA-binding protein
Q07065	CKAP4	0.0478062	0.781878	Cytoskeleton-associated protein 4
Q9NQR4	NIT2	0.0478062	0.781878	Omega-amidase NIT2
O00560	SDCBP	0.048524	0.781927	Syntenin-1
P04839	CYBB	0.0492657	0.782019	Cytochrome b-245 heavy chain
P28289	TMOD1	-0.0516964	0.782403	Tropomodulin-1
P06730	EIF4E	0.0542392	0.78399	Eukaryotic translation initiation factor 4E
P12277	CKB	0.0471619	0.784748	Creatine kinase B-type
P48637	GSS	0.0471619	0.784748	Glutathione synthetase
Q7Z7G0	ABI3BP	-0.0469042	0.785897	Target of Nesh-SH3
Q6UW68	TMEM205	-0.0499083	0.786191	Transmembrane protein 205
O60437	PPL	0.0466465	0.787046	Periplakin
P02743	APCS	0.0504898	0.787364	Serum amyloid P-component, Serum amyloid P-component(1-203)
Q07021	C1QBP	-0.0465177	0.787621	Complement component 1 Q subcomponent-binding protein, mitochondrial
Q01469	FABP5	0.0465177	0.787621	Fatty acid-binding protein, epidermal
Q07812	BAX	0.0681466	0.788178	Apoptosis regulator BAX
P00387	CYB5R3	-0.0462599	0.788771	NADH-cytochrome b5 reductase 3, NADH-cytochrome b5 reductase 3 membrane-bound form, NADH-cytochrome b5 reductase 3 soluble form
P55290	CDH13	-0.0462599	0.788771	Cadherin-13
Q9BTV4	TMEM43	-0.0462599	0.788771	Transmembrane protein 43
P30520	ADSS	0.0518392	0.789421	Adenylosuccinate synthetase isozyme 2
O95260	ATE1	0.0490134	0.789939	Arginyl-tRNA--protein transferase 1
P07998	RNASE1	0.0458734	0.790496	Ribonuclease pancreatic
Q6GMV3	PTRHD1	0.0505794	0.790676	Putative peptidyl-tRNA hydrolase PTRHD1
P10515	DLAT	0.0457445	0.791072	Dihydrolipoyllysine-residue acetyltransferase component of pyruvate dehydrogenase complex, mitochondrial
P08397	HMBS	0.0523216	0.791458	Porphobilinogen deaminase
Q8IWE4	DCUN1D3	-0.0593724	0.792969	DCN1-like protein 3
Q00325	SLC25A3	-0.0452291	0.793375	Phosphate carrier protein, mitochondrial
P07203	GPX1	0.0451002	0.79395	Glutathione peroxidase 1
P00533	EGFR	-0.056148	0.794409	Epidermal growth factor receptor
P40429	RPL13A	0.0769231	0.796566	60S ribosomal protein L13a
P42765	ACAA2	-0.0441982	0.797985	3-ketoacyl-CoA thiolase, mitochondrial
P02511	CRYAB	0.0440694	0.798562	Alpha-crystallin B chain
P49257	LMAN1	0.0444569	0.799817	Protein ERGIC-53
Q01813	PFKP	-0.0642159	0.800155	ATP-dependent 6-phosphofructokinase, platelet type
P69905	HBA1	-0.0435539	0.800871	Hemoglobin subunit alpha
Q14118	DAG1	-0.0434251	0.801448	Dystroglycan, Alpha-dystroglycan, Beta-dystroglycan
Q7Z7H5	TMED4	0.0677968	0.802993	Transmembrane emp24 domain-containing protein 4
Q9Y3Z3	SAMHD1	0.0430385	0.803181	Deoxynucleoside triphosphate triphosphohydrolase SAMHD1
P52788	SMS	0.0443697	0.803235	Spermine synthase
O43772	SLC25A20	-0.0474441	0.803392	Mitochondrial carnitine/acylcarnitine carrier protein
P10109	FDX1	0.0481185	0.804234	Adrenodoxin, mitochondrial
P16402	HIST1H1D	0.0649908	0.804278	Histone H1.3
Q96AC1	FERMT2	0.0427808	0.804336	Fermitin family homolog 2
P49773	HINT1	-0.0426519	0.804914	Histidine triad nucleotide-binding protein 1
Q15027	ACAP1	-0.0507285	0.805603	Arf-GAP with coiled-coil, ANK repeat and PH domain-containing protein 1
P51911	CNN1	-0.0460374	0.805742	Calponin-1
P01011	SERPINA3	-0.0423942	0.80607	Alpha-1-antichymotrypsin, Alpha-1-antichymotrypsin His-Pro-less
P11310	ACADM	-0.0423942	0.80607	Medium-chain specific acyl-CoA dehydrogenase, mitochondrial
P55196	MLLT4	-0.0554771	0.806294	Afadin
P53618	COPB1	-0.0434517	0.807229	Coatomer subunit beta
Q9HCB6	SPON1	-0.0746906	0.80839	Spondin-1
Q16181	SEPT7	-0.0412345	0.811279	Septin-7
P12956	XRCC6	0.0412345	0.811279	X-ray repair cross-complementing protein 6
Q9Y3D2	MSRB2	-0.0909091	0.811417	Methionine-R-sulfoxide reductase B2, mitochondrial
Q9UD71	PPP1R1B	-0.0411056	0.811858	Protein phosphatase 1 regulatory subunit 1B
Q92900	UPF1	-0.0524884	0.811997	Regulator of nonsense transcripts 1
O15247	CLIC2	0.0430054	0.812167	Chloride intracellular channel protein 2
Q9Y230	RUVBL2	-0.0422277	0.812561	RuvB-like 2
Q9BZQ8	FAM129A	-0.0509805	0.812988	Protein Niban
Q96A00	PPP1R14A	-0.0493639	0.814732	Protein phosphatase 1 regulatory subunit 14A
Q03252	LMNB2	0.0404613	0.814755	Lamin-B2
P16050	ALOX15	0.0414627	0.815898	Arachidonate 15-lipoxygenase
Q8NE71	ABCF1	-0.0589759	0.816187	ATP-binding cassette sub-family F member 1
P52594	AGFG1	-0.0489687	0.81619	Arf-GAP domain and FG repeat-containing protein 1
O95433	AHSA1	0.0715269	0.816379	Activator of 90 kDa heat shock protein ATPase homolog 1
P04632	CAPNS1	0.0400748	0.816495	Calpain small subunit 1
Q13232	NME3	-0.0418446	0.817151	Nucleoside diphosphate kinase 3
P32969	RPL9	0.0476191	0.817315	60S ribosomal protein L9
Q7Z422	SZRD1	-0.0818182	0.81765	SUZ domain-containing protein 1
Q01484	ANK2	0.0402497	0.81843	Ankyrin-2
P21589	NT5E	-0.0481976	0.819038	5-nucleotidase
P51692	STAT5B	0.0405447	0.819907	Signal transducer and activator of transcription 5B
O75884	RBBP9	0.0468857	0.820083	Putative hydrolase RBBP9
Q92947	GCDH	0.0423943	0.820857	Glutaryl-CoA dehydrogenase, mitochondrial
O43809	NUDT21	0.0536056	0.822402	Cleavage and polyadenylation specificity factor subunit 5
Q16643	DBN1	-0.0385285	0.823461	Drebrin
P11117	ACP2	0.0441278	0.823563	Lysosomal acid phosphatase
P36957	DLST	-0.0382708	0.824624	Dihydrolipoyllysine-residue succinyltransferase component of 2-oxoglutarate dehydrogenase complex, mitochondrial
P00846	MT-ATP6	0.0388445	0.824668	ATP synthase subunit a
O75475	PSIP1	-0.0446621	0.824937	PC4 and SFRS1-interacting protein
Q16851	UGP2	0.0378842	0.826368	UTP--glucose-1-phosphate uridylyltransferase
P31689	DNAJA1	0.0410019	0.826651	DnaJ homolog subfamily A member 1
O94760	DDAH1	-0.0377553	0.82695	N(G),N(G)-dimethylarginine dimethylaminohydrolase 1
P23381	WARS	0.0377553	0.82695	Tryptophan--tRNA ligase, cytoplasmic, T1-TrpRS, T2-TrpRS
Q14254	FLOT2	0.0377553	0.82695	Flotillin-2
Q9NZZ3	CHMP5	0.0521351	0.827203	Charged multivesicular body protein 5
P15259	PGAM2	-0.0790277	0.828202	Phosphoglycerate mutase 2
Q9NZB2	FAM120A	-0.0564071	0.829746	Constitutive coactivator of PPAR-gamma-like protein 1
Q8NF37	LPCAT1	0.0401655	0.830135	Lysophosphatidylcholine acyltransferase 1
Q4VC31	CCDC58	0.0407937	0.830523	Coiled-coil domain-containing protein 58
Q9H2H8	PPIL3	0.0407527	0.830691	Peptidyl-prolyl cis-trans isomerase-like 3
Q32MZ4	LRRFIP1	0.0379466	0.831276	Leucine-rich repeat flightless-interacting protein 1
P00568	AK1	-0.0367245	0.831606	Adenylate kinase isoenzyme 1
P40855	PEX19	0.0367245	0.831606	Peroxisomal biogenesis factor 19
P24592	IGFBP6	-0.0365956	0.832189	Insulin-like growth factor-binding protein 6
Q9H3K6	BOLA2	-0.0374847	0.833301	BolA-like protein 2
P16455	MGMT	0.0452765	0.833609	Methylated-DNA--protein-cysteine methyltransferase
P62249	RPS16	0.0407257	0.833859	40S ribosomal protein S16
O00479	HMGN4	0.0373346	0.833959	High mobility group nucleosome-binding domain-containing protein 4
P16452	EPB42	-0.0366008	0.834652	Erythrocyte membrane protein band 4.2
Q96AD5	PNPLA2	0.0381862	0.835623	Patatin-like phospholipase domain-containing protein 2
Q96CV9	OPTN	0.0363229	0.83589	Optineurin
[truncated: 311 more rows]

## Sheet: Ile
UniProt	Gene symbol	r	p	Name
P52888	THOP1	0.581946	4.25373e-05	Thimet oligopeptidase
Q9Y3F4	STRAP	0.548257	9.66696e-05	Serine-threonine kinase receptor-associated protein
O43491	EPB41L2	0.545029	0.000108279	Band 4.1-like protein 2
Q9Y2J2	EPB41L3	0.541076	0.000124214	Band 4.1-like protein 3, Band 4.1-like protein 3, N-terminally processed
Q14520	HABP2	0.5472	0.000223395	Hyaluronan-binding protein 2, Hyaluronan-binding protein 2 50 kDa heavy chain, Hyaluronan-binding protein 2 50 kDa heavy chain alternate form, Hyaluronan-binding protein 2 27 kDa light chain, Hyaluronan-binding protein 2 27 kDa light chain alternate form
Q9GZS3	WDR61	0.520596	0.000291591	WD repeat-containing protein 61, WD repeat-containing protein 61, N-terminally processed
Q9Y3C6	PPIL1	0.545675	0.000327091	Peptidyl-prolyl cis-trans isomerase-like 1
Q86UP2	KTN1	0.508334	0.000363713	Kinectin
Q14696	MESDC2	0.48698	0.000801557	LDLR chaperone MESD
P01871, P0DOX6	IGHM	-0.657115	0.000880303	Ig mu chain C region
Q9ULV4	CORO1C	0.477963	0.000898417	Coronin-1C
Q12841	FSTL1	0.476691	0.00107057	Follistatin-related protein 1
P30038	ALDH4A1	0.466895	0.00122416	Delta-1-pyrroline-5-carboxylate dehydrogenase, mitochondrial
P42126	ECI1	-0.465907	0.00125782	Enoyl-CoA delta isomerase 1, mitochondrial
P62826	RAN	-0.46202	0.00139834	GTP-binding nuclear protein Ran
Q3KQU3	MAP7D1	0.482164	0.00141157	MAP7 domain-containing protein 1
Q86UU1	PHLDB1	0.457869	0.00156364	Pleckstrin homology-like domain family B member 1
O15355	PPM1G	0.488486	0.00160439	Protein phosphatase 1G
P07451	CA3	-0.45418	0.00172491	Carbonic anhydrase 3
Q86WU2	LDHD	-0.510015	0.00174898	Probable D-lactate dehydrogenase, mitochondrial
P61981	YWHAG	0.453258	0.00176746	14-3-3 protein gamma, 14-3-3 protein gamma, N-terminally processed
Q9Y4G6	TLN2	0.451545	0.00184896	Talin-2
P51857	AKR1D1	0.450359	0.00190732	3-oxo-5-beta-steroid 4-dehydrogenase
P15559	NQO1	0.449239	0.00196393	NAD(P)H dehydrogenase [quinone] 1
O75396	SEC22B	0.451038	0.00212087	Vesicle-trafficking protein SEC22b
P22392, O60361	NME2, NME2P1	0.444496	0.0022205	Nucleoside diphosphate kinase B, Putative nucleoside diphosphate kinase
P09936	UCHL1	0.443442	0.00228138	Ubiquitin carboxyl-terminal hydrolase isozyme L1
Q8N8N7	PTGR2	0.447725	0.00230788	Prostaglandin reductase 2
P40925	MDH1	0.442124	0.00235956	Malate dehydrogenase, cytoplasmic
Q8IWE2	FAM114A1	0.454763	0.00248069	Protein NOXP20
P43487	RANBP1	-0.439621	0.00251463	Ran-specific GTPase-activating protein
Q969Q0, P83881	RPL36AL, RPL36A	-0.52737	0.00274748	60S ribosomal protein L36a-like, 60S ribosomal protein L36a
O94979	SEC31A	0.439973	0.00280349	Protein transport protein Sec31A
P61158	ACTR3	0.432374	0.00301536	Actin-related protein 3
Q9NYU2	UGGT1	0.436183	0.00307823	UDP-glucose:glycoprotein glucosyltransferase 1
P49356	FNTB	0.460038	0.00310056	Protein farnesyltransferase subunit beta
Q9NVG8	TBC1D13	0.478667	0.00314511	TBC1 domain family member 13
P63167	DYNLL1	0.444814	0.00316239	Dynein light chain 1, cytoplasmic
P34949	MPI	0.434985	0.00316986	Mannose-6-phosphate isomerase
O43301	HSPA12A	0.429014	0.00327589	Heat shock 70 kDa protein 12A
Q8WTS6	SETD7	0.436063	0.00346615	Histone-lysine N-methyltransferase SETD7
O00273	DFFA	0.434779	0.00357426	DNA fragmentation factor subunit alpha
P63173	RPL38	-0.527586	0.00371405	60S ribosomal protein L38
O14879	IFIT3	0.453082	0.00377377	Interferon-induced protein with tetratricopeptide repeats 3
P15927	RPA2	-0.54505	0.00398404	Replication protein A 32 kDa subunit
P40763	STAT3	0.437911	0.00419049	Signal transducer and activator of transcription 3
Q9Y3C8	UFC1	0.422933	0.00423337	Ubiquitin-fold modifier-conjugating enzyme 1
Q92506	HSD17B8	-0.440191	0.00447673	Estradiol 17-beta-dehydrogenase 8
Q641Q2, Q9Y4E1	FAM21A, FAM21C	0.418916	0.00465132	WASH complex subunit FAM21A, WASH complex subunit FAM21C
Q9H488	POFUT1	0.421716	0.00485372	GDP-fucose protein O-fucosyltransferase 1
Q16543	CDC37	0.41149	0.00498088	Hsp90 co-chaperone Cdc37, Hsp90 co-chaperone Cdc37, N-terminally processed
P08575	PTPRC	-0.588503	0.00500993	Receptor-type tyrosine-protein phosphatase C
Q8N8S7	ENAH	-0.45107	0.00507886	Protein enabled homolog
Q01844	EWSR1	-0.415025	0.00509	RNA-binding protein EWS
Q9BVG4	PBDC1	0.417261	0.00537316	Protein PBDC1
P55008	AIF1	0.40813	0.00538422	Allograft inflammatory factor 1
P07237	P4HB	0.4078	0.00542526	Protein disulfide-isomerase
P55854	SUMO3	0.405099	0.00577212	Small ubiquitin-related modifier 3
P68032, P68133	ACTC1, ACTA1	-0.404374	0.0058684	Actin, alpha cardiac muscle 1, Actin, alpha skeletal muscle
Q9H7C9	AAMDC	0.406724	0.00614797	Mth938 domain-containing protein
P08138	NGFR	-0.603774	0.00619317	Tumor necrosis factor receptor superfamily member 16
P13798	APEH	-0.401212	0.00630505	Acylamino-acid-releasing enzyme
Q13564	NAE1	0.409952	0.00633019	NEDD8-activating enzyme E1 regulatory subunit
P26373	RPL13	-0.471817	0.0064065	60S ribosomal protein L13
Q99714	HSD17B10	-0.400488	0.00640899	3-hydroxyacyl-CoA dehydrogenase type-2
P42677, Q71UM5	RPS27, RPS27L	-0.404172	0.00650929	40S ribosomal protein S27, 40S ribosomal protein S27-like
Q9HCU0	CD248	0.402636	0.00673561	Endosialin
P04114	APOB	-0.397457	0.00685996	Apolipoprotein B-100, Apolipoprotein B-48
P09668	CTSH	0.421388	0.0071908	Pro-cathepsin H, Cathepsin H mini chain, Cathepsin H, Cathepsin H heavy chain, Cathepsin H light chain
Q96S19	C16orf13	0.443501	0.00722108	UPF0585 protein C16orf13
P61421	ATP6V0D1	0.424291	0.00754501	V-type proton ATPase subunit d 1
Q99426	TBCB	0.391462	0.0078336	Tubulin-folding cofactor B
Q5NDL2	EOGT	0.437838	0.00806996	EGF domain-specific O-linked N-acetylglucosamine transferase
P16615	ATP2A2	0.394094	0.0081223	Sarcoplasmic/endoplasmic reticulum calcium ATPase 2
Q9Y2Q5	LAMTOR2	0.393601	0.0082094	Ragulator complex protein LAMTOR2
P06576	ATP5B	-0.388234	0.0084057	ATP synthase subunit beta, mitochondrial
Q6BCY4	CYB5R2	-0.51356	0.00864568	NADH-cytochrome b5 reductase 2
P02511	CRYAB	0.385533	0.00891173	Alpha-crystallin B chain
P34932	HSPA4	0.385335	0.00894977	Heat shock 70 kDa protein 4
Q16881	TXNRD1	0.382634	0.00948377	Thioredoxin reductase 1, cytoplasmic
Q9H4X1	RGCC	-0.386003	0.00965624	Regulator of cell cycle RGCC
Q8N126	CADM3	-0.522609	0.00968466	Cell adhesion molecule 3
P36542	ATP5C1	-0.383607	0.0101558	ATP synthase subunit gamma, mitochondrial
P51452	DUSP3	0.38736	0.010279	Dual specificity protein phosphatase 3
O60763	USO1	0.382889	0.0103098	General vesicular transport factor p115
Q07157	TJP1	0.381691	0.0105711	Tight junction protein ZO-1
Q6NUM9	RETSAT	0.376902	0.0107083	All-trans-retinol 13,14-reductase
O75534	CSDE1	0.389774	0.0107231	Cold shock domain-containing protein E1
Q04637	EIF4G1	-0.42569	0.0107865	Eukaryotic translation initiation factor 4 gamma 1
P14621	ACYP2	0.379999	0.0109496	Acylphosphatase-2
O75531	BANF1	-0.375651	0.0109931	Barrier-to-autointegration factor, Barrier-to-autointegration factor, N-terminally processed
Q9BQI0	AIF1L	-0.692308	0.0111472	Allograft inflammatory factor 1-like
Q7Z5R6	APBB1IP	0.42891	0.0113712	Amyloid beta A4 precursor protein-binding family B member 1-interacting protein
P98179	RBM3	-0.373608	0.0114716	RNA-binding protein 3
P08123	COL1A2	-0.385413	0.0117153	Collagen alpha-2(I) chain
O95292	VAPB	0.371698	0.0119353	Vesicle-associated membrane protein-associated protein B/C
O43504	LAMTOR5	-0.37038	0.0122643	Ragulator complex protein LAMTOR5
O94919	ENDOD1	-0.386183	0.0126347	Endonuclease domain-containing 1 protein
Q8WWM9	CYGB	-0.385661	0.0127657	Cytoglobin
Q5VW32	BROX	0.379644	0.0131476	BRO1 domain-containing protein BROX
Q9UHA4	LAMTOR3	0.385889	0.0132117	Ragulator complex protein LAMTOR3
P14324	FDPS	-0.366296	0.013334	Farnesyl pyrophosphate synthase
P61604	HSPE1	-0.365505	0.01355	10 kDa heat shock protein, mitochondrial
P42330	AKR1C3	0.364583	0.0138058	Aldo-keto reductase family 1 member C3
P62993	GRB2	0.364187	0.0139166	Growth factor receptor-bound protein 2
P51649	ALDH5A1	0.367679	0.0140735	Succinate-semialdehyde dehydrogenase, mitochondrial
P61457	PCBD1	-0.439113	0.0141839	Pterin-4-alpha-carbinolamine dehydratase
Q9GZZ9	UBA5	0.365693	0.014642	Ubiquitin-like modifier-activating enzyme 5
P26639	TARS	0.364847	0.01489	Threonine--tRNA ligase, cytoplasmic
Q12797	ASPH	0.360696	0.0149292	Aspartyl/asparaginyl beta-hydroxylase
Q5HYK7	SH3D19	0.432302	0.0151509	SH3 domain-containing protein 19
P13693	TPT1	0.359378	0.0153272	Translationally-controlled tumor protein
P53621	COPA	0.371298	0.0154816	Coatomer subunit alpha, Xenin, Proxenin
P35612	ADD2	-0.417983	0.0154982	Beta-adducin
Q14254	FLOT2	0.357797	0.0158167	Flotillin-2
Q06828	FMOD	-0.356348	0.0162769	Fibromodulin
P07858	CTSB	0.356018	0.0163831	Cathepsin B, Cathepsin B light chain, Cathepsin B heavy chain
Q8N6H7, Q9NP61	ARFGAP2, ARFGAP3	-0.718182	0.0167992	ADP-ribosylation factor GTPase-activating protein 2, ADP-ribosylation factor GTPase-activating protein 3
P17813	ENG	-0.379068	0.0173204	Endoglin
Q9BQI9	NRIP2	-0.582782	0.0178282	Nuclear receptor-interacting protein 2
P41250	GARS	0.355545	0.0178609	Glycine--tRNA ligase
Q96AD5	PNPLA2	0.371875	0.0181374	Patatin-like phospholipase domain-containing protein 2
P23588	EIF4B	-0.350155	0.0183736	Eukaryotic translation initiation factor 4B
Q8NBJ7	SUMF2	0.355735	0.0192255	Sulfatase-modifying factor 2
P23141	CES1	0.347388	0.0193816	Liver carboxylesterase 1
P07686	HEXB	0.3464	0.0197527	Beta-hexosaminidase subunit beta, Beta-hexosaminidase subunit beta chain B, Beta-hexosaminidase subunit beta chain A
Q9H4G4	GLIPR2	-0.383357	0.0197928	Golgi-associated plant pathogenesis-related protein 1
Q15819	UBE2V2	0.35006	0.0198364	Ubiquitin-conjugating enzyme E2 variant 2
O95182	NDUFA7	-0.486166	0.0198471	NADH dehydrogenase [ubiquinone] 1 alpha subcomplex subunit 7
Q9NVD7	PARVA	0.345543	0.0200791	Alpha-parvin
Q8N3F0	MTURN	0.34495	0.0203078	Maturin
Q10588	BST1	-0.375116	0.0203092	ADP-ribosyl cyclase/cyclic ADP-ribose hydrolase 2
P52895	AKR1C2	0.344687	0.0204101	Aldo-keto reductase family 1 member C2
O14841	OPLAH	0.364839	0.0206294	5-oxoprolinase
Q96IX5	USMG5	-0.347805	0.0207004	Up-regulated during skeletal muscle growth protein 5
O60262	GNG7	-0.7	0.0208124	Guanine nucleotide-binding protein G(I)/G(S)/G(O) subunit gamma-7
P13639	EEF2	-0.343501	0.020876	Elongation factor 2
P05023	ATP1A1	-0.342776	0.021165	Sodium/potassium-transporting ATPase subunit alpha-1
P20073	ANXA7	0.34271	0.0211915	Annexin A7
Q7Z4V5	HDGFRP2	0.358726	0.0212684	Hepatoma-derived growth factor-related protein 2
Q9Y333	LSM2	-0.349983	0.0214108	U6 snRNA-associated Sm-like protein LSm2
P32969	RPL9	-0.386722	0.0217394	60S ribosomal protein L9
Q8ND94	LRRN4CL	-0.52807	0.0217395	LRRN4 C-terminal-like protein
Q99653	CHP1	-0.341327	0.0217532	Calcineurin B homologous protein 1
O43719	HTATSF1	0.403446	0.0220367	HIV Tat-specific factor 1
P55145	MANF	0.352012	0.0222445	Mesencephalic astrocyte-derived neurotrophic factor
P25311	AZGP1	-0.338889	0.0227734	Zinc-alpha-2-glycoprotein
Q8NDH3	NPEPL1	0.341321	0.0233623	Probable aminopeptidase NPEPL1
Q06136	KDSR	-0.377116	0.0233731	3-ketodihydrosphingosine reductase
O60493	SNX3	0.336583	0.0237751	Sorting nexin-3
P46821	MAP1B	0.340322	0.0237967	Microtubule-associated protein 1B, MAP1B heavy chain, MAP1 light chain LC1
P00167	CYB5A	-0.336518	0.0238043	Cytochrome b5
P06727	APOA4	-0.336452	0.0238334	Apolipoprotein A-IV
P55263	ADK	0.335859	0.0240974	Adenosine kinase
P50570	DNM2	-0.405645	0.0243652	Dynamin-2
Q96FQ6	S100A16	-0.338784	0.0244791	Protein S100-A16
P36871	PGM1	0.333751	0.0250559	Phosphoglucomutase-1
P28482	MAPK1	0.333421	0.0252085	Mitogen-activated protein kinase 1
P33241	LSP1	0.377084	0.0255494	Lymphocyte-specific protein 1
P47985, P0C7P4	UQCRFS1, UQCRFS1P1	-0.332301	0.0257332	Cytochrome b-c1 complex subunit Rieske, mitochondrial, Cytochrome b-c1 complex subunit 11, Putative cytochrome b-c1 complex subunit Rieske-like protein 1
P26583	HMGB2	-0.332301	0.0257332	High mobility group protein B2
P31947	SFN	0.332038	0.025858	14-3-3 protein sigma
P49327	FASN	-0.332038	0.025858	Fatty acid synthase, [Acyl-carrier-protein] S-acetyltransferase, [Acyl-carrier-protein] S-malonyltransferase, 3-oxoacyl-[acyl-carrier-protein] synthase, 3-oxoacyl-[acyl-carrier-protein] reductase, 3-hydroxyacyl-[acyl-carrier-protein] dehydratase, Enoyl-[acyl-carrier-protein] reductase, Oleoyl-[acyl-carrier-protein] hydrolase
Q13492	PICALM	0.356496	0.0259044	Phosphatidylinositol-binding clathrin assembly protein
P10620	MGST1	0.331511	0.026109	Microsomal glutathione S-transferase 1
Q13409	DYNC1I2	0.331445	0.0261405	Cytoplasmic dynein 1 intermediate chain 2
P04083	ANXA1	0.331313	0.0262037	Annexin A1
Q9BSJ8	ESYT1	0.331049	0.0263303	Extended synaptotagmin-1
P35241	RDX	0.330984	0.0263621	Radixin
P02649	APOE	-0.330654	0.0265213	Apolipoprotein E
Q15181	PPA1	0.330325	0.0266813	Inorganic pyrophosphatase
Q14767	LTBP2	-0.454783	0.0267159	Latent-transforming growth factor beta-binding protein 2
P80108	GPLD1	0.370399	0.0268167	Phosphatidylinositol-glycan-specific phospholipase D
Q9NYL2	ZAK	0.453913	0.0270354	Mitogen-activated protein kinase kinase kinase MLT
Q96MM6	HSPA12B	-0.353882	0.0270942	Heat shock 70 kDa protein 12B
O00763	ACACB	0.329271	0.0271987	Acetyl-CoA carboxylase 2, Biotin carboxylase
Q9H7Z7	PTGES2	-0.357827	0.0274039	Prostaglandin E synthase 2, Prostaglandin E synthase 2 truncated form
Q15363	TMED2	-0.362397	0.0275067	Transmembrane emp24 domain-containing protein 2
Q9Y281	CFL2	0.328612	0.0275263	Cofilin-2
P06703	S100A6	-0.328546	0.0275593	Protein S100-A6
Q9UJ70	NAGK	0.328151	0.0277576	N-acetyl-D-glucosamine kinase
Q0VDG4	SCRN3	0.367568	0.0280729	Secernin-3
Q14764	MVP	0.326899	0.0283935	Major vault protein
Q16186	ADRM1	-0.371989	0.028449	Proteasomal ubiquitin receptor ADRM1
P60891, P11908, P21108	PRPS1, PRPS2, PRPS1L1	-0.326701	0.028495	Ribose-phosphate pyrophosphokinase 1, Ribose-phosphate pyrophosphokinase 2, Ribose-phosphate pyrophosphokinase 3
P26885	FKBP2	0.326174	0.0287672	Peptidyl-prolyl cis-trans isomerase FKBP2
Q15493	RGN	0.358129	0.0295247	Regucalcin
P84077, P61204	ARF1, ARF3	-0.324659	0.0295617	ADP-ribosylation factor 1, ADP-ribosylation factor 3
P0DOX8, B9A064	IGLL5	-0.32176	0.0311324	Immunoglobulin lambda-like polypeptide 5
Q15369	TCEB1	0.325029	0.0313374	Transcription elongation factor B polypeptide 1
Q9UMY4	SNX12	0.32869	0.0313941	Sorting nexin-12
P02724	GYPA	-0.336615	0.0313998	Glycophorin-A
P48444	ARCN1	0.324465	0.0316494	Coatomer subunit delta
P35232	PHB	-0.320772	0.0316833	Prohibitin
Q9UHQ4	BCAP29	-0.50697	0.0317702	B-cell receptor-associated protein 29
Q9UDW1	UQCR10	-0.526961	0.0318066	Cytochrome b-c1 complex subunit 9
A0A0C4DH55, P01624	IGKV3D-7	-0.344939	0.0320853	Ig kappa chain V-III region POM
Q93008	USP9X	0.368248	0.0321238	Probable ubiquitin carboxyl-terminal hydrolase FAF-X
P15374	UCHL3	0.31952	0.0323928	Ubiquitin carboxyl-terminal hydrolase isozyme L3
P09467	FBP1	0.319455	0.0324305	Fructose-1,6-bisphosphatase 1
Q9NY33	DPP3	0.319059	0.0326575	Dipeptidyl peptidase 3
P61513	RPL37A	-0.379399	0.0329752	60S ribosomal protein L37a
O14737	PDCD5	-0.318071	0.0332307	Programmed cell death protein 5
Q15075	EEA1	0.317149	0.0337731	Early endosome antigen 1
Q9BWM7	SFXN3	-0.538235	0.0338078	Sideroflexin-3
O43396	TXNL1	0.317083	0.0338121	Thioredoxin-like protein 1
P62979, P62987, P0CG47, P0CG48	RPS27A, UBA52, UBB, UBC	-0.316226	0.0343228	Ubiquitin-40S ribosomal protein S27a, Ubiquitin, 40S ribosomal protein S27a, Ubiquitin-60S ribosomal protein L40, Ubiquitin, 60S ribosomal protein L40, Polyubiquitin-B, Ubiquitin, Polyubiquitin-C, Ubiquitin
P20339	RAB5A	-0.400985	0.0344522	Ras-related protein Rab-5A
P22033	MUT	0.315633	0.03468	Methylmalonyl-CoA mutase, mitochondrial
Q9H4A4	RNPEP	0.314448	0.0354038	Aminopeptidase B
Q14CZ8	HEPACAM	-0.346867	0.0354404	Hepatocyte cell adhesion molecule
Q07021	C1QBP	-0.314382	0.0354443	Complement component 1 Q subcomponent-binding protein, mitochondrial
Q9Y376	CAB39	0.324217	0.0361968	Calcium-binding protein 39
P51888	PRELP	-0.312471	0.0366375	Prolargin
O00629	KPNA4	0.312274	0.0367628	Importin subunit alpha-3
Q6UVK1	CSPG4	-0.349186	0.036853	Chondroitin sulfate proteoglycan 4
Q16718	NDUFA5	-0.319036	0.0370463	NADH dehydrogenase [ubiquinone] 1 alpha subcomplex subunit 5
Q14108	SCARB2	-0.312637	0.0388091	Lysosome membrane protein 2
P84243, Q71DI3, Q16695, P68431	H3F3A, HIST2H3A, HIST3H3, HIST1H3A	-0.308452	0.0392553	Histone H3.3, Histone H3.2, Histone H3.1t, Histone H3.1
P11498	PC	-0.308123	0.0394764	Pyruvate carboxylase, mitochondrial
P02730	SLC4A1	-0.307794	0.0396987	Band 3 anion transport protein
P05106	ITGB3	-0.392447	0.0397439	Integrin beta-3
P11166	SLC2A1	-0.314355	0.0400738	Solute carrier family 2, facilitated glucose transporter member 1
Q9UBI6	GNG12	-0.306344	0.0406886	Guanine nucleotide-binding protein G(I)/G(S)/G(O) subunit gamma-12
P45381	ASPA	0.320833	0.0408332	Aspartoacylase
Q53SF7	COBLL1	0.328964	0.0408703	Cordon-bleu protein-like 1
Q8IWW8	ADHFE1	-0.376641	0.0410018	Hydroxyacid-oxoacid transhydrogenase, mitochondrial
P25398	RPS12	-0.305817	0.0410535	40S ribosomal protein S12
P30040	ERP29	0.305817	0.0410535	Endoplasmic reticulum resident protein 29
Q9H0E2	TOLLIP	0.305027	0.0416059	Toll-interacting protein
P19367	HK1	0.513613	0.0418537	Hexokinase-1
Q9NZL9	MAT2B	0.304236	0.0421644	Methionine adenosyltransferase 2 subunit beta
Q01105, P0DME0	SET, SETSIP	-0.30417	0.0422112	Protein SET, Protein SETSIP
Q9Y3D6	FIS1	-0.303907	0.0423989	Mitochondrial fission 1 protein
O00410	IPO5	0.307058	0.0426188	Importin-5
P78527	PRKDC	-0.394383	0.0427008	DNA-dependent protein kinase catalytic subunit
O76003	GLRX3	0.326146	0.0427342	Glutaredoxin-3
P62745	RHOB	-0.373081	0.043069	Rho-related GTP-binding protein RhoB
O95834	EML2	0.302919	0.0431088	Echinoderm microtubule-associated protein-like 2
P63208	SKP1	-0.302919	0.0431088	S-phase kinase-associated protein 1
Q04828	AKR1C1	0.302457	0.0434433	Aldo-keto reductase family 1 member C1
P10809	HSPD1	-0.302326	0.0435393	60 kDa heat shock protein, mitochondrial
O75521	ECI2	-0.414003	0.0443049	Enoyl-CoA delta isomerase 2, mitochondrial
L0R6Q1	SLC35A4	-0.319527	0.0444506
O95563	MPC2	-0.33683	0.04456	Mitochondrial pyruvate carrier 2
Q53GQ0	HSD17B12	-0.311576	0.0445782	Very-long-chain 3-oxoacyl-CoA reductase
Q969Z3	MARC2	-0.319246	0.0446488	Mitochondrial amidoxime reducing component 2
P40123	CAP2	0.30081	0.0446555	Adenylyl cyclase-associated protein 2
P0DJI8	SAA1	-0.357071	0.0448327	Serum amyloid A-1 protein, Amyloid protein A, Serum amyloid protein A(2-104), Serum amyloid protein A(3-104), Serum amyloid protein A(2-103), Serum amyloid protein A(2-102), Serum amyloid protein A(4-101)
P18085	ARF4	0.322992	0.0449019	ADP-ribosylation factor 4
A0AVT1	UBA6	0.314822	0.0449839	Ubiquitin-like modifier-activating enzyme 6
Q5VVQ6	YOD1	-0.444156	0.0450675	Ubiquitin thioesterase OTU1
Q16629	SRSF7	-0.300217	0.0450986	Serine/arginine-rich splicing factor 7
P63010	AP2B1	0.300086	0.0451976	AP-2 complex subunit beta
Q8IYI6	EXOC8	0.374677	0.0452241	Exocyst complex component 8
P30047	GCHFR	-0.29969	0.0454955	GTP cyclohydrolase 1 feedback regulatory protein
P49354	FNTA	0.299427	0.0456949	Protein farnesyltransferase/geranylgeranyltransferase type-1 subunit alpha
O95359	TACC2	0.3312	0.0457919	Transforming acidic coiled-coil-containing protein 2
Q9Y4W6	AFG3L2	-0.37991	0.046139	AFG3-like protein 2
Q08211	DHX9	0.316807	0.0463974	ATP-dependent RNA helicase A
Q5JWF2, P63092	GNAS	-0.298307	0.0465507	Guanine nucleotide-binding protein G(s) subunit alpha isoforms XLas, Guanine nucleotide-binding protein G(s) subunit alpha isoforms short
O60749	SNX2	0.298175	0.0466522	Sorting nexin-2
Q7Z4H3	HDDC2	-0.387057	0.0469769	HD domain-containing protein 2
Q9Y5L4	TIMM13	-0.307618	0.0475048	Mitochondrial import inner membrane translocase subunit Tim13
P21926	CD9	-0.296792	0.0477291	CD9 antigen
P47756	CAPZB	0.29666	0.0478327	F-actin-capping protein subunit beta
P27816	MAP4	0.296396	0.0480405	Microtubule-associated protein 4
Q96A49	SYAP1	0.461404	0.0483916	Synapse-associated protein 1
P20700	LMNB1	0.295606	0.0486681	Lamin-B1
P09105	HBQ1	-0.314071	0.0488925	Hemoglobin subunit theta-1
Q9UBR2	CTSZ	0.295079	0.0490903	Cathepsin Z
O60784	TOM1	0.29839	0.0491385	Target of Myb protein 1
O14980	XPO1	0.334897	0.0492377	Exportin-1
Q99536	VAT1	-0.294815	0.0493024	Synaptic vesicle membrane protein VAT-1 homolog
Q6IBS0	TWF2	-0.345588	0.0494768	Twinfilin-2
P42167, P42166	TMPO	-0.294486	0.0495687	Lamina-associated polypeptide 2, isoforms beta/gamma, Thymopoietin, Thymopentin, Lamina-associated polypeptide 2, isoform alpha, Thymopoietin, Thymopentin
P23434	GCSH	-0.29442	0.0496221	Glycine cleavage system H protein, mitochondrial
P61952	GNG11	-0.308563	0.0496624	Guanine nucleotide-binding protein G(I)/G(S)/G(O) subunit gamma-11
P12956	XRCC6	-0.294091	0.0498897	X-ray repair cross-complementing protein 6
Q9UKK9	NUDT5	0.293959	0.0499971	ADP-sugar pyrophosphatase
P61020	RAB5B	-0.300536	0.0502056	Ras-related protein Rab-5B
P08237	PFKM	-0.319216	0.0507608	ATP-dependent 6-phosphofructokinase, muscle type
Q6DD88	ATL3	0.292839	0.0509174	Atlastin-3
Q7KZF4	SND1	0.295218	0.0517164	Staphylococcal nuclease domain-containing protein 1
Q15041	ARL6IP1	-0.317137	0.0523713	ADP-ribosylation factor-like protein 6-interacting protein 1
Q15149	PLEC	0.29106	0.0524072	Plectin
Q92973	TNPO1	0.297655	0.0525582	Transportin-1
Q13232	NME3	0.301203	0.0525754	Nucleoside diphosphate kinase 3
Q8IV08	PLD3	0.304194	0.0531551	Phospholipase D3
P25705	ATP5A1	-0.289808	0.0534765	ATP synthase subunit alpha, mitochondrial
O75629	CREG1	0.299664	0.0538551	Protein CREG1
Q9BS26	ERP44	0.288688	0.0544481	Endoplasmic reticulum resident protein 44
Q15257	PPP2R4	0.288491	0.054621	Serine/threonine-protein phosphatase 2A activator
O43294	TGFB1I1	-0.298691	0.0546761	Transforming growth factor beta-1-induced transcript 1 protein
P21291	CSRP1	-0.288161	0.0549102	Cysteine and glycine-rich protein 1
Q9Y6C9	MTCH2	-0.335924	0.0559678	Mitochondrial carrier homolog 2
P16219	ACADS	-0.28691	0.0560203	Short-chain specific acyl-CoA dehydrogenase, mitochondrial
P52566	ARHGDIB	0.286844	0.0560793	Rho GDP-dissociation inhibitor 2
Q15691	MAPRE1	0.286844	0.0560793	Microtubule-associated protein RP/EB family member 1
Q9HBL0	TNS1	0.286712	0.0561972	Tensin-1
P02775	PPBP	-0.289872	0.0563078	Platelet basic protein, Connective tissue-activating peptide III, TC-2, Connective tissue-activating peptide III(1-81), Beta-thromboglobulin, Neutrophil-activating peptide 2(74), Neutrophil-activating peptide 2(73), Neutrophil-activating peptide 2, TC-1, Neutrophil-activating peptide 2(1-66), Neutrophil-activating peptide 2(1-63)
P52815	MRPL12	-0.292909	0.0566269	39S ribosomal protein L12, mitochondrial
P40306	PSMB10	0.288735	0.057326	Proteasome subunit beta type-10
P09417	QDPR	0.285328	0.0574483	Dihydropteridine reductase
P20774	OGN	-0.285197	0.0575686	Mimecan
Q52LJ0	FAM98B	-0.345161	0.0578276	Protein FAM98B
P40429	RPL13A	-0.454311	0.0582238	60S ribosomal protein L13a
Q96Q06	PLIN4	0.283945	0.0587216	Perilipin-4
Q9NQR4	NIT2	0.283747	0.0589053	Omega-amidase NIT2
Q9Y279	VSIG4	0.317781	0.0589343	V-set and immunoglobulin domain-containing protein 4
Q13526	PIN1	0.283484	0.059151	Peptidyl-prolyl cis-trans isomerase NIMA-interacting 1
Q86VB7	CD163	0.283418	0.0592125	Scavenger receptor cysteine-rich type 1 protein M130, Soluble CD163
P00326	ADH1C	0.289965	0.0592759	Alcohol dehydrogenase 1C
Q8NBS9	TXNDC5	0.283154	0.0594592	Thioredoxin domain-containing protein 5
Q9UBQ0	VPS29	0.282957	0.0596448	Vacuolar protein sorting-associated protein 29
Q9UKM9	RALY	0.312133	0.0600044	RNA-binding protein Raly
P37108	SRP14	-0.354187	0.0600921	Signal recognition particle 14 kDa protein
Q27J81	INF2	0.311778	0.0603122	Inverted formin-2
O95299	NDUFA10	0.325159	0.060598	NADH dehydrogenase [ubiquinone] 1 alpha subcomplex subunit 10, mitochondrial
Q7RTV0	PHF5A	0.298232	0.0616008	PHD finger-like domain-containing protein 5A
O00170	AIP	0.294351	0.0617478	AH receptor-interacting protein
P47895	ALDH1A3	0.310118	0.061765	Aldehyde dehydrogenase family 1 member A3
P46779	RPL28	-0.326398	0.0637602	60S ribosomal protein L28
O60888	CUTA	-0.295417	0.0642152	Protein CutA
Q9Y6U3	SCIN	0.320703	0.0648906	Adseverin
P61956	SUMO2	0.283233	0.0657029	Small ubiquitin-related modifier 2
P31153	MAT2A	0.276698	0.0657649	S-adenosylmethionine synthase isoform type-2
Q13283	G3BP1	0.305613	0.0658483	Ras GTPase-activating protein-binding protein 1
P14625	HSP90B1	0.276435	0.0660331	Endoplasmin
P03950	ANG	0.300925	0.0663768	Angiogenin
Q92841	DDX17	0.296776	0.0665583	Probable ATP-dependent RNA helicase DDX17
P52209	PGD	0.27571	0.0667753	6-phosphogluconate dehydrogenase, decarboxylating
Q9UQN3	CHMP2B	0.308514	0.0671451	Charged multivesicular body protein 2b
O75955	FLOT1	-0.275051	0.0674557	Flotillin-1
P31040	SDHA	-0.275051	0.0674557	Succinate dehydrogenase [ubiquinone] flavoprotein subunit, mitochondrial
Q14914	PTGR1	0.274985	0.0675241	Prostaglandin reductase 1
Q96FV2	SCRN2	0.274985	0.0675241	Secernin-2
P02452	COL1A1	-0.295374	0.0679155	Collagen alpha-1(I) chain
O43488	AKR7A2	0.273865	0.0686943	Aflatoxin B1 aldehyde reductase member 2
P42773	CDKN2C	0.276613	0.0691147	Cyclin-dependent kinase 4 inhibitor C
P30419	NMT1	0.27612	0.0696323	Glycylpeptide N-tetradecanoyltransferase 1
P50990	CCT8	-0.272943	0.0696701	T-complex protein 1 subunit theta
P04080	CSTB	0.272877	0.0697402	Cystatin-B
Q96GX9	APIP	0.282878	0.0697779	Methylthioribulose-1-phosphate dehydratase
P42566	EPS15	0.415038	0.0700529	Epidermal growth factor receptor substrate 15
Q9NR16	CD163L1	-0.376522	0.0705907	Scavenger receptor cysteine-rich type 1 protein M160
Q9H0U4	RAB1B	-0.272021	0.0706568	Ras-related protein Rab-1B
Q14956	GPNMB	-0.285216	0.0706765	Transmembrane glycoprotein NMB
P51692	STAT5B	0.278185	0.0708768	Signal transducer and activator of transcription 5B
P23284	PPIB	0.271098	0.0716546	Peptidyl-prolyl cis-trans isomerase B
Q99417	MYCBP	-0.277203	0.0719192	C-Myc-binding protein
P14317	HCLS1	0.270703	0.0720856	Hematopoietic lineage cell-specific protein
O43493	TGOLN2	-0.295032	0.0721439	Trans-Golgi network integral membrane protein 2
O15061	SYNM	0.273592	0.0723324	Synemin
P37840	SNCA	-0.270374	0.0724463	Alpha-synuclein
Q96CT7	CCDC124	-0.409929	0.0726442	Coiled-coil domain-containing protein 124
Q8TAT6	NPLOC4	0.290096	0.0732213	Nuclear protein localization protein 4 homolog
P00488	F13A1	0.269319	0.0736102	Coagulation factor XIII A chain
P23381	WARS	0.268858	0.074124	Tryptophan--tRNA ligase, cytoplasmic, T1-TrpRS, T2-TrpRS
P35613	BSG	-0.268199	0.0748629	Basigin
Q6UWY5	OLFML1	-0.268068	0.0750114	Olfactomedin-like protein 1
O95825	CRYZL1	0.284629	0.0750611	Quinone oxidoreductase-like protein 1
P28062	PSMB8	0.267936	0.0751601	Proteasome subunit beta type-8
P47755	CAPZA2	-0.267738	0.0753836	F-actin-capping protein subunit alpha-2
P02749	APOH	-0.267607	0.0755329	Beta-2-glycoprotein 1
Q13867	BLMH	0.267343	0.0758322	Bleomycin hydrolase
Q9Y617	PSAT1	0.29447	0.0768648	Phosphoserine aminotransferase
Q9UMS4	PRPF19	0.271756	0.0779248	Pre-mRNA-processing factor 19
Q99538	LGMN	0.268579	0.0779322	Legumain
P11117	ACP2	0.301702	0.0781753	Lysosomal acid phosphatase
Q13404	UBE2V1	0.265037	0.0784909	Ubiquitin-conjugating enzyme E2 variant 1
P48147	PREP	0.26484	0.0787222	Prolyl endopeptidase
P07339	CTSD	0.264444	0.0791863	Cathepsin D, Cathepsin D light chain, Cathepsin D heavy chain
Q9H1E5	TMX4	0.403008	0.079214	Thioredoxin-related transmembrane protein 4
P00325	ADH1B	-0.264378	0.0792639	Alcohol dehydrogenase 1B
A0FGR8	ESYT2	0.273814	0.0793155	Extended synaptotagmin-2
Q08722	CD47	-0.300182	0.0797625	Leukocyte surface antigen CD47
P49589	CARS	-0.263917	0.0798085	Cysteine--tRNA ligase, cytoplasmic
P09429, B2RPK0	HMGB1, HMGB1P1	-0.263785	0.0799646	High mobility group protein B1, Putative high mobility group protein B1-like 1
Q99757	TXN2	-0.266747	0.0800617	Thioredoxin, mitochondrial
Q53HC9	TSSC1	0.335569	0.0808577	Protein TSSC1
Q9Y4Z0	LSM4	-0.272123	0.0812626	U6 snRNA-associated Sm-like protein LSm4
P62807, O60814, Q99880, Q99879, Q99877, Q93079, Q5QNW6, P58876, P57053	HIST1H2BC, HIST1H2BK, HIST1H2BL, HIST1H2BM, HIST1H2BN, HIST1H2BH, HIST2H2BF, HIST1H2BD, H2BFS	-0.262666	0.0813014	Histone H2B type 1-C/E/F/G/I, Histone H2B type 1-K, Histone H2B type 1-L, Histone H2B type 1-M, Histone H2B type 1-N, Histone H2B type 1-H, Histone H2B type 2-F, Histone H2B type 1-D, Histone H2B type F-S
P01011	SERPINA3	-0.262007	0.0820959	Alpha-1-antichymotrypsin, Alpha-1-antichymotrypsin His-Pro-less
Q16658	FSCN1	0.262007	0.0820959	Fascin
Q9NQW7	XPNPEP1	0.267981	0.082313	Xaa-Pro aminopeptidase 1
P02792	FTL	0.260623	0.0837841	Ferritin light chain
Q14677	CLINT1	-0.280176	0.0840667	Clathrin interactor 1
O75964	ATP5L	-0.263373	0.0841013	ATP synthase subunit g, mitochondrial
O60925	PFDN1	0.260228	0.0842714	Prefoldin subunit 1
O00592	PODXL	-0.260096	0.0844343	Podocalyxin
Q969H8	MYDGF	0.259701	0.0849246	Myeloid-derived growth factor
P06454	PTMA	-0.259174	0.0855817	Prothymosin alpha, Prothymosin alpha, N-terminally processed, Thymosin alpha-1
P29218	IMPA1	-0.259042	0.0857466	Inositol monophosphatase 1
P07305	H1F0	-0.258515	0.0864086	Histone H1.0, Histone H1.0, N-terminally processed
P62834	RAP1A	-0.274215	0.0868429	Ras-related protein Rap-1A
P52943	CRIP2	-0.25812	0.0869078	Cysteine-rich protein 2
Q96AT9	RPE	0.258054	0.0869912	Ribulose-phosphate 3-epimerase
Q9BR76	CORO1B	0.257988	0.0870747	Coronin-1B
Q9UNS2	COPS3	0.257856	0.0872418	COP9 signalosome complex subunit 3
P24752	ACAT1	-0.25779	0.0873254	Acetyl-CoA acetyltransferase, mitochondrial
Q96I15	SCLY	0.545455	0.0874531	Selenocysteine lyase
P20674	COX5A	-0.257527	0.0876607	Cytochrome c oxidase subunit 5A, mitochondrial
O15371	EIF3D	0.575758	0.087768	Eukaryotic translation initiation factor 3 subunit D
P54105	CLNS1A	0.301805	0.0880999	Methylosome subunit pICln
P09496	CLTA	-0.257066	0.0882498	Clathrin light chain A
P62805	HIST1H4A	-0.257	0.0883342	Histone H4
O75954	TSPAN9	-0.283699	0.0888296	Tetraspanin-9
P53384	NUBP1	0.340229	0.0890037	Cytosolic Fe-S cluster assembly factor NUBP1
Q96EY8	MMAB	-0.380519	0.0896672	Cob(I)yrinic acid a,c-diamide adenosyltransferase, mitochondrial
P62310	LSM3	-0.25851	0.0902021	U6 snRNA-associated Sm-like protein LSm3
P49588	AARS	0.255353	0.0904649	Alanine--tRNA ligase, cytoplasmic
P22307	SCP2	0.255221	0.0906371	Non-specific lipid-transfer protein
Q15848	ADIPOQ	-0.255155	0.0907233	Adiponectin
Q9UHY7	ENOPH1	0.264171	0.0909255	Enolase-phosphatase E1
Q93062	RBPMS	-0.368822	0.0912002	RNA-binding protein with multiple splicing
P51571	SSR4	0.26336	0.0919581	Translocon-associated protein subunit delta
Q8WXH0	SYNE2	0.293529	0.0920122	Nesprin-2
Q9HC38	GLOD4	0.253706	0.0926353	Glyoxalase domain-containing protein 4
P22234	PAICS	-0.253442	0.0929863	Multifunctional protein ADE2, Phosphoribosylaminoimidazole-succinocarboxamide synthase, Phosphoribosylaminoimidazole carboxylase
O00161	SNAP23	-0.297175	0.0930543	Synaptosomal-associated protein 23
P05026	ATP1B1	-0.312159	0.0930784	Sodium/potassium-transporting ATPase subunit beta-1
P48637	GSS	0.253047	0.0935146	Glutathione synthetase
P00915	CA1	-0.252981	0.0936029	Carbonic anhydrase 1
Q16762	TST	-0.262064	0.0936289	Thiosulfate sulfurtransferase
Q7L1Q6	BZW1	0.251795	0.0952032	Basic leucine zipper and W2 domain-containing protein 1
P56277	CMC4	-0.31531	0.0956905	Cx9C motif-containing protein 4
P46782	RPS5	-0.254273	0.0957934	40S ribosomal protein S5, 40S ribosomal protein S5, N-terminally processed
Q9NVS9	PNPO	0.25407	0.0960671	Pyridoxine-5-phosphate oxidase
P02652	APOA2	-0.251071	0.0961915	Apolipoprotein A-II, Proapolipoprotein A-II, Truncated apolipoprotein A-II
Q96IZ0	PAWR	-0.403717	0.0966211	PRKC apoptosis WT1 regulator protein
P11766	ADH5	0.250544	0.0969152	Alcohol dehydrogenase class-3
Q9NZ08	ERAP1	0.253286	0.0971328	Endoplasmic reticulum aminopeptidase 1
O43617	TRAPPC3	0.256201	0.0972517	Trafficking protein particle complex subunit 3
Q16401	PSMD5	0.249819	0.0979172	26S proteasome non-ATPase regulatory subunit 5
Q9NT62	ATG3	0.255607	0.0980574	Ubiquitin-like-conjugating enzyme ATG3
Q00688	FKBP3	0.249555	0.0982835	Peptidyl-prolyl cis-trans isomerase FKBP3
P15586	GNS	0.249424	0.098467	N-acetylglucosamine-6-sulfatase
P60660	MYL6	-0.248765	0.0993888	Myosin light polypeptide 6
Q92882	OSTF1	0.2609	0.0994376	Osteoclast-stimulating factor 1
P16157	ANK1	-0.248567	0.0996666	Ankyrin-1
P80404	ABAT	0.527273	0.100129	4-aminobutyrate aminotransferase, mitochondrial
O95793	STAU1	0.459341	0.100762	Double-stranded RNA-binding protein Staufen homolog 1
Q96QK1	VPS35	0.247579	0.101065	Vacuolar protein sorting-associated protein 35
O15120	AGPAT2	-0.266397	0.101209	1-acyl-sn-glycerol-3-phosphate acyltransferase beta
Q15843	NEDD8	0.247381	0.101346	NEDD8
Q12765	SCRN1	0.246788	0.102194	Secernin-1
Q9BX97	PLVAP	-0.255592	0.102322	Plasmalemma vesicle-associated protein
Q9NTJ4	MAN2C1	0.258722	0.102397	Alpha-mannosidase 2C1
P14207	FOLR2	-0.258559	0.102621	Folate receptor beta
P01009	SERPINA1	-0.246459	0.102667	Alpha-1-antitrypsin, Short peptide from AAT
P04181	OAT	0.298216	0.103211	Ornithine aminotransferase, mitochondrial, Ornithine aminotransferase, hepatic form, Ornithine aminotransferase, renal form
Q7Z3B1	NEGR1	-0.248784	0.103428	Neuronal growth regulator 1
P29972	AQP1	-0.271844	0.103605	Aquaporin-1
P55060	CSE1L	0.297984	0.103644	Exportin-2
P07954	FH	-0.245537	0.104002	Fumarate hydratase, mitochondrial
P02766	TTR	-0.245405	0.104193	Transthyretin
P35573	AGL	0.551515	0.104298	Glycogen debranching enzyme, 4-alpha-glucanotransferase, Amylo-alpha-1,6-glucosidase
Q9HAB8	PPCS	0.34	0.104444	Phosphopantothenate--cysteine ligase
Q01518	CAP1	0.245207	0.104481	Adenylyl cyclase-associated protein 1
P53007	SLC25A1	-0.244878	0.104963	Tricarboxylate transport protein, mitochondrial
P01008	SERPINC1	-0.244812	0.105059	Antithrombin-III
Q6P1N9	TATDN1	-0.301702	0.105171	Putative deoxyribonuclease TATDN1
P11277	SPTB	-0.244285	0.105834	Spectrin beta chain, erythrocytic
Q9NZJ6	COQ3	-0.372932	0.106075	Ubiquinone biosynthesis O-methyltransferase, mitochondrial
Q9NWV4	C1orf123	0.249792	0.106212	UPF0587 protein C1orf123
P02144	MB	0.338261	0.106316	Myoglobin
O94903	PROSC	0.26226	0.106766	Proline synthase co-transcribed bacterial homolog protein
Q9UEY8	ADD3	0.249028	0.107322	Gamma-adducin
O60669	SLC16A7	-0.294213	0.108147	Monocarboxylate transporter 2
P30046, A6NHG4	DDT, DDTL	-0.242704	0.108183	D-dopachrome decarboxylase, D-dopachrome decarboxylase-like protein
P14209	CD99	-0.242374	0.108678	CD99 antigen
P30405	PPIF	-0.245049	0.108884	Peptidyl-prolyl cis-trans isomerase F, mitochondrial
P04921	GYPC	-0.284115	0.109067	Glycophorin-C
Q96CV9	OPTN	0.244477	0.10974	Optineurin
P04216	THY1	-0.247149	0.110085	Thy-1 membrane glycoprotein
P30101	PDIA3	0.239937	0.11239	Protein disulfide-isomerase A3
Q9Y5X3	SNX5	0.239476	0.113103	Sorting nexin-5
P59666, P59665	DEFA3, DEFA1	-0.250882	0.11361	Neutrophil defensin 3, HP 3-56, Neutrophil defensin 2, Neutrophil defensin 1, HP 1-56, Neutrophil defensin 2
P05165	PCCA	0.238949	0.113923	Propionyl-CoA carboxylase alpha chain, mitochondrial
Q9BV40	VAMP8	-0.509091	0.114016	Vesicle-associated membrane protein 8
Q5H9R7	PPP6R3	0.305419	0.114113	Serine/threonine-protein phosphatase 6 regulatory subunit 3
P09486	SPARC	0.238619	0.114437	SPARC
P55327	TPD52	-0.267585	0.114618	Tumor protein D52
Q16851	UGP2	0.238356	0.11485	UTP--glucose-1-phosphate uridylyltransferase
Q96JY6	PDLIM2	-0.243978	0.114874	PDZ and LIM domain protein 2
Q05707	COL14A1	-0.23829	0.114953	Collagen alpha-1(XIV) chain
P08648	ITGA5	-0.28396	0.11525	Integrin alpha-5, Integrin alpha-5 heavy chain, Integrin alpha-5 light chain
P00746	CFD	0.240812	0.115337	Complement factor D
P49006	MARCKSL1	-0.243676	0.115338	MARCKS-related protein
P82979	SARNP	0.24075	0.115433	SAP domain-containing ribonucleoprotein
Q9UMX0	UBQLN1	-0.237894	0.115575	Ubiquilin-1
P09960	LTA4H	0.237763	0.115782	Leukotriene A-4 hydrolase
P04040	CAT	-0.237499	0.116199	Catalase
Q9Y237	PIN4	0.259014	0.116353	Peptidyl-prolyl cis-trans isomerase NIMA-interacting 4
O14773	TPP1	-0.237038	0.11693	Tripeptidyl-peptidase 1
P80217	IFI35	-0.408824	0.117166	Interferon-induced 35 kDa protein
P00338	LDHA	0.236774	0.11735	L-lactate dehydrogenase A chain
Q9BRX8	FAM213A	0.236709	0.117455	Redox-regulatory protein FAM213A
P62269	RPS18	-0.236643	0.11756	40S ribosomal protein S18
Q15942	ZYX	-0.236577	0.117665	Zyxin
Q13371	PDCL	0.291657	0.117883	Phosducin-like protein
P08572	COL4A2	-0.302135	0.118207	Collagen alpha-2(IV) chain, Canstatin
O94911	ABCA8	-0.264624	0.118839	ATP-binding cassette sub-family A member 8
O15382	BCAT2	-0.247223	0.119151	Branched-chain-amino-acid aminotransferase, mitochondrial
P61353	RPL27	0.256155	0.120483	60S ribosomal protein L27
P50402	EMD	-0.237085	0.121248	Emerin
P05386	RPLP1	-0.234337	0.121284	60S acidic ribosomal protein P1
Q9HA64	FN3KRP	0.234139	0.121607	Ketosamine-3-kinase
P10643	C7	-0.234073	0.121715	Complement component C7
Q9NVH6	TMLHE	-0.279168	0.121784	Trimethyllysine dioxygenase, mitochondrial
P61026	RAB10	-0.233415	0.122798	Ras-related protein Rab-10
Q9UHB6	LIMA1	0.238617	0.123326	LIM domain and actin-binding protein 1
O60220	TIMM8A	-0.244087	0.12406	Mitochondrial import inner membrane translocase subunit Tim8 A
Q12882	DPYD	0.238004	0.124322	Dihydropyrimidine dehydrogenase [NADP(+)]
Q9NX40	OCIAD1	-0.250025	0.124758	OCIA domain-containing protein 1
Q9GZN8	C20orf27	-0.256787	0.124975	UPF0687 protein C20orf27
P54819	AK2	-0.231899	0.125317	Adenylate kinase 2, mitochondrial, Adenylate kinase 2, mitochondrial, N-terminally processed
P17540	CKMT2	0.240276	0.125344	Creatine kinase S-type, mitochondrial
Q9BXK5	BCL2L13	-0.345455	0.125419	Bcl-2-like protein 13
Q96KP4	CNDP2	0.23157	0.12587	Cytosolic non-specific dipeptidase
P16284	PECAM1	-0.233773	0.126691	Platelet endothelial cell adhesion molecule
P14550	AKR1A1	0.230648	0.127427	Alcohol dehydrogenase [NADP(+)]
Q9UJU6	DBNL	0.230648	0.127427	Drebrin-like protein
P55268	LAMB2	0.230582	0.127539	Laminin subunit beta-2
P22695	UQCRC2	-0.230582	0.127539	Cytochrome b-c1 complex subunit 2, mitochondrial
P10606	COX5B	-0.23045	0.127762	Cytochrome c oxidase subunit 5B, mitochondrial
P54108	CRISP3	-0.312308	0.128585	Cysteine-rich secretory protein 3
P08708	RPS17	-0.232496	0.128837	40S ribosomal protein S17
P35998	PSMC2	0.229132	0.130016	26S protease regulatory subunit 7
Q14116	IL18	0.260663	0.130438	Interleukin-18
P56211	ARPP19	-0.382353	0.130676	cAMP-regulated phosphoprotein 19
Q13561	DCTN2	0.227881	0.132185	Dynactin subunit 2
Q14444	CAPRIN1	0.245357	0.132191	Caprin-1
Q13247	SRSF6	-0.286242	0.132232	Serine/arginine-rich splicing factor 6
O75312	ZPR1	0.424176	0.132342	Zinc finger protein ZPR1
Q8WW59	SPRYD4	0.244939	0.132663	SPRY domain-containing protein 4
O75131	CPNE3	0.227419	0.132991	Copine-3
P12532	CKMT1A	0.308462	0.13355	Creatine kinase U-type, mitochondrial
Q5JTV8	TOR1AIP1	-0.25083	0.13407	Torsin-1A-interacting protein 1
P54727	RAD23B	0.226629	0.134381	UV excision repair protein RAD23 homolog B
O95379	TNFAIP8	-0.420242	0.134627	Tumor necrosis factor alpha-induced protein 8
O14949	UQCRQ	0.24643	0.135841	Cytochrome b-c1 complex subunit 8
Q13449	LSAMP	-0.243041	0.135997	Limbic system-associated membrane protein
Q96CM8	ACSF2	0.225641	0.136133	Acyl-CoA synthetase family member 2, mitochondrial
P51149	RAB7A	-0.225575	0.136251	Ras-related protein Rab-7a
Q9Y2D5	AKAP2	0.225443	0.136486	A-kinase anchor protein 2
O95881	TXNDC12	0.225377	0.136604	Thioredoxin domain-containing protein 12
O95479	H6PD	0.225311	0.136721	GDH/6PGL endoplasmic bifunctional protein, Glucose 1-dehydrogenase, 6-phosphogluconolactonase
Q96RF0	SNX18	0.245883	0.136739	Sorting nexin-18
O00299	CLIC1	0.225114	0.137075	Chloride intracellular channel protein 1
Q13425	SNTB2	0.252397	0.137517	Beta-2-syntrophin
Q7Z6Z7	HUWE1	0.23	0.137878	E3 ubiquitin-protein ligase HUWE1
P62942	FKBP1A	0.224521	0.13814	Peptidyl-prolyl cis-trans isomerase FKBP1A
P34741	SDC2	-0.232658	0.138147	Syndecan-2
Q9NPH2	ISYNA1	-0.226928	0.138516	Inositol-3-phosphate synthase 1
P16298	PPP3CB	-0.258976	0.138912	Serine/threonine-protein phosphatase 2B catalytic subunit beta isoform
P06730	EIF4E	0.247881	0.139074	Eukaryotic translation initiation factor 4E
O00748	CES2	0.281281	0.139185	Cocaine esterase
Q14061	COX17	0.254902	0.139217	Cytochrome c oxidase copper chaperone
P55287	CDH11	-0.276338	0.139352	Cadherin-11
Q96A00	PPP1R14A	-0.276115	0.139683	Protein phosphatase 1 regulatory subunit 14A
Q13033	STRN3	0.303905	0.139697	Striatin-3
Q9BW91	NUDT9	0.266887	0.139781	ADP-ribose pyrophosphatase, mitochondrial
Q9BS92	NIPSNAP3B	-0.254342	0.140111	Protein NipSnap homolog 3B
P51606	RENBP	0.239891	0.141304	N-acylglucosamine 2-epimerase
P63096	GNAI1	-0.222676	0.141493	Guanine nucleotide-binding protein G(i) subunit alpha-1
Q07866, Q9H0B6	KLC1, KLC2	0.279591	0.141862	Kinesin light chain 1, Kinesin light chain 2
Q16270	IGFBP7	-0.23621	0.141981	Insulin-like growth factor-binding protein 7
Q9H832	UBE2Z	0.269785	0.142173	Ubiquitin-conjugating enzyme E2 Z
Q15847	ADIRF	-0.222281	0.14222	Adipogenesis regulatory factor
P28906	CD34	-0.222215	0.142341	Hematopoietic progenitor cell antigen CD34
Q9Y639	NPTN	-0.224188	0.143473	Neuroplastin
O43169	CYB5B	-0.224117	0.143603	Cytochrome b5 type B
Q9H1E3	NUCKS1	-0.221424	0.143803	Nuclear ubiquitous casein and cyclin-dependent kinase substrate 1
P35270	SPR	0.221358	0.143925	Sepiapterin reductase
O00483	NDUFA4	-0.229083	0.14448	Cytochrome c oxidase subunit NDUFA4
P30533	LRPAP1	0.220766	0.145029	Alpha-2-macroglobulin receptor-associated protein
Q13421	MSLN	-0.225931	0.145176	Mesothelin, Megakaryocyte-potentiating factor, Mesothelin, cleaved form
Q92692	PVRL2	-0.357254	0.145551	Nectin-2
P23786	CPT2	-0.299673	0.145573	Carnitine O-palmitoyltransferase 2, mitochondrial
P08397	HMBS	-0.247104	0.14593	Porphobilinogen deaminase
P83111	LACTB	0.328029	0.146586	Serine beta-lactamase-like protein LACTB, mitochondrial
Q9NRN5	OLFML3	-0.222214	0.147124	Olfactomedin-like protein 3
O95372	LYPLA2	-0.356037	0.147396	Acyl-protein thioesterase 2
Q9P0V9	SEPT10	-0.238893	0.148613	Septin-10
Q9Y5P4	COL4A3BP	0.256016	0.150076	Collagen type IV alpha-3-binding protein
P68871	HBB	-0.217406	0.151405	Hemoglobin subunit beta, LVV-hemorphin-7, Spinorphin
Q9P2T1	GMPR2	0.21734	0.151532	GMP reductase 2
Q9NZW5	MPP6	0.268076	0.151736	MAGUK p55 subfamily member 6
Q687X5	STEAP4	-0.243532	0.152351	Metalloreductase STEAP4
Q9P000	COMMD9	0.258431	0.1529	COMM domain-containing protein 9
P35542	SAA4	-0.216615	0.152935	Serum amyloid A-4 protein
P63162, P14678	SNRPN, SNRPB	0.221467	0.153506	Small nuclear ribonucleoprotein-associated protein N, Small nuclear ribonucleoprotein-associated proteins B and B
P09874	PARP1	0.246236	0.153895	Poly [ADP-ribose] polymerase 1
Q9NZ45	CISD1	-0.2355	0.154639	CDGSH iron-sulfur domain-containing protein 1
Q8IU85	CAMK1D	0.270936	0.154797	Calcium/calmodulin-dependent protein kinase type 1D
Q9BQS8	FYCO1	-0.313382	0.155425	FYVE and coiled-coil domain-containing protein 1
P07148	FABP1	0.360294	0.155839	Fatty acid-binding protein, liver
P68366	TUBA4A	-0.217492	0.156135	Tubulin alpha-4A chain
Q9GZQ8, A6NCE7	MAP1LC3B, MAP1LC3B2	0.256232	0.156519	Microtubule-associated proteins 1A/1B light chain 3B, Microtubule-associated proteins 1A/1B light chain 3 beta 2
O00567	NOP56	-0.385714	0.156528	Nucleolar protein 56
O95865	DDAH2	0.214639	0.156809	N(G),N(G)-dimethylarginine dimethylaminohydrolase 2
P49961	ENTPD1	0.347961	0.157079	Ectonucleoside triphosphate diphosphohydrolase 1
P53004	BLVRA	0.214375	0.157331	Biliverdin reductase A
P60953	CDC42	-0.214046	0.157985	Cell division control protein 42 homolog
Q00059	TFAM	-0.23353	0.158219	Transcription factor A, mitochondrial
Q12906	ILF3	0.213848	0.158379	Interleukin enhancer-binding factor 3
Q9NUQ6	SPATS2L	-0.251191	0.15852	SPATS2-like protein
Q9UIQ6	LNPEP	-0.230185	0.158614	Leucyl-cystinyl aminopeptidase, Leucyl-cystinyl aminopeptidase, pregnancy serum form
O60701	UGDH	0.221394	0.15882	UDP-glucose 6-dehydrogenase
O75380	NDUFS6	-0.221313	0.158977	NADH dehydrogenase [ubiquinone] iron-sulfur protein 6, mitochondrial
P46976	GYG1	0.213058	0.159959	Glycogenin-1
P51884	LUM	-0.21286	0.160356	Lumican
P61247	RPS3A	-0.212662	0.160754	40S ribosomal protein S3a
Q9H479	FN3K	-0.21253	0.16102	Fructosamine-3-kinase
P12004	PCNA	0.235196	0.161128	Proliferating cell nuclear antigen
Q8NBF2	NHLRC2	0.214321	0.16241	NHL repeat-containing protein 2
P62306	SNRPF	0.222309	0.162412	Small nuclear ribonucleoprotein F
Q9NZA1	CLIC5	-0.21671	0.162763	Chloride intracellular channel protein 5
P27918	CFP	-0.343653	0.162773	Properdin
Q8IUZ5	PHYKPL	0.211476	0.163156	5-phosphohydroxy-L-lysine phospho-lyase
Q07507	DPT	-0.211213	0.163693	Dermatopontin
P51665	PSMD7	0.213609	0.163844	26S proteasome non-ATPase regulatory subunit 7
P69905	HBA1	-0.211015	0.164097	Hemoglobin subunit alpha
P58546	MTPN	-0.21062	0.164906	Myotrophin
Q99622	C12orf57	-0.352941	0.164933	Protein C10
P28065	PSMB9	0.210554	0.165042	Proteasome subunit beta type-9
P05455	SSB	0.210488	0.165177	Lupus La protein
P02686	MBP	-0.341589	0.16544	Myelin basic protein
P60033	CD81	-0.210356	0.165448	CD81 antigen
P78344	EIF4G2	0.259873	0.165483	Eukaryotic translation initiation factor 4 gamma 2
O00217	NDUFS8	-0.305477	0.166549	NADH dehydrogenase [ubiquinone] iron-sulfur protein 8, mitochondrial
P20810	CAST	-0.209566	0.16708	Calpastatin
O00264	PGRMC1	-0.2095	0.167216	Membrane-associated progesterone receptor component 1
Q07065	CKAP4	-0.209105	0.168037	Cytoskeleton-associated protein 4
O94973	AP2A2	0.209105	0.168037	AP-2 complex subunit alpha-2
P61160	ACTR2	0.208907	0.168449	Actin-related protein 2
P53597	SUCLG1	-0.21079	0.16961	Succinyl-CoA ligase [ADP/GDP-forming] subunit alpha, mitochondrial
P62736, P63267	ACTA2, ACTG2	-0.215307	0.170886	Actin, aortic smooth muscle, Actin, gamma-enteric smooth muscle
P27361	MAPK3	0.207721	0.170933	Mitogen-activated protein kinase 3
Q7L014	DDX46	-0.247801	0.170974	Probable ATP-dependent RNA helicase DDX46
Q9Y371	SH3GLB1	0.209873	0.171516	Endophilin-B1
Q16666	IFI16	0.232962	0.171518	Gamma-interferon-inducible protein 16
Q03164	KMT2A	-0.247434	0.171624	Histone-lysine N-methyltransferase 2A, MLL cleavage product N320, MLL cleavage product C180
Q16610	ECM1	-0.207128	0.172185	Extracellular matrix protein 1
P55795	HNRNPH2	0.220179	0.17219	Heterogeneous nuclear ribonucleoprotein H2
Q86UX7	FERMT3	-0.347026	0.172346	Fermitin family homolog 3
Q8TDB4	MGARP	-0.219992	0.172565	Protein MGARP
P02741	CRP	0.445455	0.172787	C-reactive protein, C-reactive protein(1-205)
P07357	C8A	-0.206338	0.173864	Complement component C8 alpha chain
Q9NZB2	FAM120A	-0.307792	0.174366	Constitutive coactivator of PPAR-gamma-like protein 1
P29622	SERPINA4	-0.205218	0.176264	Kallistatin
P53609	PGGT1B	0.355882	0.176413	Geranylgeranyl transferase type-1 subunit beta
P63220	RPS21	0.205086	0.176548	40S ribosomal protein S21
P14927	UQCRB	-0.20502	0.17669	Cytochrome b-c1 complex subunit 7
P62140	PPP1CB	0.204691	0.177402	Serine/threonine-protein phosphatase PP1-beta catalytic subunit
Q99733	NAP1L4	-0.206984	0.177625	Nucleosome assembly protein 1-like 4
Q93009	USP7	-0.232773	0.177845	Ubiquitin carboxyl-terminal hydrolase 7
Q10713	PMPCA	0.206702	0.17823	Mitochondrial-processing peptidase subunit alpha
P07602	PSAP	-0.204295	0.178258	Prosaposin, Saposin-A, Saposin-B-Val, Saposin-B, Saposin-C, Saposin-D
Q9UJ68	MSRA	0.247606	0.179279	Mitochondrial peptide methionine sulfoxide reductase
P01903	HLA-DRA	-0.290091	0.179359	HLA class II histocompatibility antigen, DR alpha chain
Q06124	PTPN11	0.203768	0.179405	Tyrosine-protein phosphatase non-receptor type 11
Q96AP7	ESAM	-0.247429	0.179599	Endothelial cell-selective adhesion molecule
O60504	SORBS3	0.208412	0.179869	Vinexin
Q5ZPR3	CD276	0.265568	0.180063	CD276 antigen
Q14103	HNRNPD	-0.203439	0.180124	Heterogeneous nuclear ribonucleoprotein D0
P31323	PRKAR2B	0.203307	0.180412	cAMP-dependent protein kinase type II-beta regulatory subunit
P28074	PSMB5	0.203241	0.180557	Proteasome subunit beta type-5
Q96KN2	CNDP1	-0.38022	0.180764	Beta-Ala-His dipeptidase
Q8WVM8	SCFD1	-0.340686	0.180896	Sec1 family domain-containing protein 1
O75832	PSMD10	-0.207725	0.181342	26S proteasome non-ATPase regulatory subunit 10
P62879	GNB2	-0.202846	0.181424	Guanine nucleotide-binding protein G(I)/G(S)/G(T) subunit beta-2
P12081	HARS	-0.246194	0.181851	Histidine--tRNA ligase, cytoplasmic
Q02952	AKAP12	0.202648	0.181859	A-kinase anchor protein 12
P00736	C1R	-0.202648	0.181859	Complement C1r subcomponent, Complement C1r subcomponent heavy chain, Complement C1r subcomponent light chain
Q8IUX7	AEBP1	-0.215395	0.181939	Adipocyte enhancer-binding protein 1
P34096	RNASE4	0.207271	0.182317	Ribonuclease 4
P52790	HK3	-0.364286	0.182393	Hexokinase-3
P07108	DBI	-0.202385	0.18244	Acyl-CoA-binding protein
O95394	PGM3	0.204447	0.183117	Phosphoacetylglucosamine mutase
P07998	RNASE1	0.204172	0.183719	Ribonuclease pancreatic
P51148	RAB5C	-0.201726	0.183898	Ras-related protein Rab-5C
Q86UX2	ITIH5	0.412587	0.184481	Inter-alpha-trypsin inhibitor heavy chain H5
P05089	ARG1	0.268422	0.184886	Arginase-1
Q8IYL3	C1orf174	0.240491	0.184888	UPF0688 protein C1orf174
P21980	TGM2	-0.273899	0.185209	Protein-glutamine gamma-glutamyltransferase 2
P62280	RPS11	0.21661	0.185335	40S ribosomal protein S11
Q5SRE7	PHYHD1	0.232409	0.185944	Phytanoyl-CoA dioxygenase domain-containing protein 1
Q5SSJ5	HP1BP3	0.202904	0.186517	Heterochromatin protein 1-binding protein 3
Q03135	CAV1	-0.200474	0.186691	Caveolin-1
Q14117	DPYS	-0.360714	0.186968	Dihydropyrimidinase
P02748	C9	-0.200211	0.187283	Complement component C9, Complement component C9a, Complement component C9b
Q13228	SELENBP1	-0.200079	0.18758	Selenium-binding protein 1
P27105	STOM	-0.199881	0.188025	Erythrocyte band 7 integral membrane protein
Q04917	YWHAH	0.199552	0.188769	14-3-3 protein eta
Q9Y2Z0	SUGT1	0.19942	0.189067	Suppressor of G2 allele of SKP1 homolog
P61764	STXBP1	0.220628	0.18945	Syntaxin-binding protein 1
P13804	ETFA	-0.198959	0.190113	Electron transfer flavoprotein subunit alpha, mitochondrial
Q9H8H3	METTL7A	0.198959	0.190113	Methyltransferase-like protein 7A
P22676	CALB2	0.198827	0.190413	Calretinin
Q8N0U8	VKORC1L1	-0.259808	0.190626	Vitamin K epoxide reductase complex subunit 1-like protein 1
P31751	AKT2	-0.454545	0.190932	RAC-beta serine/threonine-protein kinase
Q15404	RSU1	-0.198498	0.191163	Ras suppressor protein 1
O75880	SCO1	-0.233308	0.191316	Protein SCO1 homolog, mitochondrial
Q14683	SMC1A	0.254277	0.191639	Structural maintenance of chromosomes protein 1A
Q9BX66	SORBS1	0.197839	0.192671	Sorbin and SH3 domain-containing protein 1
P24844	MYL9	-0.197773	0.192822	Myosin regulatory light polypeptide 9
O60271	SPAG9	0.215462	0.193892	C-Jun-amino-terminal kinase-interacting protein 4
Q8N335	GPD1L	-0.19718	0.194187	Glycerol-3-phosphate dehydrogenase 1-like protein
P68104, Q5VTE0	EEF1A1, EEF1A1P5	-0.196983	0.194643	Elongation factor 1-alpha 1, Putative elongation factor 1-alpha-like 3
O00244	ATOX1	0.196983	0.194643	Copper transport protein ATOX1
P78318	IGBP1	-0.257021	0.194895	Immunoglobulin-binding protein 1
Q9H3H3	C11orf68	0.310526	0.195286	UPF0696 protein C11orf68
Q96HE7	ERO1L	0.201389	0.19532	ERO1-like protein alpha
Q92530	PSMF1	-0.196653	0.195405	Proteasome inhibitor PI31 subunit
P08670	VIM	0.19639	0.196017	Vimentin
P50135	HNMT	0.196324	0.19617	Histamine N-methyltransferase
Q9ULC3	RAB23	0.223545	0.196742	Ras-related protein Rab-23
P30050	RPL12	0.19606	0.196783	60S ribosomal protein L12
P07814	EPRS	0.198111	0.19736	Bifunctional glutamate/proline--tRNA ligase, Glutamate--tRNA ligase, Proline--tRNA ligase
P05107	ITGB2	-0.28515	0.197712	Integrin beta-2
P30520	ADSS	0.229631	0.198608	Adenylosuccinate synthetase isozyme 2
Q9NQ48	LZTFL1	0.249932	0.199601	Leucine zipper transcription factor-like protein 1
P23634	ATP2B4	-0.194743	0.199868	Plasma membrane calcium-transporting ATPase 4
Q16836	HADH	-0.194479	0.20049	Hydroxyacyl-coenzyme A dehydrogenase, mitochondrial
Q96DC8	ECHDC3	-0.194282	0.200956	Enoyl-CoA hydratase domain-containing protein 3, mitochondrial
Q15005	SPCS2	-0.19649	0.201126	Signal peptidase complex subunit 2
O15145	ARPC3	0.193952	0.201736	Actin-related protein 2/3 complex subunit 3
Q9Y5Z4	HEBP2	0.193952	0.201736	Heme-binding protein 2
P39019	RPS19	-0.195926	0.202447	40S ribosomal protein S19
P33121	ACSL1	-0.192832	0.204403	Long-chain-fatty-acid--CoA ligase 1
Q10589	BST2	-0.194869	0.204942	Bone marrow stromal antigen 2
P54920	NAPA	0.192503	0.205192	Alpha-soluble NSF attachment protein
Q13185	CBX3	0.192503	0.205192	Chromobox protein homolog 3
P04156	PRNP	-0.199514	0.205242	Major prion protein
Q9NP79	VTA1	0.222477	0.205997	Vacuolar protein sorting-associated protein VTA1 homolog
P35858	IGFALS	-0.206478	0.206521	Insulin-like growth factor-binding protein complex acid labile subunit
P18859	ATP5J	-0.19191	0.206618	ATP synthase-coupling factor 6, mitochondrial
Q71UI9, P0C0S5	H2AFV, H2AFZ	-0.209334	0.207184	Histone H2A.V, Histone H2A.Z
O95760	IL33	-0.24067	0.208529	Interleukin-33, Interleukin-33
O60502	MGEA5	0.224618	0.208859	Protein O-GlcNAcase
O95445	APOM	-0.190856	0.209169	Apolipoprotein M
Q02818	NUCB1	-0.190856	0.209169	Nucleobindin-1
Q9NZD4	AHSP	-0.19748	0.209994	Alpha-hemoglobin-stabilizing protein
Q9UD71	PPP1R1B	0.190395	0.210292	Protein phosphatase 1 regulatory subunit 1B
Q5JTJ3	COA6	-0.199582	0.210913	Cytochrome c oxidase assembly factor 6 homolog
P07195	LDHB	0.190131	0.210936	L-lactate dehydrogenase B chain
P56134	ATP5J2	-0.204666	0.21136	ATP synthase subunit f, mitochondrial
P02042	HBD	-0.189868	0.211581	Hemoglobin subunit delta
P38606	ATP6V1A	0.189868	0.211581	V-type proton ATPase catalytic subunit A
Q15642	TRIP10	0.23426	0.211918	Cdc42-interacting protein 4
Q12907	LMAN2	-0.191839	0.212212	Vesicular integral-membrane protein VIP36
P13073	COX4I1	-0.189538	0.212389	Cytochrome c oxidase subunit 4 isoform 1, mitochondrial
Q16698	DECR1	-0.189341	0.212875	2,4-dienoyl-CoA reductase, mitochondrial
P07099	EPHX1	-0.189209	0.2132	Epoxide hydrolase 1
Q99627	COPS8	-0.201145	0.213287	COP9 signalosome complex subunit 8
P63151	PPP2R2A	0.191339	0.213429	Serine/threonine-protein phosphatase 2A 55 kDa regulatory subunit B alpha isoform
P49748	ACADVL	-0.188879	0.214012	Very long-chain specific acyl-CoA dehydrogenase, mitochondrial
P26992	CNTFR	-0.203361	0.21435	Ciliary neurotrophic factor receptor subunit alpha
Q9BRQ8	AIFM2	-0.229032	0.214358	Apoptosis-inducing factor 2
O75688	PPM1B	0.192849	0.215344	Protein phosphatase 1B
Q92930	RAB8B	-0.339589	0.215592	Ras-related protein Rab-8B
Q9BUH6	C9orf142	-0.28191	0.215691	Protein PAXX
P60709	ACTB	-0.188155	0.215808	Actin, cytoplasmic 1, Actin, cytoplasmic 1, N-terminally processed
P31939	ATIC	0.188089	0.215972	Bifunctional purine biosynthesis protein PURH, Phosphoribosylaminoimidazolecarboxamide formyltransferase, IMP cyclohydrolase
Q96GK7, Q6P2I3	FAHD2A, FAHD2B	-0.273857	0.21666	Fumarylacetoacetate hydrolase domain-containing protein 2A, Fumarylacetoacetate hydrolase domain-containing protein 2B
P27824	CANX	0.187759	0.216791	Calnexin
P19105, O14950	MYL12A, MYL12B	-0.187694	0.216956	Myosin regulatory light chain 12A, Myosin regulatory light chain 12B
O60313	OPA1	0.192177	0.216979	Dynamin-like 120 kDa protein, mitochondrial, Dynamin-like 120 kDa protein, form S1
Q15631	TSN	0.18743	0.217614	Translin
Q13361	MFAP5	0.19662	0.217905	Microfibrillar-associated protein 5
Q9C0C9	UBE2O	-0.219586	0.218636	E2/E3 hybrid ubiquitin-protein ligase UBE2O
P60468	SEC61B	-0.206745	0.219546	Protein transport protein Sec61 subunit beta
Q92947	GCDH	-0.19574	0.220012	Glutaryl-CoA dehydrogenase, mitochondrial
O15511	ARPC5	0.18859	0.220203	Actin-related protein 2/3 complex subunit 5
P21964	COMT	0.188385	0.220713	Catechol O-methyltransferase
P00352	ALDH1A1	0.186112	0.220923	Retinal dehydrogenase 1
P50895	BCAM	-0.188244	0.221065	Basal cell adhesion molecule
P21912	SDHB	-0.185981	0.221256	Succinate dehydrogenase [ubiquinone] iron-sulfur subunit, mitochondrial
Q01813	PFKP	-0.253077	0.221323	ATP-dependent 6-phosphofructokinase, platelet type
O95967	EFEMP2	-0.237854	0.222917	EGF-containing fibulin-like extracellular matrix protein 2
Q14257	RCN2	0.197007	0.22305	Reticulocalbin-2
Q96DB5	RMDN1	-0.284211	0.223792	Regulator of microtubule dynamics protein 1
Q9NPY3	CD93	-0.216578	0.225133	Complement component C1q receptor
P02763	ORM1	-0.184399	0.225278	Alpha-1-acid glycoprotein 1
P61586	RHOA	-0.184399	0.225278	Transforming protein RhoA
P50238	CRIP1	-0.184202	0.225784	Cysteine-rich protein 1
P10909	CLU	-0.184136	0.225953	Clusterin, Clusterin beta chain, Clusterin alpha chain
P46379	BAG6	-0.332143	0.226353	Large proline-rich protein BAG6
Q9BRP8	WIBG	0.186124	0.226407	Partner of Y14 and mago
P61769	B2M	-0.183872	0.22663	Beta-2-microglobulin, Beta-2-microglobulin form pI 5.3
Q9NQP4	PFDN4	-0.190592	0.226655	Prefoldin subunit 4
Q6YHK3	CD109	-0.21285	0.226814	CD109 antigen
Q13838	DDX39B	-0.185771	0.227303	Spliceosome RNA helicase DDX39B
Q8N1F7	NUP93	-0.222581	0.227824	Nuclear pore complex protein Nup93
P59998	ARPC4	0.183082	0.228668	Actin-related protein 2/3 complex subunit 4
P30566	ADSL	0.182818	0.22935	Adenylosuccinate lyase
Q9UI12	ATP6V1H	-0.317647	0.230177	V-type proton ATPase subunit H
P50914	RPL14	-0.199059	0.230868	60S ribosomal protein L14
P01034	CST3	0.18216	0.231062	Cystatin-C
P62263	RPS14	0.184298	0.231077	40S ribosomal protein S14
Q15370	TCEB2	0.184291	0.231093	Transcription elongation factor B polypeptide 2
G2XKQ0, P63165	SUMO1	0.201174	0.2325	Small ubiquitin-related modifier, Small ubiquitin-related modifier 1
O14974	PPP1R12A	0.183586	0.232913	Protein phosphatase 1 regulatory subunit 12A
O94811	TPPP	-0.340659	0.233428	Tubulin polymerization-promoting protein
P23297	S100A1	-0.195161	0.233803	Protein S100-A1
Q9C005	DPY30	-0.205882	0.234459	Protein dpy-30 homolog
P55899	FCGRT	-0.185154	0.234568	IgG receptor FcRn large subunit p51
Q6QNY1	BLOC1S2	-0.294118	0.235397	Biogenesis of lysosome-related organelles complex 1 subunit 2
Q96CN7	ISOC1	0.180315	0.2359	Isochorismatase domain-containing protein 1
Q7Z5L7	PODN	-0.245817	0.236239	Podocan
O43813	LANCL1	0.180183	0.236248	LanC-like protein 1
P37837	TALDO1	-0.179986	0.236771	Transaldolase
O43852	CALU	0.17992	0.236946	Calumenin
P43307	SSR1	-0.199052	0.237567	Translocon-associated protein subunit alpha
P02549	SPTA1	-0.179524	0.237995	Spectrin alpha chain, erythrocytic 1
Q9Y4L1	HYOU1	0.198803	0.238166	Hypoxia up-regulated protein 1
P05452	CLEC3B	-0.179261	0.238696	Tetranectin
Q9HB71	CACYBP	0.18119	0.239174	Calcyclin-binding protein
Q14697	GANAB	0.179063	0.239223	Neutral alpha-glucosidase AB
P38117	ETFB	-0.178997	0.239398	Electron transfer flavoprotein subunit beta
Q9P2R7	SUCLA2	-0.181049	0.239546	Succinyl-CoA ligase [ADP-forming] subunit beta, mitochondrial
Q63ZY3	KANK2	0.185494	0.239554	KN motif and ankyrin repeat domain-containing protein 2
Q9NR56	MBNL1	0.183116	0.239852	Muscleblind-like protein 1
P48507	GCLM	0.210412	0.239862	Glutamate--cysteine ligase regulatory subunit
P14866	HNRNPL	0.178273	0.241337	Heterogeneous nuclear ribonucleoprotein L
P12955	PEPD	0.178009	0.242045	Xaa-Pro dipeptidase
P56385	ATP5I	-0.197155	0.242159	ATP synthase subunit e, mitochondrial
P10412	HIST1H1E	-0.177877	0.242399	Histone H1.4
P16989	YBX3	-0.259814	0.242933	Y-box-binding protein 3
P16949	STMN1	-0.177153	0.244355	Stathmin
P62888	RPL30	0.179153	0.244587	60S ribosomal protein L30
Q96GG9	DCUN1D1	0.181296	0.244634	DCN1-like protein 1
Q01082	SPTBN1	0.176164	0.247038	Spectrin beta chain, non-erythrocytic 1
P62312	LSM6	0.18039	0.24704	U6 snRNA-associated Sm-like protein LSm6
P00966	ASS1	-0.17823	0.247065	Argininosuccinate synthase
O60506	SYNCRIP	0.176099	0.247218	Heterogeneous nuclear ribonucleoprotein Q
P36021	SLC16A2	-0.406061	0.247371	Monocarboxylate transporter 8
Q8WWP7	GIMAP1	-0.406061	0.247371	GTPase IMAP family member 1
P50897	PPT1	0.180164	0.247644	Palmitoyl-protein thioesterase 1
O14558	HSPB6	0.175703	0.248298	Heat shock protein beta-6
P35221	CTNNA1	0.177737	0.248397	Catenin alpha-1
P02655	APOC2	-0.179793	0.248635	Apolipoprotein C-II, Proapolipoprotein C-II
P26038	MSN	0.175374	0.2492	Moesin
P62857	RPS28	-0.181686	0.249511	40S ribosomal protein S28
P53634	CTSC	0.177314	0.249542	Dipeptidyl peptidase 1, Dipeptidyl peptidase 1 exclusion domain chain, Dipeptidyl peptidase 1 heavy chain, Dipeptidyl peptidase 1 light chain
O95848	NUDT14	0.243478	0.25046	Uridine diphosphate glucose pyrophosphatase
Q9UH65	SWAP70	0.17668	0.251267	Switch-associated protein 70
P17858	PFKL	-0.174517	0.251555	ATP-dependent 6-phosphofructokinase, liver type
Q92878	RAD50	-0.20488	0.251656	DNA repair protein RAD50
P51636	CAV2	-0.174452	0.251737	Caveolin-2
O43708	GSTZ1	0.176334	0.252212	Maleylacetoacetate isomerase
O95861	BPNT1	0.176334	0.252212	3(2),5-bisphosphate nucleotidase 1
P40855	PEX19	0.174254	0.252283	Peroxisomal biogenesis factor 19
Q02218	OGDH	-0.173661	0.253926	2-oxoglutarate dehydrogenase, mitochondrial
P22897	MRC1	0.179895	0.254285	Macrophage mannose receptor 1
P06744	GPI	0.173529	0.254292	Glucose-6-phosphate isomerase
P30740	SERPINB1	0.179814	0.254503	Leukocyte elastase inhibitor
P27487	DPP4	-0.340659	0.254998	Dipeptidyl peptidase 4, Dipeptidyl peptidase 4 membrane form, Dipeptidyl peptidase 4 soluble form
Q13098	GPS1	0.173266	0.255025	COP9 signalosome complex subunit 1
P22061	PCMT1	0.173002	0.255759	Protein-L-isoaspartate(D-aspartate) O-methyltransferase
Q9NUQ9	FAM49B	0.172936	0.255943	Protein FAM49B
P12111	COL6A3	-0.17287	0.256127	Collagen alpha-3(VI) chain
P42224	STAT1	-0.226225	0.256516	Signal transducer and activator of transcription 1-alpha/beta
Q10567	AP1B1	0.174566	0.257075	AP-1 complex subunit beta-1
Q5R3I4	TTC38	0.174213	0.258052	Tetratricopeptide repeat protein 38
Q00341	HDLBP	-0.22058	0.258165	Vigilin
P13667	PDIA4	0.17208	0.258342	Protein disulfide-isomerase A4
Q04446	GBE1	0.172014	0.258527	1,4-alpha-glucan-branching enzyme
Q9P016	THYN1	-0.205279	0.258581	Thymocyte nuclear protein 1
O60240	PLIN1	0.17175	0.259268	Perilipin-1
Q96HC4	PDLIM5	0.171685	0.259453	PDZ and LIM domain protein 5
P50453	SERPINB9	-0.27967	0.260051	Serpin B9
Q5TDH0	DDI2	-0.212259	0.26013	Protein DDI1 homolog 2
Q9HD42	CHMP1A	0.173297	0.260603	Charged multivesicular body protein 1a
P22792	CPN2	-0.171158	0.260941	Carboxypeptidase N subunit 2
Q6L8Q7	PDE12	0.189556	0.261151	2,5-phosphodiesterase 12
Q9Y262	EIF3L	0.181903	0.261276	Eukaryotic translation initiation factor 3 subunit L
Q05397	PTK2	-0.191763	0.261464	Focal adhesion kinase 1
Q7Z3D6	C14orf159	0.223783	0.261824	UPF0317 protein C14orf159, mitochondrial
O76070	SNCG	0.170828	0.261874	Gamma-synuclein
Q7L2H7	EIF3M	-0.181238	0.262042	Eukaryotic translation initiation factor 3 subunit M
O75369	FLNB	0.17063	0.262434	Filamin-B
Q8N4P3	HDDC3	-0.393939	0.262887	Guanosine-3,5-bis(diphosphate) 3-pyrophosphohydrolase MESH1
O75208	COQ9	-0.170169	0.263745	Ubiquinone biosynthesis protein COQ9, mitochondrial
O43390	HNRNPR	0.170169	0.263745	Heterogeneous nuclear ribonucleoprotein R
P46939	UTRN	0.17633	0.263976	Utrophin
Q15717	ELAVL1	0.171888	0.26456	ELAV-like protein 1
Q96A26	FAM162A	-0.183014	0.264769	Protein FAM162A
P80303	NUCB2	0.169576	0.265438	Nucleobindin-2, Nesfatin-1
P07738	BPGM	-0.169576	0.265438	Bisphosphoglycerate mutase
Q15056	EIF4H	-0.171541	0.265538	Eukaryotic translation initiation factor 4H
P04179	SOD2	-0.169379	0.266003	Superoxide dismutase [Mn], mitochondrial
Q16563	SYPL1	-0.196195	0.26611	Synaptophysin-like protein 1
P14923	JUP	-0.318681	0.266538	Junction plakoglobin
P63104	YWHAZ	0.169049	0.266948	14-3-3 protein zeta/delta
Q9Y394	DHRS7	-0.181496	0.268821	Dehydrogenase/reductase SDR family member 7
P04196	HRG	-0.168193	0.269414	Histidine-rich glycoprotein
P07902	GALT	0.171933	0.270264	Galactose-1-phosphate uridylyltransferase
Q9Y4Y9	LSM5	-0.186	0.270369	U6 snRNA-associated Sm-like protein LSm5
Q9UBQ7	GRHPR	0.167666	0.270939	Glyoxylate reductase/hydroxypyruvate reductase
A9UHW6	MIF4GD	0.291176	0.27307	MIF4G domain-containing protein
Q96R05	RBP7	0.166809	0.27343	Retinoid-binding protein 7
P21399	ACO1	0.166744	0.273622	Cytoplasmic aconitate hydratase
P21810	BGN	-0.166678	0.273814	Biglycan
Q04837	SSBP1	-0.168581	0.273998	Single-stranded DNA-binding protein, mitochondrial
P55058	PLTP	0.218287	0.274025	Phospholipid transfer protein
Q9Y5S9	RBM8A	-0.177119	0.27424	RNA-binding protein 8A
Q6UXB8	PI16	0.181768	0.274747	Peptidase inhibitor 16
Q92734	TFG	-0.168299	0.274813	Protein TFG
Q9UMS6	SYNPO2	0.168229	0.275017	Synaptopodin-2
P19623	SRM	-0.197947	0.276264	Spermidine synthase
Q96HY6	DDRGK1	0.178653	0.27652	DDRGK domain-containing protein 1
P11171	EPB41	-0.167524	0.277062	Protein 4.1
P14314	PRKCSH	0.165426	0.277485	Glucosidase 2 subunit beta
Q15274	QPRT	0.188542	0.278062	Nicotinate-nucleotide pyrophosphorylase [carboxylating]
Q6ICL3	TANGO2	0.175618	0.278393	Transport and Golgi organization protein 2 homolog
Q8WU39	MZB1	-0.26935	0.278641	Marginal zone B- and B1-cell-specific protein
P02656	APOC3	-0.165031	0.278651	Apolipoprotein C-III
P05155	SERPING1	-0.165031	0.278651	Plasma protease C1 inhibitor
P12277	CKB	-0.165031	0.278651	Creatine kinase B-type
P49903	SEPHS1	0.175524	0.278654	Selenide, water dikinase 1
Q7Z6K5	ARPIN	0.170408	0.27956	Arpin
Q9ULC4	MCTS1	0.179898	0.2798	Malignant T-cell-amplified sequence 1
Q07954	LRP1	0.164569	0.280015	Prolow-density lipoprotein receptor-related protein 1, Low-density lipoprotein receptor-related protein 1 85 kDa subunit, Low-density lipoprotein receptor-related protein 1 515 kDa subunit, Low-density lipoprotein receptor-related protein 1 intracellular domain
P30049	ATP5D	-0.16424	0.280992	ATP synthase subunit delta, mitochondrial
P08758	ANXA5	0.16424	0.280992	Annexin A5
P39687	ANP32A	0.163977	0.281775	Acidic leucine-rich nuclear phosphoprotein 32 family member A
P42704	LRPPRC	0.167856	0.28196	Leucine-rich PPR motif-containing protein, mitochondrial
O43464	HTRA2	-0.210483	0.282333	Serine protease HTRA2, mitochondrial
P27144	AK4	-0.169766	0.282449	Adenylate kinase 4, mitochondrial
P09543	CNP	0.165621	0.282634	2,3-cyclic-nucleotide 3-phosphodiesterase
Q15008	PSMD6	0.16717	0.282916	26S proteasome non-ATPase regulatory subunit 6
P15170	GSPT1	-0.176325	0.282929	Eukaryotic peptide chain release factor GTP-binding subunit ERF3A
P30837	ALDH1B1	-0.163186	0.284133	Aldehyde dehydrogenase X, mitochondrial
P10253	GAA	0.163054	0.284528	Lysosomal alpha-glucosidase, 76 kDa lysosomal alpha-glucosidase, 70 kDa lysosomal alpha-glucosidase
P07360	C8G	-0.163054	0.284528	Complement component C8 gamma chain
Q8IWB7	WDFY1	0.217815	0.285105	WD repeat and FYVE domain-containing protein 1
P20645	M6PR	-0.164705	0.285342	Cation-dependent mannose-6-phosphate receptor
Q01484	ANK2	-0.164629	0.285569	Ankyrin-2
Q96C23	GALM	0.166497	0.285931	Aldose 1-epimerase
P01876	IGHA1	-0.284032	0.286367	Ig alpha-1 chain C region
P81605	DCD	-0.177381	0.286694	Dermcidin, Survival-promoting peptide, DCD-1
Q16775	HAGH	0.162198	0.287099	Hydroxyacylglutathione hydrolase, mitochondrial
P54252	ATXN3	0.216789	0.287436	Ataxin-3
Q08257	CRYZ	-0.162066	0.287496	Quinone oxidoreductase
O60488	ACSL4	0.236589	0.287747	Long-chain-fatty-acid--CoA ligase 4
P14618	PKM	-0.161671	0.288689	Pyruvate kinase PKM
P61224, A6NIZ1	RAP1B	-0.161341	0.289686	Ras-related protein Rap-1b, Ras-related protein Rap-1b-like protein
P10636	MAPT	0.160946	0.290885	Microtubule-associated protein tau
P07741	APRT	-0.16088	0.291085	Adenine phosphoribosyltransferase
P21281, P15313	ATP6V1B2, ATP6V1B1	0.164609	0.291506	V-type proton ATPase subunit B, brain isoform, V-type proton ATPase subunit B, kidney isoform
O95989	NUDT3	0.179923	0.292492	Diphosphoinositol polyphosphate phosphohydrolase 1
Q9BUJ2	HNRNPUL1	0.174746	0.29286	Heterogeneous nuclear ribonucleoprotein U-like protein 1
Q9Y383, Q9NQ29	LUC7L2, LUC7L	-0.191367	0.294087	Putative RNA-binding protein Luc7-like 2, Putative RNA-binding protein Luc7-like 1
P62070	RRAS2	0.15976	0.294501	Ras-related protein R-Ras2
O14498	ISLR	0.174536	0.294618	Immunoglobulin superfamily containing leucine-rich repeat protein
P08311	CTSG	0.161534	0.294848	Cathepsin G
P46439	GSTM5	0.184582	0.296001	Glutathione S-transferase Mu 5
P06756	ITGAV	-0.179033	0.296133	Integrin alpha-V, Integrin alpha-V heavy chain, Integrin alpha-V light chain
P05388, Q8NHW5	RPLP0, RPLP0P6	-0.159101	0.296523	60S acidic ribosomal protein P0, 60S acidic ribosomal protein P0-like
Q9BVC6	TMEM109	-0.160899	0.296774	Transmembrane protein 109
Q9Y2X8, P62837, P61077, P51668	UBE2D4, UBE2D2, UBE2D3, UBE2D1	-0.171264	0.297194	Ubiquitin-conjugating enzyme E2 D4, Ubiquitin-conjugating enzyme E2 D2, Ubiquitin-conjugating enzyme E2 D3, Ubiquitin-conjugating enzyme E2 D1
Q9BRA2	TXNDC17	0.158838	0.297334	Thioredoxin domain-containing protein 17
O00487	PSMD14	-0.313187	0.297341	26S proteasome non-ATPase regulatory subunit 14
Q8NFH4	NUP37	0.328671	0.297385	Nucleoporin Nup37
P61758	VBP1	0.160688	0.297417	Prefoldin subunit 3
P37235, P84074	HPCAL1, HPCA	-0.160617	0.297632	Hippocalcin-like protein 1, Neuron-specific calcium-binding protein hippocalcin
P82909	MRPS36	0.164418	0.29811	28S ribosomal protein S36, mitochondrial
Q86X76	NIT1	0.158574	0.298147	Nitrilase homolog 1
P61081	UBE2M	0.16033	0.298509	NEDD8-conjugating enzyme Ubc12
P07358	C8B	-0.158113	0.299572	Complement component C8 beta chain
Q16798	ME3	-0.22	0.300177	NADP-dependent malic enzyme, mitochondrial
P13797	PLS3	0.157916	0.300184	Plastin-3
P42765	ACAA2	-0.15785	0.300389	3-ketoacyl-CoA thiolase, mitochondrial
P69849, Q15155, Q5JPE7	NOMO3, NOMO1, NOMO2	-0.17736	0.300745	Nodal modulator 3, Nodal modulator 1, Nodal modulator 2
Q9H2U2	PPA2	-0.157718	0.300797	Inorganic pyrophosphatase 2, mitochondrial
Q86VP6	CAND1	-0.157586	0.301206	Cullin-associated NEDD8-dissociated protein 1
P05413	FABP3	-0.161368	0.301241	Fatty acid-binding protein, heart
Q9H910	HN1L	-0.191753	0.301421	Hematological and neurological expressed 1-like protein
P22314	UBA1	0.157257	0.302231	Ubiquitin-like modifier-activating enzyme 1
P13929	ENO3	-0.296703	0.302427	Beta-enolase
P60174	TPI1	-0.157125	0.302641	Triosephosphate isomerase
O75489	NDUFS3	-0.158926	0.302816	NADH dehydrogenase [ubiquinone] iron-sulfur protein 3, mitochondrial
O95210	STBD1	-0.264706	0.303358	Starch-binding domain-containing protein 1
P28066	PSMA5	-0.156861	0.303463	Proteasome subunit alpha type-5
P12109	COL6A1	-0.156796	0.303669	Collagen alpha-1(VI) chain
Q9Y2S2	CRYL1	0.162473	0.30394	Lambda-crystallin homolog
Q15046	KARS	0.158497	0.304138	Lysine--tRNA ligase
Q15651	HMGN3	-0.22332	0.304234	High mobility group nucleosome-binding domain-containing protein 3
Q13148	TARDBP	0.166518	0.304444	TAR DNA-binding protein 43
P32119	PRDX2	-0.1564	0.304905	Peroxiredoxin-2
Q9Y678	COPG1	0.160154	0.304941	Coatomer subunit gamma-1
P10301	RRAS	0.156334	0.305111	Ras-related protein R-Ras
P02794	FTH1	0.156269	0.305317	Ferritin heavy chain, Ferritin heavy chain, N-terminally processed
O00479	HMGN4	-0.157798	0.306303	High mobility group nucleosome-binding domain-containing protein 4
O75400	PRPF40A	-0.233766	0.306336	Pre-mRNA-processing factor 40 homolog A
P41217	CD200	-0.233766	0.306336	OX-2 membrane glycoprotein
P15121	AKR1B1	0.155807	0.306765	Aldose reductase
Q9UNZ2	NSFL1C	0.155676	0.307179	NSFL1 cofactor p47
Q13428	TCOF1	0.177031	0.307699	Treacle protein
P02675	FGB	-0.161183	0.307847	Fibrinogen beta chain, Fibrinopeptide B, Fibrinogen beta chain
P51911	CNN1	-0.165299	0.30805	Calponin-1
Q14699	RFTN1	-0.157088	0.308513	Raftlin
P19878	NCF2	-0.262416	0.308901	Neutrophil cytosol factor 2
Q8IZ83	ALDH16A1	-0.156953	0.308936	Aldehyde dehydrogenase family 16 member A1
P31150	GDI1	0.155083	0.309048	Rab GDP dissociation inhibitor alpha
P53618	COPB1	0.158719	0.309351	Coatomer subunit beta
P04733	MT1F	0.198987	0.310042	Metallothionein-1F
P41567, O60739	EIF1, EIF1B	-0.156524	0.310275	Eukaryotic translation initiation factor 1, Eukaryotic translation initiation factor 1b
P55786	NPEPPS	0.154424	0.311133	Puromycin-sensitive aminopeptidase
P23246	SFPQ	-0.156172	0.311379	Splicing factor, proline- and glutamine-rich
Q9Y5J7	TIMM9	0.154292	0.311551	Mitochondrial import inner membrane translocase subunit Tim9
P12110	COL6A2	-0.154226	0.31176	Collagen alpha-2(VI) chain
P13861	PRKAR2A	0.153897	0.312807	cAMP-dependent protein kinase type II-alpha regulatory subunit
P17066	HSPA6	-0.153897	0.312807	Heat shock 70 kDa protein 6
Q6NVY1	HIBCH	0.155185	0.314484	3-hydroxyisobutyryl-CoA hydrolase, mitochondrial
Q8IXL7	MSRB3	0.22987	0.314657	Methionine-R-sulfoxide reductase B3
Q9BTT0	ANP32E	0.205163	0.31469	Acidic leucine-rich nuclear phosphoprotein 32 family member E
P12814	ACTN1	0.153172	0.315119	Alpha-actinin-1
Q9H8L6	MMRN2	-0.154909	0.315357	Multimerin-2
Q99873	PRMT1	0.162101	0.316424	Protein arginine N-methyltransferase 1
P46940	IQGAP1	0.152711	0.316595	Ras GTPase-activating-like protein IQGAP1
P61221	ABCE1	0.182751	0.316764	ATP-binding cassette sub-family E member 1
Q13642	FHL1	0.152513	0.31723	Four and a half LIM domains protein 1
P09104	ENO2	-0.154269	0.317384	Gamma-enolase
P02765	AHSG	-0.152447	0.317441	Alpha-2-HS-glycoprotein, Alpha-2-HS-glycoprotein chain A, Alpha-2-HS-glycoprotein chain B
O14744	PRMT5	0.195976	0.317569	Protein arginine N-methyltransferase 5, Protein arginine N-methyltransferase 5, N-terminally processed
P35244	RPA3	-0.155693	0.317634	Replication protein A 14 kDa subunit
P49591	SARS	0.153776	0.318953	Serine--tRNA ligase, cytoplasmic
O15260	SURF4	0.155246	0.320193	Surfeit locus protein 4
Q9HCB6	SPON1	-0.275	0.320277	Spondin-1
P50995	ANXA11	0.151393	0.320838	Annexin A11
P05362	ICAM1	-0.153147	0.32096	Intercellular adhesion molecule 1
P13284	IFI30	-0.152648	0.322557	Gamma-interferon-inducible lysosomal thiol reductase
Q9BUL8	PDCD10	-0.164797	0.322798	Programmed cell death protein 10
Q16643	DBN1	0.150735	0.322973	Drebrin
Q13442	PDAP1	0.150669	0.323187	28 kDa heat- and acid-stable phosphoprotein
Q06033	ITIH3	-0.150669	0.323187	Inter-alpha-trypsin inhibitor heavy chain H3
Q16531	DDB1	0.150537	0.323616	DNA damage-binding protein 1
P30622	CLIP1	0.182661	0.323918	CAP-Gly domain-containing linker protein 1
Q96D15	RCN3	0.157941	0.324012	Reticulocalbin-3
Q13885	TUBB2A	0.150405	0.324044	Tubulin beta-2A chain
Q99497	PARK7	0.150076	0.325117	Protein deglycase DJ-1
P00403	MT-CO2	-0.151737	0.325487	Cytochrome c oxidase subunit 2
Q9BWD1	ACAT2	-0.149944	0.325547	Acetyl-CoA acetyltransferase, cytosolic
P0DOX5, P01857	IGHG1	-0.151667	0.325715	Ig gamma-1 chain C region
P61626	LYZ	0.219712	0.325873	Lysozyme C
Q92804	TAF15	-0.151526	0.32617	TATA-binding protein-associated factor 2N
P54687	BCAT1	0.168361	0.326323	Branched-chain-amino-acid aminotransferase, cytosolic
Q9NYL9	TMOD3	0.153283	0.326426	Tropomodulin-3
O00232	PSMD12	-0.244582	0.326595	26S proteasome non-ATPase regulatory subunit 12
P09651, Q32P51	HNRNPA1, HNRNPA1L2	0.149615	0.326623	Heterogeneous nuclear ribonucleoprotein A1, Heterogeneous nuclear ribonucleoprotein A1, N-terminally processed, Heterogeneous nuclear ribonucleoprotein A1-like 2
Q7Z7L8	C11orf96	-0.327273	0.327016	Uncharacterized protein C11orf96
P68371	TUBB4B	-0.149483	0.327054	Tubulin beta-4B chain
O75937	DNAJC8	0.153056	0.32715	DnaJ homolog subfamily C member 8
Q6P1X6	C8orf82	-0.200034	0.327202	UPF0598 protein C8orf82
Q13596	SNX1	0.149417	0.32727	Sorting nexin-1
O95202	LETM1	-0.154775	0.327728	LETM1 and EF-hand domain-containing protein 1, mitochondrial
Q9Y600	CSAD	0.149022	0.328566	Cysteine sulfinic acid decarboxylase
Q53GG5	PDLIM3	-0.15437	0.329012	PDZ and LIM domain protein 3
Q99798	ACO2	0.148692	0.329648	Aconitate hydratase, mitochondrial
P19971	TYMP	0.148165	0.331385	Thymidine phosphorylase
Q13363	CTBP1	-0.151622	0.331758	C-terminal-binding protein 1
P43034	PAFAH1B1	0.148033	0.33182	Platelet-activating factor acetylhydrolase IB subunit alpha
Q9C0E8	LNP	0.242643	0.331974	Protein lunapark
O75891	ALDH1L1	0.147902	0.332255	Cytosolic 10-formyltetrahydrofolate dehydrogenase
O95183	VAMP5	-0.206087	0.33239	Vesicle-associated membrane protein 5
O76094	SRP72	0.267857	0.333446	Signal recognition particle subunit SRP72
Q9UJC5	SH3BGRL2	-0.161186	0.33366	SH3 domain-binding glutamic acid-rich-like protein 2
Q7Z422	SZRD1	-0.304729	0.335508	SUZ domain-containing protein 1
Q8WUT4	LRRN4	0.152269	0.335716	Leucine-rich repeat neuronal protein 4
Q96AM1	MRGPRF	-0.185267	0.335962	Mas-related G-protein coupled receptor member F
Q15661, P20231	TPSAB1, TPSB2	-0.146782	0.33597	Tryptase alpha/beta-1, Tryptase beta-2
Q9UN36	NDRG2	0.146782	0.33597	Protein NDRG2
Q9NP72	RAB18	-0.149891	0.337373	Ras-related protein Rab-18
Q15020	SART3	0.180423	0.338543	Squamous cell carcinoma antigen recognized by T-cells 3
P23219	PTGS1	0.264286	0.340147	Prostaglandin G/H synthase 1
P49411	TUFM	-0.14553	0.340152	Elongation factor Tu, mitochondrial
Q96IU4	ABHD14B	0.145332	0.340816	Alpha/beta hydrolase domain-containing protein 14B
P62316	SNRPD2	-0.146874	0.341412	Small nuclear ribonucleoprotein Sm D2
Q7Z7H5	TMED4	-0.224144	0.3421	Transmembrane emp24 domain-containing protein 4
P29536	LMOD1	0.154135	0.342309	Leiomodin-1
Q9NQC3	RTN4	0.144805	0.342588	Reticulon-4
Q14165	MLEC	0.146451	0.342819	Malectin
Q9UQE7	SMC3	-0.193537	0.343478	Structural maintenance of chromosomes protein 3
Q1KMD3	HNRNPUL2	0.147771	0.344328	Heterogeneous nuclear ribonucleoprotein U-like protein 2
Q13825	AUH	-0.189284	0.344355	Methylglutaconyl-CoA hydratase, mitochondrial
Q14203	DCTN1	0.149589	0.344391	Dynactin subunit 1
Q9H3K6	BOLA2	-0.147695	0.344577	BolA-like protein 2
P08571	CD14	0.144147	0.344812	Monocyte differentiation antigen CD14, Monocyte differentiation antigen CD14, urinary form, Monocyte differentiation antigen CD14, membrane-bound form
P46952	HAAO	0.185302	0.345154	3-hydroxyanthranilate 3,4-dioxygenase
Q9P2R3	ANKFY1	0.147469	0.345326	Rabankyrin-5
Q9Y2B0	CNPY2	0.143817	0.345927	Protein canopy homolog 2
Q9BTV4	TMEM43	-0.143751	0.346151	Transmembrane protein 43
Q9C0C2	TNKS1BP1	0.143224	0.34794	182 kDa tankyrase-1-binding protein
P05204	HMGN2	-0.143224	0.34794	Non-histone chromosomal protein HMG-17
P19827	ITIH1	-0.143158	0.348164	Inter-alpha-trypsin inhibitor heavy chain H1
Q9UGT4	SUSD2	-0.160896	0.348536	Sushi domain-containing protein 2
P46108	CRK	0.142763	0.349511	Adapter molecule crk
P52594	AGFG1	0.182813	0.35021	Arf-GAP domain and FG repeat-containing protein 1
Q9BWS9	CHID1	0.147644	0.350772	Chitinase domain-containing protein 1
O75436	VPS26A	0.142302	0.351086	Vacuolar protein sorting-associated protein 26A
Q86VR2	FAM134C	0.240196	0.35168	Protein FAM134C
Q16539	MAPK14	0.172581	0.351695	Mitogen-activated protein kinase 14
Q07812	BAX	-0.208416	0.351971	Apoptosis regulator BAX
P09525	ANXA4	0.141972	0.352214	Annexin A4
Q96PD5	PGLYRP2	-0.141841	0.352665	N-acetylmuramoyl-L-alanine amidase
P49753	ACOT2	-0.28022	0.353376	Acyl-coenzyme A thioesterase 2, mitochondrial
Q15365	PCBP1	-0.141182	0.354929	Poly(rC)-binding protein 1
P28072	PSMB6	-0.141116	0.355156	Proteasome subunit beta type-6
Q9UPQ0	LIMCH1	0.14611	0.355854	LIM and calponin homology domains-containing protein 1
O00754	MAN2B1	0.160224	0.356449	Lysosomal alpha-mannosidase, Lysosomal alpha-mannosidase A peptide, Lysosomal alpha-mannosidase B peptide, Lysosomal alpha-mannosidase C peptide, Lysosomal alpha-mannosidase D peptide, Lysosomal alpha-mannosidase E peptide
P02774	GC	-0.140721	0.356519	Vitamin D-binding protein
P48681	NES	0.140721	0.356519	Nestin
P54725	RAD23A	-0.140457	0.357429	UV excision repair protein RAD23 homolog A
Q5TZA2	CROCC	0.162592	0.358233	Rootletin
Q96EM0	L3HYPDH	0.167155	0.359001	Trans-3-hydroxy-L-proline dehydratase
P36269	GGT5	-0.13993	0.359254	Gamma-glutamyltransferase 5, Gamma-glutamyltransferase 5 heavy chain, Gamma-glutamyltransferase 5 light chain
P07942	LAMB1	-0.139733	0.35994	Laminin subunit beta-1
O95831	AIFM1	-0.139667	0.360169	Apoptosis-inducing factor 1, mitochondrial
P00491	PNP	-0.139601	0.360398	Purine nucleoside phosphorylase
P00742	F10	0.145819	0.361694	Coagulation factor X, Factor X light chain, Factor X heavy chain, Activated factor Xa heavy chain
O75874	IDH1	0.13914	0.362002	Isocitrate dehydrogenase [NADP] cytoplasmic
P13010	XRCC5	-0.140597	0.362665	X-ray repair cross-complementing protein 5
Q71U36, P0DPH8, P0DPH7	TUBA1A	-0.138744	0.363381	Tubulin alpha-1A chain
P62851	RPS25	-0.158145	0.364221	40S ribosomal protein S25
Q8NI22	MCFD2	-0.213534	0.364372	Multiple coagulation factor deficiency protein 2
P29401	TKT	-0.138415	0.364533	Transketolase
P98082	DAB2	0.149097	0.364993	Disabled homolog 2
P35268	RPL22	-0.151127	0.365091	60S ribosomal protein L22
P06865	HEXA	-0.150791	0.366172	Beta-hexosaminidase subunit alpha
P21695	GPD1	0.137888	0.366379	Glycerol-3-phosphate dehydrogenase [NAD(+)], cytoplasmic
P55083	MFAP4	-0.137756	0.366842	Microfibril-associated glycoprotein 4
Q99747	NAPG	0.154836	0.367224	Gamma-soluble NSF attachment protein
P31146	CORO1A	0.139187	0.367544	Coronin-1A
Q96EP5	DAZAP1	0.146161	0.368155	DAZ-associated protein 1
Q15102	PAFAH1B3	0.137229	0.368696	Platelet-activating factor acetylhydrolase IB subunit gamma
P35637	FUS	-0.137097	0.36916	RNA-binding protein FUS
Q9HDC9	APMAP	-0.137097	0.36916	Adipocyte plasma membrane-associated protein
P02751	FN1	-0.200452	0.369388	Fibronectin, Anastellin, Ugl-Y1, Ugl-Y2, Ugl-Y3
P04271	S100B	0.136966	0.369625	Protein S100-B
P11279	LAMP1	-0.138558	0.369736	Lysosome-associated membrane glycoprotein 1
O95433	AHSA1	-0.223942	0.370131	Activator of 90 kDa heat shock protein ATPase homolog 1
P50579	METAP2	0.175996	0.370336	Methionine aminopeptidase 2
P46459	NSF	0.153807	0.370458	Vesicle-fusing ATPase
P41226	UBA7	-0.175151	0.371052	Ubiquitin-like modifier-activating enzyme 7
P11142	HSPA8	-0.136307	0.371954	Heat shock cognate 71 kDa protein
O75083	WDR1	0.136175	0.37242	WD repeat-containing protein 1
Q8NFU3	TSTD1	-0.136043	0.372888	Thiosulfate sulfurtransferase/rhodanese-like domain-containing protein 1
P35813	PPM1A	0.144278	0.373094	Protein phosphatase 1A
Q9BZQ8	FAM129A	-0.162772	0.373413	Protein Niban
P40261	NNMT	0.162772	0.373413	Nicotinamide N-methyltransferase
P17931	LGALS3	-0.135582	0.374525	Galectin-3
P35611	ADD1	-0.135582	0.374525	Alpha-adducin
P14543	NID1	0.135582	0.374525	Nidogen-1
Q9UKG1	APPL1	0.154773	0.37467	DCC-interacting protein 13-alpha
P00450	CP	-0.13545	0.374994	Ceruloplasmin
Q99439	CNN2	0.154353	0.375984	Calponin-2
P16671	CD36	-0.135121	0.376167	Platelet glycoprotein 4
Q6UWP2	DHRS11	0.134528	0.378285	Dehydrogenase/reductase SDR family member 11
Q02978	SLC25A11	-0.13946	0.378404	Mitochondrial 2-oxoglutarate/malate carrier protein
P60842	EIF4A1	0.133869	0.380646	Eukaryotic initiation factor 4A-I
P26440	IVD	-0.133803	0.380883	Isovaleryl-CoA dehydrogenase, mitochondrial
O75475	PSIP1	-0.155092	0.381125	PC4 and SFRS1-interacting protein
Q96FN4	CPNE2	-0.144137	0.381339	Copine-2
Q15121	PEA15	0.133606	0.381593	Astrocytic phosphoprotein PEA-15
Q14112	NID2	-0.133606	0.381593	Nidogen-2
Q15366	PCBP2	0.136822	0.381635	Poly(rC)-binding protein 2
P61960	UFM1	0.133474	0.382067	Ubiquitin-fold modifier 1
Q4KMQ2	ANO6	0.13652	0.382697	Anoctamin-6
P51659	HSD17B4	0.134748	0.383171	Peroxisomal multifunctional enzyme type 2,
Q99623	PHB2	-0.132947	0.383966	Prohibitin-2
P10109	FDX1	0.151702	0.384335	Adrenodoxin, mitochondrial
Q9BY44	EIF2A	0.185217	0.384515	Eukaryotic translation initiation factor 2A, Eukaryotic translation initiation factor 2A, N-terminally processed
P27695	APEX1	0.132749	0.38468	DNA-(apurinic or apyrimidinic site) lyase, DNA-(apurinic or apyrimidinic site) lyase, mitochondrial
O43681	ASNA1	-0.132552	0.385394	ATPase ASNA1
P16070	CD44	-0.132552	0.385394	CD44 antigen
Q6GMV2	SMYD5	0.158739	0.385527	SET and MYND domain-containing protein 5
Q9P2B2	PTGFRN	-0.135694	0.385608	Prostaglandin F2 receptor negative regulator
Q13557	CAMK2D	0.134048	0.38567	Calcium/calmodulin-dependent protein kinase type II subunit delta
O14735	CDIPT	0.142821	0.385747	CDP-diacylglycerol--inositol 3-phosphatidyltransferase
Q86U42	PABPN1	-0.144772	0.38583	Polyadenylate-binding protein 2
Q9H0W9	C11orf54	0.13242	0.385871	Ester hydrolase C11orf54
P48643	CCT5	-0.13242	0.385871	T-complex protein 1 subunit epsilon
Q9P1F3	ABRACL	-0.164201	0.385912	Costars family protein ABRACL
Q9NZT1	CALML5	-0.193676	0.386074	Calmodulin-like protein 5
P48047	ATP5O	-0.132288	0.386348	ATP synthase subunit O, mitochondrial
O00193	SMAP	-0.158372	0.38664	Small acidic protein
P62277	RPS13	0.166769	0.387229	40S ribosomal protein S13
Q13451	FKBP5	-0.215686	0.38844	Peptidyl-prolyl cis-trans isomerase FKBP5, Peptidyl-prolyl cis-trans isomerase FKBP5, N-terminally processed
Q9Y625	GPC6	0.145931	0.388785	Glypican-6, Secreted glypican-6
P51610	HCFC1	-0.208772	0.389379	Host cell factor 1, HCF N-terminal chain 1, HCF N-terminal chain 2, HCF N-terminal chain 3, HCF N-terminal chain 4, HCF N-terminal chain 5, HCF N-terminal chain 6, HCF C-terminal chain 1, HCF C-terminal chain 2, HCF C-terminal chain 3, HCF C-terminal chain 4, HCF C-terminal chain 5, HCF C-terminal chain 6
P09211	GSTP1	0.131234	0.390177	Glutathione S-transferase P
P30048	PRDX3	0.131234	0.390177	Thioredoxin-dependent peroxide reductase, mitochondrial
O75390	CS	-0.131234	0.390177	Citrate synthase, mitochondrial
Q09028	RBBP4	0.131102	0.390657	Histone-binding protein RBBP4
Q9Y3B8	REXO2	0.137282	0.390716	Oligoribonuclease, mitochondrial
Q13310	PABPC4	0.147371	0.391048	Polyadenylate-binding protein 4
P80188	LCN2	0.272727	0.391233	Neutrophil gelatinase-associated lipocalin
O60437	PPL	0.130905	0.391378	Periplakin
P14672	SLC2A4	-0.148739	0.392317	Solute carrier family 2, facilitated glucose transporter member 4
P49720	PSMB3	0.130509	0.392823	Proteasome subunit beta type-3
P35754	GLRX	0.130377	0.393305	Glutaredoxin-1
P0DOX7, P01834	IGKC	-0.140298	0.394282	Ig kappa chain C region
P51687	SUOX	-0.130048	0.394512	Sulfite oxidase, mitochondrial
P14384	CPM	-0.134846	0.394532	Carboxypeptidase M
P11177	PDHB	0.131576	0.394568	Pyruvate dehydrogenase E1 component subunit beta, mitochondrial
Q96AE4	FUBP1	-0.129982	0.394753	Far upstream element-binding protein 1
P04070	PROC	-0.140088	0.394996	Vitamin K-dependent protein C, Vitamin K-dependent protein C light chain, Vitamin K-dependent protein C heavy chain, Activation peptide
P46109	CRKL	0.134678	0.395125	Crk-like protein
Q96AC1	FERMT2	0.12985	0.395237	Fermitin family homolog 2
Q05682	CALD1	-0.129653	0.395962	Caldesmon
Q9UNN8	PROCR	0.129323	0.397174	Endothelial protein C receptor
Q9NTX5	ECHDC1	0.129258	0.397417	Ethylmalonyl-CoA decarboxylase
O75882	ATRN	0.129126	0.397902	Attractin
P09488	GSTM1	0.128994	0.398388	Glutathione S-transferase Mu 1
P40227	CCT6A	0.128994	0.398388	T-complex protein 1 subunit zeta
Q96JJ7	TMX3	0.144806	0.399436	Protein disulfide-isomerase TMX3
P39656	DDOST	-0.133463	0.399444	Dolichyl-diphosphooligosaccharide--protein glycosyltransferase 48 kDa subunit
Q4V9L6	TMEM119	-0.243956	0.399765	Transmembrane protein 119
O15533	TAPBP	-0.172337	0.399867	Tapasin
Q92688	ANP32B	0.130096	0.399954	Acidic leucine-rich nuclear phosphoprotein 32 family member B
Q16853	AOC3	-0.128533	0.40009	Membrane primary amine oxidase
Q15067	ACOX1	-0.146509	0.401006	Peroxisomal acyl-coenzyme A oxidase 1
Q9NRV9	HEBP1	0.128203	0.401309	Heme-binding protein 1
P05546	SERPIND1	-0.127874	0.40253	Heparin cofactor 2
Q5TFE4	NT5DC1	-0.141782	0.402556	5-nucleotidase domain-containing protein 1
P43155	CRAT	0.13952	0.403479	Carnitine O-acetyltransferase
Q96PU8	QKI	0.164226	0.403676	Protein quaking
P19823	ITIH2	-0.127479	0.403998	Inter-alpha-trypsin inhibitor heavy chain H2
Q15019	SEPT2	-0.127479	0.403998	Septin-2
Q9Y680	FKBP7	-0.215686	0.404239	Peptidyl-prolyl cis-trans isomerase FKBP7
Q08209	PPP3CA	-0.130484	0.40428	Serine/threonine-protein phosphatase 2B catalytic subunit alpha isoform
Q9UBY9	HSPB7	-0.128762	0.404847	Heat shock protein beta-7
O95197	RTN3	0.127215	0.404979	Reticulon-3
P36957	DLST	-0.126952	0.40596	Dihydrolipoyllysine-residue succinyltransferase component of 2-oxoglutarate dehydrogenase complex, mitochondrial
Q8WUM4	PDCD6IP	0.12682	0.406452	Programmed cell death 6-interacting protein
P53396	ACLY	-0.126688	0.406944	ATP-citrate synthase
O95822	MLYCD	-0.176522	0.40756	Malonyl-CoA decarboxylase, mitochondrial
P07711	CTSL	0.131194	0.407578	Cathepsin L1, Cathepsin L1 heavy chain, Cathepsin L1 light chain
O75947	ATP5H	-0.126491	0.407682	ATP synthase subunit d, mitochondrial
Q9NP74	PALMD	0.126491	0.407682	Palmdelphin
Q12904	AIMP1	0.131032	0.408162	Aminoacyl tRNA synthase complex-interacting multifunctional protein 1, Endothelial monocyte-activating polypeptide 2
Q9NWU1	OXSM	0.23956	0.408572	3-oxoacyl-[acyl-carrier-protein] synthase, mitochondrial
P30711	GSTT1	-0.132497	0.408913	Glutathione S-transferase theta-1
P27169	PON1	-0.125898	0.409901	Serum paraoxonase/arylesterase 1
P54578	USP14	0.126995	0.411376	Ubiquitin carboxyl-terminal hydrolase 14
Q9H098	FAM107B	0.12966	0.413132	Protein FAM107B
P04632	CAPNS1	-0.124844	0.413864	Calpain small subunit 1
Q9NTJ5	SACM1L	0.140292	0.414447	Phosphatidylinositide phosphatase SAC1
P29558, Q15434	RBMS1, RBMS2	0.148827	0.414676	RNA-binding motif, single-stranded-interacting protein 1, RNA-binding motif, single-stranded-interacting protein 2
Q03013	GSTM4	0.132558	0.414848	Glutathione S-transferase Mu 4
P30626	SRI	-0.12458	0.414858	Sorcin
Q9UNE7	STUB1	0.140163	0.414879	E3 ubiquitin-protein ligase CHIP
P11802	CDK4	0.247253	0.41497	Cyclin-dependent kinase 4
Q9Y6N5	SQRDL	0.139906	0.415745	Sulfide:quinone oxidoreductase, mitochondrial
P22102	GART	-0.130581	0.415783	Trifunctional purine biosynthetic protein adenosine-3, Phosphoribosylamine--glycine ligase, Phosphoribosylformylglycinamidine cyclo-ligase, Phosphoribosylglycinamide formyltransferase
P42785	PRCP	0.124316	0.415853	Lysosomal Pro-X carboxypeptidase
P49821	NDUFV1	-0.125656	0.416365	NADH dehydrogenase [ubiquinone] flavoprotein 1, mitochondrial
P43251	BTD	0.124053	0.41685	Biotinidase
P46781	RPS9	-0.141176	0.417049	40S ribosomal protein S9
P36969	GPX4	0.123921	0.417349	Phospholipid hydroperoxide glutathione peroxidase, mitochondrial
P54652	HSPA2	0.137404	0.417386	Heat shock-related 70 kDa protein 2
P09493	TPM1	-0.123855	0.417598	Tropomyosin alpha-1 chain
Q86Y82	STX12	0.123855	0.417598	Syntaxin-12
P20618	PSMB1	0.123789	0.417848	Proteasome subunit beta type-1
O94760	DDAH1	0.123724	0.418098	N(G),N(G)-dimethylarginine dimethylaminohydrolase 1
Q9NZ32	ACTR10	0.272727	0.418167	Actin-related protein 10
Q9UMX5	NENF	0.126482	0.418969	Neudesin
Q9Y2A7	NCKAP1	-0.129094	0.419804	Nck-associated protein 1
O14639	ABLIM1	0.123262	0.419848	Actin-binding LIM protein 1
P53985	SLC16A1	-0.180226	0.422209	Monocarboxylate transporter 1
P23378	GLDC	0.132193	0.422429	Glycine dehydrogenase
P38646	HSPA9	-0.122472	0.422859	Stress-70 protein, mitochondrial
O15144	ARPC2	-0.122142	0.424117	Actin-related protein 2/3 complex subunit 2
Q5VT66	MARC1	0.145528	0.425194	Mitochondrial amidoxime-reducing component 1
P36578	RPL4	-0.129374	0.426241	60S ribosomal protein L4
P08263, Q16772	GSTA1, GSTA3	0.141034	0.426268	Glutathione S-transferase A1, Glutathione S-transferase A1, N-terminally processed, Glutathione S-transferase A3
P13761, P79483	HLA-DRB1, HLA-DRB3	-0.205882	0.426417	HLA class II histocompatibility antigen, DRB1-7 beta chain, HLA class II histocompatibility antigen, DR beta 3 chain
Q9NZ01	TECR	0.122983	0.42643	Very-long-chain enoyl-CoA reductase
Q9Y3D2	MSRB2	0.221429	0.426577	Methionine-R-sulfoxide reductase B2, mitochondrial
P17174	GOT1	-0.121418	0.426892	Aspartate aminotransferase, cytoplasmic
P00492	HPRT1	-0.121352	0.427145	Hypoxanthine-guanine phosphoribosyltransferase
P52907	CAPZA1	0.121352	0.427145	F-actin-capping protein subunit alpha-1
O95336	PGLS	0.121286	0.427398	6-phosphogluconolactonase
O43865	AHCYL1	0.125765	0.427422	Putative adenosylhomocysteinase 2
O96000	NDUFB10	-0.169167	0.429396	NADH dehydrogenase [ubiquinone] 1 beta subcomplex subunit 10
P10619	CTSA	0.126661	0.430037	Lysosomal protective protein, Lysosomal protective protein 32 kDa chain, Lysosomal protective protein 20 kDa chain
P04003	C4BPA	-0.121432	0.432329	C4b-binding protein alpha chain
Q53FA7	TP53I3	0.121216	0.433153	Quinone oxidoreductase PIG3
P35080	PFN2	-0.203556	0.433267	Profilin-2
P05783	KRT18	0.122555	0.433671	Keratin, type I cytoskeletal 18
P62917	RPL8	-0.126829	0.434093	60S ribosomal protein L8
P02787	TF	0.119507	0.434257	Serotransferrin
P02776	PF4	-0.123744	0.434945	Platelet factor 4, Platelet factor 4, short form
P16452	EPB42	-0.120445	0.436106	Erythrocyte membrane protein band 4.2
P54826	GAS1	-0.162308	0.436511	Growth arrest-specific protein 1
P36959	GMPR	-0.118651	0.437581	GMP reductase 1
Q5M775	SPECC1	0.139372	0.437642	Cytospin-B
P11021	HSPA5	-0.117597	0.441692	78 kDa glucose-regulated protein
Q7Z739, Q9BYJ9	YTHDF3, YTHDF1	-0.153846	0.441878	YTH domain-containing family protein 3, YTH domain-containing family protein 1
P00558	PGK1	0.117531	0.44195	Phosphoglycerate kinase 1
Q9UEU0	VTI1B	0.128358	0.442484	Vesicle transport through interaction with t-SNAREs homolog 1B
Q9NNX6, Q9H2X3	CD209, CLEC4M	0.123176	0.442933	CD209 antigen, C-type lectin domain family 4 member M
P08519	LPA	-0.205882	0.442959	Apolipoprotein(a)
P18463	HLA-B	-0.205882	0.442959	HLA class I histocompatibility antigen, B-37 alpha chain
Q8WVJ2	NUDCD2	0.153236	0.443711	NudC domain-containing protein 2
Q9BSH5	HDHD3	-0.118472	0.443715	Haloacid dehalogenase-like hydrolase domain-containing protein 3
Q16181	SEPT7	0.116872	0.444531	Septin-7
Q96JB5	CDK5RAP3	0.140042	0.444594	CDK5 regulatory subunit-associated protein 3
P16278	GLB1	-0.17109	0.444743	Beta-galactosidase
Q9NUL5	C19orf66	0.131411	0.444889	UPF0515 protein C19orf66
P00390	GSR	-0.11674	0.445048	Glutathione reductase, mitochondrial
Q9NR19	ACSS2	-0.118116	0.445098	Acetyl-coenzyme A synthetase, cytoplasmic
P49458	SRP9	0.11953	0.445189	Signal recognition particle 9 kDa protein
P62333	PSMC6	0.116674	0.445307	26S protease regulatory subunit 10B
Q14515	SPARCL1	-0.118049	0.445355	SPARC-like protein 1
P20042	EIF2S2	0.175325	0.445427	Eukaryotic translation initiation factor 2 subunit 2
P20340, Q9NRW1	RAB6A, RAB6B	-0.116543	0.445824	Ras-related protein Rab-6A, Ras-related protein Rab-6B
Q9C0B1	FTO	-0.137378	0.445838	Alpha-ketoglutarate-dependent dioxygenase FTO
P52788	SMS	0.120741	0.446259	Spermine synthase
Q9H7M9	C10orf54	-0.152015	0.44739	Platelet receptor Gi24
P84157	MXRA7	-0.121875	0.447804	Matrix-remodeling-associated protein 7
P78324, Q5TFQ8	SIRPA, SIRPB1	0.120259	0.448087	Tyrosine-protein phosphatase non-receptor type substrate 1, Signal-regulatory protein beta-1 isoform 3
Q14624	ITIH4	-0.115686	0.449197	Inter-alpha-trypsin inhibitor heavy chain H4, 70 kDa inter-alpha-trypsin inhibitor heavy chain H4, 35 kDa inter-alpha-trypsin inhibitor heavy chain H4
Q00796	SORD	-0.116922	0.449745	Sorbitol dehydrogenase
P0DOY3, P0DOY2, P0CG04	IGLC1	-0.131942	0.449923	Ig lambda-1 chain C regions
Q99471	PFDN5	0.115423	0.450238	Prefoldin subunit 5
P04439, P30455, P30443	HLA-A	-0.174083	0.450436	HLA class I histocompatibility antigen, A-3 alpha chain, HLA class I histocompatibility antigen, A-36 alpha chain, HLA class I histocompatibility antigen, A-1 alpha chain
Q9H845	ACAD9	-0.174083	0.450436	Acyl-CoA dehydrogenase family member 9, mitochondrial
Q99598	TSNAX	0.119611	0.450555	Translin-associated protein X
P08865	RPSA	0.115291	0.450758	40S ribosomal protein SA
O95169	NDUFB8	-0.254545	0.451197	NADH dehydrogenase [ubiquinone] 1 beta subcomplex subunit 8, mitochondrial
P08697	SERPINF2	-0.114566	0.453629	Alpha-2-antiplasmin
Q08380	LGALS3BP	0.1145	0.45389	Galectin-3-binding protein
Q8IW45	CARKD	0.114434	0.454152	ATP-dependent
P09132	SRP19	0.134871	0.454261	Signal recognition particle 19 kDa protein
P24539	ATP5F1	-0.114303	0.454675	ATP synthase F(0) complex subunit B1, mitochondrial
Q8WW12	PCNP	-0.117043	0.454786	PEST proteolytic signal-containing nuclear protein
Q9NR31	SAR1A	-0.119866	0.455379	GTP-binding protein SAR1a
Q9BT78	COPS4	0.114105	0.45546	COP9 signalosome complex subunit 4
P28330	ACADL	0.116665	0.456252	Long-chain specific acyl-CoA dehydrogenase, mitochondrial
P05090	APOD	-0.113776	0.456771	Apolipoprotein D
Q9H8S9, Q7L9L4	MOB1A, MOB1B	0.207143	0.457772	MOB kinase activator 1A, MOB kinase activator 1B
P40926	MDH2	-0.113446	0.458084	Malate dehydrogenase, mitochondrial
P49189	ALDH9A1	0.113314	0.45861	4-trimethylaminobutyraldehyde dehydrogenase
Q9H3N1	TMX1	-0.122172	0.45874	Thioredoxin-related transmembrane protein 1
P62873	GNB1	-0.113249	0.458873	Guanine nucleotide-binding protein G(I)/G(S)/G(T) subunit beta-1
P23368	ME2	0.115981	0.458915	NAD-dependent malic enzyme, mitochondrial
O95302	FKBP9	0.115906	0.459209	Peptidyl-prolyl cis-trans isomerase FKBP9
P07947	YES1	0.131102	0.459872	Tyrosine-protein kinase Yes
P05062	ALDOB	0.133044	0.460454	Fructose-bisphosphate aldolase B
P26368	U2AF2	0.130797	0.460928	Splicing factor U2AF 65 kDa subunit
P14406	COX7A2	-0.121565	0.460993	Cytochrome c oxidase subunit 7A2, mitochondrial
Q9Y230	RUVBL2	-0.115382	0.461256	RuvB-like 2
Q96DG6	CMBL	0.11259	0.461507	Carboxymethylenebutenolidase homolog
P18124	RPL7	-0.122996	0.461931	60S ribosomal protein L7
Q01469	FABP5	-0.112458	0.462035	Fatty acid-binding protein, epidermal
O75781	PALM	0.11226	0.462827	Paralemmin-1
O00151	PDLIM1	-0.112063	0.46362	PDZ and LIM domain protein 1
Q9NNW7	TXNRD2	0.125877	0.464459	Thioredoxin reductase 2, mitochondrial
P01031	C5	-0.111667	0.465209	Complement C5, Complement C5 beta chain, Complement C5 alpha chain, C5a anaphylatoxin, Complement C5 alpha chain
P45974	USP5	0.111667	0.465209	Ubiquitin carboxyl-terminal hydrolase 5
Q8NBX0	SCCPDH	0.163185	0.466353	Saccharopine dehydrogenase-like oxidoreductase
Q15393	SF3B3	0.115473	0.466485	Splicing factor 3B subunit 3
Q7Z4H8	KDELC2	0.113867	0.467199	KDEL motif-containing protein 2
Q96K17	BTF3L4	-0.116556	0.468011	Transcription factor BTF3 homolog 4
P09972	ALDOC	0.110877	0.468394	Fructose-bisphosphate aldolase C
Q9Y3A5	SBDS	0.137501	0.468711	Ribosome maturation protein SBDS
Q9NRX4	PHPT1	-0.110745	0.468926	14 kDa phosphohistidine phosphatase
Q15293	RCN1	0.110416	0.470257	Reticulocalbin-1
Q14BN4	SLMAP	-0.21978	0.470353	Sarcolemmal membrane-associated protein
P49773	HINT1	0.110284	0.470791	Histidine triad nucleotide-binding protein 1
P62195	PSMC5	0.109823	0.472659	26S protease regulatory subunit 8
P14174	MIF	-0.109757	0.472926	Macrophage migration inhibitory factor
P78417	GSTO1	0.109362	0.474532	Glutathione S-transferase omega-1
P46977	STT3A	-0.135514	0.475224	Dolichyl-diphosphooligosaccharide--protein glycosyltransferase subunit STT3A
Q99447	PCYT2	0.110152	0.476588	Ethanolamine-phosphate cytidylyltransferase
P05091	ALDH2	0.108571	0.477751	Aldehyde dehydrogenase, mitochondrial
Q9HAV0	GNB4	-0.112475	0.478213	Guanine nucleotide-binding protein subunit beta-4
P06132	UROD	-0.108373	0.478557	Uroporphyrinogen decarboxylase
A1L0T0	ILVBL	-0.109592	0.478846	Acetolactate synthase-like protein
Q6GMV3	PTRHD1	-0.119969	0.479406	Putative peptidyl-tRNA hydrolase PTRHD1
Q9UKV8	AGO2	-0.111989	0.480129	Protein argonaute-2
Q8WZA0	LZIC	-0.111746	0.481089	Protein LZIC
Q13085	ACACA	0.115587	0.482093	Acetyl-CoA carboxylase 1, Biotin carboxylase
P37802	TAGLN2	-0.107385	0.482601	Transgelin-2
O76071	CIAO1	0.204396	0.482691	Probable cytosolic iron-sulfur protein assembly protein CIAO1
P30039	PBLD	-0.204396	0.482691	Phenazine biosynthesis-like domain-containing protein
O00330	PDHX	-0.122129	0.483123	Pyruvate dehydrogenase protein X component, mitochondrial
P07919	UQCRH	-0.107188	0.483412	Cytochrome b-c1 complex subunit 6, mitochondrial
P00918	CA2	-0.107122	0.483682	Carbonic anhydrase 2
Q9NZR1	TMOD2	-0.127566	0.485019	Tropomodulin-2
P11217	PYGM	-0.236364	0.485476	Glycogen phosphorylase, muscle form
P48449	LSS	-0.130053	0.485602	Lanosterol synthase
P45880	VDAC2	-0.106595	0.485849	Voltage-dependent anion-selective channel protein 2
Q96CX2	KCTD12	-0.106397	0.486663	BTB/POZ domain-containing protein KCTD12
P27338	MAOB	-0.106199	0.487477	Amine oxidase [flavin-containing] B
Q14166	TTLL12	-0.120728	0.488189	Tubulin--tyrosine ligase-like protein 12
Q86U28	ISCA2	-0.144615	0.488698	Iron-sulfur cluster assembly 2 homolog, mitochondrial
P50454	SERPINH1	-0.10587	0.488836	Serpin H1
P62258	YWHAE	0.105804	0.489108	14-3-3 protein epsilon
P43121	MCAM	-0.105738	0.48938	Cell surface glycoprotein MUC18
P62937	PPIA	0.105409	0.490742	Peptidyl-prolyl cis-trans isomerase A, Peptidyl-prolyl cis-trans isomerase A, N-terminally processed
Q96SZ5	ADO	-0.130145	0.491453	2-aminoethanethiol dioxygenase
Q9BTZ2	DHRS4	0.126111	0.491602	Dehydrogenase/reductase SDR family member 4
Q9UHQ9	CYB5R1	-0.163219	0.491723	NADH-cytochrome b5 reductase 1
O95721	SNAP29	-0.124008	0.491728	Synaptosomal-associated protein 29
Q9NR45	NANS	0.106276	0.49233	Sialic acid synthase
P51858	HDGF	-0.10475	0.493471	Hepatoma-derived growth factor
P55957	BID	-0.114351	0.494222	BH3-interacting domain death agonist, BH3-interacting domain death agonist p15, BH3-interacting domain death agonist p13, BH3-interacting domain death agonist p11
Q969G5	PRKCDBP	-0.104552	0.494292	Protein kinase C delta-binding protein
P61254, Q9UNX3	RPL26, RPL26L1	0.132036	0.49476	60S ribosomal protein L26, 60S ribosomal protein L26-like 1
P54709	ATP1B3	-0.104223	0.49566	Sodium/potassium-transporting ATPase subunit beta-3
P48556	PSMD8	-0.106694	0.495891	26S proteasome non-ATPase regulatory subunit 8
P48739	PITPNB	0.105363	0.496074	Phosphatidylinositol transfer protein beta isoform
P16083	NQO2	0.104091	0.496208	Ribosyldihydronicotinamide dehydrogenase [quinone]
P63000, P60763	RAC1, RAC3	-0.103959	0.496757	Ras-related C3 botulinum toxin substrate 1, Ras-related C3 botulinum toxin substrate 3
Q02252	ALDH6A1	-0.103959	0.496757	Methylmalonate-semialdehyde dehydrogenase [acylating], mitochondrial
P49755	TMED10	0.105152	0.496944	Transmembrane emp24 domain-containing protein 10
O15400	STX7	0.103894	0.497031	Syntaxin-7
P63098	PPP3R1	-0.106241	0.497733	Calcineurin subunit B type 1
Q99878, Q96KK5, Q9BTM1, Q16777, Q6FI13, P20671, P0C0S8	HIST1H2AJ, HIST1H2AH, H2AFJ, HIST2H2AC, HIST2H2AA3, HIST1H2AD, HIST1H2AG	-0.103696	0.497854	Histone H2A type 1-J, Histone H2A type 1-H, Histone H2A.J, Histone H2A type 2-C, Histone H2A type 2-A, Histone H2A type 1-D, Histone H2A type 1
Q15286	RAB35	-0.10889	0.497967	Ras-related protein Rab-35
Q9H074	PAIP1	-0.126222	0.498653	Polyadenylate-binding protein-interacting protein 1
P51970	NDUFA8	-0.103366	0.499228	NADH dehydrogenase [ubiquinone] 1 alpha subcomplex subunit 8
Q08174	PCDH1	0.125403	0.499904	Protocadherin-1
P13489	RNH1	0.103169	0.500053	Ribonuclease inhibitor
Q9BW30	TPPP3	-0.103037	0.500604	Tubulin polymerization-promoting protein family member 3
P55010	EIF5	0.106726	0.501128	Eukaryotic translation initiation factor 5
Q92905	COPS5	-0.102839	0.50143	COP9 signalosome complex subunit 5
Q9H8Y8	GORASP2	0.113805	0.50243	Golgi reassembly-stacking protein 2
Q6P2Q9	PRPF8	-0.122434	0.502883	Pre-mRNA-processing-splicing factor 8
Q9BS40	LXN	-0.102247	0.503914	Latexin
P49321	NASP	0.10458	0.504516	Nuclear autoantigenic sperm protein
O14579	COPE	0.157895	0.504569	Coatomer subunit epsilon
P09871	C1S	0.101983	0.505019	Complement C1s subcomponent, Complement C1s subcomponent heavy chain, Complement C1s subcomponent light chain
Q9NP97, Q8TF09	DYNLRB1, DYNLRB2	0.101588	0.50668	Dynein light chain roadblock-type 1, Dynein light chain roadblock-type 2
Q9NR28	DIABLO	-0.103976	0.506995	Diablo homolog, mitochondrial
P22748	CA4	-0.102474	0.508028	Carbonic anhydrase 4
Q9H444	CHMP4B	-0.102329	0.50863	Charged multivesicular body protein 4b
Q13610	PWP1	0.171569	0.508985	Periodic tryptophan protein 1 homolog
P14868	DARS	-0.103447	0.509169	Aspartate--tRNA ligase, cytoplasmic
P61163	ACTR1A	-0.100995	0.509177	Alpha-centractin
Q9Y490	TLN1	0.100731	0.510288	Talin-1
Q92783	STAM	0.131868	0.510425	Signal transducing adapter molecule 1
Q92522	H1FX	0.104295	0.510984	Histone H1x
P00533	EGFR	0.124819	0.511058	Epidermal growth factor receptor
O60884	DNAJA2	0.102843	0.511659	DnaJ homolog subfamily A member 2
Q14204	DYNC1H1	0.100336	0.511958	Cytoplasmic dynein 1 heavy chain 1
Q9UKY7	CDV3	0.0998748	0.513909	Protein CDV3 homolog
Q14240	EIF4A2	-0.104796	0.514358	Eukaryotic initiation factor 4A-II, Eukaryotic initiation factor 4A-II, N-terminally processed
P12268	IMPDH2	-0.11749	0.51494	Inosine-5-monophosphate dehydrogenase 2
Q8IXS6	PALM2	0.102016	0.515076	Paralemmin-2
P61086	UBE2K	-0.0998626	0.518954	Ubiquitin-conjugating enzyme E2 K
P17612, P22694	PRKACA, PRKACB	0.0984913	0.519786	cAMP-dependent protein kinase catalytic subunit alpha, cAMP-dependent protein kinase catalytic subunit beta
P15289	ARSA	0.109063	0.520513	Arylsulfatase A, Arylsulfatase A component B, Arylsulfatase A component C
P61923	COPZ1	-0.0994397	0.520734	Coatomer subunit zeta-1
Q9Y266	NUDC	-0.0992283	0.521625	Nuclear migration protein nudC
P02790	HPX	0.0980302	0.521752	Hemopexin
P31949	S100A11	-0.0978984	0.522314	Protein S100-A11, Protein S100-A11, N-terminally processed
P83916	CBX1	0.0978984	0.522314	Chromobox protein homolog 1
Q15185	PTGES3	0.0978325	0.522596	Prostaglandin E synthase 3
Q93052	LPP	-0.0978325	0.522596	Lipoma-preferred partner
P14854	COX6B1	-0.0977008	0.523159	Cytochrome c oxidase subunit 6B1
Q9UBX5	FBLN5	-0.0977008	0.523159	Fibulin-5
P41222	PTGDS	0.14745	0.523585	Prostaglandin-H2 D-isomerase
O95817	BAG3	0.098527	0.524587	BAG family molecular chaperone regulator 3
P07437	TUBB	-0.0973055	0.524849	Tubulin beta chain
Q9UBG0	MRC2	-0.101925	0.526008	C-type mannose receptor 2
P00751	CFB	0.0969102	0.526542	Complement factor B, Complement factor B Ba fragment, Complement factor B Bb fragment
P23142	FBLN1	-0.0969102	0.526542	Fibulin-1
Q13347	EIF3I	0.100482	0.526634	Eukaryotic translation initiation factor 3 subunit I
O95573	ACSL3	0.117742	0.526643	Long-chain-fatty-acid--CoA ligase 3
Q9UIL1	SCOC	-0.120147	0.527121	Short coiled-coil protein
Q9BT09	CNPY3	0.154454	0.527813	Protein canopy homolog 3
Q99807	COQ7	0.124264	0.528684	5-demethoxyubiquinone hydroxylase, mitochondrial
P05556	ITGB1	-0.0963173	0.529087	Integrin beta-1
P62256	UBE2H	0.116935	0.529498	Ubiquitin-conjugating enzyme E2 H
Q8N474	SFRP1	0.117351	0.52954	Secreted frizzled-related protein 1
P60228	EIF3E	-0.0995948	0.53031	Eukaryotic translation initiation factor 3 subunit E
O95819	MAP4K4	-0.16309	0.53169	Mitogen-activated protein kinase kinase kinase kinase 4
Q96C01	FAM136A	0.122605	0.532689	Protein FAM136A
Q00839	HNRNPU	0.0951973	0.53391	Heterogeneous nuclear ribonucleoprotein U
O00233	PSMD9	-0.0951973	0.53391	26S proteasome non-ATPase regulatory subunit 9
P40939	HADHA	-0.0948679	0.535333	Trifunctional enzyme subunit alpha, mitochondrial, Long-chain enoyl-CoA hydratase, Long chain 3-hydroxyacyl-CoA dehydrogenase
P17987	TCP1	-0.0946044	0.536473	T-complex protein 1 subunit alpha
Q9H4M9	EHD1	-0.0946044	0.536473	EH domain-containing protein 1
P98172	EFNB1	-0.121801	0.53695	Ephrin-B1
Q07960	ARHGAP1	-0.0954227	0.537796	Rho GTPase-activating protein 1
Q8IWE4	DCUN1D3	0.117045	0.537918	DCN1-like protein 3
Q9Y5Y7	LYVE1	0.0940115	0.539041	Lymphatic vessel endothelial hyaluronic acid receptor 1
P06280	GLA	0.209091	0.539114	Alpha-galactosidase A
P24298	GPT	-0.0939456	0.539326	Alanine aminotransferase 1
P62308, A8MWD9	SNRPG, SNRPGP15	0.114528	0.539557	Small nuclear ribonucleoprotein G, Putative small nuclear ribonucleoprotein G-like protein 15
O75368	SH3BGRL	-0.0938138	0.539898	SH3 domain-binding glutamic acid-rich-like protein
P20962	PTMS	-0.0938138	0.539898	Parathymosin
P02760	AMBP	-0.0937479	0.540184	Protein AMBP, Alpha-1-microglobulin, Inter-alpha-trypsin inhibitor light chain, Trypstatin
O15372	EIF3H	0.0948622	0.540198	Eukaryotic translation initiation factor 3 subunit H
P80723	BASP1	-0.0947179	0.540817	Brain acid soluble protein 1
Q9UNN5	FAF1	-0.149123	0.540955	FAS-associated factor 1
P18621	RPL17	-0.0995356	0.541149	60S ribosomal protein L17
P60900	PSMA6	0.0934185	0.541615	Proteasome subunit alpha type-6
P00367, P49448	GLUD1, GLUD2	0.0932868	0.542187	Glutamate dehydrogenase 1, mitochondrial, Glutamate dehydrogenase 2, mitochondrial
O15247	CLIC2	0.0979137	0.542504	Chloride intracellular channel protein 2
P08962	CD63	-0.195804	0.542874	CD63 antigen
Q96G03	PGM2	0.0930233	0.543334	Phosphoglucomutase-2
Q92896	GLG1	-0.094087	0.543529	Golgi apparatus protein 1
Q58FF8	HSP90AB2P	-0.102905	0.544467	Putative heat shock protein HSP 90-beta 2
P07384	CAPN1	-0.0925621	0.545343	Calpain-1 catalytic subunit
P61088, Q5JXB2	UBE2N, UBE2NL	0.0925621	0.545343	Ubiquitin-conjugating enzyme E2 N, Putative ubiquitin-conjugating enzyme E2 N-like
P00568	AK1	-0.0924962	0.54563	Adenylate kinase isoenzyme 1
P10515	DLAT	-0.0924962	0.54563	Dihydrolipoyllysine-residue acetyltransferase component of pyruvate dehydrogenase complex, mitochondrial
Q6UX71	PLXDC2	0.124124	0.54576	Plexin domain-containing protein 2
Q13308	PTK7	-0.138961	0.54655	Inactive tyrosine-protein kinase 7
Q9Y6M9	NDUFB9	-0.151703	0.546667	NADH dehydrogenase [ubiquinone] 1 beta subcomplex subunit 9
Q9P0L0	VAPA	-0.0922327	0.54678	Vesicle-associated membrane protein-associated protein A
P29144	TPP2	0.105337	0.547022	Tripeptidyl-peptidase 2
P28331	NDUFS1	-0.0921009	0.547356	NADH-ubiquinone oxidoreductase 75 kDa subunit, mitochondrial
Q3ZCM7	TUBB8	-0.092035	0.547644	Tubulin beta-8 chain
P32321	DCTD	-0.101707	0.547837	Deoxycytidylate deaminase
Q6YP21	CCBL2	-0.0940874	0.548422	Kynurenine--oxoglutarate transaminase 3
Q96EE3	SEH1L	0.0961672	0.548497	Nucleoporin SEH1
Q9UNF0	PACSIN2	0.108298	0.54857	Protein kinase C and casein kinase substrate in neurons protein 2
P08133	ANXA6	0.0915739	0.54966	Annexin A6
Q96BW5	PTER	0.0926037	0.549929	Phosphotriesterase-related protein
P15144	ANPEP	-0.102845	0.55059	Aminopeptidase N
O00159	MYO1C	0.0911786	0.551392	Unconventional myosin-Ic
O15488	GYG2	-0.0932533	0.551989	Glycogenin-2
O14880	MGST3	-0.0920431	0.552357	Microsomal glutathione S-transferase 3
P30153	PPP2R1A	-0.0909151	0.552548	Serine/threonine-protein phosphatase 2A 65 kDa regulatory subunit A alpha isoform
P42226	STAT6	-0.173626	0.552566	Signal transducer and activator of transcription 6
Q30134	HLA-DRB1	-0.112805	0.552845	HLA class II histocompatibility antigen, DRB1-8 beta chain
Q9Y3Z3	SAMHD1	0.0907174	0.553415	Deoxynucleoside triphosphate triphosphohydrolase SAMHD1
Q9Y224	C14orf166	-0.0925737	0.554903	UPF0568 protein C14orf166
Q9Y3U8	RPL36	0.14386	0.555527	60S ribosomal protein L36
P01019	AGT	-0.0901904	0.555732	Angiotensinogen, Angiotensin-1, Angiotensin-2, Angiotensin-3, Angiotensin-4, Angiotensin 1-9, Angiotensin 1-7, Angiotensin 1-5, Angiotensin 1-4
Q99523	SORT1	-0.0935132	0.555835	Sortilin
P08559	PDHA1	-0.0923472	0.555876	Pyruvate dehydrogenase E1 component subunit alpha, somatic form, mitochondrial
P18077	RPL35A	0.102521	0.556477	60S ribosomal protein L35a
Q2TAA2	IAH1	0.089861	0.557182	Isoamyl acetate-hydrolyzing esterase 1 homolog
Q9H008	LHPP	-0.0909155	0.557256	Phospholysine phosphohistidine inorganic pyrophosphate phosphatase
P05109	S100A8	-0.0907041	0.558177	Protein S100-A8, Protein S100-A8, N-terminally processed
P07737	PFN1	0.0895975	0.558343	Profilin-1
P35579	MYH9	-0.0895316	0.558634	Myosin-9
Q13685	AAMP	-0.212121	0.559908	Angio-associated migratory cell protein
P49257	LMAN1	-0.0902075	0.560343	Protein ERGIC-53
P09110	ACAA1	-0.105122	0.560422	3-ketoacyl-CoA thiolase, peroxisomal
Q9HCC0	MCCC2	0.100264	0.560687	Methylcrotonoyl-CoA carboxylase beta chain, mitochondrial
Q9GZT3	SLIRP	-0.119337	0.561473	SRA stem-loop-interacting RNA-binding protein, mitochondrial
P39060	COL18A1	-0.0888728	0.561543	Collagen alpha-1(XVIII) chain, Endostatin
Q15714, O75157	TSC22D1, TSC22D2	-0.0939962	0.56274	TSC22 domain family protein 1, TSC22 domain family protein 2
P63218	GNG5	0.096843	0.562994	Guanine nucleotide-binding protein G(I)/G(S)/G(O) subunit gamma-5
P31930	UQCRC1	-0.0884775	0.563292	Cytochrome b-c1 complex subunit 1, mitochondrial
P49023	PXN	-0.089506	0.563409	Paxillin
Q96F85	CNRIP1	0.0884116	0.563584	CB1 cannabinoid receptor-interacting protein 1
P13746	HLA-A	-0.0883457	0.563876	HLA class I histocompatibility antigen, A-11 alpha chain
P27635, Q96L21	RPL10, RPL10L	-0.0915684	0.564118	60S ribosomal protein L10, 60S ribosomal protein L10-like
Q13418	ILK	0.0879505	0.565628	Integrin-linked protein kinase
Q14974	KPNB1	0.0878846	0.56592	Importin subunit beta-1
Q16134	ETFDH	-0.0888685	0.566202	Electron transfer flavoprotein-ubiquinone oxidoreductase, mitochondrial
Q7L576, Q96F07	CYFIP1, CYFIP2	-0.108343	0.567325	Cytoplasmic FMR1-interacting protein 1, Cytoplasmic FMR1-interacting protein 2
O00231	PSMD11	0.0918198	0.568027	26S proteasome non-ATPase regulatory subunit 11
P98160	HSPG2	0.0873575	0.568261	Basement membrane-specific heparan sulfate proteoglycan core protein, Endorepellin, LG3 peptide
O00499	BIN1	0.0868964	0.570313	Myc box-dependent-interacting protein 1
O15498	YKT6	0.09578	0.571519	Synaptobrevin homolog YKT6
O43175	PHGDH	-0.086567	0.571781	D-3-phosphoglycerate dehydrogenase
O75935	DCTN3	0.0897046	0.572108	Dynactin subunit 3
Q8NF37	LPCAT1	0.0917448	0.572172	Lysophosphatidylcholine acyltransferase 1
P49368	CCT3	0.0864352	0.572368	T-complex protein 1 subunit gamma
P11216	PYGB	-0.0863693	0.572662	Glycogen phosphorylase, brain form
P43490	NAMPT	-0.0943262	0.57323	Nicotinamide phosphoribosyltransferase
P00441	SOD1	-0.0861717	0.573544	Superoxide dismutase [Cu-Zn]
P13928	ANXA8	0.088122	0.574169	Annexin A8
P31689	DNAJA1	0.0902478	0.574699	DnaJ homolog subfamily A member 1
P22352	GPX3	-0.0858423	0.575016	Glutathione peroxidase 3
P51570	GALK1	-0.112332	0.575515	Galactokinase
Q01085	TIAL1	0.11453	0.576018	Nucleolysin TIAR
P01024	C3	-0.0855788	0.576194	Complement C3, Complement C3 beta chain, C3-beta-c, Complement C3 alpha chain, C3a anaphylatoxin, Acylation stimulating protein, Complement C3b alpha chain, Complement C3c alpha chain fragment 1, Complement C3dg fragment, Complement C3g fragment, Complement C3d fragment, Complement C3f fragment, Complement C3c alpha chain fragment 2
P12273	PIP	-0.190909	0.576258	Prolactin-inducible protein
P62906	RPL10A	0.085447	0.576784	60S ribosomal protein L10a
P35580	MYH10	-0.132331	0.576843	Myosin-10
P62701	RPS4X	0.0861935	0.577992	40S ribosomal protein S4, X isoform
Q5KU26	COLEC12	-0.105228	0.578587	Collectin-12
Q14012	CAMK1	-0.0860495	0.578629	Calcium/calmodulin-dependent protein kinase type 1
P26599	PTBP1	0.0847223	0.580032	Polypyrimidine tract-binding protein 1
Q8N183	NDUFAF2	0.135088	0.580204	Mimitin, mitochondrial
Q14019	COTL1	-0.0846564	0.580328	Coactosin-like protein
P08574	CYC1	-0.0845906	0.580623	Cytochrome c1, heme protein, mitochondrial
P24592	IGFBP6	0.0844588	0.581215	Insulin-like growth factor-binding protein 6
Q99832	CCT7	0.0842612	0.582103	T-complex protein 1 subunit eta
Q08AM6	VAC14	0.120553	0.582373	Protein VAC14 homolog
O14786	NRP1	0.0884185	0.582508	Neuropilin-1
P49407	ARRB1	-0.0871926	0.58296	Beta-arrestin-1
Q08495	DMTN	-0.0849954	0.583308	Dematin
P62714	PPP2CB	0.0837341	0.584474	Serine/threonine-protein phosphatase 2A catalytic subunit beta isoform
P13796	LCP1	-0.0837341	0.584474	Plastin-2
P02747	C1QC	-0.0942206	0.58466	Complement C1q subcomponent subunit C
Q9UQ80	PA2G4	-0.0835365	0.585365	Proliferation-associated protein 2G4
Q2VIR3, P41091	EIF2S3L, EIF2S3	0.0998992	0.586445	Putative eukaryotic translation initiation factor 2 subunit 3-like protein, Eukaryotic translation initiation factor 2 subunit 3
O75884	RBBP9	0.10121	0.586633	Putative hydrolase RBBP9
Q9Y2W1	THRAP3	0.0921107	0.587672	Thyroid hormone receptor-associated protein 3
P83731	RPL24	-0.119101	0.588324	60S ribosomal protein L24
P30041	PRDX6	0.0827459	0.588932	Peroxiredoxin-6
Q58FF6	HSP90AB4P	-0.1214	0.589143	Putative heat shock protein HSP 90-beta 4
Q13683	ITGA7	-0.08268	0.58923	Integrin alpha-7, Integrin alpha-7 heavy chain, Integrin alpha-7 light chain, Integrin alpha-7 70 kDa form
P68402	PAFAH1B2	0.0822847	0.591017	Platelet-activating factor acetylhydrolase IB subunit beta
Q9NXA8	SIRT5	-0.124066	0.592092	NAD-dependent protein deacylase sirtuin-5, mitochondrial
P00738	HP	-0.0820212	0.59221	Haptoglobin, Haptoglobin alpha chain, Haptoglobin beta chain
O14818	PSMA7	0.0817577	0.593404	Proteasome subunit alpha type-7
Q9UDY2	TJP2	-0.0904511	0.594448	Tight junction protein ZO-2
P02647	APOA1	-0.0814283	0.594899	Apolipoprotein A-I, Proapolipoprotein A-I, Truncated apolipoprotein A-I
Q99584	S100A13	-0.0814283	0.594899	Protein S100-A13
Q9P0J0	NDUFA13	-0.104543	0.595154	NADH dehydrogenase [ubiquinone] 1 alpha subcomplex subunit 13
Q9NVT9	ARMC1	-0.181818	0.595219	Armadillo repeat-containing protein 1
P29966	MARCKS	-0.0812965	0.595497	Myristoylated alanine-rich C-kinase substrate
Q92890	UFD1L	0.095262	0.597958	Ubiquitin fusion degradation protein 1 homolog
Q0ZGT2	NEXN	0.110791	0.598041	Nexilin
P23229	ITGA6	-0.0936736	0.598237	Integrin alpha-6, Integrin alpha-6 heavy chain, Integrin alpha-6 light chain, Processed integrin alpha-6
Q8N129	CNPY4	0.0936664	0.598266	Protein canopy homolog 4
Q9UII2	ATPIF1	-0.0845893	0.599007	ATPase inhibitor, mitochondrial
P55084	HADHB	0.0804401	0.599391	Trifunctional enzyme subunit beta, mitochondrial, 3-ketoacyl-CoA thiolase
Q96AQ6	PBXIP1	-0.0998999	0.599416	Pre-B-cell leukemia transcription factor-interacting protein 1
Q9NPJ3	ACOT13	0.083384	0.599585	Acyl-coenzyme A thioesterase 13, Acyl-coenzyme A thioesterase 13, N-terminally processed
O60664	PLIN3	-0.0802424	0.600291	Perilipin-3
Q96DZ1	ERLEC1	0.105327	0.601073	Endoplasmic reticulum lectin 1
P50479	PDLIM4	-0.141176	0.601516	PDZ and LIM domain protein 4
Q96CW1	AP2M1	-0.141176	0.601516	AP-2 complex subunit mu
P18084	ITGB5	0.107369	0.601626	Integrin beta-5
P03952	KLKB1	-0.0798472	0.602094	Plasma kallikrein, Plasma kallikrein heavy chain, Plasma kallikrein light chain
P08134	RHOC	-0.0838052	0.60241	Rho-related GTP-binding protein RhoC
Q13522	PPP1R1A	0.0806258	0.60288	Protein phosphatase 1 regulatory subunit 1A
Q9GZP4	PITHD1	-0.079386	0.604199	PITH domain-containing protein 1
O15031	PLXNB2	0.0867757	0.604436	Plexin-B2
Q9UNM6	PSMD13	-0.0822528	0.604562	26S proteasome non-ATPase regulatory subunit 13
Q9Y2Z9	COQ6	-0.151648	0.605072	Ubiquinone biosynthesis monooxygenase COQ6, mitochondrial
P0C0L5	C4B	-0.0791884	0.605103	Complement C4-B, Complement C4 beta chain, Complement C4-B alpha chain, C4a anaphylatoxin, C4b-B, C4d-B, Complement C4 gamma chain
P30084	ECHS1	-0.0791884	0.605103	Enoyl-CoA hydratase, mitochondrial
Q15424	SAFB	0.0810209	0.605516	Scaffold attachment factor B1
P18669	PGAM1	0.0789248	0.606308	Phosphoglycerate mutase 1
O00203	AP3B1	-0.0816856	0.607065	AP-3 complex subunit beta-1
P23526	AHCY	0.0786613	0.607515	Adenosylhomocysteinase
Q9Y646	CPQ	0.0815202	0.607795	Carboxypeptidase Q
O75323	GBAS	-0.121805	0.607873	Protein NipSnap homolog 2
P12270	TPR	0.085905	0.608081	Nucleoprotein TPR
Q53H82	LACTB2	-0.0811961	0.609228	Beta-lactamase-like protein 2
P51991	HNRNPA3	0.0780684	0.610233	Heterogeneous nuclear ribonucleoprotein A3
P00747	PLG	-0.0819758	0.610383	Plasminogen, Plasmin heavy chain A, Activation peptide, Angiostatin, Plasmin heavy chain A, short form, Plasmin light chain B
P04066	FUCA1	0.094566	0.612842	Tissue alpha-L-fucosidase
P06737	PYGL	0.0774755	0.612957	Glycogen phosphorylase, liver form
Q9NX63	CHCHD3	-0.0783706	0.613092	MICOS complex subunit MIC19
Q13155	AIMP2	0.0871356	0.61333	Aminoacyl tRNA synthase complex-interacting multifunctional protein 2
Q8WX93	PALLD	0.0781564	0.614066	Palladin
E9PAV3, Q13765	NACA	-0.0770143	0.615079	Nascent polypeptide-associated complex subunit alpha, muscle-specific form, Nascent polypeptide-associated complex subunit alpha
Q13151	HNRNPA0	0.0788311	0.615329	Heterogeneous nuclear ribonucleoprotein A0
P55884	EIF3B	-0.0787556	0.615669	Eukaryotic translation initiation factor 3 subunit B
Q9BVK6	TMED9	-0.0851215	0.616432	Transmembrane emp24 domain-containing protein 9
Q02790	FKBP4	0.0775926	0.616632	Peptidyl-prolyl cis-trans isomerase FKBP4, Peptidyl-prolyl cis-trans isomerase FKBP4, N-terminally processed
Q05519	SRSF11	0.110205	0.616666	Serine/arginine-rich splicing factor 11
P27797	CALR	0.076619	0.6169	Calreticulin
P49770	EIF2B2	-0.0846373	0.617271	Translation initiation factor eIF-2B subunit beta
O95777	LSM8	-0.0764214	0.617811	U6 snRNA-associated Sm-like protein LSm8
O60613	SEP15	-0.0859772	0.618074	15 kDa selenoprotein
O75915	ARL6IP5	-0.0763555	0.618115	PRA1 family protein 3
P23946	CMA1	-0.0811521	0.618626	Chymase
P07225	PROS1	-0.0790113	0.618923	Vitamin K-dependent protein S
Q8TD57	DNAH3	-0.0820892	0.619325	Dynein heavy chain 3, axonemal
O43760	SYNGR2	-0.0840545	0.620874	Synaptogyrin-2
Q9UKV3	ACIN1	-0.111237	0.620997	Apoptotic chromatin condensation inducer in the nucleus
Q99436	PSMB7	0.0756967	0.621158	Proteasome subunit beta type-7
P04233	CD74	0.0921464	0.622	HLA class II histocompatibility antigen gamma chain
Q9UBV8	PEF1	0.0791846	0.622632	Peflin
P16455	MGMT	-0.0932147	0.622942	Methylated-DNA--protein-cysteine methyltransferase
P26640	VARS	-0.0801163	0.623127	Valine--tRNA ligase
Q9Y3I0	RTCB	-0.0767924	0.624525	tRNA-splicing ligase RtcB homolog
P29350	PTPN6	0.132353	0.624821	Tyrosine-protein phosphatase non-receptor type 6
O14561	NDUFAB1	-0.0745767	0.626346	Acyl carrier protein, mitochondrial
O95373	IPO7	-0.0957854	0.626546	Importin-7
P30043	BLVRB	-0.074445	0.626957	Flavin reductase
P39059	COL15A1	-0.0743791	0.627263	Collagen alpha-1(XV) chain, Restin, Restin-2, Restin-3, Restin-4
Q96RS6	NUDCD1	0.0903226	0.627726	NudC domain-containing protein 1
Q16799	RTN1	0.0741814	0.628181	Reticulon-1
Q92599	SEPT8	-0.0749172	0.62887	Septin-8
Q32P44	EML3	-0.148352	0.629758	Echinoderm microtubule-associated protein-like 3
Q63HR2	TNS2	-0.0991623	0.629839	Tensin-2
Q8N163	CCAR2	-0.0747058	0.629841	Cell cycle and apoptosis regulator protein 2
Q4G0F5	VPS26B	-0.0946907	0.630517	Vacuolar protein sorting-associated protein 26B
Q53TN4	CYBRD1	-0.0744943	0.630813	Cytochrome b reductase 1
P35555	FBN1	0.0735226	0.631244	Fibrillin-1
P63027	VAMP2	-0.0815649	0.63129	Vesicle-associated membrane protein 2
O15067	PFAS	0.0780524	0.632134	Phosphoribosylformylglycinamidine synthase
P50440	GATM	-0.0964738	0.632158	Glycine amidinotransferase, mitochondrial
O43237	DYNC1LI2	0.0741393	0.632447	Cytoplasmic dynein 1 light intermediate chain 2
Q16647	PTGIS	0.074983	0.632735	Prostacyclin synthase
P50213	IDH3A	-0.0731932	0.632778	Isocitrate dehydrogenase [NAD] subunit alpha, mitochondrial
P01591	IGJ	-0.0731273	0.633085	Immunoglobulin J chain
P28838	LAP3	0.0731273	0.633085	Cytosol aminopeptidase
P16401	HIST1H1B	-0.0739305	0.633408	Histone H1.5
Q9Y3B3	TMED7	-0.0746026	0.634466	Transmembrane emp24 domain-containing protein 7
Q9H993	ARMT1	-0.115789	0.636111	Protein-glutamate O-methyltransferase
Q9NZZ3	CHMP5	0.103755	0.636461	Charged multivesicular body protein 5
Q15746	MYLK	0.0724027	0.636466	Myosin light chain kinase, smooth muscle, Myosin light chain kinase, smooth muscle, deglutamylated form
Q15029	EFTUD2	0.0826388	0.636962	116 kDa U5 small nuclear ribonucleoprotein component
Q16630	CPSF6	-0.103781	0.637473	Cleavage and polyadenylation specificity factor subunit 6
Q9BUF5	TUBB6	0.0721391	0.637697	Tubulin beta-6 chain
P09622	DLD	0.0720074	0.638313	Dihydrolipoyl dehydrogenase, mitochondrial
Q8TE77	SSH3	0.122549	0.638963	Protein phosphatase Slingshot homolog 3
O95319	CELF2	0.078573	0.639139	CUGBP Elav-like family member 2
Q06323	PSME1	0.0716121	0.640163	Proteasome activator complex subunit 1
Q9UHD9	UBQLN2	-0.150613	0.640335	Ubiquilin-2
P46063	RECQL	-0.0732435	0.640668	ATP-dependent DNA helicase Q1
Q7LG56	RRM2B	-0.0976923	0.641109	Ribonucleoside-diphosphate reductase subunit M2 B
P04075	ALDOA	0.0713486	0.641397	Fructose-bisphosphate aldolase A
P09619	PDGFRB	0.072166	0.641557	Platelet-derived growth factor receptor beta
Q5VT79	ANXA8L2	-0.0885527	0.641695	Annexin A8-like protein 2
P31943	HNRNPH1	-0.0712499	0.645805	Heterogeneous nuclear ribonucleoprotein H, Heterogeneous nuclear ribonucleoprotein H, N-terminally processed
Q96S97	MYADM	0.112281	0.6465	Myeloid-associated differentiation marker
P35659	DEK	-0.0825604	0.647838	Protein DEK
P10599	TXN	0.0699651	0.647892	Thioredoxin
Q9H299	SH3BGRL3	-0.0699651	0.647892	SH3 domain-binding glutamic acid-rich-like protein 3
O00625	PIR	0.0733481	0.648571	Pirin
Q13435	SF3B2	-0.0782497	0.649012	Splicing factor 3B subunit 2
P21266	GSTM3	0.0696357	0.649442	Glutathione S-transferase Mu 3
Q15084	PDIA6	0.069438	0.650373	Protein disulfide-isomerase A6
P15259	PGAM2	0.146853	0.651073	Phosphoglycerate mutase 2
Q15637	SF1	-0.071799	0.651375	Splicing factor 1
P0DP25, P0DP24, P0DP23	CALM3	-0.0691745	0.651615
P15104	GLUL	-0.0686475	0.654101	Glutamine synthetase
P99999	CYCS	-0.0685816	0.654412	Cytochrome c
Q8IVN3	MUSTN1	-0.0699237	0.655918	Musculoskeletal embryonic nuclear protein 1
Q9H3Q1	CDC42EP4	0.0897573	0.656158	Cdc42 effector protein 4
P51608	MECP2	-0.0706616	0.656554	Methyl-CpG-binding protein 2
Q16555	DPYSL2	-0.0681204	0.656592	Dihydropyrimidinase-related protein 2
P20036	HLA-DPA1	-0.0999435	0.657193	HLA class II histocompatibility antigen, DP alpha 1 chain
P23396	RPS3	-0.0679887	0.657215	40S ribosomal protein S3
Q99614	TTC1	-0.0912977	0.65736	Tetratricopeptide repeat protein 1
P31946	YWHAB	0.0678569	0.657838	14-3-3 protein beta/alpha, 14-3-3 protein beta/alpha, N-terminally processed
Q7L5N1	COPS6	0.0686423	0.657956	COP9 signalosome complex subunit 6
P15090	FABP4	0.067791	0.65815	Fatty acid-binding protein, adipocyte
Q8WZ42	TTN	-0.0675275	0.659398	Titin
Q96A32	MYLPF	0.12967	0.659506	Myosin regulatory light chain 2, skeletal muscle isoform
P52758	HRSP12	0.0690931	0.659756	Ribonuclease UK114
Q8NFH3	NUP43	0.099407	0.659838	Nucleoporin Nup43
P15954	COX7C	-0.10799	0.659901	Cytochrome c oxidase subunit 7C, mitochondrial
Q15582	TGFBI	-0.0671322	0.661271	Transforming growth factor-beta-induced protein ig-h3
Q9UMS0	NFU1	0.0723721	0.661507	NFU1 iron-sulfur cluster scaffold homolog, mitochondrial
P51178	PLCD1	-0.0695272	0.661735	1-phosphatidylinositol 4,5-bisphosphate phosphodiesterase delta-1
P02462	COL4A1	0.0742102	0.662465	Collagen alpha-1(IV) chain, Arresten
Q9BX68	HINT2	0.0666711	0.663459	Histidine triad nucleotide-binding protein 2, mitochondrial
P62877	RBX1	-0.0825362	0.663509	E3 ubiquitin-protein ligase RBX1, E3 ubiquitin-protein ligase RBX1, N-terminally processed
Q32MZ4	LRRFIP1	0.0679579	0.665015	Leucine-rich repeat flightless-interacting protein 1
O00560	SDCBP	0.0670919	0.665223	Syntenin-1
O60568	PLOD3	0.112814	0.666399	Procollagen-lysine,2-oxoglutarate 5-dioxygenase 3
Q9ULZ3	PYCARD	0.112745	0.666424	Apoptosis-associated speck-like protein containing a CARD
P16435	POR	0.0660123	0.66659	NADPH--cytochrome P450 reductase
O43684	BUB3	-0.0742695	0.666842	Mitotic checkpoint protein BUB3
P09497	CLTB	-0.0656829	0.668157	Clathrin light chain B
Q15758	SLC1A5	-0.0759358	0.668467	Neutral amino acid transporter B(0)
Q9NR12	PDLIM7	-0.065617	0.668471	PDZ and LIM domain protein 7
P25786	PSMA1	0.065617	0.668471	Proteasome subunit alpha type-1
Q9UHL4	DPP7	0.066319	0.668857	Dipeptidyl peptidase 2
Q8TDQ7	GNPDA2	0.0656824	0.671856	Glucosamine-6-phosphate isomerase 2
Q9BXP5	SRRT	-0.0681214	0.672155	Serrate RNA effector molecule homolog
P08621	SNRNP70	0.0762032	0.672375	U1 small nuclear ribonucleoprotein 70 kDa
Q9NY15	STAB1	-0.0718393	0.672639	Stabilin-1
Q02750	MAP2K1	-0.0888632	0.672728	Dual specificity mitogen-activated protein kinase kinase 1
P02008	HBZ	-0.0736695	0.673055	Hemoglobin subunit zeta
Q16795	NDUFA9	-0.078629	0.673132	NADH dehydrogenase [ubiquinone] 1 alpha subcomplex subunit 9, mitochondrial
P62328	TMSB4X	-0.0646288	0.673182	Thymosin beta-4, Hematopoietic system regulatory peptide
O75494	SRSF10	0.145455	0.673423	Serine/arginine-rich splicing factor 10
P02753	RBP4	-0.064497	0.673812	Retinol-binding protein 4, Plasma retinol-binding protein(1-182), Plasma retinol-binding protein(1-181), Plasma retinol-binding protein(1-179), Plasma retinol-binding protein(1-176)
P38159	RBMX	-0.0647685	0.676169	RNA-binding motif protein, X chromosome, RNA-binding motif protein, X chromosome, N-terminally processed
O00584	RNASET2	0.0680176	0.676661	Ribonuclease T2
O43583	DENR	0.0802956	0.677837	Density-regulated protein
Q8WWX9	SELM	-0.0802956	0.677837	Selenoprotein M
P27694	RPA1	0.0639932	0.679836	Replication protein A 70 kDa DNA-binding subunit, Replication protein A 70 kDa DNA-binding subunit, N-terminally processed
Q96I99	SUCLG2	-0.0631794	0.680115	Succinyl-CoA ligase [GDP-forming] subunit beta, mitochondrial
O75438	NDUFB1	-0.107909	0.680164	NADH dehydrogenase [ubiquinone] 1 beta subcomplex subunit 1
Q12874	SF3A3	-0.100921	0.681004	Splicing factor 3A subunit 3
O15212	PFDN6	0.0629818	0.681062	Prefoldin subunit 6
O60551	NMT2	-0.151515	0.681808	Glycylpeptide N-tetradecanoyltransferase 2
Q04941	PLP2	-0.126374	0.682632	Proteolipid protein 2
Q9HC35	EML4	0.132867	0.683366	Echinoderm microtubule-associated protein-like 4
P30536	TSPO	0.063218	0.683511	Translocator protein
O75822	EIF3J	-0.0818071	0.684059	Eukaryotic translation initiation factor 3 subunit J
P02654	APOC1	-0.063077	0.68418	Apolipoprotein C-I, Truncated apolipoprotein C-I
Q15599	SLC9A3R2	-0.0619277	0.686123	Na(+)/H(+) exchange regulatory cofactor NHE-RF2
P61201	COPS2	0.062652	0.686198	COP9 signalosome complex subunit 2
P50225, P50226	SULT1A1, SULT1A2	-0.06173	0.687074	Sulfotransferase 1A1, Sulfotransferase 1A2
O14791	APOL1	-0.0612689	0.689293	Apolipoprotein L1
P16152	CBR1	0.061203	0.689611	Carbonyl reductase [NADPH] 1
Q6YN16	HSDL2	-0.0618063	0.690221	Hydroxysteroid dehydrogenase-like protein 2
P63244	GNB2L1	0.0608077	0.691515	Guanine nucleotide-binding protein subunit beta-2-like 1, Guanine nucleotide-binding protein subunit beta-2-like 1, N-terminally processed
Q9NZM1	MYOF	-0.0727706	0.692252	Myoferlin
O75828	CBR3	-0.060083	0.695013	Carbonyl reductase [NADPH] 3
Q00765	REEP5	-0.0622366	0.695393	Receptor expression-enhancing protein 5
Q8NCW5	APOA1BP	0.0598854	0.695967	NAD(P)H-hydrate epimerase
Q4VC31	CCDC58	0.0645814	0.696095	Coiled-coil domain-containing protein 58
P04899	GNAI2	-0.0598195	0.696286	Guanine nucleotide-binding protein G(i) subunit alpha-2
P52565	ARHGDIA	-0.0597536	0.696604	Rho GDP-dissociation inhibitor 1
Q12905	ILF2	0.0597536	0.696604	Interleukin enhancer-binding factor 2
O96019	ACTL6A	0.0700259	0.698583	Actin-like protein 6A
O75381	PEX14	-0.0849802	0.699151	Peroxisomal membrane protein PEX14
Q9Y265	RUVBL1	0.0611807	0.700318	RuvB-like 1
P62820	RAB1A	-0.0588972	0.700749	Ras-related protein Rab-1A
O00764	PDXK	-0.0588313	0.701068	Pyridoxal kinase
Q3LXA3	DAK	-0.084507	0.701447	Bifunctional ATP-dependent dihydroxyacetone kinase/FAD-AMP lyase
P15880	RPS2	0.0600294	0.702176	40S ribosomal protein S2
P26447	S100A4	0.0585019	0.702664	Protein S100-A4
P38919	EIF4A3	-0.0598052	0.703237	Eukaryotic initiation factor 4A-III, Eukaryotic initiation factor 4A-III, N-terminally processed
Q9NVJ2, Q96BM9	ARL8B, ARL8A	-0.0628574	0.703835	ADP-ribosylation factor-like protein 8B, ADP-ribosylation factor-like protein 8A
Q5T013	HYI	-0.0581725	0.704262	Putative hydroxypyruvate isomerase
P25787	PSMA2	0.0581066	0.704582	Proteasome subunit alpha type-2
O15173	PGRMC2	-0.0581066	0.704582	Membrane-associated progesterone receptor component 2
O60508	CDC40	-0.107143	0.704828	Pre-mRNA-processing factor 17
P48163	ME1	0.0579748	0.705221	NADP-dependent malic enzyme
P24534	EEF1B2	-0.057909	0.705541	Elongation factor 1-beta
P05166	PCCB	0.0584235	0.706394	Propionyl-CoA carboxylase beta chain, mitochondrial
Q15654	TRIP6	0.0590501	0.706816	Thyroid receptor-interacting protein 6
P11047	LAMC1	-0.0576454	0.706821	Laminin subunit gamma-1
O14979	HNRNPDL	-0.0572501	0.708743	Heterogeneous nuclear ribonucleoprotein D-like
P25685	DNAJB1	-0.0585948	0.708977	DnaJ homolog subfamily B member 1
Q8NE71	ABCF1	0.084157	0.709631	ATP-binding cassette sub-family F member 1
O43399	TPD52L2	-0.0569866	0.710025	Tumor protein D54
Q00610	CLTC	0.0569866	0.710025	Clathrin heavy chain 1
Q96AY3	FKBP10	0.0912281	0.710136	Peptidyl-prolyl cis-trans isomerase FKBP10
P0DMV9, P0DMV8	HSPA1B, HSPA1A	0.0569207	0.710345	Heat shock 70 kDa protein 1B, Heat shock 70 kDa protein 1A
O43772	SLC25A20	-0.0613391	0.710675	Mitochondrial carnitine/acylcarnitine carrier protein
P63172	DYNLT1	-0.0689516	0.711604	Dynein light chain Tctex-type 1
Q9UHG3	PCYOX1	-0.0566572	0.711628	Prenylcysteine oxidase 1
P13611	VCAN	-0.0572979	0.711805	Versican core protein
Q969L2	MAL2	-0.063586	0.712556	Protein MAL2
P50502, Q8NFI4, Q8IZP2	ST13, ST13P5, ST13P4	-0.0563937	0.712912	Hsc70-interacting protein, Putative protein FAM10A5, Putative protein FAM10A4
P62318	SNRPD3	0.0561961	0.713875	Small nuclear ribonucleoprotein Sm D3
P51808	DYNLT3	0.0722496	0.71405	Dynein light chain Tctex-type 3
P35749	MYH11	-0.0800395	0.715998	Myosin-11
Q6UXG8	BTNL9	-0.0691957	0.716357	Butyrophilin-like protein 9
P46736	BRCC3	-0.0986019	0.71638	Lys-63-specific deubiquitinase BRCC36
Q15124	PGM5	-0.0608415	0.716709	Phosphoglucomutase-like protein 5
Q13813	SPTAN1	0.0556031	0.716768	Spectrin alpha chain, non-erythrocytic 1
Q13162	PRDX4	-0.0555373	0.717089	Peroxiredoxin-4
P13716	ALAD	-0.0554055	0.717733	Delta-aminolevulinic acid dehydratase
Q9Y5P6	GMPPB	0.0837934	0.718015	Mannose-1-phosphate guanyltransferase beta
P36955	SERPINF1	-0.0552079	0.718698	Pigment epithelium-derived factor
P31942	HNRNPH3	-0.0558159	0.71895	Heterogeneous nuclear ribonucleoprotein H3
Q96FJ2	DYNLL2	0.055142	0.71902	Dynein light chain 2, cytoplasmic
Q8N4Q1	CHCHD4	-0.0578422	0.719432	Mitochondrial intermembrane space import and assembly protein 40
P67870	CSNK2B	-0.060933	0.720154	Casein kinase II subunit beta
P14735	IDE	-0.0706076	0.720308	Insulin-degrading enzyme
Q15126	PMVK	-0.0735043	0.720501	Phosphomevalonate kinase
P62244	RPS15A	0.0646779	0.720647	40S ribosomal protein S15a
Q96C86	DCPS	-0.0590111	0.721208	m7GpppX diphosphatase
Q9NQG5	RPRD1B	0.080226	0.722664	Regulation of nuclear pre-mRNA domain-containing protein 1B
P36776	LONP1	0.0578826	0.722761	Lon protease homolog, mitochondrial
Q9UHV9	PFDN2	-0.0537585	0.725792	Prefoldin subunit 2
P62841	RPS15	-0.0570383	0.726648	40S ribosomal protein S15
O95571	ETHE1	0.0548193	0.726981	Persulfide dioxygenase ETHE1, mitochondrial
P48509	CD151	-0.0534291	0.727407	CD151 antigen
P46783	RPS10	-0.0533632	0.72773	40S ribosomal protein S10
P17980	PSMC3	0.0532973	0.728054	26S protease regulatory subunit 6A
Q14195	DPYSL3	-0.0532973	0.728054	Dihydropyrimidinase-related protein 3
P55290	CDH13	-0.052902	0.729994	Cadherin-13
Q8N4T8	CBR4	-0.0723077	0.730641	Carbonyl reductase family member 4
Q9NVA2	SEPT11	-0.0525726	0.731613	Septin-11
Q16891	IMMT	0.0524409	0.73226	MICOS complex subunit MIC60
P62424	RPL7A	-0.0542928	0.732734	60S ribosomal protein L7a
Q9BZL4	PPP1R12C	-0.127273	0.732887	Protein phosphatase 1 regulatory subunit 12C
Q86TX2	ACOT1	0.0521774	0.733556	Acyl-coenzyme A thioesterase 1
P25789	PSMA4	0.0520456	0.734204	Proteasome subunit alpha type-4
Q14157	UBAP2L	0.0532357	0.734577	Ubiquitin-associated protein 2-like
Q6UXH1	CRELD2	0.0642937	0.734998	Cysteine-rich with EGF-like domain protein 2
Q8TCD5	NT5C	0.0557721	0.735946	5(3)-deoxyribonucleotidase, cytosolic type
P62750	RPL23A	-0.0527071	0.737118	60S ribosomal protein L23a
O60869	EDF1	-0.0514527	0.737124	Endothelial differentiation-related factor 1
P16930	FAH	0.0514527	0.737124	Fumarylacetoacetase
Q9H2H8	PPIL3	0.056899	0.737268	Peptidyl-prolyl cis-trans isomerase-like 3
Q15907, P62491	RAB11B, RAB11A	0.0511891	0.738422	Ras-related protein Rab-11B, Ras-related protein Rab-11A
P04844	RPN2	0.0516579	0.739121	Dolichyl-diphosphooligosaccharide--protein glycosyltransferase subunit 2
P11413	G6PD	-0.0507939	0.740372	Glucose-6-phosphate 1-dehydrogenase
O00401	WASL	0.0612903	0.742576	Neural Wiskott-Aldrich syndrome protein
Q13542	EIF4EBP2	0.0508845	0.742893	Eukaryotic translation initiation factor 4E-binding protein 2
P35914	HMGCL	0.0508827	0.742901	Hydroxymethylglutaryl-CoA lyase, mitochondrial
Q8IXB3	TUSC5	0.0502009	0.743299	Tumor suppressor candidate 5
P08319	ADH4	-0.0688726	0.743576	Alcohol dehydrogenase 4
Q9H223	EHD4	0.0501351	0.743624	EH domain-containing protein 4
O95747	OXSR1	0.0511949	0.744402	Serine/threonine-protein kinase OSR1
O15075	DCLK1	0.0883002	0.74504	Serine/threonine-protein kinase DCLK1
P67775	PPP2CA	0.0502502	0.74599	Serine/threonine-protein phosphatase 2A catalytic subunit alpha isoform
P61326, Q96A72	MAGOH, MAGOHB	0.0528167	0.746183	Protein mago nashi homolog, Protein mago nashi homolog 2
Q9NUP9	LIN7C	-0.0550056	0.746432	Protein lin-7 homolog C
Q9UNH7	SNX6	0.0501075	0.746688	Sorting nexin-6, Sorting nexin-6, N-terminally processed
P48735	IDH2	0.0494104	0.747207	Isocitrate dehydrogenase [NADP], mitochondrial
Q8IVF2	AHNAK2	-0.0490151	0.749163	Protein AHNAK2
P12429	ANXA3	-0.0489492	0.749489	Annexin A3
O94826	TOMM70A	0.051396	0.749629	Mitochondrial import receptor subunit TOM70
O43768	ENSA	0.0513089	0.75004	Alpha-endosulfine
P50991	CCT4	-0.0493323	0.75048	T-complex protein 1 subunit delta
Q9ULA0	DNPEP	-0.0486857	0.750795	Aspartyl aminopeptidase
Q13011	ECH1	0.0486198	0.751121	Delta(3,5)-Delta(2,4)-dienoyl-CoA isomerase, mitochondrial
P36405	ARL3	0.0833333	0.751206	ADP-ribosylation factor-like protein 3
Q9UBT2	UBA2	0.0833333	0.751206	SUMO-activating enzyme subunit 2
O14907	TAX1BP3	0.0493827	0.753161	Tax1-binding protein 3
P02795	MT2A	0.0480928	0.753734	Metallothionein-2
Q9GZT8	NIF3L1	-0.0486292	0.753924	NIF3-like protein 1
O43598	DNPH1	0.0480269	0.754061	2-deoxynucleoside 5-phosphate N-hydrolase 1
Q96QR8	PURB	-0.0618585	0.754508	Transcriptional activator protein Pur-beta
O95428	PAPLN	0.0705816	0.754745	Papilin
P02746	C1QB	-0.049007	0.754981	Complement C1q subcomponent subunit B
P04217	A1BG	-0.0476975	0.755696	Alpha-1B-glycoprotein
Q08170	SRSF4	-0.047434	0.757005	Serine/arginine-rich splicing factor 4
Q86UE4	MTDH	0.0491876	0.757063	Protein LYRIC
Q99613, B5ME19	EIF3C, EIF3CL	-0.0665362	0.757397	Eukaryotic translation initiation factor 3 subunit C, Eukaryotic translation initiation factor 3 subunit C-like protein
Q96C19	EFHD2	-0.0510147	0.757761	EF-hand domain-containing protein D2
P62241	RPS8	-0.0508097	0.758057	40S ribosomal protein S8
P11940	PABPC1	0.0477818	0.758082	Polyadenylate-binding protein 1
Q12846	STX4	-0.0523976	0.758087	Syntaxin-4
P60981	DSTN	-0.0471704	0.758314	Destrin
Q9Y2V2	CARHSP1	0.0471046	0.758641	Calcium-regulated heat stable protein 1
Q9NTK5	OLA1	-0.0475016	0.759459	Obg-like ATPase 1
Q16527	CSRP2	-0.0474999	0.759467	Cysteine and glycine-rich protein 2
P17661	DES	0.0505112	0.760081	Desmin
Q9Y2H0	DLGAP4	-0.0485394	0.76017	Disks large-associated protein 4
Q8WTS1	ABHD5	0.0471475	0.761199	1-acylglycerol-3-phosphate O-acyltransferase ABHD5
Q05469	LIPE	0.0465775	0.761262	Hormone-sensitive lipase
P00846	MT-ATP6	-0.0470787	0.761537	ATP synthase subunit a
P21397	MAOA	0.0465116	0.76159	Amine oxidase [flavin-containing] A
P28676	GCA	0.0480512	0.761884	Grancalcin
P62249	RPS16	0.050777	0.762081	40S ribosomal protein S16
P45954	ACADSB	-0.0513307	0.76287	Short/branched chain specific acyl-CoA dehydrogenase, mitochondrial
O00767	SCD	0.0857143	0.762997	Acyl-CoA desaturase
O95260	ATE1	-0.0484321	0.763016	Arginyl-tRNA--protein transferase 1
Q13617	CUL2	0.055357	0.763477	Cullin-2
P02679	FGG	-0.0459846	0.764214	Fibrinogen gamma chain
P16402	HIST1H1D	0.0677775	0.764412	Histone H1.3
P35606	COPB2	0.047648	0.764448	Coatomer subunit beta
P35237	SERPINB6	0.0456552	0.765855	Serpin B6
P62633	CNBP	-0.0455234	0.766512	Cellular nucleic acid-binding protein
P49914	MTHFS	0.058566	0.766724	5-formyltetrahydrofolate cyclo-ligase
P98095	FBLN2	0.0453258	0.767497	Fibulin-2
Q9BSL1	UBAC1	0.0507079	0.768389	Ubiquitin-associated domain-containing protein 1
Q15436	SEC23A	-0.0589223	0.770336	Protein transport protein Sec23A
Q7L523, Q5VZM2	RRAGA, RRAGB	-0.0642292	0.77076	Ras-related GTP-binding protein A, Ras-related GTP-binding protein B
P03928	MT-ATP8	-0.0626087	0.771081	ATP synthase protein 8
P21589	NT5E	-0.0561646	0.772291	5-nucleotidase
O00743	PPP6C	0.0579976	0.773441	Serine/threonine-protein phosphatase 6 catalytic subunit, Serine/threonine-protein phosphatase 6 catalytic subunit, N-terminally processed
O43809	NUDT21	-0.0569317	0.773536	Cleavage and polyadenylation specificity factor subunit 5
P07951	TPM2	-0.044074	0.773747	Tropomyosin beta chain
Q13200	PSMD2	0.044074	0.773747	26S proteasome non-ATPase regulatory subunit 2
P07910	HNRNPC	0.0440082	0.774076	Heterogeneous nuclear ribonucleoproteins C1/C2
Q8WWA0, Q8WWU7	ITLN1, ITLN2	-0.0514706	0.775515	Intelectin-1, Intelectin-2
Q14978	NOLC1	-0.0451341	0.775976	Nucleolar and coiled-body phosphoprotein 1
Q96LJ7	DHRS1	-0.0676946	0.776739	Dehydrogenase/reductase SDR family member 1
Q86V81	ALYREF	-0.0437663	0.777874	THO complex subunit 4
Q9NWV8	BABAM1	0.0442481	0.778141	BRISC and BRCA1-A complex member 1
O94788	ALDH1A2	0.0436253	0.778572	Retinal dehydrogenase 2
Q99729	HNRNPAB	0.0429541	0.77935	Heterogeneous nuclear ribonucleoprotein A/B
P11233	RALA	0.0451239	0.779369	Ras-related protein Ral-A
Q96IY4	CPB2	0.0438722	0.779979	Carboxypeptidase B2
Q9UDT6	CLIP2	-0.0561661	0.780454	CAP-Gly domain-containing linker protein 2
Q96AB3	ISOC2	-0.0426906	0.780671	Isochorismatase domain-containing protein 2, mitochondrial
Q6XQN6	NAPRT	-0.0424929	0.781661	Nicotinate phosphoribosyltransferase
P09661	SNRPA1	0.0702117	0.781904	U2 small nuclear ribonucleoprotein A
Q04323	UBXN1	0.0514217	0.783531	UBX domain-containing protein 1
Q9UIJ7	AK3	-0.0425667	0.783815	GTP:AMP phosphotransferase AK3, mitochondrial
Q96JB1	DNAH8	-0.0441657	0.783941	Dynein heavy chain 8, axonemal
P11182	DBT	0.0564103	0.784021	Lipoamide acyltransferase component of branched-chain alpha-keto acid dehydrogenase complex, mitochondrial
P00505	GOT2	-0.10303	0.785018	Aspartate aminotransferase, mitochondrial
Q6NUK1	SLC25A24	-0.0444674	0.785274	Calcium-binding mitochondrial carrier protein SCaMC-1
Q14011	CIRBP	-0.0425869	0.786272	Cold-inducible RNA-binding protein
Q9UGI8	TES	0.0498579	0.786402	Testin
O00468	AGRN	0.0543346	0.787485	Agrin, Agrin N-terminal 110 kDa subunit, Agrin C-terminal 110 kDa subunit, Agrin C-terminal 90 kDa fragment, Agrin C-terminal 22 kDa fragment
Q9NZP8	C1RL	-0.0445389	0.787753	Complement C1r subcomponent-like protein
O60234	GMFG	0.0735294	0.788187	Glia maturation factor gamma
P34897	SHMT2	-0.0431203	0.788937	Serine hydroxymethyltransferase, mitochondrial
Q00169	PITPNA	0.058809	0.789823	Phosphatidylinositol transfer protein alpha isoform
P55209	NAP1L1	-0.04078	0.79026	Nucleosome assembly protein 1-like 1
P19338	NCL	0.0407141	0.790591	Nucleolin
O14745	SLC9A3R1	-0.0407141	0.790591	Na(+)/H(+) exchange regulatory cofactor NHE-RF1
Q8TCZ2	CD99L2	-0.0569689	0.791468	CD99 antigen-like protein 2
P55735	SEC13	0.0406653	0.793255	Protein SEC13 homolog
Q5VWZ2	LYPLAL1	0.0472967	0.793808	Lysophospholipase-like protein 1
P33176	KIF5B	-0.0406992	0.795538	Kinesin-1 heavy chain
O75821	EIF3G	0.0909091	0.796592	Eukaryotic translation initiation factor 3 subunit G
Q6PCB0	VWA1	-0.0674433	0.797034	von Willebrand factor A domain-containing protein 1
P46926	GNPDA1	-0.0398887	0.79712	Glucosamine-6-phosphate isomerase 1
P0C0L4	C4A	-0.0393307	0.797555	Complement C4-A, Complement C4 beta chain, Complement C4-A alpha chain, C4a anaphylatoxin, C4b-A, C4d-A, Complement C4 gamma chain
Q9H3G5	CPVL	0.056338	0.798474	Probable serine carboxypeptidase CPVL
P43686	PSMC4	-0.039133	0.798551	26S protease regulatory subunit 6B
Q9Y2Q3	GSTK1	-0.0395363	0.798875	Glutathione S-transferase kappa 1
Q9UBW8	COPS7A	-0.0591101	0.7991	COP9 signalosome complex subunit 7a
Q99460	PSMD1	0.0389354	0.799547	26S proteasome non-ATPase regulatory subunit 1
Q13126	MTAP	-0.0388695	0.79988	S-methyl-5-thioadenosine phosphorylase
P04004	VTN	-0.0388036	0.800212	Vitronectin, Vitronectin V65 subunit, Vitronectin V10 subunit, Somatomedin-B
P26641	EEF1G	0.0388036	0.800212	Elongation factor 1-gamma
P02750	LRG1	-0.0387377	0.800544	Leucine-rich alpha-2-glycoprotein
Q96AG4	LRRC59	-0.0498084	0.801002	Leucine-rich repeat-containing protein 59
[truncated: 342 more rows]

## Sheet: Val
UniProt	Gene symbol	r	p	Name
Q9Y2J2	EPB41L3	0.597239	1.48426e-05	Band 4.1-like protein 3, Band 4.1-like protein 3, N-terminally processed
P00326	ADH1C	0.569778	6.66143e-05	Alcohol dehydrogenase 1C
P22392, O60361	NME2, NME2P1	0.557243	7.00653e-05	Nucleoside diphosphate kinase B, Putative nucleoside diphosphate kinase
O43491	EPB41L2	0.555332	7.50872e-05	Band 4.1-like protein 2
Q14520	HABP2	0.533144	0.000277707	Hyaluronan-binding protein 2, Hyaluronan-binding protein 2 50 kDa heavy chain, Hyaluronan-binding protein 2 50 kDa heavy chain alternate form, Hyaluronan-binding protein 2 27 kDa light chain, Hyaluronan-binding protein 2 27 kDa light chain alternate form
P15559	NQO1	0.503212	0.00042615	NAD(P)H dehydrogenase [quinone] 1
Q9H0E2	TOLLIP	0.500313	0.000465624	Toll-interacting protein
P14621	ACYP2	0.498802	0.000568343	Acylphosphatase-2
Q9NVS9	PNPO	0.489691	0.000741588	Pyridoxine-5-phosphate oxidase
P68032, P68133	ACTC1, ACTA1	-0.483972	0.000756186	Actin, alpha cardiac muscle 1, Actin, alpha skeletal muscle
Q8N8N7	PTGR2	0.477023	0.00106076	Prostaglandin reductase 2
O14879	IFIT3	0.497722	0.00126405	Interferon-induced protein with tetratricopeptide repeats 3
Q9GZS3	WDR61	0.470468	0.00126983	WD repeat-containing protein 61, WD repeat-containing protein 61, N-terminally processed
Q8N8S7	ENAH	-0.507086	0.00135975	Protein enabled homolog
Q52LJ0	FAM98B	-0.546829	0.00145697	Protein FAM98B
P04080	CSTB	0.459724	0.00148775	Cystatin-B
Q9H488	POFUT1	0.469189	0.00150441	GDP-fucose protein O-fucosyltransferase 1
Q96FQ6	S100A16	-0.463734	0.00152202	Protein S100-A16
Q96S19	C16orf13	0.499936	0.0019049	UPF0585 protein C16orf13
P07237	P4HB	0.449577	0.00194671	Protein disulfide-isomerase
Q3KQU3	MAP7D1	0.468333	0.0020144	MAP7 domain-containing protein 1
P52888	THOP1	0.456183	0.00210851	Thimet oligopeptidase
P55854	SUMO3	0.444767	0.00220508	Small ubiquitin-related modifier 3
Q13404	UBE2V1	0.444503	0.00222008	Ubiquitin-conjugating enzyme E2 variant 1
P31947	SFN	0.44391	0.00225415	14-3-3 protein sigma
O75531	BANF1	-0.442658	0.00232759	Barrier-to-autointegration factor, Barrier-to-autointegration factor, N-terminally processed
O75521	ECI2	-0.590998	0.00235734	Enoyl-CoA delta isomerase 2, mitochondrial
Q14CZ8	HEPACAM	-0.483609	0.00242653	Hepatocyte cell adhesion molecule
P10809	HSPD1	-0.439561	0.00251841	60 kDa heat shock protein, mitochondrial
P61020	RAB5B	-0.447415	0.00262808	Ras-related protein Rab-5B
P35573	AGL	0.866667	0.00268142	Glycogen debranching enzyme, 4-alpha-glucanotransferase, Amylo-alpha-1,6-glucosidase
P30038	ALDH4A1	0.436201	0.00274097	Delta-1-pyrroline-5-carboxylate dehydrogenase, mitochondrial
Q8WTS6	SETD7	0.443135	0.00292035	Histone-lysine N-methyltransferase SETD7
Q9Y3F4	STRAP	0.433236	0.00295154	Serine-threonine kinase receptor-associated protein
P40763	STAT3	0.452411	0.00298007	Signal transducer and activator of transcription 3
P09936	UCHL1	0.432445	0.00301004	Ubiquitin carboxyl-terminal hydrolase isozyme L1
Q9Y2Z0	SUGT1	0.430139	0.00318655	Suppressor of G2 allele of SKP1 homolog
Q99653	CHP1	-0.430073	0.00319172	Calcineurin B homologous protein 1
O95379	TNFAIP8	-0.745055	0.0032514	Tumor necrosis factor alpha-induced protein 8
P49356	FNTB	0.453701	0.00327809	Protein farnesyltransferase subunit beta
P50238	CRIP1	-0.427833	0.00337208	Cysteine-rich protein 1
P01903	HLA-DRA	-0.583292	0.00348397	HLA class II histocompatibility antigen, DR alpha chain
P61981	YWHAG	0.42546	0.00357274	14-3-3 protein gamma, 14-3-3 protein gamma, N-terminally processed
O94979	SEC31A	0.428038	0.00374988	Protein transport protein Sec31A
O60220	TIMM8A	-0.441066	0.00389574	Mitochondrial import inner membrane translocase subunit Tim8 A
P26639	TARS	0.426135	0.00392416	Threonine--tRNA ligase, cytoplasmic
Q06136	KDSR	-0.463638	0.0043997	3-ketodihydrosphingosine reductase
P04114	APOB	-0.415511	0.00453299	Apolipoprotein B-100, Apolipoprotein B-48
P22234	PAICS	-0.412019	0.00491983	Multifunctional protein ADE2, Phosphoribosylaminoimidazole-succinocarboxamide synthase, Phosphoribosylaminoimidazole carboxylase
P34932	HSPA4	0.410964	0.00504214	Heat shock 70 kDa protein 4
P17813	ENG	-0.437718	0.00532395	Endoglin
P36021	SLC16A2	-0.830303	0.0055568	Monocarboxylate transporter 8
Q969H8	MYDGF	0.406022	0.00565144	Myeloid-derived growth factor
O15355	PPM1G	0.434356	0.00572864	Protein phosphatase 1G
P20339	RAB5A	-0.507185	0.00587495	Ras-related protein Rab-5A
Q5HYK7	SH3D19	0.481145	0.00614071	SH3 domain-containing protein 19
P62879	GNB2	-0.400949	0.00634265	Guanine nucleotide-binding protein G(I)/G(S)/G(T) subunit beta-2
Q15691	MAPRE1	0.395216	0.00721083	Microtubule-associated protein RP/EB family member 1
O75380	NDUFS6	-0.406111	0.00761778	NADH dehydrogenase [ubiquinone] iron-sulfur protein 6, mitochondrial
P08574	CYC1	-0.390802	0.0079478	Cytochrome c1, heme protein, mitochondrial
Q99714	HSD17B10	-0.390472	0.00800532	3-hydroxyacyl-CoA dehydrogenase type-2
O14498	ISLR	0.422896	0.00816384	Immunoglobulin superfamily containing leucine-rich repeat protein
Q15369	TCEB1	0.392867	0.00834044	Transcription elongation factor B polypeptide 1
P13693	TPT1	0.388495	0.00835802	Translationally-controlled tumor protein
Q16718	NDUFA5	-0.396722	0.00844141	NADH dehydrogenase [ubiquinone] 1 alpha subcomplex subunit 5
Q9BVG4	PBDC1	0.396164	0.00854251	Protein PBDC1
O60784	TOM1	0.39174	0.00854537	Target of Myb protein 1
O43396	TXNL1	0.386716	0.00868684	Thioredoxin-like protein 1
P42126	ECI1	-0.385201	0.00897567	Enoyl-CoA delta isomerase 1, mitochondrial
Q9NVG8	TBC1D13	0.428755	0.00907776	TBC1 domain family member 13
Q8WW59	SPRYD4	0.407511	0.0100254	SPRY domain-containing protein 4
O60763	USO1	0.384127	0.0100454	General vesicular transport factor p115
P00352	ALDH1A1	0.379073	0.0102295	Retinal dehydrogenase 1
Q96MM6	HSPA12B	-0.406399	0.0102509	Heat shock 70 kDa protein 12B
Q9Y3D6	FIS1	-0.378941	0.010258	Mitochondrial fission 1 protein
Q8IV08	PLD3	0.395086	0.010573	Phospholipase D3
Q9BX97	PLVAP	-0.390226	0.0106244	Plasmalemma vesicle-associated protein
P62993	GRB2	0.377228	0.0106353	Growth factor receptor-bound protein 2
P51857	AKR1D1	0.376899	0.0107092	3-oxo-5-beta-steroid 4-dehydrogenase
Q9H4G4	GLIPR2	-0.414251	0.0108041	Golgi-associated plant pathogenesis-related protein 1
P63173	RPL38	-0.465311	0.0109729	60S ribosomal protein L38
P35270	SPR	0.375712	0.0109788	Sepiapterin reductase
P54105	CLNS1A	0.436403	0.0111166	Methylosome subunit pICln
P09417	QDPR	0.374592	0.0112388	Dihydropteridine reductase
Q9H0U4	RAB1B	-0.374592	0.0112388	Ras-related protein Rab-1B
P61604	HSPE1	-0.374263	0.0113163	10 kDa heat shock protein, mitochondrial
Q5JTV8	TOR1AIP1	-0.411831	0.0113221	Torsin-1A-interacting protein 1
P31153	MAT2A	0.372286	0.0117908	S-adenosylmethionine synthase isoform type-2
Q9UJ68	MSRA	0.446259	0.0118561	Mitochondrial peptide methionine sulfoxide reductase
P41250	GARS	0.376022	0.0118858	Glycine--tRNA ligase
Q9NY33	DPP3	0.370243	0.0122989	Dipeptidyl peptidase 3
Q9UIQ6	LNPEP	-0.396497	0.0124569	Leucyl-cystinyl aminopeptidase, Leucyl-cystinyl aminopeptidase, pregnancy serum form
Q01844	EWSR1	-0.373062	0.0126262	RNA-binding protein EWS
Q13564	NAE1	0.376076	0.0129398	NEDD8-activating enzyme E1 regulatory subunit
Q16881	TXNRD1	0.367542	0.0129995	Thioredoxin reductase 1, cytoplasmic
O94919	ENDOD1	-0.384508	0.0130586	Endonuclease domain-containing 1 protein
P39019	RPS19	-0.371185	0.0131157	40S ribosomal protein S19
O76003	GLRX3	0.390725	0.0139195	Glutaredoxin-3
P22695	UQCRC2	-0.363918	0.0139926	Cytochrome b-c1 complex subunit 2, mitochondrial
P13798	APEH	-0.363391	0.0141423	Acylamino-acid-releasing enzyme
Q9UBI6	GNG12	-0.362073	0.0145225	Guanine nucleotide-binding protein G(I)/G(S)/G(O) subunit gamma-12
P61224, A6NIZ1	RAP1B	-0.361875	0.0145803	Ras-related protein Rap-1b, Ras-related protein Rap-1b-like protein
P62310	LSM3	-0.36422	0.0150763	U6 snRNA-associated Sm-like protein LSm3
P34949	MPI	0.363444	0.0153092	Mannose-6-phosphate isomerase
Q13033	STRN3	0.481538	0.0157953	Striatin-3
P33241	LSP1	0.403586	0.0162079	Lymphocyte-specific protein 1
Q12841	FSTL1	0.360093	0.0163511	Follistatin-related protein 1
Q92506	HSD17B8	-0.377351	0.0163774	Estradiol 17-beta-dehydrogenase 8
Q99426	TBCB	0.356011	0.0163855	Tubulin-folding cofactor B
Q5JWF2, P63092	GNAS	-0.356011	0.0163855	Guanine nucleotide-binding protein G(s) subunit alpha isoforms XLas, Guanine nucleotide-binding protein G(s) subunit alpha isoforms short
P21912	SDHB	-0.355286	0.0166212	Succinate dehydrogenase [ubiquinone] iron-sulfur subunit, mitochondrial
Q16629	SRSF7	-0.355088	0.016686	Serine/arginine-rich splicing factor 7
Q53GQ0	HSD17B12	-0.365736	0.0172243	Very-long-chain 3-oxoacyl-CoA reductase
P08648	ITGA5	-0.417897	0.017313	Integrin alpha-5, Integrin alpha-5 heavy chain, Integrin alpha-5 light chain
P38117	ETFB	-0.35298	0.0173904	Electron transfer flavoprotein subunit beta
P30419	NMT1	0.356921	0.017392	Glycylpeptide N-tetradecanoyltransferase 1
P02749	APOH	-0.351992	0.0177292	Beta-2-glycoprotein 1
Q96IX5	USMG5	-0.353916	0.0184295	Up-regulated during skeletal muscle growth protein 5
P09429, B2RPK0	HMGB1, HMGB1P1	-0.349751	0.0185178	High mobility group protein B1, Putative high mobility group protein B1-like 1
Q9Y305	ACOT9	-0.709091	0.0187284	Acyl-coenzyme A thioesterase 9, mitochondrial
Q71UI9, P0C0S5	H2AFV, H2AFZ	-0.379624	0.0187359	Histone H2A.V, Histone H2A.Z
P07195	LDHB	0.348236	0.0190678	L-lactate dehydrogenase B chain
Q9NZL9	MAT2B	0.348038	0.0191406	Methionine adenosyltransferase 2 subunit beta
Q9UKV8	AGO2	-0.359592	0.019339	Protein argonaute-2
P04083	ANXA1	0.34705	0.0195079	Annexin A1
Q9H8L6	MMRN2	-0.350333	0.0197338	Multimerin-2
Q8NBJ7	SUMF2	0.353799	0.0199393	Sulfatase-modifying factor 2
P35612	ADD2	-0.403009	0.0200485	Beta-adducin
Q9UJ70	NAGK	0.345271	0.0201839	N-acetyl-D-glucosamine kinase
Q9Y237	PIN4	0.373824	0.0207803	Peptidyl-prolyl cis-trans isomerase NIMA-interacting 4
P23284	PPIB	0.343228	0.0209844	Peptidyl-prolyl cis-trans isomerase B
Q9NYL2	ZAK	0.471304	0.021206	Mitogen-activated protein kinase kinase kinase MLT
P08123	COL1A2	-0.354448	0.0212733	Collagen alpha-2(I) chain
Q99538	LGMN	0.346138	0.0213592	Legumain
Q15819	UBE2V2	0.345399	0.0216567	Ubiquitin-conjugating enzyme E2 variant 2
P33121	ACSL1	-0.341383	0.0217302	Long-chain-fatty-acid--CoA ligase 1
P46782	RPS5	-0.344939	0.0218435	40S ribosomal protein S5, 40S ribosomal protein S5, N-terminally processed
O00193	SMAP	-0.403666	0.0219574	Small acidic protein
Q14767	LTBP2	-0.468696	0.022008	Latent-transforming growth factor beta-binding protein 2
P37235, P84074	HPCAL1, HPCA	-0.344412	0.0220596	Hippocalcin-like protein 1, Neuron-specific calcium-binding protein hippocalcin
P46108	CRK	0.339868	0.0223593	Adapter molecule crk
P78344	EIF4G2	0.41522	0.0225051	Eukaryotic translation initiation factor 4 gamma 2
Q99757	TXN2	-0.341627	0.0232306	Thioredoxin, mitochondrial
P46109	CRKL	0.349299	0.0233692	Crk-like protein
P42330	AKR1C3	0.336375	0.0238673	Aldo-keto reductase family 1 member C3
O43301	HSPA12A	0.336309	0.0238965	Heat shock 70 kDa protein 12A
Q16270	IGFBP7	-0.356302	0.0240315	Insulin-like growth factor-binding protein 7
P02649	APOE	-0.335848	0.0241021	Apolipoprotein E
O00763	ACACB	0.335716	0.0241612	Acetyl-CoA carboxylase 2, Biotin carboxylase
Q96JB5	CDK5RAP3	0.397397	0.0243072	CDK5 regulatory subunit-associated protein 3
P00338	LDHA	0.335255	0.0243687	L-lactate dehydrogenase A chain
P60953	CDC42	-0.334794	0.0245776	Cell division control protein 42 homolog
P52943	CRIP2	-0.334464	0.0247278	Cysteine-rich protein 2
Q7RTV0	PHF5A	0.354177	0.0249471	PHD finger-like domain-containing protein 5A
Q7Z3B1	NEGR1	-0.337563	0.0250323	Neuronal growth regulator 1
Q9UBQ0	VPS29	0.333476	0.025183	Vacuolar protein sorting-associated protein 29
P09668	CTSH	0.35341	0.0252848	Pro-cathepsin H, Cathepsin H mini chain, Cathepsin H, Cathepsin H heavy chain, Cathepsin H light chain
Q15005	SPCS2	-0.336646	0.0254542	Signal peptidase complex subunit 2
O95865	DDAH2	0.332883	0.0254595	N(G),N(G)-dimethylarginine dimethylaminohydrolase 2
Q9Y279	VSIG4	0.371991	0.0254809	V-set and immunoglobulin domain-containing protein 4
Q641Q2, Q9Y4E1	FAM21A, FAM21C	0.336364	0.0255852	WASH complex subunit FAM21A, WASH complex subunit FAM21C
P14618	PKM	-0.332554	0.0256142	Pyruvate kinase PKM
P63167	DYNLL1	0.343992	0.0257072	Dynein light chain 1, cytoplasmic
Q96C23	GALM	0.339979	0.0257072	Aldose 1-epimerase
O75534	CSDE1	0.34395	0.0257263	Cold shock domain-containing protein E1
P80108	GPLD1	0.371219	0.0258118	Phosphatidylinositol-glycan-specific phospholipase D
P30047	GCHFR	-0.331961	0.0258945	GTP cyclohydrolase 1 feedback regulatory protein
Q9Y376	CAB39	0.343545	0.0259127	Calcium-binding protein 39
P43487	RANBP1	-0.331895	0.0259259	Ran-specific GTPase-activating protein
P20618	PSMB1	0.331829	0.0259572	Proteasome subunit beta type-1
Q14956	GPNMB	-0.347129	0.0261737	Transmembrane glycoprotein NMB
Q6UVK1	CSPG4	-0.370213	0.0262481	Chondroitin sulfate proteoglycan 4
Q9Y2Q5	LAMTOR2	0.334579	0.0264281	Ragulator complex protein LAMTOR2
Q99436	PSMB7	0.330313	0.0266869	Proteasome subunit beta type-7
P26885	FKBP2	0.328732	0.0274664	Peptidyl-prolyl cis-trans isomerase FKBP2
Q8N4P3	HDDC3	-0.709091	0.0275141	Guanosine-3,5-bis(diphosphate) 3-pyrophosphohydrolase MESH1
O75396	SEC22B	0.331054	0.0281595	Vesicle-trafficking protein SEC22b
P06576	ATP5B	-0.327216	0.0282311	ATP synthase subunit beta, mitochondrial
Q7KZF4	SND1	0.330561	0.0284092	Staphylococcal nuclease domain-containing protein 1
O95302	FKBP9	0.334	0.0286014	Peptidyl-prolyl cis-trans isomerase FKBP9
Q15942	ZYX	-0.326294	0.0287052	Zyxin
P61513	RPL37A	-0.388196	0.028887	60S ribosomal protein L37a
P36957	DLST	-0.325701	0.0290135	Dihydrolipoyllysine-residue succinyltransferase component of 2-oxoglutarate dehydrogenase complex, mitochondrial
P62873	GNB1	-0.324713	0.0295334	Guanine nucleotide-binding protein G(I)/G(S)/G(T) subunit beta-1
P52566	ARHGDIB	0.324251	0.0297786	Rho GDP-dissociation inhibitor 2
Q9H4X1	RGCC	-0.327776	0.0298534	Regulator of cell cycle RGCC
P35613	BSG	-0.323592	0.0301318	Basigin
Q12765	SCRN1	0.322933	0.0304886	Secernin-1
Q9UHQ4	BCAP29	-0.510067	0.0305717	B-cell receptor-associated protein 29
O43617	TRAPPC3	0.329557	0.0309229	Trafficking protein particle complex subunit 3
Q7Z5R6	APBB1IP	0.369985	0.0312592	Amyloid beta A4 precursor protein-binding family B member 1-interacting protein
O43464	HTRA2	-0.407281	0.0314666	Serine protease HTRA2, mitochondrial
Q9Y3C6	PPIL1	0.344182	0.0319116	Peptidyl-prolyl cis-trans isomerase-like 1
P23786	CPT2	-0.431538	0.032329	Carnitine O-palmitoyltransferase 2, mitochondrial
P35241	RDX	0.319244	0.0325515	Radixin
P12956	XRCC6	-0.319046	0.0326652	X-ray repair cross-complementing protein 6
Q9HCU0	CD248	0.322278	0.0328839	Endosialin
P13861	PRKAR2A	0.318651	0.0328935	cAMP-dependent protein kinase type II-alpha regulatory subunit
P62834	RAP1A	-0.337743	0.0330551	Ras-related protein Rap-1A
P54709	ATP1B3	-0.317992	0.0332771	Sodium/potassium-transporting ATPase subunit beta-3
P60891, P11908, P21108	PRPS1, PRPS2, PRPS1L1	-0.31753	0.0335477	Ribose-phosphate pyrophosphokinase 1, Ribose-phosphate pyrophosphokinase 2, Ribose-phosphate pyrophosphokinase 3
P46976	GYG1	0.316937	0.0338984	Glycogenin-1
P33176	KIF5B	-0.324196	0.0339298	Kinesin-1 heavy chain
Q14696	MESDC2	0.319918	0.0342603	LDLR chaperone MESD
P52895	AKR1C2	0.316213	0.0343311	Aldo-keto reductase family 1 member C2
O95831	AIFM1	-0.316147	0.0343706	Apoptosis-inducing factor 1, mitochondrial
P15374	UCHL3	0.315685	0.0346486	Ubiquitin carboxyl-terminal hydrolase isozyme L3
Q8ND94	LRRN4CL	-0.486392	0.0347153	LRRN4 C-terminal-like protein
P11413	G6PD	-0.315356	0.0348483	Glucose-6-phosphate 1-dehydrogenase
P54252	ATXN3	0.414159	0.0354264	Ataxin-3
P83731	RPL24	-0.439941	0.035666	60S ribosomal protein L24
P37108	SRP14	-0.391428	0.0357472	Signal recognition particle 14 kDa protein
P62826	RAN	-0.313643	0.0359019	GTP-binding nuclear protein Ran
Q9UGI8	TES	0.371952	0.0360606	Testin
Q9BXK5	BCL2L13	-0.462338	0.0362672	Bcl-2-like protein 13
O00487	PSMD14	-0.583219	0.0364209	26S proteasome non-ATPase regulatory subunit 14
Q9BW91	NUDT9	0.371219	0.0364576	ADP-ribose pyrophosphatase, mitochondrial
Q9ULV4	CORO1C	0.312391	0.0366884	Coronin-1C
O14737	PDCD5	-0.311864	0.0370237	Programmed cell death protein 5
P23141	CES1	0.311468	0.0372769	Liver carboxylesterase 1
P54136	RARS	-0.438735	0.0374571	Arginine--tRNA ligase, cytoplasmic
P84077, P61204	ARF1, ARF3	-0.310875	0.0376593	ADP-ribosylation factor 1, ADP-ribosylation factor 3
Q8IWE2	FAM114A1	0.321812	0.0376831	Protein NOXP20
P61006	RAB8A	-0.329799	0.0376877	Ras-related protein Rab-8A
P14207	FOLR2	-0.324925	0.03819	Folate receptor beta
P14209	CD99	-0.310019	0.0382173	CD99 antigen
Q9H4A4	RNPEP	0.309821	0.0383471	Aminopeptidase B
P25705	ATP5A1	-0.309558	0.0385206	ATP synthase subunit alpha, mitochondrial
Q9NQW7	XPNPEP1	0.316493	0.0386669	Xaa-Pro aminopeptidase 1
P36871	PGM1	0.309096	0.0388259	Phosphoglucomutase-1
Q53SF7	COBLL1	0.331916	0.0389888	Cordon-bleu protein-like 1
P12110	COL6A2	-0.308503	0.0392212	Collagen alpha-2(VI) chain
Q9H3Q1	CDC42EP4	0.398901	0.0392923	Cdc42 effector protein 4
P40123	CAP2	0.308108	0.0394866	Adenylyl cyclase-associated protein 2
Q86UP2	KTN1	0.307778	0.0397089	Kinectin
Q969Z3	MARC2	-0.326515	0.0397517	Mitochondrial amidoxime reducing component 2
P26583	HMGB2	-0.307713	0.0397535	High mobility group protein B2
Q13409	DYNC1I2	0.30679	0.040382	Cytoplasmic dynein 1 intermediate chain 2
Q9Y6U3	SCIN	0.352842	0.0406769	Adseverin
Q5NDL2	EOGT	0.342622	0.0407998	EGF domain-specific O-linked N-acetylglucosamine transferase
Q15274	QPRT	0.347248	0.0409707	Nicotinate-nucleotide pyrophosphorylase [carboxylating]
O75964	ATP5L	-0.309368	0.041006	ATP synthase subunit g, mitochondrial
P01034	CST3	0.305736	0.0411101	Cystatin-C
Q9Y5L4	TIMM13	-0.316178	0.0413614	Mitochondrial import inner membrane translocase subunit Tim13
P08575	PTPRC	-0.448197	0.0415819	Receptor-type tyrosine-protein phosphatase C
O95563	MPC2	-0.34082	0.0419411	Mitochondrial pyruvate carrier 2
P29218	IMPA1	-0.304484	0.0419887	Inositol monophosphatase 1
P02655	APOC2	-0.311532	0.0419945	Apolipoprotein C-II, Proapolipoprotein C-II
O00273	DFFA	0.311358	0.0421157	DNA fragmentation factor subunit alpha
Q15257	PPP2R4	0.303166	0.04293	Serine/threonine-protein phosphatase 2A activator
P40306	PSMB10	0.306245	0.0431988	Proteasome subunit beta type-10
Q9HB71	CACYBP	0.305892	0.0434522	Calcyclin-binding protein
P35232	PHB	-0.302112	0.0436954	Prohibitin
O95793	STAU1	0.551648	0.0438823	Double-stranded RNA-binding protein Staufen homolog 1
O43681	ASNA1	-0.301585	0.0440822	ATPase ASNA1
P61952	GNG11	-0.316023	0.0441281	Guanine nucleotide-binding protein G(I)/G(S)/G(O) subunit gamma-11
P43304	GPD2	-0.31595	0.04418	Glycerol-3-phosphate dehydrogenase, mitochondrial
Q5VW32	BROX	0.311439	0.0446769	BRO1 domain-containing protein BROX
P02511	CRYAB	0.30053	0.0448643	Alpha-crystallin B chain
P07998	RNASE1	0.30381	0.0449738	Ribonuclease pancreatic
P61457	PCBD1	-0.361436	0.0457373	Pterin-4-alpha-carbinolamine dehydratase
P07858	CTSB	0.299213	0.0458576	Cathepsin B, Cathepsin B light chain, Cathepsin B heavy chain
Q9Y5J7	TIMM9	0.299147	0.0459078	Mitochondrial import inner membrane translocase subunit Tim9
Q9UHY7	ENOPH1	0.308939	0.0465108	Enolase-phosphatase E1
P55899	FCGRT	-0.30466	0.0469865	IgG receptor FcRn large subunit p51
P07686	HEXB	0.297697	0.047022	Beta-hexosaminidase subunit beta, Beta-hexosaminidase subunit beta chain B, Beta-hexosaminidase subunit beta chain A
P37840	SNCA	-0.297631	0.0470732	Alpha-synuclein
Q7Z4H3	HDDC2	-0.385285	0.0471842	HD domain-containing protein 2
Q9P0V9	SEPT10	-0.323901	0.0472776	Septin-10
P07741	APRT	-0.296972	0.0475873	Adenine phosphoribosyltransferase
Q9Y3C8	UFC1	0.300345	0.0476013	Ubiquitin-fold modifier-conjugating enzyme 1
Q9UBG0	MRC2	-0.311245	0.0476122	C-type mannose receptor 2
P20700	LMNB1	0.295523	0.0487345	Lamin-B1
Q92973	TNPO1	0.302296	0.0488109	Transportin-1
Q12907	LMAN2	-0.298231	0.0492652	Vesicular integral-membrane protein VIP36
Q9BR76	CORO1B	0.294666	0.0494228	Coronin-1B
Q6QNY1	BLOC1S2	-0.467734	0.0503027	Biogenesis of lysosome-related organelles complex 1 subunit 2
P50570	DNM2	-0.354471	0.0503983	Dynamin-2
Q14697	GANAB	0.293216	0.0506055	Neutral alpha-glucosidase AB
P10606	COX5B	-0.293085	0.0507142	Cytochrome c oxidase subunit 5B, mitochondrial
P55327	TPD52	-0.327584	0.0511367	Tumor protein D52
Q04828	AKR1C1	0.292492	0.0512054	Aldo-keto reductase family 1 member C1
P14927	UQCRB	-0.292294	0.05137	Cytochrome b-c1 complex subunit 7
P51149	RAB7A	-0.29203	0.0515902	Ras-related protein Rab-7a
Q93008	USP9X	0.336313	0.0518058	Probable ubiquitin carboxyl-terminal hydrolase FAF-X
Q8NDH3	NPEPL1	0.295069	0.0518402	Probable aminopeptidase NPEPL1
P13804	ETFA	-0.291569	0.0519772	Electron transfer flavoprotein subunit alpha, mitochondrial
P50990	CCT8	-0.291372	0.0521438	T-complex protein 1 subunit theta
Q9BS26	ERP44	0.291306	0.0521994	Endoplasmic reticulum resident protein 44
Q5H9R7	PPP6R3	0.369509	0.0529621	Serine/threonine-protein phosphatase 6 regulatory subunit 3
P08138	NGFR	-0.452632	0.0532552	Tumor necrosis factor receptor superfamily member 16
P05455	SSB	0.290054	0.0532655	Lupus La protein
P20674	COX5A	-0.289856	0.0534354	Cytochrome c oxidase subunit 5A, mitochondrial
P24752	ACAT1	-0.289856	0.0534354	Acetyl-CoA acetyltransferase, mitochondrial
L0R6Q1	SLC35A4	-0.307642	0.0534679
Q15366	PCBP2	0.296481	0.0535425	Poly(rC)-binding protein 2
P00751	CFB	0.289263	0.0539478	Complement factor B, Complement factor B Ba fragment, Complement factor B Bb fragment
P15586	GNS	0.288802	0.054349	N-acetylglucosamine-6-sulfatase
P13611	VCAN	-0.291968	0.0544707	Versican core protein
Q9BVC6	TMEM109	-0.291746	0.0546628	Transmembrane protein 109
P09488	GSTM1	0.288011	0.0550425	Glutathione S-transferase Mu 1
O95825	CRYZL1	0.304921	0.0557255	Quinone oxidoreductase-like protein 1
P27816	MAP4	0.287089	0.0558604	Microtubule-associated protein 4
P23381	WARS	0.287023	0.0559192	Tryptophan--tRNA ligase, cytoplasmic, T1-TrpRS, T2-TrpRS
Q92804	TAF15	-0.289712	0.0564504	TATA-binding protein-associated factor 2N
O95721	SNAP29	-0.335283	0.0564669	Synaptosomal-associated protein 29
Q9UHA4	LAMTOR3	0.3002	0.0565179	Ragulator complex protein LAMTOR3
P49748	ACADVL	-0.286232	0.0566287	Very long-chain specific acyl-CoA dehydrogenase, mitochondrial
P61421	ATP6V0D1	0.307638	0.0567564	V-type proton ATPase subunit d 1
P30405	PPIF	-0.289208	0.0569002	Peptidyl-prolyl cis-trans isomerase F, mitochondrial
O00410	IPO5	0.289118	0.0569817	Importin-5
P09960	LTA4H	0.285573	0.0572254	Leukotriene A-4 hydrolase
P04632	CAPNS1	-0.285375	0.0574054	Calpain small subunit 1
O95292	VAPB	0.285244	0.0575257	Vesicle-associated membrane protein-associated protein B/C
P25311	AZGP1	-0.284782	0.0579481	Zinc-alpha-2-glycoprotein
Q96HE7	ERO1L	0.290926	0.0584007	ERO1-like protein alpha
Q04917	YWHAH	0.283992	0.0586781	14-3-3 protein eta
O60502	MGEA5	0.332108	0.0589935	Protein O-GlcNAcase
Q05707	COL14A1	-0.283465	0.0591689	Collagen alpha-1(XIV) chain
Q92882	OSTF1	0.296816	0.0594989	Osteoclast-stimulating factor 1
P16284	PECAM1	-0.286117	0.0597244	Platelet endothelial cell adhesion molecule
Q99497	PARK7	0.282806	0.059787	Protein deglycase DJ-1
P17066	HSPA6	-0.28274	0.059849	Heat shock 70 kDa protein 6
Q9NZ08	ERAP1	0.285664	0.0601477	Endoplasmic reticulum aminopeptidase 1
P51452	DUSP3	0.289005	0.0601603	Dual specificity protein phosphatase 3
Q9HC38	GLOD4	0.281883	0.0606609	Glyoxalase domain-containing protein 4
P09496	CLTA	-0.281554	0.0609755	Clathrin light chain A
Q14108	SCARB2	-0.284073	0.0616528	Lysosome membrane protein 2
P12268	IMPDH2	-0.328792	0.0617256	Inosine-5-monophosphate dehydrogenase 2
Q15661, P20231	TPSAB1, TPSB2	-0.280434	0.0620548	Tryptase alpha/beta-1, Tryptase beta-2
P62979, P62987, P0CG47, P0CG48	RPS27A, UBA52, UBB, UBC	-0.280368	0.0621188	Ubiquitin-40S ribosomal protein S27a, Ubiquitin, 40S ribosomal protein S27a, Ubiquitin-60S ribosomal protein L40, Ubiquitin, 60S ribosomal protein L40, Polyubiquitin-B, Ubiquitin, Polyubiquitin-C, Ubiquitin
Q99733	NAP1L4	-0.283549	0.0621544	Nucleosome assembly protein 1-like 4
Q5VT79	ANXA8L2	-0.344459	0.062319	Annexin A8-like protein 2
P31146	CORO1A	0.282845	0.0628351	Coronin-1A
P15144	ANPEP	-0.31312	0.0629588	Aminopeptidase N
Q9NP79	VTA1	0.322305	0.0630266	Vacuolar protein sorting-associated protein VTA1 homolog
P63104	YWHAZ	0.279379	0.0630846	14-3-3 protein zeta/delta
P23434	GCSH	-0.279182	0.0632792	Glycine cleavage system H protein, mitochondrial
P06744	GPI	0.278918	0.0635393	Glucose-6-phosphate isomerase
P51888	PRELP	-0.278918	0.0635393	Prolargin
P48147	PREP	0.278523	0.0639312	Prolyl endopeptidase
P02730	SLC4A1	-0.278259	0.0641935	Band 3 anion transport protein
P00167	CYB5A	-0.278127	0.064325	Cytochrome b5
P30566	ADSL	0.278061	0.0643908	Adenylosuccinate lyase
Q15717	ELAVL1	0.281153	0.0644929	ELAV-like protein 1
Q9Y5Z4	HEBP2	0.27793	0.0645227	Heme-binding protein 2
P05023	ATP1A1	-0.277798	0.0646547	Sodium/potassium-transporting ATPase subunit alpha-1
Q14515	SPARCL1	-0.280407	0.0652346	SPARC-like protein 1
P36542	ATP5C1	-0.279975	0.0656682	ATP synthase subunit gamma, mitochondrial
P49589	CARS	-0.276744	0.0657186	Cysteine--tRNA ligase, cytoplasmic
P48637	GSS	0.276085	0.0663905	Glutathione synthetase
Q08209	PPP3CA	-0.282154	0.0667831	Serine/threonine-protein phosphatase 2B catalytic subunit alpha isoform
Q9H7C9	AAMDC	0.278857	0.0667989	Mth938 domain-containing protein
Q9Y639	NPTN	-0.278857	0.0667989	Neuroplastin
P52815	MRPL12	-0.281927	0.0670116	39S ribosomal protein L12, mitochondrial
Q92692	PVRL2	-0.442724	0.0673898	Nectin-2
P78371	CCT2	-0.274899	0.0676138	T-complex protein 1 subunit beta
P51649	ALDH5A1	0.278011	0.0676646	Succinate-semialdehyde dehydrogenase, mitochondrial
Q53HC9	TSSC1	0.350075	0.067813	Protein TSSC1
Q7L1Q6	BZW1	0.274108	0.0684393	Basic leucine zipper and W2 domain-containing protein 1
P46379	BAG6	-0.482574	0.0684661	Large proline-rich protein BAG6
Q15848	ADIPOQ	-0.273713	0.068855	Adiponectin
P49903	SEPHS1	0.290406	0.0690876	Selenide, water dikinase 1
Q9NT62	ATG3	0.279748	0.0692417	Ubiquitin-like-conjugating enzyme ATG3
P20290	BTF3	-0.414442	0.0692473	Transcription factor BTF3
O15145	ARPC3	0.273317	0.0692727	Actin-related protein 2/3 complex subunit 3
P62805	HIST1H4A	-0.272593	0.0700436	Histone H4
Q99471	PFDN5	0.272527	0.0701141	Prefoldin subunit 5
A1L0T0	ILVBL	-0.275534	0.0702508	Acetolactate synthase-like protein
P51148	RAB5C	-0.272395	0.0702551	Ras-related protein Rab-5C
P62736, P63267	ACTA2, ACTG2	-0.281882	0.0705218	Actin, aortic smooth muscle, Actin, gamma-enteric smooth muscle
Q10588	BST1	-0.296394	0.0707774	ADP-ribosyl cyclase/cyclic ADP-ribose hydrolase 2
Q86VP6	CAND1	-0.27167	0.0710347	Cullin-associated NEDD8-dissociated protein 1
Q7Z7H5	TMED4	-0.411588	0.0713811	Transmembrane emp24 domain-containing protein 4
Q07065	CKAP4	-0.271341	0.0713913	Cytoskeleton-associated protein 4
P62942	FKBP1A	0.271275	0.0714628	Peptidyl-prolyl cis-trans isomerase FKBP1A
Q07157	TJP1	0.274316	0.0715505	Tight junction protein ZO-1
P48643	CCT5	-0.271077	0.0716776	T-complex protein 1 subunit epsilon
P61225, Q9Y3L5, P10114	RAP2B, RAP2C, RAP2A	-0.464706	0.0717725	Ras-related protein Rap-2b, Ras-related protein Rap-2c, Ras-related protein Rap-2a
Q07812	BAX	-0.392434	0.0718322	Apoptosis regulator BAX
Q14914	PTGR1	0.270484	0.0723252	Prostaglandin reductase 1
Q8N1F7	NUP93	-0.326847	0.0727043	Nuclear pore complex protein Nup93
Q92878	RAD50	-0.316203	0.0730172	DNA repair protein RAD50
O14745	SLC9A3R1	-0.269627	0.0732687	Na(+)/H(+) exchange regulatory cofactor NHE-RF1
Q96JB1	DNAH8	-0.282429	0.0735951	Dynein heavy chain 8, axonemal
P08237	PFKM	-0.293297	0.0739146	ATP-dependent 6-phosphofructokinase, muscle type
P60468	SEC61B	-0.297232	0.0740092	Protein transport protein Sec61 subunit beta
Q9HA64	FN3KRP	0.268837	0.0741481	Ketosamine-3-kinase
P02656	APOC3	-0.268705	0.0742955	Apolipoprotein C-III
P49189	ALDH9A1	0.268639	0.0743693	4-trimethylaminobutyraldehyde dehydrogenase
P09871	C1S	0.268507	0.074517	Complement C1s subcomponent, Complement C1s subcomponent heavy chain, Complement C1s subcomponent light chain
Q9HC35	EML4	0.538462	0.0749023	Echinoderm microtubule-associated protein-like 4
P21291	CSRP1	-0.26798	0.0751103	Cysteine and glycine-rich protein 1
P60033	CD81	-0.26798	0.0751103	CD81 antigen
P05091	ALDH2	0.267782	0.0753337	Aldehyde dehydrogenase, mitochondrial
P78417	GSTO1	0.267782	0.0753337	Glutathione S-transferase omega-1
P23634	ATP2B4	-0.26686	0.0763833	Plasma membrane calcium-transporting ATPase 4
P40925	MDH1	0.26686	0.0763833	Malate dehydrogenase, cytoplasmic
Q9BQI9	NRIP2	-0.454746	0.0767721	Nuclear receptor-interacting protein 2
O14907	TAX1BP3	0.272391	0.0772052	Tax1-binding protein 3
P14550	AKR1A1	0.266135	0.077216	Alcohol dehydrogenase [NADP(+)]
P56277	CMC4	-0.333292	0.0772625	Cx9C motif-containing protein 4
Q9UMY4	SNX12	0.27223	0.0773875	Sorting nexin-12
O60493	SNX3	0.265872	0.0775206	Sorting nexin-3
P50213	IDH3A	-0.265015	0.0785169	Isocitrate dehydrogenase [NAD] subunit alpha, mitochondrial
Q16798	ME3	-0.366087	0.0792452	NADP-dependent malic enzyme, mitochondrial
P46821	MAP1B	0.267057	0.0796981	Microtubule-associated protein 1B, MAP1B heavy chain, MAP1 light chain LC1
Q9GZZ9	UBA5	0.266704	0.0801114	Ubiquitin-like modifier-activating enzyme 5
O95299	NDUFA10	0.304119	0.08035	NADH dehydrogenase [ubiquinone] 1 alpha subcomplex subunit 10, mitochondrial
P26373	RPL13	-0.313262	0.0808424	60S ribosomal protein L13
P00966	ASS1	-0.265788	0.0811938	Argininosuccinate synthase
P42677, Q71UM5	RPS27, RPS27L	-0.265718	0.0812775	40S ribosomal protein S27, 40S ribosomal protein S27-like
P43652	AFM	0.262248	0.0818048	Afamin
P47755	CAPZA2	-0.26205	0.0820437	F-actin-capping protein subunit alpha-2
P13639	EEF2	-0.261786	0.0823631	Elongation factor 2
O43776	NARS	-0.267815	0.0825101	Asparagine--tRNA ligase, cytoplasmic
Q96KP4	CNDP2	0.261457	0.0827637	Cytosolic non-specific dipeptidase
Q15370	TCEB2	0.264378	0.0828813	Transcription elongation factor B polypeptide 2
P12111	COL6A3	-0.261325	0.0829243	Collagen alpha-3(VI) chain
Q8NFH4	NUP37	0.524476	0.0838846	Nucleoporin Nup37
O43719	HTATSF1	0.309991	0.0842344	HIV Tat-specific factor 1
P51636	CAV2	-0.259875	0.0847078	Caveolin-2
P12532	CKMT1A	0.352308	0.0847246	Creatine kinase U-type, mitochondrial
Q6BCY4	CYB5R2	-0.351606	0.0847888	NADH-cytochrome b5 reductase 2
P49753	ACOT2	-0.5	0.0849828	Acyl-coenzyme A thioesterase 2, mitochondrial
Q96AP7	ESAM	-0.314101	0.0852811	Endothelial cell-selective adhesion molecule
P48556	PSMD8	-0.265358	0.0854734	26S proteasome non-ATPase regulatory subunit 8
P24844	MYL9	-0.259217	0.0855283	Myosin regulatory light polypeptide 9
Q96D15	RCN3	0.27186	0.0855286	Reticulocalbin-3
P50453	SERPINB9	-0.417957	0.0856957	Serpin B9
P55795	HNRNPH2	0.275086	0.0858067	Heterogeneous nuclear ribonucleoprotein H2
Q96A26	FAM162A	-0.278672	0.0858148	Protein FAM162A
P62258	YWHAE	0.258887	0.0859409	14-3-3 protein epsilon
P62937	PPIA	0.258624	0.086272	Peptidyl-prolyl cis-trans isomerase A, Peptidyl-prolyl cis-trans isomerase A, N-terminally processed
Q86VB7	CD163	0.258624	0.086272	Scavenger receptor cysteine-rich type 1 protein M130, Soluble CD163
Q92905	COPS5	-0.258492	0.086438	COP9 signalosome complex subunit 5
Q16186	ADRM1	-0.29392	0.0865676	Proteasomal ubiquitin receptor ADRM1
P45880	VDAC2	-0.25836	0.0866042	Voltage-dependent anion-selective channel protein 2
P25685	DNAJB1	-0.264376	0.0866803	DnaJ homolog subfamily B member 1
Q8IZ83	ALDH16A1	-0.261164	0.0868318	Aldehyde dehydrogenase family 16 member A1
Q15847	ADIRF	-0.257965	0.0871043	Adipogenesis regulatory factor
O00592	PODXL	-0.257569	0.0876067	Podocalyxin
P08758	ANXA5	0.257503	0.0876906	Annexin A5
P48444	ARCN1	0.260149	0.0881083	Coatomer subunit delta
P49327	FASN	-0.257108	0.0881956	Fatty acid synthase, [Acyl-carrier-protein] S-acetyltransferase, [Acyl-carrier-protein] S-malonyltransferase, 3-oxoacyl-[acyl-carrier-protein] synthase, 3-oxoacyl-[acyl-carrier-protein] reductase, 3-hydroxyacyl-[acyl-carrier-protein] dehydratase, Enoyl-[acyl-carrier-protein] reductase, Oleoyl-[acyl-carrier-protein] hydrolase
P98172	EFNB1	-0.32795	0.0884348	Ephrin-B1
Q16666	IFI16	0.288049	0.0884515	Gamma-interferon-inducible protein 16
Q86UU1	PHLDB1	0.256844	0.0885335	Pleckstrin homology-like domain family B member 1
Q8TAT6	NPLOC4	0.276257	0.0886806	Nuclear protein localization protein 4 homolog
Q9NQE9	HINT3	-0.457143	0.0887686	Histidine triad nucleotide-binding protein 3
P22676	CALB2	0.256647	0.0887876	Calretinin
Q15843	NEDD8	0.256647	0.0887876	NEDD8
Q15181	PPA1	0.256581	0.0888724	Inorganic pyrophosphatase
P47985, P0C7P4	UQCRFS1, UQCRFS1P1	-0.256449	0.0890422	Cytochrome b-c1 complex subunit Rieske, mitochondrial, Cytochrome b-c1 complex subunit 11, Putative cytochrome b-c1 complex subunit Rieske-like protein 1
P07737	PFN1	0.256383	0.0891272	Profilin-1
Q9H910	HN1L	-0.310314	0.0893223	Hematological and neurological expressed 1-like protein
P28074	PSMB5	0.255658	0.0900665	Proteasome subunit beta type-5
P02724	GYPA	-0.268014	0.0902254	Glycophorin-A
P25398	RPS12	-0.254802	0.0911865	40S ribosomal protein S12
Q13185	CBX3	0.254472	0.0916201	Chromobox protein homolog 3
Q96IY4	CPB2	0.259996	0.092227	Carboxypeptidase B2
Q99536	VAT1	-0.253813	0.0924922	Synaptic vesicle membrane protein VAT-1 homolog
Q9Y5P6	GMPPB	-0.376218	0.0927846	Mannose-1-phosphate guanyltransferase beta
O43175	PHGDH	-0.25322	0.0932825	D-3-phosphoglycerate dehydrogenase
Q9BSL1	UBAC1	0.28382	0.0934411	Ubiquitin-associated domain-containing protein 1
O43493	TGOLN2	-0.275911	0.0935937	Trans-Golgi network integral membrane protein 2
P55287	CDH11	-0.311235	0.0943799	Cadherin-11
P06727	APOA4	-0.251837	0.0951469	Apolipoprotein A-IV
Q9NR12	PDLIM7	-0.251771	0.0952363	PDZ and LIM domain protein 7
Q96DG6	CMBL	0.251705	0.0953259	Carboxymethylenebutenolidase homolog
P10109	FDX1	0.286395	0.0953264	Adrenodoxin, mitochondrial
P12004	PCNA	0.278262	0.0953901	Proliferating cell nuclear antigen
Q16658	FSCN1	0.251639	0.0954155	Fascin
Q9Y281	CFL2	0.251507	0.095595	Cofilin-2
A0A0C4DH55, P01624	IGKV3D-7	-0.270615	0.0956618	Ig kappa chain V-III region POM
P19367	HK1	0.432353	0.0960631	Hexokinase-1
O95861	BPNT1	0.25348	0.0968675	3(2),5-bisphosphate nucleotidase 1
Q8WWM9	CYGB	-0.262798	0.0969123	Cytoglobin
P22061	PCMT1	0.250387	0.0971308	Protein-L-isoaspartate(D-aspartate) O-methyltransferase
Q16775	HAGH	0.250321	0.0972217	Hydroxyacylglutathione hydrolase, mitochondrial
Q15121	PEA15	0.250255	0.0973127	Astrocytic phosphoprotein PEA-15
Q96A00	PPP1R14A	-0.308189	0.0975391	Protein phosphatase 1 regulatory subunit 14A
O00629	KPNA4	0.249399	0.0985016	Importin subunit alpha-3
P11766	ADH5	0.249135	0.0988697	Alcohol dehydrogenase class-3
Q04760	GLO1	0.249135	0.0988697	Lactoylglutathione lyase
P35754	GLRX	0.248608	0.099609	Glutaredoxin-1
Q96GG9	DCUN1D1	0.253465	0.101004	DCN1-like protein 1
P30039	PBLD	-0.455446	0.101729	Phenazine biosynthesis-like domain-containing protein
P10620	MGST1	0.246631	0.102419	Microsomal glutathione S-transferase 1
Q86WU2	LDHD	-0.280451	0.102711	Probable D-lactate dehydrogenase, mitochondrial
P84243, Q71DI3, Q16695, P68431	H3F3A, HIST2H3A, HIST3H3, HIST1H3A	-0.246368	0.102799	Histone H3.3, Histone H3.2, Histone H3.1t, Histone H3.1
P12955	PEPD	0.246302	0.102894	Xaa-Pro dipeptidase
Q96JY6	PDLIM2	-0.252105	0.102908	PDZ and LIM domain protein 2
Q8IYL3	C1orf174	0.293465	0.103067	UPF0688 protein C1orf174
P09874	PARP1	0.279731	0.103634	Poly [ADP-ribose] polymerase 1
P30101	PDIA3	0.245577	0.103943	Protein disulfide-isomerase A3
O94903	PROSC	0.26421	0.104091	Proline synthase co-transcribed bacterial homolog protein
O15061	SYNM	0.248264	0.104175	Synemin
Q9BS92	NIPSNAP3B	-0.279291	0.104201	Protein NipSnap homolog 3B
P61026	RAB10	-0.245379	0.10423	Ras-related protein Rab-10
O00299	CLIC1	0.245248	0.104422	Chloride intracellular channel protein 1
Q99873	PRMT1	0.259968	0.105224	Protein arginine N-methyltransferase 1
P26038	MSN	0.244589	0.105387	Moesin
P61586	RHOA	-0.244589	0.105387	Transforming protein RhoA
Q05397	PTK2	-0.27402	0.10583	Focal adhesion kinase 1
P54727	RAD23B	0.244127	0.106066	UV excision repair protein RAD23 homolog B
Q15019	SEPT2	-0.244062	0.106163	Septin-2
P53597	SUCLG1	-0.246828	0.106258	Succinyl-CoA ligase [ADP/GDP-forming] subunit alpha, mitochondrial
O00483	NDUFA4	-0.252776	0.106292	Cytochrome c oxidase subunit NDUFA4
P55145	MANF	0.252522	0.106655	Mesencephalic astrocyte-derived neurotrophic factor
P13073	COX4I1	-0.2436	0.106846	Cytochrome c oxidase subunit 4 isoform 1, mitochondrial
Q13867	BLMH	0.243139	0.107532	Bleomycin hydrolase
P50454	SERPINH1	-0.243007	0.107729	Serpin H1
Q07021	C1QBP	-0.242941	0.107828	Complement component 1 Q subcomponent-binding protein, mitochondrial
Q9GZQ8, A6NCE7	MAP1LC3B, MAP1LC3B2	0.289589	0.107997	Microtubule-associated proteins 1A/1B light chain 3B, Microtubule-associated proteins 1A/1B light chain 3 beta 2
P13671	C6	0.242744	0.108123	Complement component C6
Q8WXH0	SYNE2	0.280278	0.108378	Nesprin-2
O00170	AIP	0.253779	0.109364	AH receptor-interacting protein
Q4V9L6	TMEM119	-0.446645	0.10937	Transmembrane protein 119
P49354	FNTA	0.241821	0.109512	Protein farnesyltransferase/geranylgeranyltransferase type-1 subunit alpha
Q6UXG8	BTNL9	-0.29773	0.11006	Butyrophilin-like protein 9
P62256	UBE2H	0.292742	0.110088	Ubiquitin-conjugating enzyme E2 H
O95182	NDUFA7	-0.341982	0.110218	NADH dehydrogenase [ubiquinone] 1 alpha subcomplex subunit 7
Q13283	G3BP1	0.266509	0.110834	Ras GTPase-activating protein-binding protein 1
O75915	ARL6IP5	-0.240503	0.111519	PRA1 family protein 3
Q9NZW5	MPP6	0.296552	0.111633	MAGUK p55 subfamily member 6
Q9NQG5	RPRD1B	0.348785	0.111637	Regulation of nuclear pre-mRNA domain-containing protein 1B
Q71U36, P0DPH8, P0DPH7	TUBA1A	-0.24024	0.111924	Tubulin alpha-1A chain
P22033	MUT	0.23991	0.112431	Methylmalonyl-CoA mutase, mitochondrial
Q5SRE7	PHYHD1	0.27709	0.112624	Phytanoyl-CoA dioxygenase domain-containing protein 1
P09105	HBQ1	-0.254187	0.113475	Hemoglobin subunit theta-1
P62308, A8MWD9	SNRPG, SNRPGP15	0.289545	0.114123	Small nuclear ribonucleoprotein G, Putative small nuclear ribonucleoprotein G-like protein 15
Q12974	PTP4A2	-0.264153	0.114144	Protein tyrosine phosphatase type IVA 2
P32969	RPL9	-0.271467	0.114685	60S ribosomal protein L9
Q9Y600	CSAD	0.238395	0.114788	Cysteine sulfinic acid decarboxylase
P00746	CFD	0.241119	0.114859	Complement factor D
P23246	SFPQ	-0.241119	0.114859	Splicing factor, proline- and glutamine-rich
P28482	MAPK1	0.238197	0.115098	Mitogen-activated protein kinase 1
P11166	SLC2A1	-0.243722	0.115268	Solute carrier family 2, facilitated glucose transporter member 1
O95881	TXNDC12	0.238	0.115409	Thioredoxin domain-containing protein 12
Q9C0C9	UBE2O	-0.279268	0.115507	E2/E3 hybrid ubiquitin-protein ligase UBE2O
P12109	COL6A1	-0.237736	0.115824	Collagen alpha-1(VI) chain
Q8N126	CADM3	-0.329274	0.116143	Cell adhesion molecule 3
Q9NY15	STAB1	-0.26273	0.116179	Stabilin-1
Q8IWW8	ADHFE1	-0.292802	0.11636	Hydroxyacid-oxoacid transhydrogenase, mitochondrial
P62807, O60814, Q99880, Q99879, Q99877, Q93079, Q5QNW6, P58876, P57053	HIST1H2BC, HIST1H2BK, HIST1H2BL, HIST1H2BM, HIST1H2BN, HIST1H2BH, HIST2H2BF, HIST1H2BD, H2BFS	-0.237341	0.11645	Histone H2B type 1-C/E/F/G/I, Histone H2B type 1-K, Histone H2B type 1-L, Histone H2B type 1-M, Histone H2B type 1-N, Histone H2B type 1-H, Histone H2B type 2-F, Histone H2B type 1-D, Histone H2B type F-S
P21926	CD9	-0.237209	0.116659	CD9 antigen
P11277	SPTB	-0.237077	0.116868	Spectrin beta chain, erythrocytic
O75629	CREG1	0.245391	0.11726	Protein CREG1
P21333	FLNA	-0.236484	0.117813	Filamin-A
Q01518	CAP1	0.236352	0.118024	Adenylyl cyclase-associated protein 1
P41217	CD200	-0.351527	0.118144	OX-2 membrane glycoprotein
P41567, O60739	EIF1, EIF1B	-0.239005	0.118175	Eukaryotic translation initiation factor 1, Eukaryotic translation initiation factor 1b
Q86X76	NIT1	0.23622	0.118235	Nitrilase homolog 1
Q9HDC9	APMAP	-0.235957	0.118658	Adipocyte plasma membrane-associated protein
P55735	SEC13	0.238537	0.118919	Protein SEC13 homolog
Q9BQS8	FYCO1	-0.342276	0.118941	FYVE and coiled-coil domain-containing protein 1
Q15046	KARS	0.238441	0.119072	Lysine--tRNA ligase
P16402	HIST1H1D	0.341808	0.11948	Histone H1.3
O14880	MGST3	-0.237964	0.119833	Microsomal glutathione S-transferase 3
Q9UKK9	NUDT5	0.2351	0.120041	ADP-sugar pyrophosphatase
O00233	PSMD9	-0.234837	0.120469	26S proteasome non-ATPase regulatory subunit 9
O14558	HSPB6	0.234573	0.120898	Heat shock protein beta-6
P35579	MYH9	-0.23431	0.121329	Myosin-9
O75083	WDR1	0.234244	0.121436	WD repeat-containing protein 1
Q16527	CSRP2	-0.236749	0.121791	Cysteine and glycine-rich protein 2
Q9H1E3	NUCKS1	-0.233717	0.122301	Nuclear ubiquitous casein and cyclin-dependent kinase substrate 1
P98179	RBM3	-0.233585	0.122518	RNA-binding protein 3
P31939	ATIC	0.233124	0.123279	Bifunctional purine biosynthesis protein PURH, Phosphoribosylaminoimidazolecarboxamide formyltransferase, IMP cyclohydrolase
Q6IBS0	TWF2	-0.273609	0.123384	Twinfilin-2
P51692	STAT5B	0.238133	0.124111	Signal transducer and activator of transcription 5B
P43251	BTD	0.232531	0.124263	Biotinidase
P01116, P01112, P01111	KRAS, HRAS, NRAS	-0.240762	0.124558	GTPase KRas, GTPase KRas, N-terminally processed, GTPase HRas, GTPase HRas, N-terminally processed, GTPase NRas
P23588	EIF4B	-0.232135	0.124922	Eukaryotic translation initiation factor 4B
P16671	CD36	-0.231806	0.125474	Platelet glycoprotein 4
Q14103	HNRNPD	-0.230949	0.126916	Heterogeneous nuclear ribonucleoprotein D0
Q7Z4V5	HDGFRP2	0.24229	0.126941	Hepatoma-derived growth factor-related protein 2
P55263	ADK	0.23062	0.127474	Adenosine kinase
Q9UII2	ATPIF1	-0.241711	0.127879	ATPase inhibitor, mitochondrial
P49721	PSMB2	0.230093	0.128371	Proteasome subunit beta type-2
Q96CT7	CCDC124	-0.35188	0.128536	Coiled-coil domain-containing protein 124
P27105	STOM	-0.229763	0.128934	Erythrocyte band 7 integral membrane protein
Q13148	TARDBP	0.244031	0.129143	TAR DNA-binding protein 43
Q12906	ILF3	0.2295	0.129385	Interleukin enhancer-binding factor 3
Q96AM1	MRGPRF	-0.288108	0.129618	Mas-related G-protein coupled receptor member F
P25789	PSMA4	0.229236	0.129838	Proteasome subunit alpha type-4
P02545	LMNA	-0.228907	0.130406	Prelamin-A/C, Lamin-A/C
Q96IU4	ABHD14B	0.228709	0.130747	Alpha/beta hydrolase domain-containing protein 14B
P25774	CTSS	0.252756	0.131218	Cathepsin S
Q5SSJ5	HP1BP3	0.23104	0.131317	Heterochromatin protein 1-binding protein 3
Q3ZCM7	TUBB8	-0.228248	0.131547	Tubulin beta-8 chain
P60709	ACTB	-0.228182	0.131661	Actin, cytoplasmic 1, Actin, cytoplasmic 1, N-terminally processed
P27361	MAPK3	0.227589	0.132695	Mitogen-activated protein kinase 3
P07305	H1F0	-0.227457	0.132925	Histone H1.0, Histone H1.0, N-terminally processed
O95848	NUDT14	0.315652	0.132997	Uridine diphosphate glucose pyrophosphatase
Q08257	CRYZ	-0.227193	0.133387	Quinone oxidoreductase
Q9UDT6	CLIP2	-0.296138	0.133656	CAP-Gly domain-containing linker protein 2
O14579	COPE	0.347368	0.133767	Coatomer subunit epsilon
P02792	FTL	0.225876	0.135715	Ferritin light chain
P61158	ACTR3	0.225876	0.135715	Actin-related protein 3
P55008	AIF1	0.22581	0.135833	Allograft inflammatory factor 1
P13489	RNH1	0.225678	0.136067	Ribonuclease inhibitor
Q96I15	SCLY	0.478361	0.136651	Selenocysteine lyase
Q03135	CAV1	-0.225283	0.136773	Caveolin-1
P06703	S100A6	-0.225217	0.136891	Protein S100-A6
O00754	MAN2B1	0.25632	0.1372	Lysosomal alpha-mannosidase, Lysosomal alpha-mannosidase A peptide, Lysosomal alpha-mannosidase B peptide, Lysosomal alpha-mannosidase C peptide, Lysosomal alpha-mannosidase D peptide, Lysosomal alpha-mannosidase E peptide
O75891	ALDH1L1	0.224821	0.1376	Cytosolic 10-formyltetrahydrofolate dehydrogenase
P24539	ATP5F1	-0.224755	0.137718	ATP synthase F(0) complex subunit B1, mitochondrial
P35914	HMGCL	0.227305	0.137845	Hydroxymethylglutaryl-CoA lyase, mitochondrial
P51970	NDUFA8	-0.224294	0.138549	NADH dehydrogenase [ubiquinone] 1 alpha subcomplex subunit 8
P07814	EPRS	0.226835	0.138682	Bifunctional glutamate/proline--tRNA ligase, Glutamate--tRNA ligase, Proline--tRNA ligase
P26992	CNTFR	-0.241381	0.138775	Ciliary neurotrophic factor receptor subunit alpha
P23526	AHCY	0.223635	0.139742	Adenosylhomocysteinase
P09467	FBP1	0.223306	0.140342	Fructose-1,6-bisphosphatase 1
O95833	CLIC3	0.434066	0.140407	Chloride intracellular channel protein 3
P50402	EMD	-0.225841	0.140468	Emerin
O14980	XPO1	0.254097	0.140761	Exportin-1
Q16762	TST	-0.231128	0.140832	Thiosulfate sulfurtransferase
Q15056	EIF4H	-0.225347	0.14136	Eukaryotic translation initiation factor 4H
Q08380	LGALS3BP	0.222515	0.141789	Galectin-3-binding protein
Q96AD5	PNPLA2	0.236254	0.142188	Patatin-like phospholipase domain-containing protein 2
Q13421	MSLN	-0.227559	0.142222	Mesothelin, Megakaryocyte-potentiating factor, Mesothelin, cleaved form
P11498	PC	-0.222054	0.142638	Pyruvate carboxylase, mitochondrial
Q9NQP4	PFDN4	-0.229921	0.142976	Prefoldin subunit 4
P16157	ANK1	-0.221856	0.143003	Ankyrin-1
P38606	ATP6V1A	0.22179	0.143125	V-type proton ATPase catalytic subunit A
Q15020	SART3	0.273415	0.143513	Squamous cell carcinoma antigen recognized by T-cells 3
Q9BVK6	TMED9	-0.245123	0.143669	Transmembrane emp24 domain-containing protein 9
Q9BWS9	CHID1	0.229183	0.1443	Chitinase domain-containing protein 1
P15880	RPS2	0.226099	0.144869	40S ribosomal protein S2
Q92841	DDX17	0.237789	0.144929	Probable ATP-dependent RNA helicase DDX17
Q04837	SSBP1	-0.223374	0.144971	Single-stranded DNA-binding protein, mitochondrial
P14384	CPM	-0.228715	0.145144	Carboxypeptidase M
P14317	HCLS1	0.220472	0.145577	Hematopoietic lineage cell-specific protein
O43294	TGFB1I1	-0.2284	0.145713	Transforming growth factor beta-1-induced transcript 1 protein
P08311	CTSG	0.22288	0.145885	Cathepsin G
P21266	GSTM3	0.220143	0.146195	Glutathione S-transferase Mu 3
P11021	HSPA5	-0.220011	0.146443	78 kDa glucose-regulated protein
Q93088	BHMT	-0.266989	0.146514	Betaine--homocysteine S-methyltransferase 1
P62263	RPS14	0.222395	0.146788	40S ribosomal protein S14
P54920	NAPA	0.219814	0.146815	Alpha-soluble NSF attachment protein
P20774	OGN	-0.219616	0.147188	Mimecan
P42566	EPS15	0.335464	0.148195	Epidermal growth factor receptor substrate 15
P09132	SRP19	0.256895	0.148966	Signal recognition particle 19 kDa protein
Q9BT78	COPS4	0.218562	0.149189	COP9 signalosome complex subunit 4
Q14257	RCN2	0.232115	0.149516	Reticulocalbin-2
P18669	PGAM1	0.218232	0.149818	Phosphoglycerate mutase 1
P01008	SERPINC1	-0.218166	0.149944	Antithrombin-III
P21695	GPD1	0.2181	0.15007	Glycerol-3-phosphate dehydrogenase [NAD(+)], cytoplasmic
Q16531	DDB1	0.218034	0.150197	DNA damage-binding protein 1
O00330	PDHX	-0.247216	0.15221	Pyruvate dehydrogenase protein X component, mitochondrial
Q13510	ASAH1	-0.216783	0.15261	Acid ceramidase, Acid ceramidase subunit alpha, Acid ceramidase subunit beta
Q13838	DDX39B	-0.219058	0.153103	Spliceosome RNA helicase DDX39B
P62888	RPL30	0.21887	0.153465	60S ribosomal protein L30
Q96HY6	DDRGK1	0.232954	0.153527	DDRGK domain-containing protein 1
P16949	STMN1	-0.215662	0.154794	Stathmin
P69849, Q15155, Q5JPE7	NOMO3, NOMO1, NOMO2	-0.241987	0.15505	Nodal modulator 3, Nodal modulator 1, Nodal modulator 2
Q13683	ITGA7	-0.215531	0.155052	Integrin alpha-7, Integrin alpha-7 heavy chain, Integrin alpha-7 light chain, Integrin alpha-7 70 kDa form
Q9HAV0	GNB4	-0.223276	0.155218	Guanine nucleotide-binding protein subunit beta-4
P61221	ABCE1	0.256805	0.155947	ATP-binding cassette sub-family E member 1
O95445	APOM	-0.214806	0.156479	Apolipoprotein M
Q9Y224	C14orf166	-0.21952	0.157246	UPF0568 protein C14orf166
P42167, P42166	TMPO	-0.21441	0.157261	Lamina-associated polypeptide 2, isoforms beta/gamma, Thymopoietin, Thymopentin, Lamina-associated polypeptide 2, isoform alpha, Thymopoietin, Thymopentin
P62269	RPS18	-0.213883	0.158308	40S ribosomal protein S18
Q00839	HNRNPU	0.213356	0.159361	Heterogeneous nuclear ribonucleoprotein U
Q9H3K6	BOLA2	-0.217431	0.161335	BolA-like protein 2
P27797	CALR	0.212236	0.161614	Calreticulin
Q08495	DMTN	-0.214711	0.161628	Dematin
O75208	COQ9	-0.212104	0.161881	Ubiquinone biosynthesis protein COQ9, mitochondrial
P28062	PSMB8	0.211841	0.162415	Proteasome subunit beta type-8
Q9H7Z7	PTGES2	-0.230832	0.163219	Prostaglandin E synthase 2, Prostaglandin E synthase 2 truncated form
Q99627	COPS8	-0.224745	0.163241	COP9 signalosome complex subunit 8
P63000, P60763	RAC1, RAC3	-0.211379	0.163353	Ras-related C3 botulinum toxin substrate 1, Ras-related C3 botulinum toxin substrate 3
O75688	PPM1B	0.215979	0.16422	Protein phosphatase 1B
Q6L8Q7	PDE12	0.233432	0.164385	2,5-phosphodiesterase 12
Q9Y4W6	AFG3L2	-0.269331	0.165761	AFG3-like protein 2
O75832	PSMD10	-0.214771	0.16665	26S proteasome non-ATPase regulatory subunit 10
P31150	GDI1	0.209732	0.166735	Rab GDP dissociation inhibitor alpha
Q9NZ45	CISD1	-0.228837	0.16699	CDGSH iron-sulfur domain-containing protein 1
P10155	TROVE2	-0.217035	0.167395	60 kDa SS-A/Ro ribonucleoprotein
P61626	LYZ	0.304999	0.167521	Lysozyme C
P53621	COPA	0.216702	0.168063	Coatomer subunit alpha, Xenin, Proxenin
P27338	MAOB	-0.209007	0.16824	Amine oxidase [flavin-containing] B
P41236, Q6NXS1	PPP1R2, PPP1R2P3	-0.216549	0.168372	Protein phosphatase inhibitor 2, Protein phosphatase inhibitor 2-like protein 3
Q8IU85	CAMK1D	0.262594	0.168759	Calcium/calmodulin-dependent protein kinase type 1D
Q969Q0, P83881	RPL36AL, RPL36A	-0.257899	0.168835	60S ribosomal protein L36a-like, 60S ribosomal protein L36a
Q99417	MYCBP	-0.213504	0.169227	C-Myc-binding protein
P16070	CD44	-0.208414	0.169478	CD44 antigen
P18859	ATP5J	-0.208151	0.17003	ATP synthase-coupling factor 6, mitochondrial
Q07507	DPT	-0.208151	0.17003	Dermatopontin
Q9NYL9	TMOD3	0.213034	0.170188	Tropomodulin-3
Q9Y394	DHRS7	-0.223752	0.170905	Dehydrogenase/reductase SDR family member 7
P62312	LSM6	0.212498	0.171292	U6 snRNA-associated Sm-like protein LSm6
Q99523	SORT1	-0.215082	0.171345	Sortilin
Q14974	KPNB1	0.20736	0.171695	Importin subunit beta-1
P07942	LAMB1	-0.206965	0.172531	Laminin subunit beta-1
Q7Z7L8	C11orf96	-0.445455	0.172787	Uncharacterized protein C11orf96
P30046, A6NHG4	DDT, DDTL	-0.206833	0.172811	D-dopachrome decarboxylase, D-dopachrome decarboxylase-like protein
P16615	ATP2A2	0.208416	0.174579	Sarcoplasmic/endoplasmic reticulum calcium ATPase 2
P07902	GALT	0.210836	0.174744	Galactose-1-phosphate uridylyltransferase
Q6GMV2	SMYD5	0.245646	0.175363	SET and MYND domain-containing protein 5
P67870	CSNK2B	-0.227518	0.175648	Casein kinase II subunit beta
P31946	YWHAB	0.205449	0.175766	14-3-3 protein beta/alpha, 14-3-3 protein beta/alpha, N-terminally processed
P00488	F13A1	0.20512	0.176475	Coagulation factor XIII A chain
Q9NQ48	LZTFL1	0.262488	0.177198	Leucine zipper transcription factor-like protein 1
P62917	RPL8	-0.217469	0.177666	60S ribosomal protein L8
O14744	PRMT5	0.262214	0.177667	Protein arginine N-methyltransferase 5, Protein arginine N-methyltransferase 5, N-terminally processed
O60234	GMFG	0.354673	0.177683	Glia maturation factor gamma
O15371	EIF3D	0.466667	0.178219	Eukaryotic translation initiation factor 3 subunit D
P27694	RPA1	0.206605	0.178439	Replication protein A 70 kDa DNA-binding subunit, Replication protein A 70 kDa DNA-binding subunit, N-terminally processed
P22314	UBA1	0.204131	0.178614	Ubiquitin-like modifier-activating enzyme 1
O96000	NDUFB10	-0.283975	0.17869	NADH dehydrogenase [ubiquinone] 1 beta subcomplex subunit 10
Q15758	SLC1A5	-0.235923	0.17919	Neutral amino acid transporter B(0)
Q9Y4G6	TLN2	0.203802	0.179332	Talin-2
Q7Z6Z7	HUWE1	0.208646	0.179369	E3 ubiquitin-protein ligase HUWE1
Q9Y4Z0	LSM4	-0.210983	0.179851	U6 snRNA-associated Sm-like protein LSm4
Q9UNZ2	NSFL1C	0.203341	0.180339	NSFL1 cofactor p47
P07384	CAPN1	-0.203011	0.181061	Calpain-1 catalytic subunit
P12694	BCKDHA	0.203011	0.181061	2-oxoisovalerate dehydrogenase subunit alpha, mitochondrial
Q9Y3I0	RTCB	-0.207287	0.182283	tRNA-splicing ligase RtcB homolog
P45381	ASPA	0.212397	0.182461	Aspartoacylase
Q6NUM9	RETSAT	0.202286	0.182657	All-trans-retinol 13,14-reductase
Q9UD71	PPP1R1B	0.201891	0.183532	Protein phosphatase 1 regulatory subunit 1B
P21810	BGN	-0.201825	0.183678	Biglycan
P05543	SERPINA7	0.201693	0.183971	Thyroxine-binding globulin
Q6IAA8	LAMTOR1	-0.220192	0.184052	Ragulator complex protein LAMTOR1
Q96Q06	PLIN4	0.201496	0.18441	Perilipin-4
O75955	FLOT1	-0.201496	0.18441	Flotillin-1
Q9UEY8	ADD3	0.206011	0.18505	Gamma-adducin
P02766	TTR	-0.2011	0.185291	Transthyretin
P04066	FUCA1	0.243824	0.186229	Tissue alpha-L-fucosidase
Q96G03	PGM2	0.200573	0.18647	Phosphoglucomutase-2
P62701	RPS4X	0.202791	0.186766	40S ribosomal protein S4, X isoform
P06730	EIF4E	0.221577	0.187506	Eukaryotic translation initiation factor 4E
Q96CV9	OPTN	0.202284	0.187895	Optineurin
Q8WWX9	SELM	-0.251571	0.188024	Selenoprotein M
O95834	EML2	0.199717	0.188397	Echinoderm microtubule-associated protein-like 2
Q9NNW7	TXNRD2	0.224253	0.188559	Thioredoxin reductase 2, mitochondrial
Q14BN4	SLMAP	-0.387896	0.190311	Sarcolemmal membrane-associated protein
P68366	TUBA4A	-0.200684	0.191485	Tubulin alpha-4A chain
P13667	PDIA4	0.198267	0.191691	Protein disulfide-isomerase A4
P05204	HMGN2	-0.198201	0.191841	Non-histone chromosomal protein HMG-17
P08708	RPS17	-0.200465	0.19198	40S ribosomal protein S17
P15090	FABP4	0.197872	0.192596	Fatty acid-binding protein, adipocyte
Q8NFU3	TSTD1	-0.197872	0.192596	Thiosulfate sulfurtransferase/rhodanese-like domain-containing protein 1
P42704	LRPPRC	0.202537	0.192732	Leucine-rich PPR motif-containing protein, mitochondrial
P48047	ATP5O	-0.19774	0.192898	ATP synthase subunit O, mitochondrial
P11586	MTHFD1	-0.197608	0.193201	C-1-tetrahydrofolate synthase, cytoplasmic, Methylenetetrahydrofolate dehydrogenase, Methenyltetrahydrofolate cyclohydrolase, Formyltetrahydrofolate synthetase, C-1-tetrahydrofolate synthase, cytoplasmic, N-terminally processed
P15169	CPN1	0.215364	0.194099	Carboxypeptidase N catalytic chain
P27144	AK4	-0.204303	0.19435	Adenylate kinase 4, mitochondrial
O75954	TSPAN9	-0.218033	0.194843	Tetraspanin-9
Q6UXB8	PI16	0.21472	0.19547	Peptidase inhibitor 16
P39059	COL15A1	-0.19662	0.195483	Collagen alpha-1(XV) chain, Restin, Restin-2, Restin-3, Restin-4
Q8N129	CNPY4	-0.227554	0.195567	Protein canopy homolog 4
P02775	PPBP	-0.198499	0.196467	Platelet basic protein, Connective tissue-activating peptide III, TC-2, Connective tissue-activating peptide III(1-81), Beta-thromboglobulin, Neutrophil-activating peptide 2(74), Neutrophil-activating peptide 2(73), Neutrophil-activating peptide 2, TC-1, Neutrophil-activating peptide 2(1-66), Neutrophil-activating peptide 2(1-63)
P43686	PSMC4	-0.196027	0.196861	26S protease regulatory subunit 6B
P22748	CA4	-0.19828	0.19697	Carbonic anhydrase 4
P62745	RHOB	-0.241986	0.197628	Rho-related GTP-binding protein RhoB
P15121	AKR1B1	0.195631	0.197784	Aldose reductase
O00264	PGRMC1	-0.195631	0.197784	Membrane-associated progesterone receptor component 1
P49720	PSMB3	0.195566	0.197938	Proteasome subunit beta type-3
P02549	SPTA1	-0.1955	0.198092	Spectrin alpha chain, erythrocytic 1
P47756	CAPZB	0.195434	0.198246	F-actin-capping protein subunit beta
P61758	VBP1	0.197653	0.19842	Prefoldin subunit 3
P07954	FH	-0.195104	0.199018	Fumarate hydratase, mitochondrial
O60925	PFDN1	0.195038	0.199173	Prefoldin subunit 1
O60262	GNG7	-0.419135	0.199439	Guanine nucleotide-binding protein G(I)/G(S)/G(O) subunit gamma-7
Q15642	TRIP10	0.240988	0.19954	Cdc42-interacting protein 4
Q96DB5	RMDN1	-0.299473	0.199586	Regulator of microtubule dynamics protein 1
P30049	ATP5D	-0.194841	0.199638	ATP synthase subunit delta, mitochondrial
Q8IUZ5	PHYKPL	0.194709	0.199948	5-phosphohydroxy-L-lysine phospho-lyase
Q10713	PMPCA	0.196927	0.200106	Mitochondrial-processing peptidase subunit alpha
P29622	SERPINA4	-0.194445	0.200569	Kallistatin
P08670	VIM	0.194379	0.200725	Vimentin
Q13492	PICALM	0.208939	0.201775	Phosphatidylinositol-binding clathrin assembly protein
Q9NR16	CD163L1	-0.270059	0.201865	Scavenger receptor cysteine-rich type 1 protein M160
Q08211	DHX9	0.206127	0.201929	ATP-dependent RNA helicase A
Q2VIR3, P41091	EIF2S3L, EIF2S3	0.231531	0.202297	Putative eukaryotic translation initiation factor 2 subunit 3-like protein, Eukaryotic translation initiation factor 2 subunit 3
Q16795	NDUFA9	-0.235306	0.202567	NADH dehydrogenase [ubiquinone] 1 alpha subcomplex subunit 9, mitochondrial
P98095	FBLN2	-0.193325	0.203226	Fibulin-2
P05106	ITGB3	-0.247981	0.203248	Integrin beta-3
P20073	ANXA7	0.192996	0.204012	Annexin A7
P14866	HNRNPL	0.19293	0.204169	Heterogeneous nuclear ribonucleoprotein L
O43169	CYB5B	-0.195179	0.204209	Cytochrome b5 type B
P28161	GSTM2	0.192798	0.204484	Glutathione S-transferase Mu 2
P08865	RPSA	0.192535	0.205116	40S ribosomal protein SA
Q99439	CNN2	0.219514	0.205149	Calponin-2
Q15084	PDIA6	-0.192337	0.20559	Protein disulfide-isomerase A6
Q4VC31	CCDC58	0.207218	0.205598	Coiled-coil domain-containing protein 58
Q9UNF0	PACSIN2	0.22616	0.205668	Protein kinase C and casein kinase substrate in neurons protein 2
O43765	SGTA	0.194481	0.205864	Small glutamine-rich tetratricopeptide repeat-containing protein alpha
Q96A49	SYAP1	0.303509	0.205987	Synapse-associated protein 1
Q9BUJ2	HNRNPUL1	0.209772	0.206214	Heterogeneous nuclear ribonucleoprotein U-like protein 1
Q00765	REEP5	-0.199068	0.206277	Receptor expression-enhancing protein 5
Q16555	DPYSL2	-0.191876	0.2067	Dihydropyrimidinase-related protein 2
Q9UMS0	NFU1	0.206509	0.207187	NFU1 iron-sulfur cluster scaffold homolog, mitochondrial
P43121	MCAM	-0.191217	0.208293	Cell surface glycoprotein MUC18
Q8N3F0	MTURN	0.191151	0.208453	Maturin
Q99622	C12orf57	-0.321078	0.20858	Protein C10
P01009	SERPINA1	-0.191019	0.208773	Alpha-1-antitrypsin, Short peptide from AAT
P09493	TPM1	-0.190953	0.208933	Tropomyosin alpha-1 chain
Q9UNS2	COPS3	0.190821	0.209253	COP9 signalosome complex subunit 3
Q9NR56	MBNL1	0.195227	0.209632	Muscleblind-like protein 1
P14625	HSP90B1	0.190624	0.209734	Endoplasmin
P02452	COL1A1	-0.205022	0.21055	Collagen alpha-1(I) chain
O96019	ACTL6A	0.223318	0.211574	Actin-like protein 6A
Q7Z7G0	ABI3BP	-0.189701	0.211989	Target of Nesh-SH3
P29966	MARCKS	-0.189569	0.212313	Myristoylated alanine-rich C-kinase substrate
P00390	GSR	-0.189438	0.212637	Glutathione reductase, mitochondrial
Q13232	NME3	0.196361	0.21264	Nucleoside diphosphate kinase 3
P04181	OAT	0.230288	0.212642	Ornithine aminotransferase, mitochondrial, Ornithine aminotransferase, hepatic form, Ornithine aminotransferase, renal form
Q6NVY1	HIBCH	0.191429	0.213208	3-hydroxyisobutyryl-CoA hydrolase, mitochondrial
P12081	HARS	-0.229885	0.213466	Histidine--tRNA ligase, cytoplasmic
Q92599	SEPT8	-0.191168	0.213846	Septin-8
O95169	NDUFB8	-0.409091	0.213864	NADH dehydrogenase [ubiquinone] 1 beta subcomplex subunit 8, mitochondrial
Q15363	TMED2	-0.208361	0.215885	Transmembrane emp24 domain-containing protein 2
P30837	ALDH1B1	-0.187527	0.217372	Aldehyde dehydrogenase X, mitochondrial
Q92945	KHSRP	-0.187197	0.218196	Far upstream element-binding protein 2
Q9BQE5	APOL2	0.193799	0.218787	Apolipoprotein L2
Q16698	DECR1	-0.186934	0.218856	2,4-dienoyl-CoA reductase, mitochondrial
Q96RQ3	MCCC1	0.260491	0.21893	Methylcrotonoyl-CoA carboxylase subunit alpha, mitochondrial
P17987	TCP1	-0.186802	0.219187	T-complex protein 1 subunit alpha
O75489	NDUFS3	-0.188905	0.219418	NADH dehydrogenase [ubiquinone] iron-sulfur protein 3, mitochondrial
O15143	ARPC1B	-0.186604	0.219684	Actin-related protein 2/3 complex subunit 1B
Q9UBR2	CTSZ	0.186275	0.220514	Cathepsin Z
O60506	SYNCRIP	0.186077	0.221012	Heterogeneous nuclear ribonucleoprotein Q
P07711	CTSL	0.19256	0.221804	Cathepsin L1, Cathepsin L1 heavy chain, Cathepsin L1 light chain
P60866	RPS20	0.197523	0.221817	40S ribosomal protein S20
P09651, Q32P51	HNRNPA1, HNRNPA1L2	0.185682	0.222013	Heterogeneous nuclear ribonucleoprotein A1, Heterogeneous nuclear ribonucleoprotein A1, N-terminally processed, Heterogeneous nuclear ribonucleoprotein A1-like 2
P0DOX7, P01834	IGKC	-0.199939	0.222327	Ig kappa chain C region
P05556	ITGB1	-0.185484	0.222514	Integrin beta-1
P00915	CA1	-0.185418	0.222681	Carbonic anhydrase 1
P11117	ACP2	0.211234	0.223188	Lysosomal acid phosphatase
Q00059	TFAM	-0.202277	0.223261	Transcription factor A, mitochondrial
O95210	STBD1	-0.311275	0.223431	Starch-binding domain-containing protein 1
P55072	VCP	0.185089	0.223519	Transitional endoplasmic reticulum ATPase
Q9HCC0	MCCC2	0.207478	0.224671	Methylcrotonoyl-CoA carboxylase beta chain, mitochondrial
Q3LXA3	DAK	-0.262846	0.224704	Bifunctional ATP-dependent dihydroxyacetone kinase/FAD-AMP lyase
O15212	PFDN6	-0.184496	0.225032	Prefoldin subunit 6
Q9H4M9	EHD1	-0.18443	0.2252	EH domain-containing protein 1
Q9NYU2	UGGT1	0.186515	0.225414	UDP-glucose:glycoprotein glucosyltransferase 1
P82979	SARNP	0.186374	0.225771	SAP domain-containing ribonucleoprotein
Q15041	ARL6IP1	-0.201149	0.225907	ADP-ribosylation factor-like protein 6-interacting protein 1
Q96HD1	CRELD1	-0.190719	0.226338	Cysteine-rich with EGF-like domain protein 1
P34741	SDC2	-0.190712	0.226358	Syndecan-2
Q9UJC5	SH3BGRL2	-0.200821	0.226681	SH3 domain-binding glutamic acid-rich-like protein 2
Q14112	NID2	-0.183837	0.226721	Nidogen-2
Q13363	CTBP1	-0.188106	0.22706	C-terminal-binding protein 1
Q96GX9	APIP	0.190202	0.227624	Methylthioribulose-1-phosphate dehydratase
P28838	LAP3	0.183112	0.22859	Cytosol aminopeptidase
P22105	TNXB	-0.182848	0.229272	Tenascin-X
P29972	AQP1	-0.202383	0.229645	Aquaporin-1
P43307	SSR1	-0.202371	0.229673	Translocon-associated protein subunit alpha
O15144	ARPC2	-0.182387	0.230469	Actin-related protein 2/3 complex subunit 2
O43488	AKR7A2	0.182321	0.230641	Aflatoxin B1 aldehyde reductase member 2
P21399	ACO1	0.18219	0.230983	Cytoplasmic aconitate hydratase
O95819	MAP4K4	-0.306373	0.231113	Mitogen-activated protein kinase kinase kinase kinase 4
P26447	S100A4	0.182058	0.231327	Protein S100-A4
P02751	FN1	-0.264822	0.232679	Fibronectin, Anastellin, Ugl-Y1, Ugl-Y2, Ugl-Y3
Q9Y624	F11R	-0.181465	0.232876	Junctional adhesion molecule A
Q9NZJ6	COQ3	-0.278195	0.234082	Ubiquinone biosynthesis O-methyltransferase, mitochondrial
P68371	TUBB4B	-0.180872	0.234432	Tubulin beta-4B chain
Q16851	UGP2	0.180872	0.234432	UTP--glucose-1-phosphate uridylyltransferase
P04216	THY1	-0.185107	0.234691	Thy-1 membrane glycoprotein
P80723	BASP1	-0.182901	0.234693	Brain acid soluble protein 1
P68400, Q8NEV1	CSNK2A1, CSNK2A3	-0.314706	0.234712	Casein kinase II subunit alpha, Casein kinase II subunit alpha 3
P08519	LPA	-0.314938	0.234795	Apolipoprotein(a)
Q01082	SPTBN1	0.180542	0.2353	Spectrin beta chain, non-erythrocytic 1
Q0VDG4	SCRN3	0.202844	0.235426	Secernin-3
Q9BTV4	TMEM43	-0.180279	0.235996	Transmembrane protein 43
O14818	PSMA7	0.180147	0.236344	Proteasome subunit alpha type-7
Q8N183	NDUFAF2	0.284211	0.237439	Mimitin, mitochondrial
P46939	UTRN	0.186231	0.237659	Utrophin
Q99598	TSNAX	0.186099	0.237998	Translin-associated protein X
P18084	ITGB5	-0.239439	0.23876	Integrin beta-5
Q9NPH2	ISYNA1	-0.181069	0.239495	Inositol-3-phosphate synthase 1
Q9Y2Z9	COQ6	-0.336264	0.239828	Ubiquinone biosynthesis monooxygenase COQ6, mitochondrial
Q9BUL8	PDCD10	-0.195021	0.240661	Programmed cell death protein 10
P46439	GSTM5	0.206601	0.241067	Glutathione S-transferase Mu 5
Q9UL46	PSME2	0.178236	0.241435	Proteasome activator complex subunit 2
Q9NVD7	PARVA	0.177973	0.242143	Alpha-parvin
A0FGR8	ESYT2	0.184117	0.243124	Extended synaptotagmin-2
P61106	RAB14	-0.177511	0.243386	Ras-related protein Rab-14
P52209	PGD	0.177248	0.244098	6-phosphogluconate dehydrogenase, decarboxylating
Q14011	CIRBP	-0.181468	0.244181	Cold-inducible RNA-binding protein
P17931	LGALS3	-0.177116	0.244454	Galectin-3
P39687	ANP32A	0.176852	0.245168	Acidic leucine-rich nuclear phosphoprotein 32 family member A
Q10589	BST2	-0.178762	0.245636	Bone marrow stromal antigen 2
Q9H3H3	C11orf68	0.278947	0.246537	UPF0696 protein C11orf68
Q13263	TRIM28	-0.176259	0.24678	Transcription intermediary factor 1-beta
P63162, P14678	SNRPN, SNRPB	0.18026	0.247388	Small nuclear ribonucleoprotein-associated protein N, Small nuclear ribonucleoprotein-associated proteins B and B
P48163	ME1	0.175996	0.247498	NADP-dependent malic enzyme
P00367, P49448	GLUD1, GLUD2	0.175864	0.247858	Glutamate dehydrogenase 1, mitochondrial, Glutamate dehydrogenase 2, mitochondrial
Q9NRV9	HEBP1	0.175864	0.247858	Heme-binding protein 1
Q92947	GCDH	-0.184527	0.248107	Glutaryl-CoA dehydrogenase, mitochondrial
O14949	UQCRQ	0.191946	0.248303	Cytochrome b-c1 complex subunit 8
O43809	NUDT21	0.224959	0.248646	Cleavage and polyadenylation specificity factor subunit 5
Q9BWM7	SFXN3	-0.305882	0.248661	Sideroflexin-3
P0DOX8, B9A064	IGLL5	-0.175073	0.250025	Immunoglobulin lambda-like polypeptide 5
P53634	CTSC	0.177122	0.250066	Dipeptidyl peptidase 1, Dipeptidyl peptidase 1 exclusion domain chain, Dipeptidyl peptidase 1 heavy chain, Dipeptidyl peptidase 1 light chain
Q92522	H1FX	0.181214	0.250763	Histone H1x
Q13247	SRSF6	-0.219759	0.252023	Serine/arginine-rich splicing factor 6
Q14677	CLINT1	-0.187791	0.252284	Clathrin interactor 1
Q15102	PAFAH1B3	0.174019	0.252933	Platelet-activating factor acetylhydrolase IB subunit gamma
Q9NWU1	OXSM	0.327473	0.252961	3-oxoacyl-[acyl-carrier-protein] synthase, mitochondrial
P01023	A2M	0.173953	0.253115	Alpha-2-macroglobulin
P68871	HBB	-0.173558	0.254212	Hemoglobin subunit beta, LVV-hemorphin-7, Spinorphin
P51606	RENBP	0.186972	0.254397	N-acylglucosamine 2-epimerase
P30040	ERP29	0.173228	0.255129	Endoplasmic reticulum resident protein 29
Q96JJ7	TMX3	0.194632	0.25533	Protein disulfide-isomerase TMX3
P02787	TF	0.172965	0.255864	Serotransferrin
P11279	LAMP1	-0.174955	0.255999	Lysosome-associated membrane glycoprotein 1
Q8N335	GPD1L	-0.172701	0.2566	Glycerol-3-phosphate dehydrogenase 1-like protein
Q6XQN6	NAPRT	-0.172569	0.256969	Nicotinate phosphoribosyltransferase
P25787	PSMA2	0.172569	0.256969	Proteasome subunit alpha type-2
Q9GZT8	NIF3L1	0.174603	0.256973	NIF3-like protein 1
P00734	F2	0.172306	0.257707	Prothrombin, Activation peptide fragment 1, Activation peptide fragment 2, Thrombin light chain, Thrombin heavy chain
Q9H845	ACAD9	-0.258526	0.257828	Acyl-CoA dehydrogenase family member 9, mitochondrial
P56199	ITGA1	-0.172174	0.258077	Integrin alpha-1
Q9UHG3	PCYOX1	-0.171911	0.258817	Prenylcysteine oxidase 1
Q04323	UBXN1	0.209094	0.25895	UBX domain-containing protein 1
P19338	NCL	0.171779	0.259188	Nucleolin
Q93062	RBPMS	-0.250847	0.260157	RNA-binding protein with multiple splicing
O00217	NDUFS8	-0.250141	0.260361	NADH dehydrogenase [ubiquinone] iron-sulfur protein 8, mitochondrial
O43852	CALU	0.171186	0.260861	Calumenin
P01033	TIMP1	-0.224156	0.261007	Metalloproteinase inhibitor 1
P78318	IGBP1	-0.223783	0.261824	Immunoglobulin-binding protein 1
Q16401	PSMD5	0.17079	0.261981	26S proteasome non-ATPase regulatory subunit 5
Q96EP5	DAZAP1	0.181639	0.261981	DAZ-associated protein 1
P04075	ALDOA	0.170659	0.262354	Fructose-bisphosphate aldolase A
P08572	COL4A2	-0.218968	0.262928	Collagen alpha-2(IV) chain, Canstatin
O95372	LYPLA2	-0.277606	0.263704	Acyl-protein thioesterase 2
Q9UDW1	UQCR10	-0.286941	0.26414	Cytochrome b-c1 complex subunit 9
P61247	RPS3A	-0.169802	0.264793	40S ribosomal protein S3a
P30622	CLIP1	0.206472	0.265104	CAP-Gly domain-containing linker protein 1
P26599	PTBP1	0.169604	0.265358	Polypyrimidine tract-binding protein 1
P31040	SDHA	-0.169604	0.265358	Succinate dehydrogenase [ubiquinone] flavoprotein subunit, mitochondrial
P12814	ACTN1	0.169538	0.265546	Alpha-actinin-1
P16989	YBX3	-0.248023	0.265741	Y-box-binding protein 3
Q9NVH6	TMLHE	-0.20275	0.26575	Trimethyllysine dioxygenase, mitochondrial
O00499	BIN1	-0.169077	0.266868	Myc box-dependent-interacting protein 1
P04899	GNAI2	-0.168616	0.268194	Guanine nucleotide-binding protein G(i) subunit alpha-2
Q92896	GLG1	-0.170585	0.268253	Golgi apparatus protein 1
Q86TX2	ACOT1	0.16855	0.268384	Acyl-coenzyme A thioesterase 1
Q99460	PSMD1	-0.168221	0.269334	26S proteasome non-ATPase regulatory subunit 1
Q9NZB2	FAM120A	-0.251948	0.269339	Constitutive coactivator of PPAR-gamma-like protein 1
P61978	HNRNPK	0.168155	0.269524	Heterogeneous nuclear ribonucleoprotein K
Q687X5	STEAP4	-0.188968	0.26969	Metalloreductase STEAP4
Q13228	SELENBP1	-0.168023	0.269905	Selenium-binding protein 1
P09486	SPARC	0.168023	0.269905	SPARC
P28065	PSMB9	0.167957	0.270096	Proteasome subunit beta type-9
P04040	CAT	-0.167693	0.270859	Catalase
P50135	HNMT	0.167693	0.270859	Histamine N-methyltransferase
P20962	PTMS	-0.167562	0.271241	Parathymosin
P00403	MT-CO2	-0.169509	0.271327	Cytochrome c oxidase subunit 2
P42785	PRCP	0.167496	0.271433	Lysosomal Pro-X carboxypeptidase
Q969L2	MAL2	-0.188232	0.271594	Protein MAL2
P62280	RPS11	0.180189	0.272342	40S ribosomal protein S11
Q15631	TSN	0.167166	0.27239	Translin
Q8NFH3	NUP43	0.244564	0.272681	Nucleoporin Nup43
O75475	PSIP1	-0.193445	0.273004	PC4 and SFRS1-interacting protein
Q1KMD3	HNRNPUL2	0.170965	0.273013	Heterogeneous nuclear ribonucleoprotein U-like protein 2
Q7L014	DDX46	-0.199615	0.273369	Probable ATP-dependent RNA helicase DDX46
P07919	UQCRH	-0.166442	0.274504	Cytochrome b-c1 complex subunit 6, mitochondrial
Q9NZZ3	CHMP5	0.237154	0.27461	Charged multivesicular body protein 5
P05413	FABP3	-0.170311	0.274879	Fatty acid-binding protein, heart
Q96RS6	NUDCD1	0.201613	0.275533	NudC domain-containing protein 1
O00244	ATOX1	0.16598	0.275855	Copper transport protein ATOX1
Q96I99	SUCLG2	-0.16598	0.275855	Succinyl-CoA ligase [GDP-forming] subunit beta, mitochondrial
P38159	RBMX	-0.167906	0.275952	RNA-binding motif protein, X chromosome, RNA-binding motif protein, X chromosome, N-terminally processed
P45974	USP5	0.165849	0.276242	Ubiquitin carboxyl-terminal hydrolase 5
P60900	PSMA6	0.165783	0.276436	Proteasome subunit alpha type-6
O60888	CUTA	-0.176035	0.277236	Protein CutA
Q7LG56	RRM2B	0.225813	0.277764	Ribonucleoside-diphosphate reductase subunit M2 B
P20810	CAST	-0.165321	0.277793	Calpastatin
A0AVT1	UBA6	0.173462	0.278099	Ubiquitin-like modifier-activating enzyme 6
P16219	ACADS	-0.164992	0.278765	Short-chain specific acyl-CoA dehydrogenase, mitochondrial
Q9P016	THYN1	-0.197415	0.278799	Thymocyte nuclear protein 1
O75947	ATP5H	-0.164926	0.27896	ATP synthase subunit d, mitochondrial
O14979	HNRNPDL	-0.164794	0.279349	Heterogeneous nuclear ribonucleoprotein D-like
P02686	MBP	-0.269489	0.279506	Myelin basic protein
P49591	SARS	0.16662	0.279701	Serine--tRNA ligase, cytoplasmic
P30041	PRDX6	0.164333	0.280716	Peroxiredoxin-6
Q01130	SRSF2	-0.164004	0.281695	Serine/arginine-rich splicing factor 2
P51397	DAP	0.189945	0.281943	Death-associated protein 1
P51911	CNN1	-0.174321	0.282014	Calponin-1
P49023	PXN	-0.165791	0.282133	Paxillin
Q02790	FKBP4	0.165351	0.283431	Peptidyl-prolyl cis-trans isomerase FKBP4, Peptidyl-prolyl cis-trans isomerase FKBP4, N-terminally processed
Q14247	CTTN	-0.163279	0.283856	Src substrate cortactin
Q15493	RGN	0.180913	0.283921	Regucalcin
O15120	AGPAT2	-0.175863	0.284212	1-acyl-sn-glycerol-3-phosphate acyltransferase beta
Q16543	CDC37	0.162949	0.284842	Hsp90 co-chaperone Cdc37, Hsp90 co-chaperone Cdc37, N-terminally processed
P05090	APOD	-0.162883	0.285039	Apolipoprotein D
P18621	RPL17	-0.173195	0.285182	60S ribosomal protein L17
Q5M775	SPECC1	0.191176	0.285299	Cytospin-B
P62633	CNBP	-0.162686	0.285632	Cellular nucleic acid-binding protein
Q8TDQ7	GNPDA2	0.164505	0.285935	Glucosamine-6-phosphate isomerase 2
Q8N6H7, Q9NP61	ARFGAP2, ARFGAP3	-0.354545	0.286103	ADP-ribosylation factor GTPase-activating protein 2, ADP-ribosylation factor GTPase-activating protein 3
P00736	C1R	-0.162488	0.286226	Complement C1r subcomponent, Complement C1r subcomponent heavy chain, Complement C1r subcomponent light chain
P09972	ALDOC	0.162488	0.286226	Fructose-bisphosphate aldolase C
P04233	CD74	0.197177	0.286407	HLA class II histocompatibility antigen gamma chain
Q8WVJ2	NUDCD2	0.212857	0.286434	NudC domain-containing protein 2
Q6NUK1	SLC25A24	-0.172726	0.286509	Calcium-binding mitochondrial carrier protein SCaMC-1
P10253	GAA	0.162159	0.287217	Lysosomal alpha-glucosidase, 76 kDa lysosomal alpha-glucosidase, 70 kDa lysosomal alpha-glucosidase
Q96CN7	ISOC1	0.161829	0.288211	Isochorismatase domain-containing protein 1
P35221	CTNNA1	0.163659	0.288454	Catenin alpha-1
Q01484	ANK2	-0.163518	0.288875	Ankyrin-2
Q04446	GBE1	0.161566	0.289007	1,4-alpha-glucan-branching enzyme
P14672	SLC2A4	-0.183754	0.289454	Solute carrier family 2, facilitated glucose transporter member 4
P06454	PTMA	-0.161236	0.290005	Prothymosin alpha, Prothymosin alpha, N-terminally processed, Thymosin alpha-1
P69905	HBA1	-0.16117	0.290205	Hemoglobin subunit alpha
P27695	APEX1	0.160973	0.290805	DNA-(apurinic or apyrimidinic site) lyase, DNA-(apurinic or apyrimidinic site) lyase, mitochondrial
Q16576	RBBP7	0.175869	0.29089	Histone-binding protein RBBP7
Q93052	LPP	-0.160775	0.291405	Lipoma-preferred partner
Q8N4T8	CBR4	-0.219658	0.291419	Carbonyl reductase family member 4
P62714	PPP2CB	0.16038	0.292609	Serine/threonine-protein phosphatase 2A catalytic subunit beta isoform
Q9UN36	NDRG2	0.160248	0.293011	Protein NDRG2
Q15113	PCOLCE	0.160116	0.293413	Procollagen C-endopeptidase enhancer 1
Q9NZA1	CLIC5	-0.163873	0.293701	Chloride intracellular channel protein 5
Q9Y333	LSM2	-0.163791	0.293945	U6 snRNA-associated Sm-like protein LSm2
Q96R05	RBP7	0.159787	0.294421	Retinoid-binding protein 7
Q92747	ARPC1A	-0.159721	0.294623	Actin-related protein 2/3 complex subunit 1A
Q8TDB4	MGARP	-0.169818	0.294825	Protein MGARP
P49411	TUFM	-0.159589	0.295026	Elongation factor Tu, mitochondrial
Q27J81	INF2	0.176774	0.295266	Inverted formin-2
O76070	SNCG	0.159391	0.295633	Gamma-synuclein
Q96EE3	SEH1L	0.167168	0.296177	Nucleoporin SEH1
Q9C005	DPY30	-0.181678	0.296249	Protein dpy-30 homolog
P47813, O14602	EIF1AX, EIF1AY	-0.346242	0.296915	Eukaryotic translation initiation factor 1A, X-chromosomal, Eukaryotic translation initiation factor 1A, Y-chromosomal
O95810	SDPR	-0.158732	0.29766	Serum deprivation-response protein
Q6P1N9	TATDN1	-0.196462	0.298094	Putative deoxyribonuclease TATDN1
O60884	DNAJA2	0.162281	0.29848	DnaJ homolog subfamily A member 2
P04217	A1BG	0.158403	0.298676	Alpha-1B-glycoprotein
Q9ULC4	MCTS1	0.172814	0.299483	Malignant T-cell-amplified sequence 1
Q9NRX4	PHPT1	0.158073	0.299695	14 kDa phosphohistidine phosphatase
P46779	RPL28	-0.186027	0.299959	60S ribosomal protein L28
Q9Y2B0	CNPY2	0.157876	0.300308	Protein canopy homolog 2
P04156	PRNP	-0.16356	0.300674	Major prion protein
P53004	BLVRA	0.15748	0.301535	Biliverdin reductase A
P34096	RNASE4	0.161148	0.301911	Ribonuclease 4
O00479	HMGN4	-0.158883	0.302947	High mobility group nucleosome-binding domain-containing protein 4
Q9NZT1	CALML5	0.229944	0.303267	Calmodulin-like protein 5
Q9NWV8	BABAM1	0.160625	0.303502	BRISC and BRCA1-A complex member 1
Q14444	CAPRIN1	0.16875	0.304446	Caprin-1
Q9Y371	SH3GLB1	0.158373	0.304522	Endophilin-B1
O14773	TPP1	-0.155965	0.30627	Tripeptidyl-peptidase 1
Q9NX40	OCIAD1	-0.168033	0.306535	OCIA domain-containing protein 1
O75369	FLNB	-0.155833	0.306684	Filamin-B
Q9NUQ9	FAM49B	0.155569	0.307513	Protein FAM49B
Q9H832	UBE2Z	0.189391	0.307528	Ubiquitin-conjugating enzyme E2 Z
Q02952	AKAP12	0.155504	0.30772	A-kinase anchor protein 12
Q12882	DPYD	0.15919	0.307898	Dihydropyrimidine dehydrogenase [NADP(+)]
P29536	LMOD1	0.165314	0.308004	Leiomodin-1
Q9UJU6	DBNL	0.155174	0.308759	Drebrin-like protein
P01042	KNG1	0.155108	0.308967	Kininogen-1, Kininogen-1 heavy chain, T-kinin, Bradykinin, Lysyl-bradykinin, Kininogen-1 light chain, Low molecular weight growth-promoting factor
P20742	PZP	-0.232468	0.309094	Pregnancy zone protein
Q9BV40	VAMP8	-0.337903	0.309475	Vesicle-associated membrane protein 8
P05156	CFI	0.154779	0.310008	Complement factor I, Complement factor I heavy chain, Complement factor I light chain
Q96FV2	SCRN2	0.154581	0.310634	Secernin-2
P14406	COX7A2	-0.166624	0.310667	Cytochrome c oxidase subunit 7A2, mitochondrial
P49006	MARCKSL1	-0.158227	0.310874	MARCKS-related protein
Q9Y5Y7	LYVE1	0.154449	0.311052	Lymphatic vessel endothelial hyaluronic acid receptor 1
P48507	GCLM	0.181864	0.311097	Glutamate--cysteine ligase regulatory subunit
O94911	ABCA8	-0.173521	0.311496	ATP-binding cassette sub-family A member 8
P07451	CA3	-0.154054	0.312307	Carbonic anhydrase 3
O43390	HNRNPR	0.153593	0.313776	Heterogeneous nuclear ribonucleoprotein R
Q8WZA0	LZIC	-0.15917	0.314008	Protein LZIC
P48681	NES	0.153395	0.314407	Nestin
O14841	OPLAH	0.163164	0.314426	5-oxoprolinase
P23946	CMA1	-0.162969	0.315014	Chymase
Q02218	OGDH	-0.153	0.31567	2-oxoglutarate dehydrogenase, mitochondrial
P10515	DLAT	-0.152868	0.316092	Dihydrolipoyllysine-residue acetyltransferase component of pyruvate dehydrogenase complex, mitochondrial
Q92734	TFG	-0.154654	0.316163	Protein TFG
P60983	GMFB	0.15267	0.316726	Glia maturation factor beta
P02790	HPX	0.152604	0.316937	Hemopexin
Q13526	PIN1	0.152473	0.31736	Peptidyl-prolyl cis-trans isomerase NIMA-interacting 1
P61254, Q9UNX3	RPL26, RPL26L1	0.192189	0.317893	60S ribosomal protein L26, 60S ribosomal protein L26-like 1
Q9BTT0	ANP32E	0.203488	0.318743	Acidic leucine-rich nuclear phosphoprotein 32 family member E
Q16563	SYPL1	-0.176079	0.319193	Synaptophysin-like protein 1
P61313	RPL15	0.157481	0.319238	60S ribosomal protein L15
P02652	APOA2	-0.151814	0.319481	Apolipoprotein A-II, Proapolipoprotein A-II, Truncated apolipoprotein A-II
Q9Y3D2	MSRB2	0.275	0.320277	Methionine-R-sulfoxide reductase B2, mitochondrial
Q7L576, Q96F07	CYFIP1, CYFIP2	-0.187583	0.320892	Cytoplasmic FMR1-interacting protein 1, Cytoplasmic FMR1-interacting protein 2
Q15654	TRIP6	0.15488	0.321349	Thyroid receptor-interacting protein 6
P50991	CCT4	-0.153017	0.321377	T-complex protein 1 subunit delta
Q13449	LSAMP	-0.163005	0.321443	Limbic system-associated membrane protein
P35749	MYH11	-0.215962	0.322318	Myosin-11
P40429	RPL13A	-0.246646	0.32242	60S ribosomal protein L13a
P02042	HBD	-0.150759	0.322893	Hemoglobin subunit delta
Q9BSH5	HDHD3	-0.152534	0.322924	Haloacid dehalogenase-like hydrolase domain-containing protein 3
Q9UBT2	UBA2	0.255058	0.323153	SUMO-activating enzyme subunit 2
P62249	RPS16	0.164487	0.323722	40S ribosomal protein S16
Q08722	CD47	-0.171745	0.323883	Leukocyte surface antigen CD47
P42773	CDKN2C	0.151959	0.324771	Cyclin-dependent kinase 4 inhibitor C
P54108	CRISP3	-0.204615	0.324982	Cysteine-rich secretory protein 3
Q9GZN8	C20orf27	-0.16635	0.325106	UPF0687 protein C20orf27
P05388, Q8NHW5	RPLP0, RPLP0P6	-0.149705	0.326327	60S acidic ribosomal protein P0, 60S acidic ribosomal protein P0-like
P17174	GOT1	-0.149705	0.326327	Aspartate aminotransferase, cytoplasmic
P12273	PIP	-0.327273	0.327016	Prolactin-inducible protein
P53384	NUBP1	0.199692	0.328047	Cytosolic Fe-S cluster assembly factor NUBP1
P35542	SAA4	-0.149178	0.328053	Serum amyloid A-4 protein
Q96AQ6	PBXIP1	-0.184691	0.328545	Pre-B-cell leukemia transcription factor-interacting protein 1
P10643	C7	-0.148651	0.329784	Complement component C7
P53007	SLC25A1	-0.148651	0.329784	Tricarboxylate transport protein, mitochondrial
P50395	GDI2	0.148585	0.330001	Rab GDP dissociation inhibitor beta
P22307	SCP2	0.148256	0.331087	Non-specific lipid-transfer protein
P04179	SOD2	-0.14819	0.331304	Superoxide dismutase [Mn], mitochondrial
P14324	FDPS	-0.148058	0.331739	Farnesyl pyrophosphate synthase
Q16610	ECM1	-0.148058	0.331739	Extracellular matrix protein 1
P30044	PRDX5	0.14786	0.332392	Peroxiredoxin-5, mitochondrial
Q9Y617	PSAT1	0.163831	0.332589	Phosphoserine aminotransferase
O00161	SNAP23	-0.174008	0.33281	Synaptosomal-associated protein 23
P26440	IVD	-0.147597	0.333265	Isovaleryl-CoA dehydrogenase, mitochondrial
Q6UX71	PLXDC2	0.197332	0.333913	Plexin domain-containing protein 2
P62841	RPS15	-0.156675	0.334315	40S ribosomal protein S15
P21796	VDAC1	-0.147004	0.335232	Voltage-dependent anion-selective channel protein 1
O00764	PDXK	0.146872	0.33567	Pyridoxal kinase
P14314	PRKCSH	0.14674	0.336109	Glucosidase 2 subunit beta
P20340, Q9NRW1	RAB6A, RAB6B	-0.146674	0.336328	Ras-related protein Rab-6A, Ras-related protein Rab-6B
P62277	RPS13	0.184998	0.336677	40S ribosomal protein S13
P04003	C4BPA	-0.148234	0.336911	C4b-binding protein alpha chain
P10412	HIST1H1E	-0.146476	0.336987	Histone H1.4
O43665	RGS10	-0.204827	0.337001	Regulator of G-protein signaling 10
P63151	PPP2R2A	0.148153	0.337177	Serine/threonine-protein phosphatase 2A 55 kDa regulatory subunit B alpha isoform
O43504	LAMTOR5	-0.146345	0.337427	Ragulator complex protein LAMTOR5
P08319	ADH4	-0.200077	0.337603	Alcohol dehydrogenase 4
P00742	F10	0.153417	0.338236	Coagulation factor X, Factor X light chain, Factor X heavy chain, Activated factor Xa heavy chain
P17858	PFKL	-0.146015	0.338527	ATP-dependent 6-phosphofructokinase, liver type
Q9BRP8	WIBG	0.14773	0.338574	Partner of Y14 and mago
P20645	M6PR	-0.147247	0.340173	Cation-dependent mannose-6-phosphate receptor
P34897	SHMT2	-0.152801	0.340204	Serine hydroxymethyltransferase, mitochondrial
P02654	APOC1	-0.147237	0.340207	Apolipoprotein C-I, Truncated apolipoprotein C-I
P49588	AARS	0.145422	0.340514	Alanine--tRNA ligase, cytoplasmic
Q53GG5	PDLIM3	-0.150492	0.341452	PDZ and LIM domain protein 3
Q9UIJ7	AK3	-0.146603	0.342315	GTP:AMP phosphotransferase AK3, mitochondrial
P28906	CD34	-0.144697	0.342952	Hematopoietic progenitor cell antigen CD34
Q9H2U2	PPA2	-0.144697	0.342952	Inorganic pyrophosphatase 2, mitochondrial
P50552	VASP	0.14625	0.343489	Vasodilator-stimulated phosphoprotein
Q14254	FLOT2	0.14417	0.344732	Flotillin-2
P46926	GNPDA1	0.145827	0.344901	Glucosamine-6-phosphate isomerase 1
P24592	IGFBP6	0.144104	0.344955	Insulin-like growth factor-binding protein 6
Q00325	SLC25A3	-0.144104	0.344955	Phosphate carrier protein, mitochondrial
P55786	NPEPPS	0.143643	0.346517	Puromycin-sensitive aminopeptidase
P60228	EIF3E	-0.148322	0.348538	Eukaryotic translation initiation factor 3 subunit E
Q9BZL4	PPP1R12C	-0.333333	0.348846	Protein phosphatase 1 regulatory subunit 12C
O95989	NUDT3	0.160499	0.349741	Diphosphoinositol polyphosphate phosphohydrolase 1
P08397	HMBS	-0.160371	0.350133	Porphobilinogen deaminase
Q13425	SNTB2	0.160252	0.350493	Beta-2-syntrophin
Q9NP72	RAB18	-0.145689	0.351241	Ras-related protein Rab-18
P63208	SKP1	-0.142194	0.351457	S-phase kinase-associated protein 1
Q06828	FMOD	-0.142194	0.351457	Fibromodulin
P60660	MYL6	-0.141996	0.352133	Myosin light polypeptide 6
P13797	PLS3	0.141996	0.352133	Plastin-3
P05026	ATP1B1	-0.175345	0.354029	Sodium/potassium-transporting ATPase subunit beta-1
Q06323	PSME1	0.141403	0.354169	Proteasome activator complex subunit 1
Q8TCD5	NT5C	0.152452	0.354176	5(3)-deoxyribonucleotidase, cytosolic type
P12236	SLC25A6	-0.141139	0.355076	ADP/ATP translocase 3, ADP/ATP translocase 3, N-terminally processed
Q12904	AIMP1	0.145711	0.357184	Aminoacyl tRNA synthase complex-interacting multifunctional protein 1, Endothelial monocyte-activating polypeptide 2
P02462	COL4A1	0.155424	0.358328	Collagen alpha-1(IV) chain, Arresten
O95747	OXSR1	0.143326	0.359192	Serine/threonine-protein kinase OSR1
O95394	PGM3	0.141458	0.359705	Phosphoacetylglucosamine mutase
O75874	IDH1	0.13969	0.360089	Isocitrate dehydrogenase [NADP] cytoplasmic
Q5VWZ2	LYPLAL1	0.164452	0.36044	Lysophospholipase-like protein 1
Q9P2B2	PTGFRN	-0.142814	0.360931	Prostaglandin F2 receptor negative regulator
Q9ULA0	DNPEP	0.13936	0.361234	Aspartyl aminopeptidase
P80303	NUCB2	0.139228	0.361693	Nucleobindin-2, Nesfatin-1
Q13610	PWP1	0.235294	0.361857	Periodic tryptophan protein 1 homolog
P46937	YAP1	-0.139031	0.362382	Transcriptional coactivator YAP1
P51178	PLCD1	-0.143847	0.363434	1-phosphatidylinositol 4,5-bisphosphate phosphodiesterase delta-1
Q00577	PURA	-0.138701	0.363531	Transcriptional activator protein Pur-alpha
O60701	UGDH	0.143783	0.363649	UDP-glucose 6-dehydrogenase
P10768	ESD	0.138438	0.364453	S-formylglutathione hydrolase
P62820	RAB1A	-0.138372	0.364683	Ras-related protein Rab-1A
P13929	ENO3	0.261538	0.365589	Beta-enolase
O94811	TPPP	-0.261538	0.365589	Tubulin polymerization-promoting protein
O14639	ABLIM1	0.138042	0.365837	Actin-binding LIM protein 1
Q6YN16	HSDL2	-0.139625	0.366025	Hydroxysteroid dehydrogenase-like protein 2
P40939	HADHA	-0.137779	0.366762	Trifunctional enzyme subunit alpha, mitochondrial, Long-chain enoyl-CoA hydratase, Long chain 3-hydroxyacyl-CoA dehydrogenase
P49770	EIF2B2	-0.152697	0.366925	Translation initiation factor eIF-2B subunit beta
Q63HR2	TNS2	0.184337	0.367339	Tensin-2
P31751	AKT2	-0.321212	0.367684	RAC-beta serine/threonine-protein kinase
P50897	PPT1	0.140683	0.368213	Palmitoyl-protein thioesterase 1
Q9P2E9	RRBP1	-0.137252	0.368616	Ribosome-binding protein 1
P08134	RHOC	-0.143853	0.369558	Rho-related GTP-binding protein RhoC
P31942	HNRNPH3	0.138568	0.369702	Heterogeneous nuclear ribonucleoprotein H3
Q7Z5L7	PODN	-0.18738	0.369765	Podocan
Q9BRA2	TXNDC17	0.136725	0.370476	Thioredoxin domain-containing protein 17
O95760	IL33	-0.172456	0.37101	Interleukin-33, Interleukin-33
P25788	PSMA3	0.136395	0.371641	Proteasome subunit alpha type-3
O75937	DNAJC8	0.139631	0.371841	DnaJ homolog subfamily C member 8
Q9UMS4	PRPF19	0.139631	0.371841	Pre-mRNA-processing factor 19
Q9Y2D5	AKAP2	-0.136329	0.371874	A-kinase anchor protein 2
P10636	MAPT	0.136329	0.371874	Microtubule-associated protein tau
Q9BW30	TPPP3	-0.136066	0.372808	Tubulin polymerization-promoting protein family member 3
P61353	RPL27	0.148618	0.373197	60S ribosomal protein L27
P56385	ATP5I	-0.150726	0.373215	ATP synthase subunit e, mitochondrial
Q8IVN3	MUSTN1	-0.139103	0.373672	Musculoskeletal embryonic nuclear protein 1
O43708	GSTZ1	0.137379	0.373861	Maleylacetoacetate isomerase
P55060	CSE1L	0.165356	0.374019	Exportin-2
Q9BRF8	CPPED1	-0.13567	0.374212	Serine/threonine-protein phosphatase CPPED1
Q01813	PFKP	-0.185456	0.374788	ATP-dependent 6-phosphofructokinase, platelet type
Q93009	USP7	-0.154353	0.375984	Ubiquitin carboxyl-terminal hydrolase 7
P05165	PCCA	0.134945	0.376793	Propionyl-CoA carboxylase alpha chain, mitochondrial
P30085	CMPK1	0.134945	0.376793	UMP-CMP kinase
Q15126	PMVK	0.180575	0.377367	Phosphomevalonate kinase
O60568	PLOD3	-0.227941	0.377438	Procollagen-lysine,2-oxoglutarate 5-dioxygenase 3
Q99623	PHB2	-0.134682	0.377734	Prohibitin-2
Q6UWY5	OLFML1	-0.134616	0.37797	Olfactomedin-like protein 1
Q8IUX7	AEBP1	-0.143165	0.378157	Adipocyte enhancer-binding protein 1
P52597	HNRNPF	0.136101	0.378366	Heterogeneous nuclear ribonucleoprotein F, Heterogeneous nuclear ribonucleoprotein F, N-terminally processed
Q9Y5X3	SNX5	0.134221	0.379385	Sorting nexin-5
Q12905	ILF2	0.134155	0.379621	Interleukin enhancer-binding factor 2
P59768	GNG2	-0.133825	0.380803	Guanine nucleotide-binding protein G(I)/G(S)/G(O) subunit gamma-2
Q09028	RBBP4	0.133759	0.38104	Histone-binding protein RBBP4
Q15435	PPP1R7	0.133759	0.38104	Protein phosphatase 1 regulatory subunit 7
Q969G5	PRKCDBP	-0.133496	0.381988	Protein kinase C delta-binding protein
O00767	SCD	0.242857	0.381992	Acyl-CoA desaturase
Q9H8S9, Q7L9L4	MOB1A, MOB1B	0.242857	0.381992	MOB kinase activator 1A, MOB kinase activator 1B
P07339	CTSD	0.13343	0.382225	Cathepsin D, Cathepsin D light chain, Cathepsin D heavy chain
P36873	PPP1CC	0.162533	0.382344	Serine/threonine-protein phosphatase PP1-gamma catalytic subunit
Q9ULZ3	PYCARD	0.22549	0.382715	Apoptosis-associated speck-like protein containing a CARD
Q8NE71	ABCF1	0.19548	0.383307	ATP-binding cassette sub-family F member 1
P11047	LAMC1	-0.132705	0.384839	Laminin subunit gamma-1
Q13442	PDAP1	0.132705	0.384839	28 kDa heat- and acid-stable phosphoprotein
O15075	DCLK1	0.232353	0.385168	Serine/threonine-protein kinase DCLK1
P02794	FTH1	0.132376	0.386031	Ferritin heavy chain, Ferritin heavy chain, N-terminally processed
Q9UBQ7	GRHPR	0.13231	0.386269	Glyoxylate reductase/hydroxypyruvate reductase
Q15067	ACOX1	-0.150872	0.386971	Peroxisomal acyl-coenzyme A oxidase 1
O60437	PPL	-0.132112	0.386985	Periplakin
P01871, P0DOX6	IGHM	-0.189276	0.387054	Ig mu chain C region
P61088, Q5JXB2	UBE2N, UBE2NL	0.131453	0.389379	Ubiquitin-conjugating enzyme E2 N, Putative ubiquitin-conjugating enzyme E2 N-like
P07437	TUBB	-0.131387	0.389619	Tubulin beta chain
P56134	ATP5J2	-0.141512	0.39016	ATP synthase subunit f, mitochondrial
P63098	PPP3R1	-0.134194	0.390931	Calcineurin subunit B type 1
P49257	LMAN1	-0.132577	0.390951	Protein ERGIC-53
Q53TN4	CYBRD1	-0.132516	0.391171	Cytochrome b reductase 1
P15259	PGAM2	0.272727	0.391233	Phosphoglycerate mutase 2
Q9UI12	ATP6V1H	-0.229412	0.39137	V-type proton ATPase subunit H
Q9UBW8	COPS7A	-0.196817	0.39249	COP9 signalosome complex subunit 7a
Q9H8Y8	GORASP2	0.144763	0.392635	Golgi reassembly-stacking protein 2
O14494	PPAP2A	-0.174419	0.394112	Lipid phosphate phosphohydrolase 1
Q6ICL3	TANGO2	0.138481	0.394117	Transport and Golgi organization protein 2 homolog
Q13162	PRDX4	-0.130135	0.394191	Peroxiredoxin-4
Q6YP21	CCBL2	-0.132981	0.395268	Kynurenine--oxoglutarate transaminase 3
P06681	C2	0.129542	0.396368	Complement C2, Complement C2b fragment, Complement C2a fragment
P04921	GYPC	-0.152496	0.396876	Glycophorin-C
Q8TD57	DNAH3	-0.139523	0.396924	Dynein heavy chain 3, axonemal
P03928	MT-ATP8	-0.18	0.39825	ATP synthase protein 8
P00325	ADH1B	-0.129015	0.398309	Alcohol dehydrogenase 1B
Q9Y383, Q9NQ29	LUC7L2, LUC7L	-0.154551	0.398344	Putative RNA-binding protein Luc7-like 2, Putative RNA-binding protein Luc7-like 1
G2XKQ0, P63165	SUMO1	0.142984	0.398537	Small ubiquitin-related modifier, Small ubiquitin-related modifier 1
A9UHW6	MIF4GD	0.226637	0.398627	MIF4G domain-containing protein
P49368	CCT3	-0.128883	0.398795	T-complex protein 1 subunit gamma
P23378	GLDC	0.138975	0.398801	Glycine dehydrogenase
O95183	VAMP5	-0.17913	0.400566	Vesicle-associated membrane protein 5
O75533	SF3B1	0.136411	0.401294	Splicing factor 3B subunit 1
P51665	PSMD7	0.129687	0.401451	26S proteasome non-ATPase regulatory subunit 7
Q13371	PDCL	0.158229	0.403657	Phosducin-like protein
P53609	PGGT1B	0.223529	0.403941	Geranylgeranyl transferase type-1 subunit beta
P02144	MB	0.1783	0.404525	Myoglobin
O75828	CBR3	-0.127236	0.404901	Carbonyl reductase [NADPH] 3
P63218	GNG5	-0.13909	0.404945	Guanine nucleotide-binding protein G(I)/G(S)/G(O) subunit gamma-5
P52565	ARHGDIA	0.12717	0.405146	Rho GDP-dissociation inhibitor 1
P98082	DAB2	0.137065	0.405375	Disabled homolog 2
Q9NQR4	NIT2	0.127039	0.405637	Omega-amidase NIT2
P55058	PLTP	0.166743	0.405823	Phospholipid transfer protein
P06756	ITGAV	-0.142756	0.406214	Integrin alpha-V, Integrin alpha-V heavy chain, Integrin alpha-V light chain
Q13685	AAMP	-0.29697	0.40695	Angio-associated migratory cell protein
Q10567	AP1B1	0.128136	0.407151	AP-1 complex subunit beta-1
Q5R3I4	TTC38	0.128136	0.407151	Tetratricopeptide repeat protein 38
Q9BSJ8	ESYT1	0.126445	0.40785	Extended synaptotagmin-1
P49458	SRP9	0.129446	0.40806	Signal recognition particle 9 kDa protein
P23219	PTGS1	-0.230563	0.408393	Prostaglandin G/H synthase 1
Q6YHK3	CD109	-0.146263	0.409141	CD109 antigen
P62753	RPS6	-0.150871	0.409808	40S ribosomal protein S6
P30520	ADSS	0.148253	0.410294	Adenylosuccinate synthetase isozyme 2
P39060	COL18A1	-0.125523	0.411307	Collagen alpha-1(XVIII) chain, Endostatin
Q9H479	FN3K	-0.125523	0.411307	Fructosamine-3-kinase
P04844	RPN2	-0.126938	0.411588	Dolichyl-diphosphooligosaccharide--protein glycosyltransferase subunit 2
Q7Z3D6	C14orf159	0.164555	0.412098	UPF0317 protein C14orf159, mitochondrial
Q96EM0	L3HYPDH	0.149954	0.412691	Trans-3-hydroxy-L-proline dehydratase
P51687	SUOX	-0.124798	0.414035	Sulfite oxidase, mitochondrial
Q03013	GSTM4	0.132389	0.415448	Glutathione S-transferase Mu 4
P59666, P59665	DEFA3, DEFA1	-0.130673	0.415449	Neutrophil defensin 3, HP 3-56, Neutrophil defensin 2, Neutrophil defensin 1, HP 1-56, Neutrophil defensin 2
P15954	COX7C	-0.198333	0.415671	Cytochrome c oxidase subunit 7C, mitochondrial
Q13310	PABPC4	0.139915	0.415715	Polyadenylate-binding protein 4
O75131	CPNE3	0.124073	0.416773	Copine-3
P63027	VAMP2	-0.137436	0.417275	Vesicle-associated membrane protein 2
Q9NZD4	AHSP	-0.128384	0.417782	Alpha-hemoglobin-stabilizing protein
Q9Y2X8, P62837, P61077, P51668	UBE2D4, UBE2D2, UBE2D3, UBE2D1	-0.133408	0.41814	Ubiquitin-conjugating enzyme E2 D4, Ubiquitin-conjugating enzyme E2 D2, Ubiquitin-conjugating enzyme E2 D3, Ubiquitin-conjugating enzyme E2 D1
P61019	RAB2A	-0.12348	0.41902	Ras-related protein Rab-2A
Q9UHB6	LIMA1	0.12643	0.419161	LIM domain and actin-binding protein 1
P52790	HK3	-0.225201	0.419678	Hexokinase-3
P55209	NAP1L1	-0.123151	0.420272	Nucleosome assembly protein 1-like 1
Q9BUH6	C9orf142	-0.185125	0.421754	Protein PAXX
P25786	PSMA1	0.122756	0.421777	Proteasome subunit alpha type-1
Q9H1E5	TMX4	0.189474	0.421949	Thioredoxin-related transmembrane protein 4
P08637, O75015	FCGR3A, FCGR3B	0.180175	0.422342	Low affinity immunoglobulin gamma Fc region receptor III-A, Low affinity immunoglobulin gamma Fc region receptor III-B
P16298	PPP3CB	-0.141656	0.42421	Serine/threonine-protein phosphatase 2B catalytic subunit beta isoform
P07099	EPHX1	-0.122097	0.424292	Epoxide hydrolase 1
O60664	PLIN3	-0.122031	0.424544	Perilipin-3
P21281, P15313	ATP6V1B2, ATP6V1B1	0.124674	0.425701	V-type proton ATPase subunit B, brain isoform, V-type proton ATPase subunit B, kidney isoform
P07225	PROS1	-0.126039	0.426409	Vitamin K-dependent protein S
P59998	ARPC4	0.121504	0.426563	Actin-related protein 2/3 complex subunit 4
Q9NTJ4	MAN2C1	0.127281	0.427761	Alpha-mannosidase 2C1
Q9NR45	NANS	0.122216	0.429341	Sialic acid synthase
P50895	BCAM	-0.122084	0.429845	Basal cell adhesion molecule
Q9NP97, Q8TF09	DYNLRB1, DYNLRB2	0.120647	0.429855	Dynein light chain roadblock-type 1, Dynein light chain roadblock-type 2
Q96FJ2	DYNLL2	0.120515	0.430362	Dynein light chain 2, cytoplasmic
Q9NTX5	ECHDC1	-0.120449	0.430616	Ethylmalonyl-CoA decarboxylase
Q9Y5P4	COL4A3BP	0.141389	0.432539	Collagen type IV alpha-3-binding protein
P49821	NDUFV1	-0.121229	0.433104	NADH dehydrogenase [ubiquinone] flavoprotein 1, mitochondrial
Q15393	SF3B3	0.124235	0.433109	Splicing factor 3B subunit 3
P53999	SUB1	0.11979	0.433161	Activated RNA polymerase II transcriptional coactivator p15
P04843	RPN1	-0.11979	0.433161	Dolichyl-diphosphooligosaccharide--protein glycosyltransferase subunit 1
Q99798	ACO2	0.119659	0.433671	Aconitate hydratase, mitochondrial
O00303	EIF3F	-0.123992	0.434017	Eukaryotic translation initiation factor 3 subunit F
P06733	ENO1	-0.119527	0.434181	Alpha-enolase
Q9BWJ5	SF3B5	0.13438	0.434579	Splicing factor 3B subunit 5
O95218	ZRANB2	-0.128764	0.434666	Zinc finger Ran-binding domain-containing protein 2
P28070	PSMB4	0.119395	0.434691	Proteasome subunit beta type-4
O60613	SEP15	-0.134252	0.435023	15 kDa selenoprotein
Q16204	CCDC6	0.153551	0.435322	Coiled-coil domain-containing protein 6
P48509	CD151	-0.119197	0.435458	CD151 antigen
P54289	CACNA2D1	-0.118736	0.437249	Voltage-dependent calcium channel subunit alpha-2/delta-1, Voltage-dependent calcium channel subunit alpha-2-1, Voltage-dependent calcium channel subunit delta-1
P62877	RBX1	-0.147101	0.437923	E3 ubiquitin-protein ligase RBX1, E3 ubiquitin-protein ligase RBX1, N-terminally processed
P27348	YWHAQ	0.118539	0.438018	14-3-3 protein theta
Q06124	PTPN11	0.118473	0.438275	Tyrosine-protein phosphatase non-receptor type 11
Q9BWD1	ACAT2	-0.118341	0.438788	Acetyl-CoA acetyltransferase, cytosolic
Q86U28	ISCA2	-0.161954	0.439261	Iron-sulfur cluster assembly 2 homolog, mitochondrial
O75352	MPDU1	-0.158345	0.439767	Mannose-P-dolichol utilization defect 1 protein
O75882	ATRN	0.118011	0.440072	Attractin
Q9UBX5	FBLN5	-0.117814	0.440844	Fibulin-5
O95479	H6PD	0.117748	0.441101	GDH/6PGL endoplasmic bifunctional protein, Glucose 1-dehydrogenase, 6-phosphogluconolactonase
P13716	ALAD	0.117682	0.441359	Delta-aminolevulinic acid dehydratase
P78527	PRKDC	-0.153846	0.441878	DNA-dependent protein kinase catalytic subunit
O00567	NOP56	-0.214286	0.44203	Nucleolar protein 56
Q8NC51	SERBP1	-0.117352	0.442647	Plasminogen activator inhibitor 1 RNA-binding protein
P13010	XRCC5	-0.118269	0.444502	X-ray repair cross-complementing protein 5
P07910	HNRNPC	0.116694	0.445231	Heterogeneous nuclear ribonucleoproteins C1/C2
Q96EY8	MMAB	-0.175325	0.445427	Cob(I)yrinic acid a,c-diamide adenosyltransferase, mitochondrial
P09211	GSTP1	0.116628	0.44549	Glutathione S-transferase P
P63244	GNB2L1	0.116562	0.445749	Guanine nucleotide-binding protein subunit beta-2-like 1, Guanine nucleotide-binding protein subunit beta-2-like 1, N-terminally processed
O60869	EDF1	-0.11643	0.446267	Endothelial differentiation-related factor 1
Q96GK7, Q6P2I3	FAHD2A, FAHD2B	-0.171138	0.44636	Fumarylacetoacetate hydrolase domain-containing protein 2A, Fumarylacetoacetate hydrolase domain-containing protein 2B
Q6NY19	KANK3	-0.175382	0.44701	KN motif and ankyrin repeat domain-containing protein 3
P00441	SOD1	-0.116101	0.447563	Superoxide dismutase [Cu-Zn]
P36959	GMPR	-0.116101	0.447563	GMP reductase 1
P49914	MTHFS	0.148878	0.447909	5-formyltetrahydrofolate cyclo-ligase
P61764	STXBP1	0.128409	0.448801	Syntaxin-binding protein 1
O15127	SCAMP2	-0.12829	0.449223	Secretory carrier-associated membrane protein 2
P36269	GGT5	-0.115639	0.449382	Gamma-glutamyltransferase 5, Gamma-glutamyltransferase 5 heavy chain, Gamma-glutamyltransferase 5 light chain
P68104, Q5VTE0	EEF1A1, EEF1A1P5	-0.115573	0.449642	Elongation factor 1-alpha 1, Putative elongation factor 1-alpha-like 3
P49321	NASP	0.11826	0.450076	Nuclear autoantigenic sperm protein
P07360	C8G	0.115442	0.450162	Complement component C8 gamma chain
P47895	ALDH1A3	0.127935	0.450492	Aldehyde dehydrogenase family 1 member A3
Q6UWP2	DHRS11	0.115178	0.451204	Dehydrogenase/reductase SDR family member 11
P61956	SUMO2	0.117962	0.451225	Small ubiquitin-related modifier 2
Q8WZ42	TTN	-0.115112	0.451465	Titin
P62140	PPP1CB	0.114915	0.452248	Serine/threonine-protein phosphatase PP1-beta catalytic subunit
Q9NX63	CHCHD3	-0.116163	0.452712	MICOS complex subunit MIC19
Q9BZQ8	FAM129A	-0.137476	0.453066	Protein Niban
Q5TFE4	NT5DC1	-0.127097	0.453487	5-nucleotidase domain-containing protein 1
P61201	COPS2	0.115873	0.453849	COP9 signalosome complex subunit 2
P39656	DDOST	-0.11872	0.453962	Dolichyl-diphosphooligosaccharide--protein glycosyltransferase 48 kDa subunit
P11142	HSPA8	-0.114321	0.4546	Heat shock cognate 71 kDa protein
Q16363	LAMA4	-0.114256	0.454862	Laminin subunit alpha-4
Q969E4	TCEAL3	-0.116976	0.455044	Transcription elongation factor A protein-like 3
P84103	SRSF3	-0.11419	0.455124	Serine/arginine-rich splicing factor 3
P48449	LSS	-0.139169	0.455267	Lanosterol synthase
Q5KU26	COLEC12	-0.141522	0.455681	Collectin-12
P0DOX5, P01857	IGHG1	-0.115391	0.455739	Ig gamma-1 chain C region
Q99878, Q96KK5, Q9BTM1, Q16777, Q6FI13, P20671, P0C0S8	HIST1H2AJ, HIST1H2AH, H2AFJ, HIST2H2AC, HIST2H2AA3, HIST1H2AD, HIST1H2AG	-0.113992	0.45591	Histone H2A type 1-J, Histone H2A type 1-H, Histone H2A.J, Histone H2A type 2-C, Histone H2A type 2-A, Histone H2A type 1-D, Histone H2A type 1
P22692	IGFBP4	0.238179	0.455989	Insulin-like growth factor-binding protein 4
P07602	PSAP	-0.11386	0.456434	Prosaposin, Saposin-A, Saposin-B-Val, Saposin-B, Saposin-C, Saposin-D
P16930	FAH	0.113728	0.456959	Fumarylacetoacetase
Q13347	EIF3I	0.117914	0.457053	Eukaryotic translation initiation factor 3 subunit I
Q9BUT1	BDH2	0.115027	0.457174	3-hydroxybutyrate dehydrogenase type 2
O14791	APOL1	-0.113663	0.457221	Apolipoprotein L1
Q9NVA2	SEPT11	-0.113663	0.457221	Septin-11
P62424	RPL7A	-0.117676	0.457969	60S ribosomal protein L7a
Q8IYI6	EXOC8	0.143367	0.458122	Exocyst complex component 8
Q7Z4H8	KDELC2	0.116066	0.458586	KDEL motif-containing protein 2
Q14061	COX17	0.129439	0.458641	Cytochrome c oxidase copper chaperone
Q9UK45	LSM7	-0.154615	0.458816	U6 snRNA-associated Sm-like protein LSm7
P16278	GLB1	0.166055	0.460178	Beta-galactosidase
P55083	MFAP4	-0.112674	0.461169	Microfibril-associated glycoprotein 4
P06748	NPM1	0.112411	0.462225	Nucleophosmin
P04406	GAPDH	0.112279	0.462753	Glyceraldehyde-3-phosphate dehydrogenase
Q07866, Q9H0B6	KLC1, KLC2	0.141889	0.462818	Kinesin light chain 1, Kinesin light chain 2
Q9Y2H0	DLGAP4	-0.116207	0.463637	Disks large-associated protein 4
O94788	ALDH1A2	-0.113206	0.464374	Retinal dehydrogenase 2
Q14683	SMC1A	0.142857	0.466663	Structural maintenance of chromosomes protein 1A
Q8WVM8	SCFD1	-0.188725	0.466763	Sec1 family domain-containing protein 1
P45954	ACADSB	-0.123296	0.467214	Short/branched chain specific acyl-CoA dehydrogenase, mitochondrial
Q92629	SGCD	0.195732	0.467537	Delta-sarcoglycan
Q9NZU5	LMCD1	0.130704	0.46845	LIM and cysteine-rich domains protein 1
Q9UEU0	VTI1B	0.12093	0.469543	Vesicle transport through interaction with t-SNAREs homolog 1B
Q9UHD9	UBQLN2	-0.231174	0.469733	Ubiquilin-2
Q99614	TTC1	-0.148059	0.470404	Tetratricopeptide repeat protein 1
P08195	SLC3A2	-0.112911	0.470971	4F2 cell-surface antigen heavy chain
Q9NWV4	C1orf123	0.112911	0.470971	UPF0587 protein C1orf123
P07900	HSP90AA1	0.110236	0.470984	Heat shock protein HSP 90-alpha
Q14166	TTLL12	-0.12549	0.47108	Tubulin--tyrosine ligase-like protein 12
P49419	ALDH7A1	-0.110039	0.471784	Alpha-aminoadipic semialdehyde dehydrogenase
P04196	HRG	0.109841	0.472586	Histidine-rich glycoprotein
P18077	RPL35A	0.125359	0.473043	60S ribosomal protein L35a
Q14152	EIF3A	0.112303	0.47338	Eukaryotic translation initiation factor 3 subunit A
P09497	CLTB	-0.109643	0.473388	Clathrin light chain B
P23368	ME2	0.112219	0.473713	NAD-dependent malic enzyme, mitochondrial
Q32MZ4	LRRFIP1	0.112214	0.47373	Leucine-rich repeat flightless-interacting protein 1
P26641	EEF1G	0.109446	0.474191	Elongation factor 1-gamma
P06280	GLA	0.241458	0.474435	Alpha-galactosidase A
P26368	U2AF2	0.126681	0.475273	Splicing factor U2AF 65 kDa subunit
P52788	SMS	0.113214	0.47531	Spermine synthase
P02671	FGA	0.109116	0.47553	Fibrinogen alpha chain, Fibrinopeptide A, Fibrinogen alpha chain
P11233	RALA	-0.114567	0.475689	Ras-related protein Ral-A
Q14258	TRIM25	0.152174	0.476083	E3 ubiquitin/ISG15 ligase TRIM25
Q9Y3B3	TMED7	-0.111535	0.476429	Transmembrane emp24 domain-containing protein 7
Q00341	HDLBP	-0.14014	0.476922	Vigilin
P08559	PDHA1	-0.111388	0.477013	Pyruvate dehydrogenase E1 component subunit alpha, somatic form, mitochondrial
Q5TZA2	CROCC	0.12607	0.477424	Rootletin
Q9UBE0	SAE1	-0.109882	0.477677	SUMO-activating enzyme subunit 1, SUMO-activating enzyme subunit 1, N-terminally processed
Q6UXH1	CRELD2	0.134609	0.478205	Cysteine-rich with EGF-like domain protein 2
P08238	HSP90AB1	0.10793	0.48037	Heat shock protein HSP 90-beta
Q15286	RAB35	-0.113183	0.481071	Ras-related protein Rab-35
Q9UKM9	RALY	0.119509	0.481105	RNA-binding protein Raly
Q9BQI0	AIF1L	-0.214581	0.481437	Allograft inflammatory factor 1-like
O95202	LETM1	-0.111516	0.481996	LETM1 and EF-hand domain-containing protein 1, mitochondrial
P52758	HRSP12	-0.10989	0.482996	Ribonuclease UK114
P37837	TALDO1	-0.107205	0.48334	Transaldolase
Q9BY44	EIF2A	0.149565	0.483763	Eukaryotic translation initiation factor 2A, Eukaryotic translation initiation factor 2A, N-terminally processed
P28330	ACADL	0.109286	0.48542	Long-chain specific acyl-CoA dehydrogenase, mitochondrial
O75821	EIF3G	0.236364	0.485476	Eukaryotic translation initiation factor 3 subunit G
Q9UFN0	NIPSNAP3A	0.11205	0.4855	Protein NipSnap homolog 3A
Q9Y6C9	MTCH2	-0.125689	0.485826	Mitochondrial carrier homolog 2
P31949	S100A11	0.106546	0.486048	Protein S100-A11, Protein S100-A11, N-terminally processed
P14151	SELL	0.14293	0.486084	L-selectin
P24298	GPT	-0.106415	0.48659	Alanine aminotransferase 1
Q96SZ5	ADO	-0.131479	0.486984	2-aminoethanethiol dioxygenase
O95359	TACC2	0.117842	0.487287	Transforming acidic coiled-coil-containing protein 2
Q01085	TIAL1	0.142247	0.488194	Nucleolysin TIAR
Q9NZM1	MYOF	0.127039	0.488393	Myoferlin
O43598	DNPH1	-0.105887	0.488764	2-deoxynucleoside 5-phosphate N-hydrolase 1
P11310	ACADM	-0.105756	0.489308	Medium-chain specific acyl-CoA dehydrogenase, mitochondrial
P35659	DEK	0.124352	0.490515	Protein DEK
P06276	BCHE	0.113681	0.490773	Cholinesterase
Q8IXJ6	SIRT2	-0.133038	0.491463	NAD-dependent protein deacetylase sirtuin-2
P43490	NAMPT	-0.115027	0.491658	Nicotinamide phosphoribosyltransferase
Q15404	RSU1	-0.104965	0.49258	Ras suppressor protein 1
P21980	TGM2	-0.143517	0.493721	Protein-glutamine gamma-glutamyltransferase 2
Q16539	MAPK14	-0.127647	0.49378	Mitogen-activated protein kinase 14
Q9UKG1	APPL1	0.119493	0.494157	DCC-interacting protein 13-alpha
Q16181	SEPT7	-0.10457	0.49422	Septin-7
P61916	NPC2	0.104504	0.494494	Epididymal secretory protein E1
Q92499	DDX1	-0.10566	0.494855	ATP-dependent RNA helicase DDX1
P34896	SHMT1	-0.104174	0.495863	Serine hydroxymethyltransferase, cytosolic
Q6NZI2	PTRF	-0.103977	0.496685	Polymerase I and transcript release factor
P57105	SYNJ2BP	-0.122545	0.496892	Synaptojanin-2-binding protein
P22102	GART	-0.109069	0.497257	Trifunctional purine biosynthetic protein adenosine-3, Phosphoribosylamine--glycine ligase, Phosphoribosylformylglycinamidine cyclo-ligase, Phosphoribosylglycinamide formyltransferase
P31323	PRKAR2B	0.103647	0.498058	cAMP-dependent protein kinase type II-beta regulatory subunit
O00468	AGRN	-0.136162	0.498275	Agrin, Agrin N-terminal 110 kDa subunit, Agrin C-terminal 110 kDa subunit, Agrin C-terminal 90 kDa fragment, Agrin C-terminal 22 kDa fragment
P03950	ANG	0.113057	0.499155	Angiogenin
P07947	YES1	0.119652	0.500302	Tyrosine-protein kinase Yes
P06132	UROD	0.102988	0.500808	Uroporphyrinogen decarboxylase
Q9H299	SH3BGRL3	0.102856	0.50136	SH3 domain-binding glutamic acid-rich-like protein 3
Q13825	AUH	-0.134941	0.502172	Methylglutaconyl-CoA hydratase, mitochondrial
P23193	TCEA1	0.12101	0.502338	Transcription elongation factor A protein 1
P41222	PTGDS	0.153996	0.505104	Prostaglandin-H2 D-isomerase
Q9Y2W1	THRAP3	0.113093	0.505122	Thyroid hormone receptor-associated protein 3
Q07666	KHDRBS1	0.124017	0.506246	KH domain-containing, RNA-binding, signal transduction-associated protein 1
P11171	EPB41	-0.102841	0.506502	Protein 4.1
Q96PE7	MCEE	0.123601	0.507683	Methylmalonyl-CoA epimerase, mitochondrial
P62913	RPL11	-0.101341	0.507719	60S ribosomal protein L11
Q99961, Q99962	SH3GL1, SH3GL2	-0.138873	0.507949	Endophilin-A2, Endophilin-A1
Q08AM6	VAC14	0.144799	0.509773	Protein VAC14 homolog
P13746	HLA-A	-0.100287	0.512167	HLA class I histocompatibility antigen, A-11 alpha chain
P51858	HDGF	-0.100221	0.512445	Hepatoma-derived growth factor
Q9NS82	SLC7A10	-0.106483	0.513135	Asc-type amino acid transporter 1
Q9NSE4	IARS2	-0.101071	0.513882	Isoleucine--tRNA ligase, mitochondrial
Q8WWP7	GIMAP1	-0.236364	0.513898	GTPase IMAP family member 1
P04439, P30455, P30443	HLA-A	-0.150747	0.514237	HLA class I histocompatibility antigen, A-3 alpha chain, HLA class I histocompatibility antigen, A-36 alpha chain, HLA class I histocompatibility antigen, A-1 alpha chain
P10909	CLU	-0.0997595	0.514398	Clusterin, Clusterin beta chain, Clusterin alpha chain
Q9C0B1	FTO	-0.11749	0.51494	Alpha-ketoglutarate-dependent dioxygenase FTO
Q9Y4X5	ARIH1	0.139596	0.515327	E3 ubiquitin-protein ligase ARIH1
Q9NRN5	OLFML3	-0.100444	0.516511	Olfactomedin-like protein 3
P68402	PAFAH1B2	0.098837	0.518314	Platelet-activating factor acetylhydrolase IB subunit beta
P10301	RRAS	-0.0987711	0.518595	Ras-related protein R-Ras
Q6P2Q9	PRPF8	-0.118413	0.518623	Pre-mRNA-processing-splicing factor 8
P53396	ACLY	-0.0986393	0.519156	ATP-citrate synthase
P62306	SNRPF	0.103406	0.519981	Small nuclear ribonucleoprotein F
Q9P2T1	GMPR2	0.0983099	0.520559	GMP reductase 2
Q9BRQ8	AIFM2	-0.11977	0.521026	Apoptosis-inducing factor 2
P04733	MT1F	-0.126198	0.52224	Metallothionein-1F
Q8N474	SFRP1	-0.119391	0.522356	Secreted frizzled-related protein 1
P22352	GPX3	-0.0978487	0.522527	Glutathione peroxidase 3
Q96C01	FAM136A	0.125342	0.52351	Protein FAM136A
P62316	SNRPD2	-0.0986114	0.52423	Small nuclear ribonucleoprotein Sm D2
Q13011	ECH1	0.0972556	0.525063	Delta(3,5)-Delta(2,4)-dienoyl-CoA isomerase, mitochondrial
P22059, Q969R2	OSBP, OSBP2	0.165543	0.525451	Oxysterol-binding protein 1, Oxysterol-binding protein 2
Q14847	LASP1	-0.0967944	0.527039	LIM and SH3 domain protein 1
P01876	IGHA1	-0.170714	0.527301	Ig alpha-1 chain C region
P14854	COX6B1	-0.0963331	0.529019	Cytochrome c oxidase subunit 6B1
O15488	GYG2	0.0986256	0.529211	Glycogenin-2
P16435	POR	0.0962673	0.529302	NADPH--cytochrome P450 reductase
P62314	SNRPD1	-0.102355	0.529693	Small nuclear ribonucleoprotein Sm D1
Q9BT09	CNPY3	0.153576	0.530189	Protein canopy homolog 3
Q00169	PITPNA	0.13788	0.530409	Phosphatidylinositol transfer protein alpha isoform
O94760	DDAH1	0.0959378	0.530719	N(G),N(G)-dimethylarginine dimethylaminohydrolase 1
Q8WUY1	THEM6	-0.106336	0.531054	Protein THEM6
O75400	PRPF40A	-0.144156	0.531478	Pre-mRNA-processing factor 40 homolog A
P42226	STAT6	-0.182418	0.532152	Signal transducer and activator of transcription 6
P42765	ACAA2	-0.0953448	0.533274	3-ketoacyl-CoA thiolase, mitochondrial
P49755	TMED10	0.0963558	0.533809	Transmembrane emp24 domain-containing protein 10
Q9Y2A7	NCKAP1	-0.100009	0.533858	Nck-associated protein 1
Q16853	AOC3	-0.0950812	0.534412	Membrane primary amine oxidase
O14735	CDIPT	0.102541	0.534486	CDP-diacylglycerol--inositol 3-phosphatidyltransferase
P54687	BCAT1	0.106476	0.536528	Branched-chain-amino-acid aminotransferase, cytosolic
P50502, Q8NFI4, Q8IZP2	ST13, ST13P5, ST13P4	-0.0944223	0.537261	Hsc70-interacting protein, Putative protein FAM10A5, Putative protein FAM10A4
Q14699	RFTN1	-0.0954328	0.537753	Raftlin
Q13561	DCTN2	-0.0942246	0.538117	Dynactin subunit 2
P24534	EEF1B2	-0.0938952	0.539545	Elongation factor 1-beta
Q06830	PRDX1	0.0938952	0.539545	Peroxiredoxin-1
O95428	PAPLN	0.137853	0.540685	Papilin
P06732	CKM	-0.10529	0.541101	Creatine kinase M-type, Creatine kinase M-type, N-terminally processed
P07951	TPM2	-0.0934339	0.541548	Tropomyosin beta chain
Q14204	DYNC1H1	-0.0934339	0.541548	Cytoplasmic dynein 1 heavy chain 1
Q13642	FHL1	0.0933021	0.542121	Four and a half LIM domains protein 1
O43768	ENSA	-0.0980051	0.542125	Alpha-endosulfine
Q9P2R7	SUCLA2	-0.0942346	0.542894	Succinyl-CoA ligase [ADP-forming] subunit beta, mitochondrial
P62906	RPL10A	0.0931045	0.54298	60S ribosomal protein L10a
Q14012	CAMK1	0.0940231	0.543804	Calcium/calmodulin-dependent protein kinase type 1
P54725	RAD23A	0.0927091	0.544702	UV excision repair protein RAD23 homolog A
O94905	ERLIN2	-0.0936806	0.545279	Erlin-2
Q8NF37	LPCAT1	-0.0984099	0.545756	Lysophosphatidylcholine acyltransferase 1
P53041	PPP5C	-0.105617	0.545951	Serine/threonine-protein phosphatase 5
P11940	PABPC1	0.0931069	0.547754	Polyadenylate-binding protein 1
Q9H098	FAM107B	-0.0954002	0.547854	Protein FAM107B
Q9UBY9	HSPB7	-0.0926905	0.549553	Heat shock protein beta-7
O60936	NOL3	-0.0926233	0.549844	Nucleolar protein 3
P15927	RPA2	-0.122777	0.55016	Replication protein A 32 kDa subunit
P02647	APOA1	0.0914572	0.550171	Apolipoprotein A-I, Proapolipoprotein A-I, Truncated apolipoprotein A-I
P52907	CAPZA1	0.0910618	0.551904	F-actin-capping protein subunit alpha-1
Q00796	SORD	-0.0921298	0.551981	Sorbitol dehydrogenase
P46977	STT3A	-0.11304	0.552013	Dolichyl-diphosphooligosaccharide--protein glycosyltransferase subunit STT3A
[truncated: 796 more rows]

## Sheet: Leu
UniProt	Gene symbol	r	p	Name
[truncated: 2,341 more rows]

[truncated: 2 more sheets: ApoA1, ApoB]
