# Supplementary material for: Characterization of Visceral Adipose Tissue Proteome Reveals Metabolic Changes and Inflammatory Signatures in Severe Obesity
Source: Obesity (Silver Spring). 2025 Oct 12;34(1):127–37. doi: 10.1002/oby.70041 (PMC12724052; doi:10.1002/oby.70041)
Supplement: Supplementary file 7 — File S7: Correlations of differently regulated proteins with visceral adipocyte size, BMI, and waist circumference. [file OBY-34-127-s007.xlsx]

## Sheet: Visceral adipocyte size
proteins	n.all	n.before	n.control	r.all	r.before	r.control	p.all	p.before	p.control	gene
O15173	38	29	9	0.355714	-0.0195126	0.544456	0.0283964	0.919975	0.129616	PGRMC2
O15400	38	29	9	0.487213	0.151931	0.464045	0.00192033	0.431416	0.208288	STX7
O43760	30	22	8	0.478289	0.328152	0.197121	0.00750776	0.135969	0.639861	SYNGR2
O60240	38	29	9	0.526933	0.324714	0.540563	0.000676708	0.0856793	0.132934	PLIN1
O60506	38	29	9	-0.220664	-0.0730299	-0.346288	0.18309	0.706558	0.361294	SYNCRIP
O75223	38	29	9	-0.499201	-0.279939	-0.694352	0.00142022	0.141346	0.0379485	GGCT
P00325	38	29	9	-0.543442	-0.298182	-0.573489	0.000421993	0.116158	0.10643	ADH1B
P02763	38	29	9	0.311674	-0.259202	0.263129	0.0567987	0.174532	0.49393	ORM1
P04156	37	28	9	0.299791	0.115147	0.22481	0.0714374	0.559579	0.560873	PRNP
P13928	36	27	9	-0.251142	-0.0566533	-0.264205	0.139549	0.77896	0.4921	ANXA8
P16219	38	29	9	-0.566389	-0.214024	-0.794665	0.000209912	0.26492	0.0104984	ACADS
P54819	38	29	9	-0.523925	-0.268361	-0.707576	0.00073562	0.159258	0.0329769	AK2
P55809	38	29	9	-0.536186	-0.265918	-0.689695	0.000520883	0.163235	0.039808	OXCT1
Q02252	38	29	9	-0.538071	-0.232908	-0.707174	0.000493382	0.224029	0.0331215	ALDH6A1
Q04323	28	22	6	0.370471	0.297938	0.176421	0.0522991	0.178076	0.738114	UBXN1
Q13177	29	22	7	0.34998	-0.11957	0.567669	0.0627229	0.596109	0.183746	PAK2
Q13838	37	28	9	-0.295761	0.198849	-0.525304	0.0755192	0.310385	0.146417	DDX39B
Q15417	38	29	9	-0.294006	-0.0588544	-0.744398	0.0731863	0.76169	0.021422	CNN3
Q16822	37	28	9	-0.542313	-0.265978	-0.347606	0.000525716	0.171297	0.359345	PCK2
Q92947	34	25	9	-0.45836	0.103777	-0.777842	0.00640658	0.621548	0.0135872	GCDH
Q96Q06	38	29	9	0.539626	0.0975747	0.518032	0.000471687	0.61458	0.153114	PLIN4
Q9NQC3	38	29	9	0.365701	-0.007702	0.595865	0.0239536	0.96837	0.0904096	RTN4

## Sheet: BMI
proteins	n.all	n.before	n.control	r.all	r.before	r.control	p.all	p.before	p.control	gene
O15173	49	36	13	0.524527	-0.0829322	0.526058	0.000109404	0.630615	0.0648023	PGRMC2
O15400	49	36	13	0.519756	-0.133076	0.539725	0.000129547	0.439092	0.0569376	STX7
O43760	40	28	12	0.464718	-0.0250827	0.450173	0.00251865	0.899183	0.141964	SYNGR2
O60240	49	36	13	0.364262	-0.0241062	0.628468	0.0100797	0.889013	0.0214183	PLIN1
O60506	49	36	13	-0.289564	0.0433247	-0.41124	0.0435823	0.801897	0.162703	SYNCRIP
O75223	49	36	13	-0.508181	-0.182889	-0.577613	0.000193216	0.28568	0.0387047	GGCT
P00325	49	36	13	-0.587869	-0.151164	-0.574265	8.93947e-06	0.378834	0.040117	ADH1B
P02763	49	36	13	0.498835	-0.135368	0.400449	0.000264094	0.431177	0.175122	ORM1
P04156	46	34	12	0.334495	0.0530182	0.167539	0.02308	0.765861	0.602743	PRNP
P13928	47	34	13	-0.390628	-0.15372	-0.0944272	0.00663388	0.385404	0.758963	ANXA8
P16219	49	36	13	-0.532575	0.154652	-0.473944	8.1793e-05	0.367801	0.10181	ACADS
P54819	49	36	13	-0.457076	-0.0510688	-0.492022	0.000961438	0.767389	0.0876554	AK2
P55809	49	36	13	-0.552481	-0.115884	-0.426264	3.85604e-05	0.500921	0.14638	OXCT1
Q02252	49	36	13	-0.513206	0.0173924	-0.691932	0.000162721	0.919805	0.00878194	ALDH6A1
Q04323	34	25	9	0.331584	-0.020393	0.17684	0.0553998	0.922921	0.649001	UBXN1
Q13177	36	27	9	0.379524	0.274919	-0.178363	0.0224336	0.165186	0.646138	PAK2
Q13838	48	35	13	-0.399224	0.355083	-0.415009	0.00494006	0.0363345	0.158502	DDX39B
Q15417	49	36	13	-0.267805	0.252637	-0.570768	0.0628317	0.137131	0.0416316	CNN3
Q16822	48	35	13	-0.630076	-0.230464	-0.630438	1.59713e-06	0.18288	0.020892	PCK2
Q92947	44	31	13	-0.630134	0.0671649	-0.788636	4.5708e-06	0.719598	0.00135662	GCDH
Q96Q06	49	36	13	0.644419	0.135709	0.792405	5.83507e-07	0.430006	0.00123842	PLIN4
Q9NQC3	49	36	13	0.514161	0.0626394	0.742461	0.000157446	0.716658	0.00365168	RTN4

## Sheet: Waist circumference
proteins	n.all	n.before	n.control	r.all	r.before	r.control	p.all	p.before	p.control	gene
O15173	44	36	8	0.424811	-0.0852891	0.250369	0.00404949	0.620898	0.549807	PGRMC2
O15400	44	36	8	0.43991	-0.180639	0.678809	0.00280786	0.29175	0.0641646	STX7
O43760	36	28	8	0.369264	-0.0540331	0.105224	0.0266652	0.784791	0.804157	SYNGR2
O60240	44	36	8	0.243018	-0.0012596	-0.0145502	0.111943	0.994183	0.972722	PLIN1
O60506	44	36	8	-0.187986	0.120857	0.17782	0.221712	0.482597	0.673549	SYNCRIP
O75223	44	36	8	-0.420318	0.0333105	-0.770037	0.00450154	0.847066	0.0254002	GGCT
P00325	44	36	8	-0.593697	-0.215809	-0.376869	2.15743e-05	0.206188	0.357428	ADH1B
P02763	44	36	8	0.241109	-0.176225	-0.25276	0.114875	0.303898	0.545874	ORM1
P04156	41	34	7	0.112648	-0.225073	-0.285298	0.483161	0.200617	0.535132	PRNP
P13928	42	34	8	-0.457894	-0.312799	-0.128141	0.00229476	0.0716723	0.762352	ANXA8
P16219	44	36	8	-0.482135	-0.0335492	-0.687475	0.000919596	0.845983	0.0595431	ACADS
P54819	44	36	8	-0.514197	-0.330152	-0.433059	0.00035637	0.0492372	0.283822	AK2
P55809	44	36	8	-0.41652	-0.021516	-0.535051	0.00491733	0.900877	0.171803	OXCT1
Q02252	44	36	8	-0.388555	0.0334382	-0.60512	0.0091476	0.846487	0.111945	ALDH6A1
Q04323	31	25	6	0.484721	0.383054	0.0719085	0.00571827	0.0587539	0.892323	UBXN1
Q13177	32	27	5	0.240161	0.120856	-0.225171	0.18551	0.548189	0.715744	PAK2
Q13838	43	35	8	-0.364929	0.0834029	-0.04756	0.0161233	0.633839	0.910959	DDX39B
Q15417	44	36	8	-0.106835	0.338088	-0.431968	0.490042	0.0437202	0.285174	CNN3
Q16822	43	35	8	-0.562222	-0.120846	-0.686536	8.72411e-05	0.489244	0.0600343	PCK2
Q92947	39	31	8	-0.587436	-0.0378886	-0.693104	8.43908e-05	0.839637	0.0566508	GCDH
Q96Q06	44	36	8	0.453276	-0.164527	0.549147	0.00200221	0.337621	0.158624	PLIN4
Q9NQC3	44	36	8	0.583594	0.293539	0.54253	3.21052e-05	0.0822839	0.16474	RTN4
